# Supplementary material for: Multifunctional microelectronic fibers enable wireless modulation of gut and brain neural circuits
Source: Nat Biotechnol. 2023 Jun 22;42(6):892–904. doi: 10.1038/s41587-023-01833-5 (PMC11180606; doi:10.1038/s41587-023-01833-5)
Supplement: Supplementary file 10 — Statistical source data. [file 41587_2023_1833_MOESM10_ESM.xlsx]

## Sheet: Figure S1a
Time (s)	X size (mm)	Y size (mm)
1	0.29	0.713
2	0.292	0.719
3	0.28	0.689
4	0.274	0.674
5	0.271	0.667
6	0.268	0.66
7	0.269	0.663
8	0.265	0.652
9	0.262	0.645
10	0.264	0.648
11	0.261	0.641
12	0.261	0.642
13	0.267	0.658
14	0.28	0.689
15	0.285	0.701
16	0.278	0.683
17	0.273	0.67
18	0.27	0.665
19	0.286	0.704
20	0.304	0.747
21	0.287	0.707
22	0.289	0.71
23	0.29	0.715
24	0.287	0.705
25	0.277	0.68
26	0.303	0.746
27	0.299	0.736
28	0.309	0.761
29	0.304	0.748
30	0.301	0.74
31	0.284	0.699
32	0.277	0.682
33	0.267	0.656
34	0.266	0.654
35	0.274	0.675
36	0.297	0.73
37	0.302	0.743
38	0.308	0.757
39	0.306	0.752
40	0.306	0.752
41	0.31	0.761
42	0.298	0.734
43	0.289	0.712
44	0.276	0.678
45	0.248	0.609
46	0.261	0.641
47	0.27	0.665
48	0.283	0.697
49	0.286	0.704
50	0.279	0.686
51	0.275	0.675
52	0.29	0.714
53	0.283	0.695
54	0.282	0.694
55	0.265	0.651
56	0.26	0.639
57	0.268	0.66
58	0.277	0.682
59	0.299	0.736
60	0.29	0.714
61	0.277	0.681
62	0.289	0.711
63	0.271	0.668
64	0.266	0.655
65	0.261	0.641
66	0.264	0.651
67	0.271	0.668
68	0.277	0.681
69	0.273	0.672
70	0.27	0.665
71	0.276	0.678
72	0.283	0.696
73	0.282	0.695
74	0.294	0.724
75	0.289	0.712
76	0.278	0.683
77	0.278	0.684
78	0.268	0.658
79	0.267	0.656
80	0.276	0.679
81	0.274	0.675
82	0.286	0.703
83	0.288	0.709
84	0.3	0.739
85	0.274	0.673
86	0.263	0.646
87	0.258	0.634
88	0.257	0.631
89	0.261	0.642
90	0.259	0.636
91	0.252	0.62
92	0.266	0.654
93	0.276	0.679
94	0.279	0.687
95	0.285	0.702
96	0.277	0.682
97	0.297	0.731
98	0.298	0.732
99	0.286	0.704
100	0.281	0.692
101	0.276	0.679
102	0.297	0.73
103	0.278	0.684
104	0.253	0.622
105	0.248	0.611
106	0.248	0.611
107	0.236	0.58
108	0.235	0.577
109	0.232	0.571
110	0.242	0.596
111	0.237	0.584
112	0.248	0.611
113	0.266	0.653
114	0.275	0.677
115	0.26	0.639
116	0.252	0.62
117	0.253	0.622
118	0.25	0.615
119	0.242	0.596
120	0.25	0.614
121	0.254	0.625
122	0.242	0.595
123	0.246	0.605
124	0.238	0.585
125	0.235	0.579
126	0.231	0.567
127	0.234	0.575
128	0.229	0.564
129	0.23	0.567
130	0.235	0.578
131	0.246	0.604
132	0.244	0.601
133	0.226	0.556
134	0.227	0.559
135	0.216	0.532
136	0.232	0.57
137	0.244	0.599
138	0.239	0.588
139	0.246	0.605
140	0.262	0.646
141	0.254	0.624
142	0.242	0.594
143	0.234	0.575
144	0.226	0.555
145	0.228	0.56
146	0.231	0.568
147	0.238	0.585
148	0.241	0.593
149	0.241	0.592
150	0.23	0.565
151	0.221	0.544
152	0.221	0.543
153	0.228	0.562
154	0.208	0.511
155	0.222	0.547
156	0.235	0.579
157	0.243	0.598
158	0.23	0.566
159	0.21	0.516
160	0.196	0.482
161	0.215	0.529
162	0.225	0.554
163	0.227	0.559
164	0.234	0.575
165	0.256	0.629
166	0.257	0.632
167	0.26	0.638
168	0.252	0.621
169	0.263	0.648
170	0.262	0.645
171	0.261	0.642
172	0.259	0.637
173	0.261	0.643
174	0.247	0.606
175	0.234	0.576
176	0.248	0.611
177	0.254	0.624
178	0.255	0.627
179	0.258	0.634
180	0.261	0.642
181	0.259	0.636
182	0.248	0.611
183	0.231	0.568
184	0.224	0.55
185	0.226	0.555
186	0.242	0.595
187	0.247	0.608
188	0.284	0.698
189	0.287	0.706
190	0.297	0.73
191	0.298	0.734
192	0.262	0.645
193	0.263	0.648
194	0.261	0.642
195	0.267	0.657
196	0.243	0.597
197	0.245	0.603
198	0.232	0.57
199	0.243	0.597
200	0.279	0.685
201	0.299	0.735
202	0.286	0.702
203	0.262	0.645
204	0.251	0.618
205	0.253	0.623
206	0.267	0.656
207	0.289	0.711
208	0.274	0.674
209	0.272	0.67
210	0.264	0.649
211	0.251	0.618
212	0.25	0.616
213	0.253	0.621
214	0.232	0.572
215	0.229	0.564
216	0.232	0.571
217	0.244	0.6
218	0.26	0.64
219	0.259	0.638
220	0.268	0.66
221	0.239	0.589
222	0.241	0.593
223	0.264	0.649
224	0.251	0.616
225	0.242	0.595
226	0.237	0.583
227	0.278	0.683
228	0.275	0.677
229	0.276	0.678
230	0.268	0.659
231	0.252	0.62
232	0.243	0.598
233	0.231	0.567
234	0.224	0.552
235	0.208	0.513
236	0.218	0.536
237	0.231	0.569
238	0.248	0.61
239	0.197	0.486
240	0.213	0.523
241	0.203	0.499
242	0.209	0.515
243	0.216	0.531
244	0.225	0.553
245	0.236	0.581
246	0.241	0.593
247	0.248	0.611
248	0.258	0.635
249	0.241	0.592
250	0.242	0.595
251	0.228	0.56
252	0.248	0.611
253	0.285	0.702
254	0.325	0.801
255	0.261	0.643
256	0.253	0.622
257	0.212	0.521
258	0.203	0.5
259	0.2	0.491
260	0.228	0.562
261	0.239	0.589
262	0.236	0.581
263	0.243	0.598
264	0.226	0.557
265	0.224	0.55
266	0.201	0.494
267	0.198	0.487
268	0.207	0.509
269	0.208	0.512
270	0.222	0.545
271	0.267	0.657
272	0.22	0.541
273	0.219	0.538
274	0.193	0.474
275	0.212	0.521
276	0.245	0.604
277	0.242	0.595
278	0.193	0.475
279	0.22	0.541
280	0.232	0.571
281	0.215	0.528
282	0.239	0.588
283	0.235	0.577
284	0.237	0.584
285	0.208	0.512
286	0.206	0.508
287	0.209	0.514
288	0.214	0.527
289	0.23	0.566
290	0.233	0.574
291	0.194	0.478
292	0.211	0.518
293	0.204	0.502
294	0.201	0.495
295	0.218	0.537
296	0.234	0.575
297	0.222	0.546
298	0.226	0.556
299	0.209	0.514
300	0.211	0.519
301	0.215	0.53
302	0.241	0.593
303	0.238	0.584
304	0.253	0.621
305	0.228	0.562
306	0.227	0.558
307	0.239	0.589
308	0.222	0.546
309	0.204	0.502
310	0.214	0.528
311	0.221	0.545
312	0.235	0.579
313	0.234	0.576
314	0.213	0.523
315	0.21	0.516
316	0.209	0.515
317	0.226	0.556
318	0.209	0.515
319	0.219	0.54
320	0.208	0.513
321	0.206	0.506
322	0.205	0.503
323	0.215	0.529
324	0.198	0.487
325	0.206	0.508
326	0.214	0.527
327	0.261	0.642
328	0.225	0.553
329	0.198	0.488
330	0.22	0.541
331	0.231	0.567
332	0.236	0.581
333	0.205	0.504
334	0.21	0.516
335	0.209	0.513
336	0.2	0.492
337	0.202	0.497
338	0.199	0.489
339	0.19	0.467
340	0.197	0.485
341	0.204	0.502
342	0.24	0.59
343	0.244	0.599
344	0.247	0.608
345	0.218	0.535
346	0.206	0.507
347	0.213	0.523
348	0.224	0.552
349	0.236	0.58
350	0.247	0.609
351	0.238	0.587
352	0.221	0.544
353	0.242	0.596
354	0.214	0.528
355	0.209	0.515
356	0.213	0.524
357	0.252	0.621
358	0.201	0.495
359	0.186	0.458
360	0.219	0.539
361	0.216	0.531
362	0.212	0.521
363	0.226	0.555
364	0.218	0.535
365	0.198	0.487
366	0.194	0.476
367	0.192	0.472
368	0.23	0.566
369	0.238	0.586
370	0.268	0.659
371	0.244	0.601
372	0.261	0.643
373	0.224	0.551
374	0.215	0.528
375	0.182	0.448
376	0.185	0.454
377	0.218	0.535
378	0.253	0.622
379	0.225	0.554
380	0.194	0.477
381	0.207	0.51
382	0.19	0.466
383	0.194	0.478
384	0.236	0.58
385	0.226	0.557
386	0.188	0.462
387	0.192	0.472
388	0.236	0.579
389	0.226	0.556
390	0.21	0.517
391	0.225	0.554
392	0.243	0.599
393	0.245	0.603
394	0.235	0.577
395	0.219	0.539
396	0.207	0.509
397	0.212	0.52
398	0.194	0.477
399	0.214	0.527
400	0.199	0.489
401	0.221	0.542
402	0.214	0.525
403	0.189	0.466
404	0.305	0.749
405	0.204	0.501
406	0.209	0.515
407	0.216	0.531
408	0.254	0.624
409	0.198	0.486
410	0.208	0.512
411	0.195	0.479
412	0.21	0.517
413	0.2	0.491
414	0.23	0.566
415	0.211	0.518
416	0.211	0.52
417	0.206	0.507
418	0.201	0.496
419	0.196	0.482
420	0.224	0.552
421	0.197	0.485
422	0.185	0.455
423	0.185	0.456
424	0.196	0.482
425	0.202	0.497
426	0.209	0.514
427	0.198	0.487
428	0.202	0.496
429	0.212	0.52
430	0.208	0.511
431	0.217	0.535
432	0.213	0.524
433	0.21	0.517
434	0.236	0.581
435	0.212	0.523
436	0.227	0.559
437	0.216	0.532
438	0.219	0.538
439	0.209	0.514
440	0.203	0.499
441	0.196	0.482
442	0.195	0.479
443	0.219	0.538
444	0.222	0.546
445	0.231	0.569
446	0.279	0.687
447	0.231	0.568
448	0.226	0.556
449	0.208	0.512
450	0.213	0.525
451	0.212	0.522
452	0.198	0.486
453	0.211	0.519
454	0.209	0.515
455	0.211	0.518
456	0.198	0.487
457	0.211	0.52
458	0.221	0.543
459	0.264	0.649
460	0.24	0.59
461	0.223	0.549
462	0.189	0.464
463	0.213	0.524
464	0.235	0.578
465	0.225	0.553
466	0.237	0.582
467	0.236	0.581
468	0.194	0.478
469	0.206	0.506
470	0.26	0.638
471	0.249	0.613
472	0.226	0.557
473	0.197	0.485
474	0.201	0.494
475	0.204	0.501
476	0.219	0.539
477	0.243	0.599
478	0.194	0.476
479	0.186	0.457
480	0.194	0.476
481	0.209	0.514
482	0.214	0.526
483	0.209	0.514
484	0.202	0.498
485	0.187	0.459
486	0.204	0.502
487	0.203	0.498
488	0.196	0.482
489	0.203	0.498
490	0.189	0.465
491	0.219	0.539
492	0.216	0.531
493	0.202	0.496
494	0.211	0.518
495	0.194	0.476
496	0.201	0.495
497	0.222	0.547
498	0.258	0.636
499	0.189	0.466
500	0.188	0.462
501	0.22	0.54
502	0.189	0.466
503	0.21	0.517
504	0.207	0.509
505	0.23	0.565
506	0.188	0.462
507	0.22	0.541
508	0.269	0.661
509	0.228	0.56
510	0.229	0.564
511	0.229	0.563
512	0.205	0.505
513	0.211	0.52
514	0.227	0.558
515	0.202	0.498
516	0.197	0.484
517	0.213	0.524
518	0.215	0.528
519	0.21	0.517
520	0.209	0.514
521	0.19	0.468
522	0.22	0.54
523	0.215	0.529
524	0.218	0.537
525	0.203	0.5
526	0.208	0.512
527	0.198	0.487
528	0.187	0.46
529	0.228	0.56
530	0.206	0.506
531	0.237	0.582
532	0.201	0.494
533	0.234	0.575
534	0.248	0.61
535	0.242	0.595
536	0.234	0.576
537	0.21	0.516
538	0.197	0.485
539	0.203	0.5
540	0.192	0.472
541	0.203	0.5
542	0.24	0.591
543	0.189	0.464
544	0.21	0.518
545	0.184	0.452
546	0.182	0.448
547	0.202	0.497
548	0.222	0.546
549	0.203	0.499
550	0.197	0.485
551	0.212	0.52
552	0.218	0.537
553	0.21	0.518
554	0.218	0.537
555	0.255	0.628
556	0.221	0.544
557	0.216	0.53
558	0.188	0.463
559	0.184	0.453
560	0.198	0.488
561	0.217	0.533
562	0.186	0.458
563	0.189	0.465
564	0.191	0.47
565	0.195	0.479
566	0.184	0.452
567	0.256	0.63
568	0.189	0.464
569	0.194	0.478
570	0.2	0.493
571	0.193	0.474
572	0.203	0.5
573	0.243	0.599
574	0.197	0.486
575	0.195	0.478
576	0.213	0.524
577	0.221	0.544
578	0.235	0.578
579	0.203	0.5
580	0.207	0.51
581	0.209	0.513
582	0.215	0.53
583	0.188	0.462
584	0.202	0.496
585	0.186	0.459
586	0.206	0.506
587	0.202	0.496
588	0.212	0.523
589	0.182	0.447
590	0.191	0.47
591	0.183	0.45
592	0.191	0.47
593	0.22	0.541
594	0.192	0.472
595	0.2	0.491
596	0.206	0.506
597	0.236	0.58
598	0.208	0.512
599	0.226	0.556
600	0.198	0.487
601	0.184	0.453
602	0.183	0.449
603	0.19	0.468
604	0.193	0.475
605	0.195	0.48
606	0.185	0.456
607	0.202	0.498
608	0.202	0.496
609	0.25	0.614
610	0.197	0.485
611	0.188	0.463
612	0.218	0.536
613	0.193	0.476
614	0.193	0.476
615	0.193	0.475
616	0.213	0.525
617	0.18	0.444
618	0.186	0.456
619	0.185	0.455
620	0.202	0.498
621	0.262	0.646
622	0.216	0.532
623	0.226	0.555
624	0.201	0.495
625	0.187	0.46
626	0.182	0.448
627	0.188	0.464
628	0.194	0.478
629	0.185	0.455
630	0.192	0.471
631	0.244	0.601
632	0.2	0.491
633	0.2	0.493
634	0.208	0.511
635	0.2	0.493
636	0.193	0.474
637	0.206	0.507
638	0.189	0.464
639	0.204	0.503
640	0.214	0.526
641	0.189	0.464
642	0.189	0.466
643	0.196	0.483
644	0.208	0.511
645	0.188	0.461
646	0.186	0.457
647	0.188	0.463
648	0.194	0.477
649	0.192	0.471
650	0.211	0.519
651	0.242	0.596
652	0.2	0.491
653	0.212	0.522
654	0.224	0.551
655	0.209	0.513
656	0.195	0.48
657	0.209	0.514
658	0.181	0.446
659	0.188	0.463
660	0.24	0.59
661	0.193	0.475
662	0.191	0.47
663	0.19	0.467
664	0.189	0.465
665	0.204	0.501
666	0.186	0.459
667	0.182	0.448
668	0.2	0.492
669	0.189	0.466
670	0.187	0.461
671	0.208	0.512
672	0.21	0.516
673	0.196	0.482
674	0.193	0.476
675	0.206	0.508
676	0.243	0.598
677	0.199	0.49
678	0.177	0.435
679	0.178	0.438
680	0.243	0.598
681	0.19	0.467
682	0.189	0.464
683	0.214	0.525
684	0.189	0.464
685	0.183	0.451
686	0.178	0.439
687	0.19	0.466
688	0.181	0.446
689	0.213	0.524
690	0.193	0.474
691	0.183	0.45
692	0.185	0.455
693	0.184	0.452
694	0.191	0.47
695	0.198	0.487
696	0.182	0.447
697	0.214	0.525
698	0.199	0.489
699	0.184	0.452
700	0.178	0.437
701	0.215	0.528
702	0.178	0.439
703	0.182	0.449
704	0.189	0.466
705	0.197	0.485
706	0.216	0.532
707	0.23	0.567
708	0.19	0.467
709	0.178	0.437
710	0.235	0.578
711	0.187	0.46
712	0.185	0.456
713	0.183	0.45
714	0.182	0.448
715	0.185	0.454
716	0.18	0.442
717	0.184	0.453
718	0.184	0.453
719	0.179	0.441
720	0.184	0.454
721	0.183	0.45
722	0.185	0.454
723	0.185	0.456
724	0.205	0.503
725	0.181	0.446
726	0.195	0.481
727	0.183	0.45
728	0.193	0.474
729	0.189	0.465
730	0.199	0.49
731	0.219	0.54
732	0.191	0.469
733	0.186	0.458
734	0.181	0.444
735	0.184	0.453
736	0.178	0.437
737	0.183	0.449
738	0.201	0.495
739	0.175	0.43
740	0.18	0.442
741	0.188	0.462
742	0.197	0.484
743	0.186	0.457
744	0.234	0.576
745	0.193	0.475
746	0.191	0.469
747	0.19	0.468
748	0.195	0.479
749	0.187	0.46
750	0.186	0.458
751	0.196	0.481
752	0.219	0.538
753	0.188	0.463
754	0.185	0.455
755	0.194	0.477
756	0.185	0.456
757	0.188	0.463
758	0.187	0.461
759	0.181	0.446
760	0.181	0.444
761	0.184	0.452
762	0.2	0.492
763	0.183	0.45
764	0.2	0.491
765	0.21	0.517
766	0.178	0.437
767	0.228	0.561
768	0.185	0.456
769	0.181	0.444
770	0.181	0.446
771	0.186	0.458
772	0.197	0.486
773	0.207	0.509
774	0.184	0.452
775	0.177	0.436
776	0.177	0.436
777	0.19	0.468
778	0.203	0.5
779	0.191	0.47
780	0.212	0.521
781	0.196	0.481
782	0.19	0.467
783	0.192	0.472
784	0.178	0.439
785	0.186	0.457
786	0.181	0.445
787	0.179	0.44
788	0.183	0.451
789	0.186	0.457
790	0.18	0.443
791	0.182	0.448
792	0.207	0.508
793	0.185	0.454
794	0.179	0.44
795	0.183	0.449
796	0.198	0.488
797	0.18	0.444
798	0.209	0.515
799	0.194	0.476
800	0.177	0.436
801	0.193	0.474
802	0.179	0.441
803	0.177	0.436
804	0.217	0.535
805	0.204	0.502
806	0.188	0.462
807	0.192	0.473
808	0.191	0.47
809	0.199	0.489
810	0.199	0.49
811	0.185	0.456
812	0.183	0.451
813	0.192	0.473
814	0.182	0.447
815	0.216	0.531
816	0.232	0.571
817	0.18	0.442
818	0.187	0.461
819	0.184	0.452
820	0.182	0.448
821	0.189	0.465
822	0.18	0.443
823	0.195	0.48
824	0.229	0.563
825	0.195	0.479
826	0.18	0.443
827	0.177	0.436
828	0.178	0.438
829	0.179	0.442
830	0.18	0.444
831	0.196	0.481
832	0.186	0.458
833	0.187	0.461
834	0.185	0.455
835	0.196	0.482
836	0.182	0.448
837	0.193	0.475
838	0.185	0.456
839	0.179	0.44
840	0.178	0.438
841	0.177	0.436
842	0.175	0.43
843	0.196	0.482
844	0.191	0.469
845	0.187	0.459
846	0.2	0.493
847	0.195	0.48
848	0.193	0.475
849	0.212	0.522
850	0.198	0.487
851	0.185	0.456
852	0.19	0.467
853	0.188	0.463
854	0.182	0.447
855	0.208	0.511
856	0.205	0.505
857	0.19	0.466
858	0.182	0.448
859	0.181	0.446
860	0.182	0.448
861	0.181	0.445
862	0.181	0.445
863	0.182	0.448
864	0.192	0.473
865	0.209	0.515
866	0.198	0.486
867	0.184	0.454
868	0.22	0.541
869	0.19	0.467
870	0.185	0.456
871	0.272	0.668
872	0.189	0.464
873	0.184	0.452
874	0.181	0.445
875	0.181	0.445
876	0.207	0.51
877	0.185	0.455
878	0.178	0.438
879	0.183	0.451
880	0.183	0.451
881	0.19	0.467
882	0.191	0.469
883	0.182	0.447
884	0.184	0.452
885	0.178	0.437
886	0.178	0.438
887	0.188	0.461
888	0.182	0.448
889	0.197	0.486
890	0.179	0.441
891	0.185	0.456
892	0.191	0.47
893	0.207	0.509
894	0.187	0.461
895	0.189	0.464
896	0.189	0.465
897	0.182	0.448
898	0.18	0.442
899	0.177	0.436
900	0.188	0.462
901	0.184	0.453
902	0.235	0.578
903	0.185	0.455
904	0.182	0.447
905	0.179	0.441
906	0.18	0.442
907	0.192	0.473
908	0.2	0.492
909	0.232	0.57
910	0.186	0.458
911	0.191	0.47
912	0.18	0.442
913	0.179	0.441
914	0.186	0.457
915	0.184	0.452
916	0.182	0.448
917	0.183	0.451
918	0.181	0.444
919	0.183	0.45
920	0.179	0.44
921	0.191	0.47
922	0.176	0.434
923	0.179	0.439
924	0.229	0.564
925	0.186	0.458
926	0.206	0.506
927	0.217	0.533
928	0.196	0.483
929	0.183	0.451
930	0.185	0.454
931	0.188	0.462
932	0.183	0.451
933	0.185	0.455
934	0.184	0.454
935	0.192	0.473
936	0.19	0.467
937	0.185	0.456
938	0.183	0.451
939	0.189	0.464
940	0.225	0.554
941	0.197	0.484
942	0.194	0.478
943	0.201	0.494
944	0.188	0.463
945	0.188	0.463
946	0.183	0.451
947	0.183	0.451
948	0.179	0.44
949	0.182	0.448
950	0.182	0.447
951	0.189	0.464
952	0.201	0.494
953	0.186	0.457
954	0.183	0.451
955	0.181	0.445
956	0.19	0.467
957	0.203	0.499
958	0.188	0.463
959	0.183	0.45
960	0.184	0.452
961	0.201	0.494
962	0.204	0.502
963	0.191	0.471
964	0.187	0.461
965	0.185	0.455
966	0.225	0.554
967	0.184	0.453
968	0.199	0.489
969	0.18	0.442
970	0.216	0.532
971	0.187	0.459
972	0.181	0.445
973	0.181	0.445
974	0.179	0.441
975	0.179	0.441
976	0.187	0.459
977	0.189	0.465
978	0.186	0.457
979	0.198	0.488
980	0.2	0.493
981	0.183	0.451
982	0.196	0.482
983	0.205	0.503
984	0.19	0.468
985	0.208	0.511
986	0.199	0.491
987	0.184	0.452
988	0.184	0.452
989	0.193	0.475
990	0.183	0.451
991	0.189	0.466
992	0.185	0.454
993	0.199	0.49
994	0.208	0.511
995	0.186	0.456
996	0.2	0.493
997	0.184	0.453
998	0.232	0.571
999	0.195	0.479
1000	0.181	0.446
1001	0.181	0.446
1002	0.192	0.472
1003	0.182	0.448
1004	0.177	0.436
1005	0.182	0.447
1006	0.19	0.466
1007	0.191	0.47
1008	0.2	0.491
1009	0.198	0.486
1010	0.187	0.46
1011	0.18	0.443
1012	0.18	0.442
1013	0.196	0.483
1014	0.176	0.434
1015	0.18	0.443
1016	0.185	0.454
1017	0.213	0.524
1018	0.2	0.493
1019	0.21	0.517
1020	0.184	0.452
1021	0.193	0.476
1022	0.184	0.453
1023	0.18	0.444
1024	0.193	0.474
1025	0.181	0.446
1026	0.18	0.443
1027	0.191	0.469
1028	0.185	0.454
1029	0.195	0.481
1030	0.183	0.45
1031	0.191	0.469
1032	0.188	0.463
1033	0.18	0.442
1034	0.192	0.474
1035	0.19	0.466
1036	0.189	0.465
1037	0.191	0.47
1038	0.182	0.447
1039	0.187	0.461
1040	0.186	0.457
1041	0.176	0.432
1042	0.178	0.437
1043	0.18	0.443
1044	0.18	0.444
1045	0.185	0.456
1046	0.183	0.451
1047	0.182	0.448
1048	0.181	0.446
1049	0.183	0.449
1050	0.178	0.437
1051	0.177	0.434
1052	0.179	0.441
1053	0.179	0.441
1054	0.18	0.443
1055	0.18	0.443
1056	0.181	0.445
1057	0.18	0.443
1058	0.181	0.445
1059	0.182	0.447
1060	0.182	0.448
1061	0.181	0.445
1062	0.191	0.469
1063	0.248	0.611
1064	0.191	0.47
1065	0.181	0.445
1066	0.182	0.448
1067	0.183	0.451
1068	0.185	0.456
1069	0.194	0.478
1070	0.181	0.445
1071	0.183	0.45
1072	0.18	0.443
1073	0.181	0.445
1074	0.204	0.502
1075	0.183	0.451
1076	0.185	0.454
1077	0.183	0.451
1078	0.181	0.445
1079	0.178	0.439
1080	0.187	0.46
1081	0.183	0.45
1082	0.182	0.447
1083	0.184	0.453
1084	0.186	0.457
1085	0.185	0.454
1086	0.182	0.448
1087	0.189	0.465
1088	0.183	0.451
1089	0.18	0.444
1090	0.181	0.445
1091	0.178	0.437
1092	0.178	0.439
1093	0.178	0.438
1094	0.184	0.452
1095	0.179	0.441
1096	0.181	0.445
1097	0.186	0.457
1098	0.186	0.457
1099	0.184	0.452
1100	0.178	0.438
1101	0.175	0.431
1102	0.175	0.431
1103	0.178	0.437
1104	0.18	0.443
1105	0.179	0.44
1106	0.182	0.447
1107	0.181	0.445
1108	0.181	0.446
1109	0.179	0.44
1110	0.18	0.444
1111	0.177	0.435
1112	0.175	0.431
1113	0.179	0.441
1114	0.177	0.435
1115	0.175	0.43
1116	0.181	0.445
1117	0.172	0.423
1118	0.173	0.425
1119	0.178	0.437
1120	0.178	0.437
1121	0.172	0.423
1122	0.182	0.447
1123	0.174	0.428
1124	0.175	0.43
1125	0.18	0.444
1126	0.179	0.441
1127	0.175	0.431
1128	0.179	0.44
1129	0.182	0.447
1130	0.184	0.453
1131	0.176	0.433
1132	0.182	0.449
1133	0.178	0.439
1134	0.182	0.448
1135	0.181	0.444
1136	0.177	0.436
1137	0.174	0.428
1138	0.177	0.436
1139	0.181	0.446
1140	0.177	0.435
1141	0.181	0.446
1142	0.179	0.441
1143	0.177	0.437
1144	0.178	0.439
1145	0.188	0.462
1146	0.188	0.462
1147	0.189	0.465
1148	0.189	0.465
1149	0.19	0.467
1150	0.181	0.445
1151	0.177	0.435
1152	0.184	0.453
1153	0.183	0.451
1154	0.18	0.443
1155	0.178	0.437
1156	0.179	0.439
1157	0.178	0.437
1158	0.174	0.429
1159	0.182	0.447
1160	0.188	0.461
1161	0.185	0.454
1162	0.183	0.451
1163	0.179	0.439
1164	0.179	0.44
1165	0.173	0.426
1166	0.172	0.424
1167	0.17	0.419
1168	0.181	0.445
1169	0.188	0.463
1170	0.186	0.457
1171	0.178	0.439
1172	0.178	0.438
1173	0.177	0.436
1174	0.179	0.441
1175	0.179	0.44
1176	0.178	0.437
1177	0.185	0.454
1178	0.175	0.43
1179	0.181	0.445
1180	0.189	0.465
1181	0.182	0.449
1182	0.192	0.473
1183	0.181	0.446
1184	0.186	0.456
1185	0.178	0.437
1186	0.176	0.434
1187	0.178	0.437
1188	0.178	0.437
1189	0.179	0.44
1190	0.18	0.442
1191	0.179	0.44
1192	0.18	0.442
1193	0.181	0.445
1194	0.177	0.435
1195	0.177	0.435
1196	0.177	0.436
1197	0.178	0.437
1198	0.175	0.431
1199	0.18	0.444
1200	0.177	0.436
1201	0.185	0.455
1202	0.181	0.446
1203	0.182	0.447
1204	0.176	0.433
1205	0.172	0.424
1206	0.17	0.418
1207	0.175	0.431
1208	0.182	0.449
1209	0.179	0.44
1210	0.174	0.428
1211	0.176	0.433
1212	0.175	0.432
1213	0.174	0.428
1214	0.173	0.426
1215	0.174	0.429
1216	0.179	0.441
1217	0.182	0.448
1218	0.172	0.424
1219	0.175	0.431
1220	0.181	0.446
1221	0.18	0.442
1222	0.177	0.436
1223	0.171	0.421
1224	0.174	0.427
1225	0.174	0.429
1226	0.176	0.433
1227	0.174	0.428
1228	0.178	0.437
1229	0.186	0.458
1230	0.18	0.444
1231	0.182	0.449
1232	0.176	0.432
1233	0.178	0.438
1234	0.178	0.438
1235	0.176	0.432
1236	0.178	0.438
1237	0.18	0.442
1238	0.175	0.43
1239	0.175	0.432
1240	0.176	0.434
1241	0.177	0.436
1242	0.18	0.443
1243	0.179	0.44
1244	0.181	0.446
1245	0.185	0.455
1246	0.181	0.446
1247	0.181	0.445
1248	0.175	0.43
1249	0.172	0.423
1250	0.173	0.427
1251	0.174	0.427
1252	0.174	0.427
1253	0.169	0.416
1254	0.173	0.425
1255	0.174	0.428
1256	0.175	0.431
1257	0.175	0.429
1258	0.177	0.436
1259	0.173	0.426
1260	0.173	0.426
1261	0.174	0.428
1262	0.173	0.427
1263	0.183	0.451
1264	0.174	0.427
1265	0.173	0.427
1266	0.174	0.427
1267	0.177	0.434
1268	0.176	0.433
1269	0.177	0.435
1270	0.189	0.466
1271	0.179	0.44
1272	0.174	0.429
1273	0.174	0.428
1274	0.173	0.426
1275	0.176	0.434
1276	0.177	0.435
1277	0.179	0.441
1278	0.178	0.438
1279	0.175	0.43
1280	0.174	0.429
1281	0.173	0.425
1282	0.173	0.426
1283	0.175	0.431
1284	0.175	0.431
1285	0.18	0.442
1286	0.179	0.439
1287	0.176	0.432
1288	0.173	0.426
1289	0.178	0.439
1290	0.182	0.447
1291	0.177	0.435
1292	0.178	0.437
1293	0.172	0.424
1294	0.173	0.426
1295	0.17	0.419
1296	0.172	0.422
1297	0.172	0.423
1298	0.174	0.427
1299	0.171	0.42
1300	0.175	0.429
1301	0.175	0.431
1302	0.188	0.463
1303	0.193	0.476
1304	0.174	0.428
1305	0.173	0.426
1306	0.176	0.432
1307	0.179	0.441
1308	0.173	0.426
1309	0.172	0.424
1310	0.17	0.417
1311	0.177	0.436
1312	0.177	0.435
1313	0.18	0.442
1314	0.173	0.426
1315	0.174	0.429
1316	0.177	0.436
1317	0.184	0.453
1318	0.173	0.426
1319	0.173	0.425
1320	0.175	0.431
1321	0.177	0.435
1322	0.182	0.448
1323	0.181	0.445
1324	0.178	0.437
1325	0.182	0.448
1326	0.175	0.431
1327	0.175	0.43
1328	0.175	0.431
1329	0.174	0.429
1330	0.176	0.433
1331	0.181	0.444
1332	0.176	0.433
1333	0.177	0.436
1334	0.177	0.437
1335	0.176	0.432
1336	0.174	0.428
1337	0.173	0.426
1338	0.177	0.435
1339	0.189	0.465
1340	0.209	0.513
1341	0.189	0.464
1342	0.178	0.439
1343	0.17	0.418
1344	0.171	0.421
1345	0.175	0.432
1346	0.176	0.434
1347	0.178	0.438
1348	0.172	0.422
1349	0.175	0.431
1350	0.181	0.445
1351	0.175	0.431
1352	0.179	0.441
1353	0.178	0.439
1354	0.176	0.434
1355	0.176	0.434
1356	0.177	0.436
1357	0.176	0.433
1358	0.176	0.433
1359	0.174	0.427
1360	0.174	0.428
1361	0.171	0.421
1362	0.173	0.425
1363	0.173	0.425
1364	0.18	0.442
1365	0.177	0.436
1366	0.175	0.431
1367	0.178	0.437
1368	0.175	0.429
1369	0.175	0.43
1370	0.179	0.44
1371	0.174	0.427
1372	0.174	0.429
1373	0.175	0.432
1374	0.176	0.434
1375	0.177	0.435
1376	0.183	0.451
1377	0.175	0.43
1378	0.174	0.427
1379	0.174	0.427
1380	0.175	0.43
1381	0.172	0.423
1382	0.175	0.43
1383	0.176	0.434
1384	0.174	0.427
1385	0.177	0.435
1386	0.178	0.437
1387	0.177	0.435
1388	0.175	0.431
1389	0.179	0.441
1390	0.177	0.435
1391	0.173	0.425
1392	0.17	0.419
1393	0.172	0.423
1394	0.17	0.419
1395	0.171	0.42
1396	0.17	0.419
1397	0.178	0.437
1398	0.179	0.44
1399	0.18	0.442
1400	0.178	0.437
1401	0.178	0.437
1402	0.192	0.472
1403	0.179	0.44
1404	0.177	0.436
1405	0.179	0.441
1406	0.179	0.441
1407	0.178	0.439
1408	0.176	0.432
1409	0.181	0.446
1410	0.183	0.451
1411	0.177	0.435
1412	0.182	0.448
1413	0.184	0.452
1414	0.174	0.429
1415	0.181	0.444
1416	0.176	0.433
1417	0.182	0.448
1418	0.174	0.427
1419	0.175	0.43
1420	0.18	0.442
1421	0.177	0.436
1422	0.174	0.428
1423	0.186	0.459
1424	0.181	0.445
1425	0.18	0.442
1426	0.179	0.439
1427	0.177	0.436
1428	0.181	0.444
1429	0.176	0.434
1430	0.176	0.433
1431	0.181	0.446
1432	0.18	0.444
1433	0.18	0.442
1434	0.174	0.428
1435	0.178	0.438
1436	0.179	0.44
1437	0.176	0.434
1438	0.174	0.429
1439	0.176	0.434
1440	0.175	0.431
1441	0.175	0.431
1442	0.175	0.43
1443	0.174	0.428
1444	0.175	0.43
1445	0.176	0.432
1446	0.175	0.43
1447	0.175	0.43
1448	0.177	0.435
1449	0.188	0.462
1450	0.175	0.43
1451	0.176	0.432
1452	0.18	0.443
1453	0.181	0.446
1454	0.175	0.43
1455	0.18	0.442
1456	0.176	0.433
1457	0.174	0.429
1458	0.17	0.418
1459	0.173	0.425
1460	0.178	0.438
1461	0.17	0.418
1462	0.178	0.437
1463	0.176	0.433
1464	0.177	0.437
1465	0.177	0.435
1466	0.172	0.423
1467	0.172	0.423
1468	0.173	0.424
1469	0.174	0.428
1470	0.172	0.422
1471	0.171	0.421
1472	0.175	0.431
1473	0.175	0.43
1474	0.176	0.434
1475	0.179	0.439
1476	0.178	0.437
1477	0.173	0.425
1478	0.173	0.426
1479	0.182	0.447
1480	0.172	0.424
1481	0.176	0.433
1482	0.169	0.415
1483	0.171	0.421
1484	0.168	0.413
1485	0.163	0.4
1486	0.171	0.421
1487	0.18	0.442
1488	0.178	0.439
1489	0.175	0.431
1490	0.185	0.455
1491	0.186	0.458
1492	0.183	0.451
1493	0.172	0.423
1494	0.174	0.427
1495	0.174	0.428
1496	0.172	0.423
1497	0.174	0.428
1498	0.176	0.434
1499	0.179	0.44
1500	0.174	0.428
1501	0.173	0.426
1502	0.177	0.436
1503	0.177	0.435
1504	0.174	0.428
1505	0.172	0.423
1506	0.176	0.434
1507	0.181	0.445
1508	0.175	0.431
1509	0.177	0.434
1510	0.182	0.448
1511	0.177	0.434
1512	0.193	0.475
1513	0.186	0.457
1514	0.179	0.44
1515	0.18	0.443
1516	0.183	0.45
1517	0.174	0.427
1518	0.174	0.428
1519	0.18	0.443
1520	0.174	0.428
1521	0.173	0.426
1522	0.173	0.425
1523	0.172	0.424
1524	0.173	0.426
1525	0.171	0.42
1526	0.168	0.413
1527	0.165	0.406
1528	0.168	0.413
1529	0.177	0.436
1530	0.17	0.419
1531	0.173	0.425
1532	0.175	0.43
1533	0.174	0.428
1534	0.177	0.435
1535	0.173	0.425
1536	0.175	0.431
1537	0.174	0.427
1538	0.174	0.429
1539	0.179	0.441
1540	0.179	0.44
1541	0.173	0.426
1542	0.18	0.444
1543	0.177	0.434
1544	0.173	0.426
1545	0.174	0.427
1546	0.173	0.425
1547	0.17	0.417
1548	0.174	0.429
1549	0.171	0.421
1550	0.176	0.434
1551	0.167	0.411
1552	0.172	0.422
1553	0.173	0.425
1554	0.173	0.427
1555	0.177	0.436
1556	0.176	0.433
1557	0.175	0.43
1558	0.175	0.43
1559	0.17	0.419
1560	0.17	0.419
1561	0.167	0.411
1562	0.169	0.417
1563	0.168	0.413
1564	0.17	0.419
1565	0.169	0.417
1566	0.176	0.433
1567	0.176	0.434
1568	0.17	0.418
1569	0.173	0.424
1570	0.172	0.422
1571	0.174	0.427
1572	0.175	0.43
1573	0.177	0.435
1574	0.175	0.43
1575	0.175	0.432
1576	0.175	0.43
1577	0.176	0.433
1578	0.173	0.426
1579	0.176	0.432
1580	0.17	0.419
1581	0.179	0.441
1582	0.179	0.44
1583	0.173	0.425
1584	0.176	0.433
1585	0.169	0.416
1586	0.173	0.426
1587	0.176	0.434
1588	0.172	0.424
1589	0.169	0.416
1590	0.173	0.426
1591	0.17	0.417
1592	0.175	0.431
1593	0.177	0.434
1594	0.171	0.421
1595	0.191	0.47
1596	0.172	0.423
1597	0.172	0.423
1598	0.171	0.42
1599	0.171	0.419
1600	0.174	0.429
1601	0.172	0.422
1602	0.168	0.414
1603	0.171	0.421
1604	0.172	0.423
1605	0.171	0.421
1606	0.168	0.413
1607	0.163	0.402
1608	0.167	0.41
1609	0.168	0.414
1610	0.175	0.432
1611	0.171	0.419
1612	0.169	0.416
1613	0.173	0.424
1614	0.171	0.42
1615	0.174	0.429
1616	0.166	0.408
1617	0.165	0.407
1618	0.163	0.402
1619	0.171	0.421
1620	0.166	0.408
1621	0.168	0.414
1622	0.17	0.419
1623	0.172	0.422
1624	0.171	0.422
1625	0.174	0.428
1626	0.176	0.434
1627	0.175	0.43
1628	0.17	0.417
1629	0.169	0.415
1630	0.168	0.413
1631	0.169	0.416
1632	0.172	0.423
1633	0.172	0.423
1634	0.172	0.424
1635	0.167	0.41
1636	0.171	0.42
1637	0.167	0.412
1638	0.166	0.409
1639	0.174	0.429
1640	0.174	0.427
1641	0.173	0.425
1642	0.17	0.419
1643	0.171	0.422
1644	0.166	0.409
1645	0.166	0.408
1646	0.167	0.41
1647	0.165	0.405
1648	0.166	0.408
1649	0.168	0.413
1650	0.172	0.424
1651	0.172	0.422
1652	0.171	0.42
1653	0.171	0.42
1654	0.168	0.413
1655	0.168	0.412
1656	0.169	0.416
1657	0.164	0.403
1658	0.17	0.418
1659	0.17	0.419
1660	0.173	0.425
1661	0.176	0.432
1662	0.171	0.421
1663	0.169	0.415
1664	0.167	0.411
1665	0.166	0.409
1666	0.168	0.413
1667	0.17	0.418
1668	0.168	0.413
1669	0.171	0.42
1670	0.169	0.415
1671	0.167	0.411
1672	0.166	0.409
1673	0.165	0.405
1674	0.171	0.421
1675	0.171	0.42
1676	0.171	0.42
1677	0.171	0.42
1678	0.169	0.416
1679	0.17	0.419
1680	0.17	0.418
1681	0.166	0.41
1682	0.17	0.417
1683	0.166	0.408
1684	0.171	0.422
1685	0.17	0.419
1686	0.17	0.418
1687	0.17	0.419
1688	0.171	0.421
1689	0.172	0.423
1690	0.169	0.416
1691	0.172	0.423
1692	0.172	0.423
1693	0.173	0.426
1694	0.174	0.428
1695	0.171	0.42
1696	0.17	0.418
1697	0.175	0.43
1698	0.171	0.42
1699	0.17	0.418
1700	0.169	0.415
1701	0.17	0.419
1702	0.172	0.423
1703	0.177	0.434
1704	0.169	0.416
1705	0.176	0.432
1706	0.17	0.418
1707	0.17	0.419
1708	0.165	0.407
1709	0.17	0.419
1710	0.167	0.411
1711	0.169	0.415
1712	0.172	0.424
1713	0.172	0.422
1714	0.168	0.412
1715	0.169	0.417
1716	0.168	0.413
1717	0.174	0.428
1718	0.177	0.436
1719	0.174	0.428
1720	0.174	0.427
1721	0.173	0.426
1722	0.167	0.411
1723	0.167	0.411
1724	0.167	0.412
1725	0.171	0.419
1726	0.169	0.417
1727	0.171	0.42
1728	0.172	0.423
1729	0.169	0.415
1730	0.168	0.412
1731	0.169	0.416
1732	0.17	0.419
1733	0.167	0.411
1734	0.172	0.423
1735	0.171	0.42
1736	0.169	0.416
1737	0.168	0.413
1738	0.173	0.427
1739	0.166	0.407
1740	0.167	0.41
1741	0.172	0.422
1742	0.166	0.408
1743	0.167	0.411
1744	0.164	0.402
1745	0.165	0.406
1746	0.167	0.411
1747	0.169	0.415
1748	0.171	0.42
1749	0.171	0.421
1750	0.165	0.406
1751	0.165	0.406
1752	0.171	0.42
1753	0.168	0.413
1754	0.168	0.413
1755	0.173	0.424
1756	0.165	0.405
1757	0.165	0.406
1758	0.167	0.41
1759	0.167	0.41
1760	0.166	0.41
1761	0.165	0.406
1762	0.165	0.405
1763	0.166	0.408
1764	0.168	0.413
1765	0.169	0.416
1766	0.173	0.426
1767	0.171	0.422
1768	0.169	0.416
1769	0.166	0.407
1770	0.164	0.404
1771	0.164	0.403
1772	0.162	0.399
1773	0.161	0.396
1774	0.162	0.398
1775	0.167	0.41
1776	0.168	0.413
1777	0.167	0.412
1778	0.164	0.404
1779	0.164	0.402
1780	0.163	0.401
1781	0.161	0.395
1782	0.169	0.415
1783	0.165	0.407
1784	0.168	0.413
1785	0.163	0.401
1786	0.167	0.412
1787	0.164	0.404
1788	0.162	0.399
1789	0.163	0.401
1790	0.165	0.406
1791	0.163	0.4
1792	0.164	0.404
1793	0.158	0.387
1794	0.162	0.399
1795	0.16	0.393
1796	0.161	0.397
1797	0.167	0.41
1798	0.166	0.408
1799	0.166	0.41
1800	0.158	0.389
1801	0.163	0.4
1802	0.163	0.401
1803	0.164	0.402
1804	0.164	0.404
1805	0.169	0.415
1806	0.165	0.406
1807	0.165	0.405
1808	0.16	0.394
1809	0.161	0.397
1810	0.169	0.415
1811	0.168	0.412
1812	0.169	0.416
1813	0.169	0.416
1814	0.164	0.404
1815	0.164	0.404
1816	0.165	0.407
1817	0.165	0.406
1818	0.164	0.403
1819	0.171	0.421
1820	0.161	0.397
1821	0.165	0.405
1822	0.166	0.408
1823	0.163	0.4
1824	0.165	0.407
1825	0.163	0.401
1826	0.168	0.413
1827	0.164	0.404
1828	0.164	0.402
1829	0.164	0.404
1830	0.161	0.395
1831	0.163	0.401
1832	0.163	0.401
1833	0.161	0.396
1834	0.165	0.407
1835	0.163	0.401
1836	0.164	0.404
1837	0.162	0.399
1838	0.16	0.393
1839	0.161	0.396
1840	0.162	0.398
1841	0.162	0.399
1842	0.162	0.398
1843	0.166	0.408
1844	0.164	0.404
1845	0.163	0.402
1846	0.165	0.407
1847	0.162	0.398
1848	0.162	0.399
1849	0.162	0.4
1850	0.164	0.403
1851	0.161	0.397
1852	0.164	0.403
1853	0.164	0.403
1854	0.163	0.402
1855	0.158	0.388
1856	0.16	0.394
1857	0.159	0.391
1858	0.158	0.389
1859	0.163	0.402
1860	0.166	0.407
1861	0.166	0.408
1862	0.17	0.417
1863	0.163	0.4
1864	0.16	0.393
1865	0.162	0.397
1866	0.163	0.402
1867	0.163	0.4
1868	0.162	0.399
1869	0.162	0.398
1870	0.164	0.403
1871	0.162	0.399
1872	0.166	0.409
1873	0.16	0.393
1874	0.16	0.394
1875	0.165	0.405
1876	0.167	0.411
1877	0.167	0.41
1878	0.164	0.403
1879	0.165	0.407
1880	0.163	0.402
1881	0.167	0.411
1882	0.166	0.409
1883	0.165	0.405
1884	0.166	0.409
1885	0.166	0.407
1886	0.163	0.4
1887	0.162	0.398
1888	0.163	0.402
1889	0.165	0.405
1890	0.166	0.407
1891	0.163	0.4
1892	0.162	0.398
1893	0.162	0.398
1894	0.162	0.4
1895	0.168	0.413
1896	0.161	0.395
1897	0.162	0.398
1898	0.163	0.401
1899	0.163	0.401
1900	0.164	0.405
1901	0.161	0.397
1902	0.164	0.404
1903	0.162	0.398
1904	0.159	0.392
1905	0.163	0.4
1906	0.162	0.397
1907	0.168	0.413
1908	0.164	0.403
1909	0.163	0.4
1910	0.164	0.404
1911	0.164	0.404
1912	0.165	0.405
1913	0.159	0.392
1914	0.16	0.394
1915	0.159	0.392
1916	0.166	0.408
1917	0.168	0.413
1918	0.164	0.404
1919	0.163	0.401
1920	0.161	0.395
1921	0.161	0.396
1922	0.162	0.398
1923	0.163	0.402
1924	0.164	0.404
1925	0.165	0.406
1926	0.176	0.434
1927	0.163	0.401
1928	0.163	0.402
1929	0.159	0.392
1930	0.165	0.405
1931	0.165	0.407
1932	0.164	0.404
1933	0.166	0.408
1934	0.16	0.393
1935	0.168	0.414
1936	0.166	0.407
1937	0.167	0.411
1938	0.162	0.399
1939	0.161	0.397
1940	0.161	0.397
1941	0.159	0.392
1942	0.164	0.404
1943	0.165	0.405
1944	0.162	0.399
1945	0.16	0.394
1946	0.162	0.399
1947	0.161	0.395
1948	0.165	0.407
1949	0.16	0.395
1950	0.161	0.395
1951	0.161	0.396
1952	0.163	0.4
1953	0.166	0.407
1954	0.165	0.405
1955	0.163	0.402
1956	0.165	0.407
1957	0.16	0.394
1958	0.161	0.396
1959	0.159	0.392
1960	0.16	0.393
1961	0.164	0.402
1962	0.165	0.406
1963	0.159	0.391
1964	0.158	0.39
1965	0.163	0.401
1966	0.161	0.396
1967	0.161	0.395
1968	0.16	0.393
1969	0.163	0.4
1970	0.163	0.401
1971	0.163	0.4
1972	0.169	0.415
1973	0.166	0.408
1974	0.167	0.411
1975	0.172	0.423
1976	0.163	0.4
1977	0.164	0.404
1978	0.164	0.405
1979	0.165	0.405
1980	0.161	0.397
1981	0.163	0.4
1982	0.162	0.398
1983	0.164	0.404
1984	0.165	0.406
1985	0.16	0.393
1986	0.161	0.396
1987	0.16	0.394
1988	0.166	0.408
1989	0.167	0.41
1990	0.171	0.42
1991	0.169	0.415
1992	0.17	0.417
1993	0.165	0.406
1994	0.165	0.406
1995	0.163	0.402
1996	0.162	0.398
1997	0.163	0.4
1998	0.163	0.401
1999	0.162	0.397
[truncated: 1,432 more rows]

## Sheet: Figure S1b
Capstan speed (m/min)	X size (mm)	Y size (mm)
0.397	0.29	0.713
0.397	0.292	0.719
0.397	0.28	0.689
0.397	0.274	0.674
0.397	0.271	0.667
0.397	0.268	0.66
0.397	0.269	0.663
0.397	0.265	0.652
0.397	0.262	0.645
0.397	0.264	0.648
0.397	0.261	0.641
0.397	0.261	0.642
0.397	0.267	0.658
0.397	0.28	0.689
0.419	0.285	0.701
0.419	0.278	0.683
0.419	0.273	0.67
0.419	0.27	0.665
0.419	0.286	0.704
0.431	0.304	0.747
0.431	0.287	0.707
0.431	0.289	0.71
0.431	0.29	0.715
0.431	0.287	0.705
0.474	0.277	0.68
0.474	0.303	0.746
0.474	0.299	0.736
0.474	0.309	0.761
0.474	0.304	0.748
0.474	0.301	0.74
0.473	0.284	0.699
0.473	0.277	0.682
0.473	0.267	0.656
0.473	0.266	0.654
0.473	0.274	0.675
0.514	0.297	0.73
0.514	0.302	0.743
0.514	0.308	0.757
0.514	0.306	0.752
0.514	0.306	0.752
0.514	0.31	0.761
0.514	0.298	0.734
0.514	0.289	0.712
0.514	0.276	0.678
0.514	0.248	0.609
0.514	0.261	0.641
0.513	0.27	0.665
0.513	0.283	0.697
0.513	0.286	0.704
0.513	0.279	0.686
0.513	0.275	0.675
0.55	0.29	0.714
0.55	0.283	0.695
0.55	0.282	0.694
0.55	0.265	0.651
0.55	0.26	0.639
0.551	0.268	0.66
0.551	0.277	0.682
0.551	0.299	0.736
0.551	0.29	0.714
0.551	0.277	0.681
0.551	0.289	0.711
0.55	0.271	0.668
0.55	0.266	0.655
0.55	0.261	0.641
0.55	0.264	0.651
0.55	0.271	0.668
0.551	0.277	0.681
0.551	0.273	0.672
0.551	0.27	0.665
0.551	0.276	0.678
0.551	0.283	0.696
0.55	0.282	0.695
0.55	0.294	0.724
0.55	0.289	0.712
0.55	0.278	0.683
0.55	0.278	0.684
0.55	0.268	0.658
0.551	0.267	0.656
0.551	0.276	0.679
0.551	0.274	0.675
0.551	0.286	0.703
0.551	0.288	0.709
0.579	0.3	0.739
0.579	0.274	0.673
0.579	0.263	0.646
0.579	0.258	0.634
0.579	0.257	0.631
0.579	0.261	0.642
0.577	0.259	0.636
0.577	0.252	0.62
0.577	0.266	0.654
0.577	0.276	0.679
0.577	0.279	0.687
0.579	0.285	0.702
0.579	0.277	0.682
0.579	0.297	0.731
0.579	0.298	0.732
0.579	0.286	0.704
0.578	0.281	0.692
0.578	0.276	0.679
0.578	0.297	0.73
0.578	0.278	0.684
0.578	0.253	0.622
0.578	0.248	0.611
0.578	0.248	0.611
0.578	0.236	0.58
0.578	0.235	0.577
0.578	0.232	0.571
0.578	0.242	0.596
0.578	0.237	0.584
0.578	0.248	0.611
0.578	0.266	0.653
0.578	0.275	0.677
0.578	0.26	0.639
0.578	0.252	0.62
0.578	0.253	0.622
0.578	0.25	0.615
0.578	0.242	0.596
0.578	0.25	0.614
0.578	0.254	0.625
0.578	0.242	0.595
0.578	0.246	0.605
0.578	0.238	0.585
0.578	0.235	0.579
0.578	0.231	0.567
0.578	0.234	0.575
0.578	0.229	0.564
0.578	0.23	0.567
0.578	0.235	0.578
0.578	0.246	0.604
0.578	0.244	0.601
0.578	0.226	0.556
0.578	0.227	0.559
0.578	0.216	0.532
0.578	0.232	0.57
0.578	0.244	0.599
0.578	0.239	0.588
0.578	0.246	0.605
0.578	0.262	0.646
0.578	0.254	0.624
0.578	0.242	0.594
0.626	0.234	0.575
0.626	0.226	0.555
0.626	0.228	0.56
0.626	0.231	0.568
0.626	0.238	0.585
0.626	0.241	0.593
0.625	0.241	0.592
0.625	0.23	0.565
0.625	0.221	0.544
0.625	0.221	0.543
0.625	0.228	0.562
0.627	0.208	0.511
0.627	0.222	0.547
0.627	0.235	0.579
0.627	0.243	0.598
0.627	0.23	0.566
0.626	0.21	0.516
0.626	0.196	0.482
0.626	0.215	0.529
0.626	0.225	0.554
0.626	0.227	0.559
0.626	0.234	0.575
0.626	0.256	0.629
0.626	0.257	0.632
0.626	0.26	0.638
0.626	0.252	0.621
0.626	0.263	0.648
0.626	0.262	0.645
0.626	0.261	0.642
0.626	0.259	0.637
0.626	0.261	0.643
0.626	0.247	0.606
0.626	0.234	0.576
0.626	0.248	0.611
0.626	0.254	0.624
0.626	0.255	0.627
0.626	0.258	0.634
0.626	0.261	0.642
0.657	0.259	0.636
0.657	0.248	0.611
0.657	0.231	0.568
0.657	0.224	0.55
0.657	0.226	0.555
0.688	0.242	0.595
0.688	0.247	0.608
0.688	0.284	0.698
0.688	0.287	0.706
0.688	0.297	0.73
0.688	0.298	0.734
0.691	0.262	0.645
0.691	0.263	0.648
0.691	0.261	0.642
0.691	0.267	0.657
0.691	0.243	0.597
0.726	0.245	0.603
0.726	0.232	0.57
0.726	0.243	0.597
0.726	0.279	0.685
0.726	0.299	0.735
0.726	0.286	0.702
0.726	0.262	0.645
0.726	0.251	0.618
0.726	0.253	0.623
0.726	0.267	0.656
0.726	0.289	0.711
0.789	0.274	0.674
0.789	0.272	0.67
0.789	0.264	0.649
0.789	0.251	0.618
0.789	0.25	0.616
0.789	0.253	0.621
0.787	0.232	0.572
0.787	0.229	0.564
0.787	0.232	0.571
0.787	0.244	0.6
0.787	0.26	0.64
0.848	0.259	0.638
0.848	0.268	0.66
0.848	0.239	0.589
0.848	0.241	0.593
0.848	0.264	0.649
0.848	0.251	0.616
0.847	0.242	0.595
0.847	0.237	0.583
0.847	0.278	0.683
0.847	0.275	0.677
0.847	0.276	0.678
0.86	0.268	0.659
0.86	0.252	0.62
0.86	0.243	0.598
0.86	0.231	0.567
0.86	0.224	0.552
0.86	0.208	0.513
0.883	0.218	0.536
0.883	0.231	0.569
0.883	0.248	0.61
0.883	0.197	0.486
0.883	0.213	0.523
0.883	0.203	0.499
0.908	0.209	0.515
0.908	0.216	0.531
0.908	0.225	0.553
0.908	0.236	0.581
0.908	0.241	0.593
0.91	0.248	0.611
0.91	0.258	0.635
0.91	0.241	0.592
0.91	0.242	0.595
0.91	0.228	0.56
0.91	0.248	0.611
0.908	0.285	0.702
0.908	0.325	0.801
0.908	0.261	0.643
0.908	0.253	0.622
0.908	0.212	0.521
0.908	0.203	0.5
0.908	0.2	0.491
0.908	0.228	0.562
0.908	0.239	0.589
0.908	0.236	0.581
0.908	0.243	0.598
0.908	0.226	0.557
0.908	0.224	0.55
0.908	0.201	0.494
0.908	0.198	0.487
0.908	0.207	0.509
0.908	0.208	0.512
0.919	0.222	0.545
0.919	0.267	0.657
0.919	0.22	0.541
0.919	0.219	0.538
0.919	0.193	0.474
0.939	0.212	0.521
0.939	0.245	0.604
0.939	0.242	0.595
0.939	0.193	0.475
0.939	0.22	0.541
0.939	0.232	0.571
0.943	0.215	0.528
0.943	0.239	0.588
0.943	0.235	0.577
0.943	0.237	0.584
0.943	0.208	0.512
0.968	0.206	0.508
0.968	0.209	0.514
0.968	0.214	0.527
0.968	0.23	0.566
0.968	0.233	0.574
0.968	0.194	0.478
0.968	0.211	0.518
0.968	0.204	0.502
0.968	0.201	0.495
0.968	0.218	0.537
0.968	0.234	0.575
0.967	0.222	0.546
0.967	0.226	0.556
0.967	0.209	0.514
0.967	0.211	0.519
0.967	0.215	0.53
0.967	0.241	0.593
0.974	0.238	0.584
0.974	0.253	0.621
0.974	0.228	0.562
0.974	0.227	0.558
0.974	0.239	0.589
0.995	0.222	0.546
0.995	0.204	0.502
0.995	0.214	0.528
0.995	0.221	0.545
0.995	0.235	0.579
0.995	0.234	0.576
0.997	0.213	0.523
0.997	0.21	0.516
0.997	0.209	0.515
0.997	0.226	0.556
0.997	0.209	0.515
0.997	0.219	0.54
0.995	0.208	0.513
0.995	0.206	0.506
0.995	0.205	0.503
0.995	0.215	0.529
0.995	0.198	0.487
0.995	0.206	0.508
0.996	0.214	0.527
0.996	0.261	0.642
0.996	0.225	0.553
0.996	0.198	0.488
0.996	0.22	0.541
0.997	0.231	0.567
0.997	0.236	0.581
0.997	0.205	0.504
0.997	0.21	0.516
0.997	0.209	0.513
1.024	0.2	0.492
1.024	0.202	0.497
1.024	0.199	0.489
1.024	0.19	0.467
1.024	0.197	0.485
1.024	0.204	0.502
1.024	0.24	0.59
1.024	0.244	0.599
1.024	0.247	0.608
1.024	0.218	0.535
1.024	0.206	0.507
1.024	0.213	0.523
1.025	0.224	0.552
1.025	0.236	0.58
1.025	0.247	0.609
1.025	0.238	0.587
1.025	0.221	0.544
1.025	0.242	0.596
1.024	0.214	0.528
1.024	0.209	0.515
1.024	0.213	0.524
1.024	0.252	0.621
1.024	0.201	0.495
1.025	0.186	0.458
1.025	0.219	0.539
1.025	0.216	0.531
1.025	0.212	0.521
1.025	0.226	0.555
1.024	0.218	0.535
1.024	0.198	0.487
1.024	0.194	0.476
1.024	0.192	0.472
1.024	0.23	0.566
1.024	0.238	0.586
1.058	0.268	0.659
1.058	0.244	0.601
1.058	0.261	0.643
1.058	0.224	0.551
1.058	0.215	0.528
1.058	0.182	0.448
1.058	0.185	0.454
1.058	0.218	0.535
1.058	0.253	0.622
1.058	0.225	0.554
1.058	0.194	0.477
1.058	0.207	0.51
1.059	0.19	0.466
1.059	0.194	0.478
1.059	0.236	0.58
1.059	0.226	0.557
1.059	0.188	0.462
1.059	0.192	0.472
1.059	0.236	0.579
1.059	0.226	0.556
1.059	0.21	0.517
1.059	0.225	0.554
1.099	0.243	0.599
1.099	0.245	0.603
1.099	0.235	0.577
1.099	0.219	0.539
1.099	0.207	0.509
1.099	0.212	0.52
1.099	0.194	0.477
1.099	0.214	0.527
1.099	0.199	0.489
1.099	0.221	0.542
1.099	0.214	0.525
1.099	0.189	0.466
1.099	0.305	0.749
1.099	0.204	0.501
1.099	0.209	0.515
1.099	0.216	0.531
1.099	0.254	0.624
1.098	0.198	0.486
1.098	0.208	0.512
1.098	0.195	0.479
1.098	0.21	0.517
1.098	0.2	0.491
1.099	0.23	0.566
1.099	0.211	0.518
1.099	0.211	0.52
1.099	0.206	0.507
1.099	0.201	0.496
1.099	0.196	0.482
1.1	0.224	0.552
1.1	0.197	0.485
1.1	0.185	0.455
1.1	0.185	0.456
1.1	0.196	0.482
1.1	0.202	0.497
1.142	0.209	0.514
1.142	0.198	0.487
1.142	0.202	0.496
1.142	0.212	0.52
1.142	0.208	0.511
1.143	0.217	0.535
1.143	0.213	0.524
1.143	0.21	0.517
1.143	0.236	0.581
1.143	0.212	0.523
1.154	0.227	0.559
1.154	0.216	0.532
1.154	0.219	0.538
1.154	0.209	0.514
1.154	0.203	0.499
1.154	0.196	0.482
1.184	0.195	0.479
1.184	0.219	0.538
1.184	0.222	0.546
1.184	0.231	0.569
1.184	0.279	0.687
1.184	0.231	0.568
1.183	0.226	0.556
1.183	0.208	0.512
1.183	0.213	0.525
1.183	0.212	0.522
1.183	0.198	0.486
1.184	0.211	0.519
1.184	0.209	0.515
1.184	0.211	0.518
1.184	0.198	0.487
1.184	0.211	0.52
1.184	0.221	0.543
1.184	0.264	0.649
1.184	0.24	0.59
1.184	0.223	0.549
1.184	0.189	0.464
1.184	0.213	0.524
1.184	0.235	0.578
1.184	0.225	0.553
1.184	0.237	0.582
1.184	0.236	0.581
1.184	0.194	0.478
1.184	0.206	0.506
1.183	0.26	0.638
1.183	0.249	0.613
1.183	0.226	0.557
1.183	0.197	0.485
1.183	0.201	0.494
1.184	0.204	0.501
1.184	0.219	0.539
1.184	0.243	0.599
1.184	0.194	0.476
1.184	0.186	0.457
1.184	0.194	0.476
1.251	0.209	0.514
1.251	0.214	0.526
1.251	0.209	0.514
1.251	0.202	0.498
1.251	0.187	0.459
1.251	0.204	0.502
1.252	0.203	0.498
1.252	0.196	0.482
1.252	0.203	0.498
1.252	0.189	0.465
1.252	0.219	0.539
1.253	0.216	0.531
1.253	0.202	0.496
1.253	0.211	0.518
1.253	0.194	0.476
1.253	0.201	0.495
1.251	0.222	0.547
1.251	0.258	0.636
1.251	0.189	0.466
1.251	0.188	0.462
1.251	0.22	0.54
1.251	0.189	0.466
1.346	0.21	0.517
1.346	0.207	0.509
1.346	0.23	0.565
1.346	0.188	0.462
1.346	0.22	0.541
1.346	0.269	0.661
1.346	0.228	0.56
1.346	0.229	0.564
1.346	0.229	0.563
1.346	0.205	0.505
1.346	0.211	0.52
1.346	0.227	0.558
1.346	0.202	0.498
1.346	0.197	0.484
1.346	0.213	0.524
1.346	0.215	0.528
1.346	0.21	0.517
1.346	0.209	0.514
1.346	0.19	0.468
1.346	0.22	0.54
1.346	0.215	0.529
1.346	0.218	0.537
1.384	0.203	0.5
1.384	0.208	0.512
1.384	0.198	0.487
1.384	0.187	0.46
1.384	0.228	0.56
1.384	0.206	0.506
1.385	0.237	0.582
1.385	0.201	0.494
1.385	0.234	0.575
1.385	0.248	0.61
1.385	0.242	0.595
1.385	0.234	0.576
1.384	0.21	0.516
1.384	0.197	0.485
1.384	0.203	0.5
1.384	0.192	0.472
1.384	0.203	0.5
1.383	0.24	0.591
1.383	0.189	0.464
1.383	0.21	0.518
1.383	0.184	0.452
1.383	0.182	0.448
1.383	0.202	0.497
1.384	0.222	0.546
1.384	0.203	0.499
1.384	0.197	0.485
1.384	0.212	0.52
1.384	0.218	0.537
1.384	0.21	0.518
1.384	0.218	0.537
1.384	0.255	0.628
1.384	0.221	0.544
1.384	0.216	0.53
1.384	0.188	0.463
1.384	0.184	0.453
1.384	0.198	0.488
1.384	0.217	0.533
1.384	0.186	0.458
1.384	0.189	0.465
1.465	0.191	0.47
1.465	0.195	0.479
1.465	0.184	0.452
1.465	0.256	0.63
1.465	0.189	0.464
1.465	0.194	0.478
1.508	0.2	0.493
1.508	0.193	0.474
1.508	0.203	0.5
1.508	0.243	0.599
1.508	0.197	0.486
1.51	0.195	0.478
1.51	0.213	0.524
1.51	0.221	0.544
1.51	0.235	0.578
1.51	0.203	0.5
1.51	0.207	0.51
1.546	0.209	0.513
1.546	0.215	0.53
1.546	0.188	0.462
1.546	0.202	0.496
1.546	0.186	0.459
1.546	0.206	0.506
1.546	0.202	0.496
1.546	0.212	0.523
1.546	0.182	0.447
1.546	0.191	0.47
1.546	0.183	0.45
1.545	0.191	0.47
1.545	0.22	0.541
1.545	0.192	0.472
1.545	0.2	0.491
1.545	0.206	0.506
1.589	0.236	0.58
1.589	0.208	0.512
1.589	0.226	0.556
1.589	0.198	0.487
1.589	0.184	0.453
1.589	0.183	0.449
1.588	0.19	0.468
1.588	0.193	0.475
1.588	0.195	0.48
1.588	0.185	0.456
1.588	0.202	0.498
1.588	0.202	0.496
1.589	0.25	0.614
1.589	0.197	0.485
1.589	0.188	0.463
1.589	0.218	0.536
1.589	0.193	0.476
1.589	0.193	0.476
1.589	0.193	0.475
1.589	0.213	0.525
1.589	0.18	0.444
1.589	0.186	0.456
1.589	0.185	0.455
1.59	0.202	0.498
1.59	0.262	0.646
1.59	0.216	0.532
1.59	0.226	0.555
1.59	0.201	0.495
1.589	0.187	0.46
1.589	0.182	0.448
1.589	0.188	0.464
1.589	0.194	0.478
1.589	0.185	0.455
1.589	0.192	0.471
1.624	0.244	0.601
1.624	0.2	0.491
1.624	0.2	0.493
1.624	0.208	0.511
1.624	0.2	0.493
1.624	0.193	0.474
1.624	0.206	0.507
1.624	0.189	0.464
1.624	0.204	0.503
1.624	0.214	0.526
1.624	0.189	0.464
1.624	0.189	0.466
1.624	0.196	0.483
1.624	0.208	0.511
1.624	0.188	0.461
1.624	0.186	0.457
1.665	0.188	0.463
1.665	0.194	0.477
1.665	0.192	0.471
1.665	0.211	0.519
1.665	0.242	0.596
1.665	0.2	0.491
1.665	0.212	0.522
1.665	0.224	0.551
1.665	0.209	0.513
1.665	0.195	0.48
1.665	0.209	0.514
1.665	0.181	0.446
1.666	0.188	0.463
1.666	0.24	0.59
1.666	0.193	0.475
1.666	0.191	0.47
1.666	0.19	0.467
1.665	0.189	0.465
1.665	0.204	0.501
1.665	0.186	0.459
1.665	0.182	0.448
1.665	0.2	0.492
1.665	0.189	0.466
1.665	0.187	0.461
1.665	0.208	0.512
1.665	0.21	0.516
1.665	0.196	0.482
1.665	0.193	0.476
1.665	0.206	0.508
1.665	0.243	0.598
1.665	0.199	0.49
1.665	0.177	0.435
1.665	0.178	0.438
1.665	0.243	0.598
1.666	0.19	0.467
1.666	0.189	0.464
1.666	0.214	0.525
1.666	0.189	0.464
1.666	0.183	0.451
1.711	0.178	0.439
1.711	0.19	0.466
1.711	0.181	0.446
1.711	0.213	0.524
1.711	0.193	0.474
1.711	0.183	0.45
1.712	0.185	0.455
1.712	0.184	0.452
1.712	0.191	0.47
1.712	0.198	0.487
1.712	0.182	0.447
1.712	0.214	0.525
1.712	0.199	0.489
1.712	0.184	0.452
1.712	0.178	0.437
1.712	0.215	0.528
1.712	0.178	0.439
1.712	0.182	0.449
1.712	0.189	0.466
1.712	0.197	0.485
1.712	0.216	0.532
1.712	0.23	0.567
1.815	0.19	0.467
1.815	0.178	0.437
1.815	0.235	0.578
1.815	0.187	0.46
1.815	0.185	0.456
1.815	0.183	0.45
1.815	0.182	0.448
1.815	0.185	0.454
1.815	0.18	0.442
1.815	0.184	0.453
1.815	0.184	0.453
1.815	0.179	0.441
1.815	0.184	0.454
1.815	0.183	0.45
1.815	0.185	0.454
1.815	0.185	0.456
1.815	0.205	0.503
1.816	0.181	0.446
1.816	0.195	0.481
1.816	0.183	0.45
1.816	0.193	0.474
1.816	0.189	0.465
1.815	0.199	0.49
1.815	0.219	0.54
1.815	0.191	0.469
1.815	0.186	0.458
1.815	0.181	0.444
1.815	0.184	0.453
1.814	0.178	0.437
1.814	0.183	0.449
1.814	0.201	0.495
1.814	0.175	0.43
1.814	0.18	0.442
1.814	0.188	0.462
1.815	0.197	0.484
1.815	0.186	0.457
1.815	0.234	0.576
1.815	0.193	0.475
1.815	0.191	0.469
1.815	0.19	0.468
1.815	0.195	0.479
1.815	0.187	0.46
1.815	0.186	0.458
1.815	0.196	0.481
1.815	0.219	0.538
1.814	0.188	0.463
1.814	0.185	0.455
1.814	0.194	0.477
1.814	0.185	0.456
1.814	0.188	0.463
1.814	0.187	0.461
1.816	0.181	0.446
1.816	0.181	0.444
1.816	0.184	0.452
1.816	0.2	0.492
1.816	0.183	0.45
1.815	0.2	0.491
1.815	0.21	0.517
1.815	0.178	0.437
1.815	0.228	0.561
1.815	0.185	0.456
1.816	0.181	0.444
1.816	0.181	0.446
1.816	0.186	0.458
1.816	0.197	0.486
1.816	0.207	0.509
1.816	0.184	0.452
1.816	0.177	0.436
1.816	0.177	0.436
1.816	0.19	0.468
1.816	0.203	0.5
1.816	0.191	0.47
1.814	0.212	0.521
1.814	0.196	0.481
1.814	0.19	0.467
1.814	0.192	0.472
1.814	0.178	0.439
1.814	0.186	0.457
1.967	0.181	0.445
1.967	0.179	0.44
1.967	0.183	0.451
1.967	0.186	0.457
1.967	0.18	0.443
1.968	0.182	0.448
1.968	0.207	0.508
1.968	0.185	0.454
1.968	0.179	0.44
1.968	0.183	0.449
1.968	0.198	0.488
1.967	0.18	0.444
1.967	0.209	0.515
1.967	0.194	0.476
1.967	0.177	0.436
1.967	0.193	0.474
1.967	0.179	0.441
1.967	0.177	0.436
1.967	0.217	0.535
1.967	0.204	0.502
1.967	0.188	0.462
1.967	0.192	0.473
1.967	0.191	0.47
1.967	0.199	0.489
1.967	0.199	0.49
1.967	0.185	0.456
1.967	0.183	0.451
1.968	0.192	0.473
1.968	0.182	0.447
1.968	0.216	0.531
1.968	0.232	0.571
1.968	0.18	0.442
1.968	0.187	0.461
1.967	0.184	0.452
1.967	0.182	0.448
1.967	0.189	0.465
1.967	0.18	0.443
1.967	0.195	0.48
1.967	0.229	0.563
1.968	0.195	0.479
1.968	0.18	0.443
1.968	0.177	0.436
1.968	0.178	0.438
1.968	0.179	0.442
1.967	0.18	0.444
1.967	0.196	0.481
1.967	0.186	0.458
1.967	0.187	0.461
1.967	0.185	0.455
1.967	0.196	0.482
1.967	0.182	0.448
1.967	0.193	0.475
1.967	0.185	0.456
1.967	0.179	0.44
1.967	0.178	0.438
1.968	0.177	0.436
1.968	0.175	0.43
1.968	0.196	0.482
1.968	0.191	0.469
1.968	0.187	0.459
1.968	0.2	0.493
1.967	0.195	0.48
1.967	0.193	0.475
1.967	0.212	0.522
1.967	0.198	0.487
1.967	0.185	0.456
1.967	0.19	0.467
1.968	0.188	0.463
1.968	0.182	0.447
1.968	0.208	0.511
1.968	0.205	0.505
1.968	0.19	0.466
1.968	0.182	0.448
1.968	0.181	0.446
1.968	0.182	0.448
1.968	0.181	0.445
1.968	0.181	0.445
2.016	0.182	0.448
2.016	0.192	0.473
2.016	0.209	0.515
2.016	0.198	0.486
2.016	0.184	0.454
2.016	0.22	0.541
2.015	0.19	0.467
2.015	0.185	0.456
2.015	0.272	0.668
2.015	0.189	0.464
2.015	0.184	0.452
2.015	0.181	0.445
2.016	0.181	0.445
2.016	0.207	0.51
2.016	0.185	0.455
2.016	0.178	0.438
2.016	0.183	0.451
2.016	0.183	0.451
2.016	0.19	0.467
2.016	0.191	0.469
2.016	0.182	0.447
2.016	0.184	0.452
2.016	0.178	0.437
2.016	0.178	0.438
2.016	0.188	0.461
2.016	0.182	0.448
2.016	0.197	0.486
2.016	0.179	0.441
2.015	0.185	0.456
2.015	0.191	0.47
2.015	0.207	0.509
2.015	0.187	0.461
2.015	0.189	0.464
2.015	0.189	0.465
2.017	0.182	0.448
2.017	0.18	0.442
2.017	0.177	0.436
2.017	0.188	0.462
2.017	0.184	0.453
2.017	0.235	0.578
2.016	0.185	0.455
2.016	0.182	0.447
2.016	0.179	0.441
2.016	0.18	0.442
2.016	0.192	0.473
2.015	0.2	0.492
2.015	0.232	0.57
2.015	0.186	0.458
2.015	0.191	0.47
2.015	0.18	0.442
2.016	0.179	0.441
2.016	0.186	0.457
2.016	0.184	0.452
2.016	0.182	0.448
2.016	0.183	0.451
2.016	0.181	0.444
2.015	0.183	0.45
2.015	0.179	0.44
2.015	0.191	0.47
2.015	0.176	0.434
2.015	0.179	0.439
2.015	0.229	0.564
2.016	0.186	0.458
2.016	0.206	0.506
2.016	0.217	0.533
2.016	0.196	0.483
2.016	0.183	0.451
2.016	0.185	0.454
2.016	0.188	0.462
2.016	0.183	0.451
2.016	0.185	0.455
2.016	0.184	0.454
2.016	0.192	0.473
2.016	0.19	0.467
2.016	0.185	0.456
2.016	0.183	0.451
2.016	0.189	0.464
2.016	0.225	0.554
2.016	0.197	0.484
2.016	0.194	0.478
2.016	0.201	0.494
2.016	0.188	0.463
2.016	0.188	0.463
2.016	0.183	0.451
2.016	0.183	0.451
2.016	0.179	0.44
2.016	0.182	0.448
2.016	0.182	0.447
2.016	0.189	0.464
2.016	0.201	0.494
2.016	0.186	0.457
2.016	0.183	0.451
2.016	0.181	0.445
2.016	0.19	0.467
2.016	0.203	0.499
2.017	0.188	0.463
2.017	0.183	0.45
2.017	0.184	0.452
2.017	0.201	0.494
2.017	0.204	0.502
2.016	0.191	0.471
2.016	0.187	0.461
2.016	0.185	0.455
2.016	0.225	0.554
2.016	0.184	0.453
2.016	0.199	0.489
2.016	0.18	0.442
2.016	0.216	0.532
2.016	0.187	0.459
2.016	0.181	0.445
2.016	0.181	0.445
2.015	0.179	0.441
2.015	0.179	0.441
2.015	0.187	0.459
2.015	0.189	0.465
2.015	0.186	0.457
2.015	0.198	0.488
2.051	0.2	0.493
2.051	0.183	0.451
2.051	0.196	0.482
2.051	0.205	0.503
2.051	0.19	0.468
2.05	0.208	0.511
2.05	0.199	0.491
2.05	0.184	0.452
2.05	0.184	0.452
2.05	0.193	0.475
2.05	0.183	0.451
2.051	0.189	0.466
2.051	0.185	0.454
2.051	0.199	0.49
2.051	0.208	0.511
2.051	0.186	0.456
2.051	0.2	0.493
2.05	0.184	0.453
2.05	0.232	0.571
2.05	0.195	0.479
2.05	0.181	0.446
2.05	0.181	0.446
2.05	0.192	0.472
2.05	0.182	0.448
2.05	0.177	0.436
2.05	0.182	0.447
2.05	0.19	0.466
2.05	0.191	0.47
2.05	0.2	0.491
2.05	0.198	0.486
2.05	0.187	0.46
2.05	0.18	0.443
2.05	0.18	0.442
2.05	0.196	0.483
2.05	0.176	0.434
2.05	0.18	0.443
2.05	0.185	0.454
2.05	0.213	0.524
2.05	0.2	0.493
2.05	0.21	0.517
2.05	0.184	0.452
2.05	0.193	0.476
2.05	0.184	0.453
2.05	0.18	0.444
2.049	0.193	0.474
2.049	0.181	0.446
2.049	0.18	0.443
2.049	0.191	0.469
2.049	0.185	0.454
2.049	0.195	0.481
2.051	0.183	0.45
2.051	0.191	0.469
2.051	0.188	0.463
2.051	0.18	0.442
2.051	0.192	0.474
2.05	0.19	0.466
2.05	0.189	0.465
2.05	0.191	0.47
2.05	0.182	0.447
2.05	0.187	0.461
2.05	0.186	0.457
2.05	0.176	0.432
2.05	0.178	0.437
2.05	0.18	0.443
2.05	0.18	0.444
2.05	0.185	0.456
2.106	0.183	0.451
2.106	0.182	0.448
2.106	0.181	0.446
2.106	0.183	0.449
2.106	0.178	0.437
2.106	0.177	0.434
2.107	0.179	0.441
2.107	0.179	0.441
2.107	0.18	0.443
2.107	0.18	0.443
2.107	0.181	0.445
2.106	0.18	0.443
2.106	0.181	0.445
2.106	0.182	0.447
2.106	0.182	0.448
2.106	0.181	0.445
2.106	0.191	0.469
2.129	0.248	0.611
2.129	0.191	0.47
2.129	0.181	0.445
2.129	0.182	0.448
2.129	0.183	0.451
2.129	0.185	0.456
2.148	0.194	0.478
2.148	0.181	0.445
2.148	0.183	0.45
2.148	0.18	0.443
2.148	0.181	0.445
2.148	0.204	0.502
2.148	0.183	0.451
2.148	0.185	0.454
2.148	0.183	0.451
2.148	0.181	0.445
2.148	0.178	0.439
2.148	0.187	0.46
2.148	0.183	0.45
2.148	0.182	0.447
2.148	0.184	0.453
2.148	0.186	0.457
2.148	0.185	0.454
2.148	0.182	0.448
2.148	0.189	0.465
2.148	0.183	0.451
2.148	0.18	0.444
2.148	0.181	0.445
2.176	0.178	0.437
2.176	0.178	0.439
2.176	0.178	0.438
2.176	0.184	0.452
2.176	0.179	0.441
2.176	0.181	0.445
2.213	0.186	0.457
2.213	0.186	0.457
2.213	0.184	0.452
2.213	0.178	0.438
2.213	0.175	0.431
2.212	0.175	0.431
2.212	0.178	0.437
2.212	0.18	0.443
2.212	0.179	0.44
2.212	0.182	0.447
2.212	0.181	0.445
2.212	0.181	0.446
2.212	0.179	0.44
2.212	0.18	0.444
2.212	0.177	0.435
2.212	0.175	0.431
2.213	0.179	0.441
2.213	0.177	0.435
2.213	0.175	0.43
2.213	0.181	0.445
2.213	0.172	0.423
2.213	0.173	0.425
2.213	0.178	0.437
2.213	0.178	0.437
2.213	0.172	0.423
2.213	0.182	0.447
2.213	0.174	0.428
2.213	0.175	0.43
2.213	0.18	0.444
2.213	0.179	0.441
2.213	0.175	0.431
2.213	0.179	0.44
2.213	0.182	0.447
2.213	0.184	0.453
2.213	0.176	0.433
2.213	0.182	0.449
2.213	0.178	0.439
2.213	0.182	0.448
2.212	0.181	0.444
2.212	0.177	0.436
2.212	0.174	0.428
2.212	0.177	0.436
2.212	0.181	0.446
2.212	0.177	0.435
2.213	0.181	0.446
2.213	0.179	0.441
2.213	0.177	0.437
2.213	0.178	0.439
2.213	0.188	0.462
2.213	0.188	0.462
2.213	0.189	0.465
2.213	0.189	0.465
2.213	0.19	0.467
2.213	0.181	0.445
2.213	0.177	0.435
2.212	0.184	0.453
2.212	0.183	0.451
2.212	0.18	0.443
2.212	0.178	0.437
2.212	0.179	0.439
2.212	0.178	0.437
2.212	0.174	0.429
2.212	0.182	0.447
2.212	0.188	0.461
2.212	0.185	0.454
2.212	0.183	0.451
2.212	0.179	0.439
2.212	0.179	0.44
2.212	0.173	0.426
2.212	0.172	0.424
2.212	0.17	0.419
2.212	0.181	0.445
2.212	0.188	0.463
2.212	0.186	0.457
2.212	0.178	0.439
2.212	0.178	0.438
2.212	0.177	0.436
2.212	0.179	0.441
2.212	0.179	0.44
2.212	0.178	0.437
2.212	0.185	0.454
2.212	0.175	0.43
2.212	0.181	0.445
2.212	0.189	0.465
2.212	0.182	0.449
2.212	0.192	0.473
2.212	0.181	0.446
2.212	0.186	0.456
2.213	0.178	0.437
2.213	0.176	0.434
2.213	0.178	0.437
2.213	0.178	0.437
2.213	0.179	0.44
2.212	0.18	0.442
2.212	0.179	0.44
2.212	0.18	0.442
2.212	0.181	0.445
2.212	0.177	0.435
2.212	0.177	0.435
2.212	0.177	0.436
2.212	0.178	0.437
2.212	0.175	0.431
2.212	0.18	0.444
2.212	0.177	0.436
2.213	0.185	0.455
2.213	0.181	0.446
2.213	0.182	0.447
2.213	0.176	0.433
2.213	0.172	0.424
2.213	0.17	0.418
2.213	0.175	0.431
2.213	0.182	0.449
2.213	0.179	0.44
2.213	0.174	0.428
2.213	0.176	0.433
2.213	0.175	0.432
2.212	0.174	0.428
2.212	0.173	0.426
2.212	0.174	0.429
2.212	0.179	0.441
2.212	0.182	0.448
2.212	0.172	0.424
2.212	0.175	0.431
2.212	0.181	0.446
2.212	0.18	0.442
2.212	0.177	0.436
2.213	0.171	0.421
2.213	0.174	0.427
2.213	0.174	0.429
2.213	0.176	0.433
2.213	0.174	0.428
2.213	0.178	0.437
2.213	0.186	0.458
2.213	0.18	0.444
2.213	0.182	0.449
2.213	0.176	0.432
2.213	0.178	0.438
2.213	0.178	0.438
2.213	0.176	0.432
2.213	0.178	0.438
2.213	0.18	0.442
2.213	0.175	0.43
2.213	0.175	0.432
2.212	0.176	0.434
2.212	0.177	0.436
2.212	0.18	0.443
2.212	0.179	0.44
2.212	0.181	0.446
2.212	0.185	0.455
2.288	0.181	0.446
2.288	0.181	0.445
2.288	0.175	0.43
2.288	0.172	0.423
2.288	0.173	0.427
2.349	0.174	0.427
2.349	0.174	0.427
2.349	0.169	0.416
2.349	0.173	0.425
2.349	0.174	0.428
2.349	0.175	0.431
2.348	0.175	0.429
2.348	0.177	0.436
2.348	0.173	0.426
2.348	0.173	0.426
2.348	0.174	0.428
2.349	0.173	0.427
2.349	0.183	0.451
2.349	0.174	0.427
2.349	0.173	0.427
2.349	0.174	0.427
2.349	0.177	0.434
2.348	0.176	0.433
2.348	0.177	0.435
2.348	0.189	0.466
2.348	0.179	0.44
2.348	0.174	0.429
2.348	0.174	0.428
2.348	0.173	0.426
2.348	0.176	0.434
2.348	0.177	0.435
2.348	0.179	0.441
2.348	0.178	0.438
2.349	0.175	0.43
2.349	0.174	0.429
2.349	0.173	0.425
2.349	0.173	0.426
2.349	0.175	0.431
2.349	0.175	0.431
2.349	0.18	0.442
2.349	0.179	0.439
2.349	0.176	0.432
2.349	0.173	0.426
2.349	0.178	0.439
2.349	0.182	0.447
2.349	0.177	0.435
2.349	0.178	0.437
2.349	0.172	0.424
2.349	0.173	0.426
2.349	0.17	0.419
2.349	0.172	0.422
2.349	0.172	0.423
2.349	0.174	0.427
2.349	0.171	0.42
2.349	0.175	0.429
2.348	0.175	0.431
2.348	0.188	0.463
2.348	0.193	0.476
2.348	0.174	0.428
2.348	0.173	0.426
2.348	0.176	0.432
2.347	0.179	0.441
2.347	0.173	0.426
2.347	0.172	0.424
2.347	0.17	0.417
2.347	0.177	0.436
2.349	0.177	0.435
2.349	0.18	0.442
2.349	0.173	0.426
2.349	0.174	0.429
2.349	0.177	0.436
2.349	0.184	0.453
2.347	0.173	0.426
2.347	0.173	0.425
2.347	0.175	0.431
2.347	0.177	0.435
2.347	0.182	0.448
2.347	0.181	0.445
2.349	0.178	0.437
2.349	0.182	0.448
2.349	0.175	0.431
2.349	0.175	0.43
2.349	0.175	0.431
2.349	0.174	0.429
2.349	0.176	0.433
2.349	0.181	0.444
2.349	0.176	0.433
2.349	0.177	0.436
2.348	0.177	0.437
2.348	0.176	0.432
2.348	0.174	0.428
2.348	0.173	0.426
2.348	0.177	0.435
2.348	0.189	0.465
2.348	0.209	0.513
2.348	0.189	0.464
2.348	0.178	0.439
2.348	0.17	0.418
2.348	0.171	0.421
2.348	0.175	0.432
2.349	0.176	0.434
2.349	0.178	0.438
2.349	0.172	0.422
2.349	0.175	0.431
2.349	0.181	0.445
2.348	0.175	0.431
2.348	0.179	0.441
2.348	0.178	0.439
2.348	0.176	0.434
2.348	0.176	0.434
2.348	0.177	0.436
2.348	0.176	0.433
2.348	0.176	0.433
2.348	0.174	0.427
2.348	0.174	0.428
2.348	0.171	0.421
2.348	0.173	0.425
2.348	0.173	0.425
2.348	0.18	0.442
2.348	0.177	0.436
2.348	0.175	0.431
2.348	0.178	0.437
2.347	0.175	0.429
2.347	0.175	0.43
2.347	0.179	0.44
2.347	0.174	0.427
2.347	0.174	0.429
2.347	0.175	0.432
2.347	0.176	0.434
2.347	0.177	0.435
2.347	0.183	0.451
2.347	0.175	0.43
2.347	0.174	0.427
2.348	0.174	0.427
2.348	0.175	0.43
2.348	0.172	0.423
2.348	0.175	0.43
2.348	0.176	0.434
2.348	0.174	0.427
2.348	0.177	0.435
2.348	0.178	0.437
2.348	0.177	0.435
2.348	0.175	0.431
2.348	0.179	0.441
2.349	0.177	0.435
2.349	0.173	0.425
2.349	0.17	0.419
2.349	0.172	0.423
2.349	0.17	0.419
2.346	0.171	0.42
2.346	0.17	0.419
2.346	0.178	0.437
2.346	0.179	0.44
2.346	0.18	0.442
2.346	0.178	0.437
2.348	0.178	0.437
2.348	0.192	0.472
2.348	0.179	0.44
2.348	0.177	0.436
2.348	0.179	0.441
2.349	0.179	0.441
2.349	0.178	0.439
2.349	0.176	0.432
2.349	0.181	0.446
2.349	0.183	0.451
2.349	0.177	0.435
2.349	0.182	0.448
2.349	0.184	0.452
2.349	0.174	0.429
2.349	0.181	0.444
2.349	0.176	0.433
2.349	0.182	0.448
2.348	0.174	0.427
2.348	0.175	0.43
2.348	0.18	0.442
2.348	0.177	0.436
2.348	0.174	0.428
2.347	0.186	0.459
2.347	0.181	0.445
2.347	0.18	0.442
2.347	0.179	0.439
2.347	0.177	0.436
2.348	0.181	0.444
2.348	0.176	0.434
2.348	0.176	0.433
2.348	0.181	0.446
2.348	0.18	0.444
2.348	0.18	0.442
2.348	0.174	0.428
2.348	0.178	0.438
2.348	0.179	0.44
2.348	0.176	0.434
2.348	0.174	0.429
2.348	0.176	0.434
2.349	0.175	0.431
2.349	0.175	0.431
2.349	0.175	0.43
2.349	0.174	0.428
2.349	0.175	0.43
2.348	0.176	0.432
2.348	0.175	0.43
2.348	0.175	0.43
2.348	0.177	0.435
2.348	0.188	0.462
2.348	0.175	0.43
2.348	0.176	0.432
2.348	0.18	0.443
2.348	0.181	0.446
2.348	0.175	0.43
2.348	0.18	0.442
2.349	0.176	0.433
2.349	0.174	0.429
2.349	0.17	0.418
2.349	0.173	0.425
2.349	0.178	0.438
2.349	0.17	0.418
2.349	0.178	0.437
2.349	0.176	0.433
2.349	0.177	0.437
2.349	0.177	0.435
2.349	0.172	0.423
2.349	0.172	0.423
2.349	0.173	0.424
2.349	0.174	0.428
2.349	0.172	0.422
2.349	0.171	0.421
2.349	0.175	0.431
2.347	0.175	0.43
2.347	0.176	0.434
2.347	0.179	0.439
2.347	0.178	0.437
2.347	0.173	0.425
2.349	0.173	0.426
2.349	0.182	0.447
2.349	0.172	0.424
2.349	0.176	0.433
2.349	0.169	0.415
2.349	0.171	0.421
2.348	0.168	0.413
2.348	0.163	0.4
2.348	0.171	0.421
2.348	0.18	0.442
2.348	0.178	0.439
2.349	0.175	0.431
2.349	0.185	0.455
2.349	0.186	0.458
2.349	0.183	0.451
2.349	0.172	0.423
2.349	0.174	0.427
2.349	0.174	0.428
2.349	0.172	0.423
2.349	0.174	0.428
2.349	0.176	0.434
2.349	0.179	0.44
2.349	0.174	0.428
2.349	0.173	0.426
2.349	0.177	0.436
2.349	0.177	0.435
2.349	0.174	0.428
2.349	0.172	0.423
2.349	0.176	0.434
2.349	0.181	0.445
2.349	0.175	0.431
2.349	0.177	0.434
2.349	0.182	0.448
2.349	0.177	0.434
2.348	0.193	0.475
2.348	0.186	0.457
2.348	0.179	0.44
2.348	0.18	0.443
2.348	0.183	0.45
2.347	0.174	0.427
2.347	0.174	0.428
2.347	0.18	0.443
2.347	0.174	0.428
2.347	0.173	0.426
2.347	0.173	0.425
2.349	0.172	0.424
2.349	0.173	0.426
2.349	0.171	0.42
2.349	0.168	0.413
2.349	0.165	0.406
2.349	0.168	0.413
2.349	0.177	0.436
2.349	0.17	0.419
2.349	0.173	0.425
2.349	0.175	0.43
2.349	0.174	0.428
2.349	0.177	0.435
2.349	0.173	0.425
2.349	0.175	0.431
2.349	0.174	0.427
2.349	0.174	0.429
2.349	0.179	0.441
2.349	0.179	0.44
2.349	0.173	0.426
2.349	0.18	0.444
2.349	0.177	0.434
2.349	0.173	0.426
2.348	0.174	0.427
2.348	0.173	0.425
2.348	0.17	0.417
2.348	0.174	0.429
2.348	0.171	0.421
2.347	0.176	0.434
2.347	0.167	0.411
2.347	0.172	0.422
2.347	0.173	0.425
2.347	0.173	0.427
2.347	0.177	0.436
2.348	0.176	0.433
2.348	0.175	0.43
2.348	0.175	0.43
2.348	0.17	0.419
2.348	0.17	0.419
2.348	0.167	0.411
2.348	0.169	0.417
2.348	0.168	0.413
2.348	0.17	0.419
2.348	0.169	0.417
2.348	0.176	0.433
2.349	0.176	0.434
2.349	0.17	0.418
2.349	0.173	0.424
2.349	0.172	0.422
2.349	0.174	0.427
2.347	0.175	0.43
2.347	0.177	0.435
2.347	0.175	0.43
2.347	0.175	0.432
2.347	0.175	0.43
2.347	0.176	0.433
2.349	0.173	0.426
2.349	0.176	0.432
2.349	0.17	0.419
2.349	0.179	0.441
2.349	0.179	0.44
2.349	0.173	0.425
2.349	0.176	0.433
2.349	0.169	0.416
2.349	0.173	0.426
2.349	0.176	0.434
2.349	0.172	0.424
2.347	0.169	0.416
2.347	0.173	0.426
2.347	0.17	0.417
2.347	0.175	0.431
2.347	0.177	0.434
2.347	0.171	0.421
2.348	0.191	0.47
2.348	0.172	0.423
2.348	0.172	0.423
2.348	0.171	0.42
2.348	0.171	0.419
2.348	0.174	0.429
2.348	0.172	0.422
2.348	0.168	0.414
2.348	0.171	0.421
2.348	0.172	0.423
2.348	0.171	0.421
2.348	0.168	0.413
2.348	0.163	0.402
2.348	0.167	0.41
2.348	0.168	0.414
2.348	0.175	0.432
2.348	0.171	0.419
2.348	0.169	0.416
2.348	0.173	0.424
2.348	0.171	0.42
2.348	0.174	0.429
2.348	0.166	0.408
2.348	0.165	0.407
2.348	0.163	0.402
2.348	0.171	0.421
2.348	0.166	0.408
2.348	0.168	0.414
2.349	0.17	0.419
2.349	0.172	0.422
2.349	0.171	0.422
2.349	0.174	0.428
2.349	0.176	0.434
2.349	0.175	0.43
2.349	0.17	0.417
2.349	0.169	0.415
2.349	0.168	0.413
2.349	0.169	0.416
2.349	0.172	0.423
2.349	0.172	0.423
2.348	0.172	0.424
2.348	0.167	0.41
2.348	0.171	0.42
2.348	0.167	0.412
2.348	0.166	0.409
2.349	0.174	0.429
2.349	0.174	0.427
2.349	0.173	0.425
2.349	0.17	0.419
2.349	0.171	0.422
2.349	0.166	0.409
2.349	0.166	0.408
2.349	0.167	0.41
2.349	0.165	0.405
2.349	0.166	0.408
2.349	0.168	0.413
2.349	0.172	0.424
2.349	0.172	0.422
2.349	0.171	0.42
2.349	0.171	0.42
2.349	0.168	0.413
2.349	0.168	0.412
2.348	0.169	0.416
2.348	0.164	0.403
2.348	0.17	0.418
2.348	0.17	0.419
2.348	0.173	0.425
2.348	0.176	0.432
2.348	0.171	0.421
2.348	0.169	0.415
2.348	0.167	0.411
2.348	0.166	0.409
2.348	0.168	0.413
2.348	0.17	0.418
2.348	0.168	0.413
2.348	0.171	0.42
2.348	0.169	0.415
2.348	0.167	0.411
2.348	0.166	0.409
2.348	0.165	0.405
2.348	0.171	0.421
2.348	0.171	0.42
2.348	0.171	0.42
2.348	0.171	0.42
2.348	0.169	0.416
2.348	0.17	0.419
2.348	0.17	0.418
2.348	0.166	0.41
2.348	0.17	0.417
2.348	0.166	0.408
2.348	0.171	0.422
2.348	0.17	0.419
2.348	0.17	0.418
2.348	0.17	0.419
2.348	0.171	0.421
2.348	0.172	0.423
2.348	0.169	0.416
2.348	0.172	0.423
2.348	0.172	0.423
2.348	0.173	0.426
2.349	0.174	0.428
2.349	0.171	0.42
2.349	0.17	0.418
2.349	0.175	0.43
2.349	0.171	0.42
2.349	0.17	0.418
2.349	0.169	0.415
2.349	0.17	0.419
2.349	0.172	0.423
2.349	0.177	0.434
2.349	0.169	0.416
2.349	0.176	0.432
2.348	0.17	0.418
2.348	0.17	0.419
2.348	0.165	0.407
2.348	0.17	0.419
2.348	0.167	0.411
2.348	0.169	0.415
2.348	0.172	0.424
2.348	0.172	0.422
2.348	0.168	0.412
2.348	0.169	0.417
2.348	0.168	0.413
2.348	0.174	0.428
2.348	0.177	0.436
2.348	0.174	0.428
2.348	0.174	0.427
2.348	0.173	0.426
2.348	0.167	0.411
2.348	0.167	0.411
2.348	0.167	0.412
2.348	0.171	0.419
2.348	0.169	0.417
2.348	0.171	0.42
2.348	0.172	0.423
2.348	0.169	0.415
2.348	0.168	0.412
2.348	0.169	0.416
2.348	0.17	0.419
2.349	0.167	0.411
2.349	0.172	0.423
2.349	0.171	0.42
2.349	0.169	0.416
2.349	0.168	0.413
2.349	0.173	0.427
2.349	0.166	0.407
2.349	0.167	0.41
2.349	0.172	0.422
2.349	0.166	0.408
2.349	0.167	0.411
2.349	0.164	0.402
2.349	0.165	0.406
2.349	0.167	0.411
2.349	0.169	0.415
2.349	0.171	0.42
2.349	0.171	0.421
2.349	0.165	0.406
2.349	0.165	0.406
2.349	0.171	0.42
2.349	0.168	0.413
2.349	0.168	0.413
2.349	0.173	0.424
2.349	0.165	0.405
2.349	0.165	0.406
2.349	0.167	0.41
2.349	0.167	0.41
2.349	0.166	0.41
2.348	0.165	0.406
2.348	0.165	0.405
2.348	0.166	0.408
2.348	0.168	0.413
2.348	0.169	0.416
2.348	0.173	0.426
2.348	0.171	0.422
2.348	0.169	0.416
2.348	0.166	0.407
2.348	0.164	0.404
2.348	0.164	0.403
2.348	0.162	0.399
2.348	0.161	0.396
2.348	0.162	0.398
2.348	0.167	0.41
2.348	0.168	0.413
2.349	0.167	0.412
2.349	0.164	0.404
2.349	0.164	0.402
2.349	0.163	0.401
2.349	0.161	0.395
2.349	0.169	0.415
2.349	0.165	0.407
2.349	0.168	0.413
2.349	0.163	0.401
2.349	0.167	0.412
2.349	0.164	0.404
2.349	0.162	0.399
2.347	0.163	0.401
2.347	0.165	0.406
2.347	0.163	0.4
2.347	0.164	0.404
2.347	0.158	0.387
2.348	0.162	0.399
2.348	0.16	0.393
2.348	0.161	0.397
2.348	0.167	0.41
2.348	0.166	0.408
2.348	0.166	0.41
2.348	0.158	0.389
2.348	0.163	0.4
2.348	0.163	0.401
2.348	0.164	0.402
2.348	0.164	0.404
2.349	0.169	0.415
2.349	0.165	0.406
2.349	0.165	0.405
2.349	0.16	0.394
2.349	0.161	0.397
2.349	0.169	0.415
2.348	0.168	0.412
2.348	0.169	0.416
2.348	0.169	0.416
2.348	0.164	0.404
2.348	0.164	0.404
2.348	0.165	0.407
2.348	0.165	0.406
2.348	0.164	0.403
2.348	0.171	0.421
2.348	0.161	0.397
2.348	0.165	0.405
2.347	0.166	0.408
2.347	0.163	0.4
2.347	0.165	0.407
2.347	0.163	0.401
2.347	0.168	0.413
2.349	0.164	0.404
2.349	0.164	0.402
2.349	0.164	0.404
2.349	0.161	0.395
2.349	0.163	0.401
2.349	0.163	0.401
2.347	0.161	0.396
2.347	0.165	0.407
2.347	0.163	0.401
2.347	0.164	0.404
2.347	0.162	0.399
2.349	0.16	0.393
2.349	0.161	0.396
2.349	0.162	0.398
2.349	0.162	0.399
2.349	0.162	0.398
2.348	0.166	0.408
2.348	0.164	0.404
2.348	0.163	0.402
2.348	0.165	0.407
2.348	0.162	0.398
2.348	0.162	0.399
2.348	0.162	0.4
2.348	0.164	0.403
2.348	0.161	0.397
2.348	0.164	0.403
2.348	0.164	0.403
2.348	0.163	0.402
2.348	0.158	0.388
2.348	0.16	0.394
2.348	0.159	0.391
2.348	0.158	0.389
2.348	0.163	0.402
2.349	0.166	0.407
2.349	0.166	0.408
2.349	0.17	0.417
2.349	0.163	0.4
2.349	0.16	0.393
2.349	0.162	0.397
2.349	0.163	0.402
2.349	0.163	0.4
2.349	0.162	0.399
2.349	0.162	0.398
2.349	0.164	0.403
2.349	0.162	0.399
2.349	0.166	0.409
2.349	0.16	0.393
2.349	0.16	0.394
2.349	0.165	0.405
2.349	0.167	0.411
2.348	0.167	0.41
2.348	0.164	0.403
2.348	0.165	0.407
2.348	0.163	0.402
2.348	0.167	0.411
2.348	0.166	0.409
2.348	0.165	0.405
2.348	0.166	0.409
2.348	0.166	0.407
2.348	0.163	0.4
2.348	0.162	0.398
2.348	0.163	0.402
2.348	0.165	0.405
2.348	0.166	0.407
2.348	0.163	0.4
2.348	0.162	0.398
2.348	0.162	0.398
2.348	0.162	0.4
2.348	0.168	0.413
2.348	0.161	0.395
2.348	0.162	0.398
2.348	0.163	0.401
2.349	0.163	0.401
2.349	0.164	0.405
2.349	0.161	0.397
2.349	0.164	0.404
2.349	0.162	0.398
2.349	0.159	0.392
2.349	0.163	0.4
2.349	0.162	0.397
2.349	0.168	0.413
2.349	0.164	0.403
2.349	0.163	0.4
2.349	0.164	0.404
2.349	0.164	0.404
2.349	0.165	0.405
2.349	0.159	0.392
2.349	0.16	0.394
2.349	0.159	0.392
2.349	0.166	0.408
2.349	0.168	0.413
2.349	0.164	0.404
2.349	0.163	0.401
2.349	0.161	0.395
2.348	0.161	0.396
2.348	0.162	0.398
2.348	0.163	0.402
2.348	0.164	0.404
2.348	0.165	0.406
2.348	0.176	0.434
2.348	0.163	0.401
2.348	0.163	0.402
2.348	0.159	0.392
2.348	0.165	0.405
2.348	0.165	0.407
2.348	0.164	0.404
2.348	0.166	0.408
2.348	0.16	0.393
2.348	0.168	0.414
2.348	0.166	0.407
2.348	0.167	0.411
2.348	0.162	0.399
2.348	0.161	0.397
2.348	0.161	0.397
2.348	0.159	0.392
2.348	0.164	0.404
2.348	0.165	0.405
2.349	0.162	0.399
2.349	0.16	0.394
2.349	0.162	0.399
2.349	0.161	0.395
2.349	0.165	0.407
2.35	0.16	0.395
2.35	0.161	0.395
2.35	0.161	0.396
2.35	0.163	0.4
2.35	0.166	0.407
2.35	0.165	0.405
2.349	0.163	0.402
2.349	0.165	0.407
2.349	0.16	0.394
2.349	0.161	0.396
2.349	0.159	0.392
2.348	0.16	0.393
2.348	0.164	0.402
2.348	0.165	0.406
2.348	0.159	0.391
2.348	0.158	0.39
2.349	0.163	0.401
2.349	0.161	0.396
2.349	0.161	0.395
2.349	0.16	0.393
2.349	0.163	0.4
2.349	0.163	0.401
2.348	0.163	0.4
2.348	0.169	0.415
2.348	0.166	0.408
2.348	0.167	0.411
2.348	0.172	0.423
2.348	0.163	0.4
2.349	0.164	0.404
2.349	0.164	0.405
2.349	0.165	0.405
2.349	0.161	0.397
2.349	0.163	0.4
2.349	0.162	0.398
2.349	0.164	0.404
2.349	0.165	0.406
2.349	0.16	0.393
2.349	0.161	0.396
2.349	0.16	0.394
2.349	0.166	0.408
2.349	0.167	0.41
2.349	0.171	0.42
2.349	0.169	0.415
2.349	0.17	0.417
2.349	0.165	0.406
2.349	0.165	0.406
2.349	0.163	0.402
2.349	0.162	0.398
2.349	0.163	0.4
2.349	0.163	0.401
2.348	0.162	0.397
[truncated: 1,432 more rows]

## Sheet: Figure S1c
Time (s)	Capstan speed (m/min)
1	0.397
2	0.397
3	0.397
4	0.397
5	0.397
6	0.397
7	0.397
8	0.397
9	0.397
10	0.397
11	0.397
12	0.397
13	0.397
14	0.397
15	0.419
16	0.419
17	0.419
18	0.419
19	0.419
20	0.431
21	0.431
22	0.431
23	0.431
24	0.431
25	0.474
26	0.474
27	0.474
28	0.474
29	0.474
30	0.474
31	0.473
32	0.473
33	0.473
34	0.473
35	0.473
36	0.514
37	0.514
38	0.514
39	0.514
40	0.514
41	0.514
42	0.514
43	0.514
44	0.514
45	0.514
46	0.514
47	0.513
48	0.513
49	0.513
50	0.513
51	0.513
52	0.55
53	0.55
54	0.55
55	0.55
56	0.55
57	0.551
58	0.551
59	0.551
60	0.551
61	0.551
62	0.551
63	0.55
64	0.55
65	0.55
66	0.55
67	0.55
68	0.551
69	0.551
70	0.551
71	0.551
72	0.551
73	0.55
74	0.55
75	0.55
76	0.55
77	0.55
78	0.55
79	0.551
80	0.551
81	0.551
82	0.551
83	0.551
84	0.579
85	0.579
86	0.579
87	0.579
88	0.579
89	0.579
90	0.577
91	0.577
92	0.577
93	0.577
94	0.577
95	0.579
96	0.579
97	0.579
98	0.579
99	0.579
100	0.578
101	0.578
102	0.578
103	0.578
104	0.578
105	0.578
106	0.578
107	0.578
108	0.578
109	0.578
110	0.578
111	0.578
112	0.578
113	0.578
114	0.578
115	0.578
116	0.578
117	0.578
118	0.578
119	0.578
120	0.578
121	0.578
122	0.578
123	0.578
124	0.578
125	0.578
126	0.578
127	0.578
128	0.578
129	0.578
130	0.578
131	0.578
132	0.578
133	0.578
134	0.578
135	0.578
136	0.578
137	0.578
138	0.578
139	0.578
140	0.578
141	0.578
142	0.578
143	0.626
144	0.626
145	0.626
146	0.626
147	0.626
148	0.626
149	0.625
150	0.625
151	0.625
152	0.625
153	0.625
154	0.627
155	0.627
156	0.627
157	0.627
158	0.627
159	0.626
160	0.626
161	0.626
162	0.626
163	0.626
164	0.626
165	0.626
166	0.626
167	0.626
168	0.626
169	0.626
170	0.626
171	0.626
172	0.626
173	0.626
174	0.626
175	0.626
176	0.626
177	0.626
178	0.626
179	0.626
180	0.626
181	0.657
182	0.657
183	0.657
184	0.657
185	0.657
186	0.688
187	0.688
188	0.688
189	0.688
190	0.688
191	0.688
192	0.691
193	0.691
194	0.691
195	0.691
196	0.691
197	0.726
198	0.726
199	0.726
200	0.726
201	0.726
202	0.726
203	0.726
204	0.726
205	0.726
206	0.726
207	0.726
208	0.789
209	0.789
210	0.789
211	0.789
212	0.789
213	0.789
214	0.787
215	0.787
216	0.787
217	0.787
218	0.787
219	0.848
220	0.848
221	0.848
222	0.848
223	0.848
224	0.848
225	0.847
226	0.847
227	0.847
228	0.847
229	0.847
230	0.86
231	0.86
232	0.86
233	0.86
234	0.86
235	0.86
236	0.883
237	0.883
238	0.883
239	0.883
240	0.883
241	0.883
242	0.908
243	0.908
244	0.908
245	0.908
246	0.908
247	0.91
248	0.91
249	0.91
250	0.91
251	0.91
252	0.91
253	0.908
254	0.908
255	0.908
256	0.908
257	0.908
258	0.908
259	0.908
260	0.908
261	0.908
262	0.908
263	0.908
264	0.908
265	0.908
266	0.908
267	0.908
268	0.908
269	0.908
270	0.919
271	0.919
272	0.919
273	0.919
274	0.919
275	0.939
276	0.939
277	0.939
278	0.939
279	0.939
280	0.939
281	0.943
282	0.943
283	0.943
284	0.943
285	0.943
286	0.968
287	0.968
288	0.968
289	0.968
290	0.968
291	0.968
292	0.968
293	0.968
294	0.968
295	0.968
296	0.968
297	0.967
298	0.967
299	0.967
300	0.967
301	0.967
302	0.967
303	0.974
304	0.974
305	0.974
306	0.974
307	0.974
308	0.995
309	0.995
310	0.995
311	0.995
312	0.995
313	0.995
314	0.997
315	0.997
316	0.997
317	0.997
318	0.997
319	0.997
320	0.995
321	0.995
322	0.995
323	0.995
324	0.995
325	0.995
326	0.996
327	0.996
328	0.996
329	0.996
330	0.996
331	0.997
332	0.997
333	0.997
334	0.997
335	0.997
336	1.024
337	1.024
338	1.024
339	1.024
340	1.024
341	1.024
342	1.024
343	1.024
344	1.024
345	1.024
346	1.024
347	1.024
348	1.025
349	1.025
350	1.025
351	1.025
352	1.025
353	1.025
354	1.024
355	1.024
356	1.024
357	1.024
358	1.024
359	1.025
360	1.025
361	1.025
362	1.025
363	1.025
364	1.024
365	1.024
366	1.024
367	1.024
368	1.024
369	1.024
370	1.058
371	1.058
372	1.058
373	1.058
374	1.058
375	1.058
376	1.058
377	1.058
378	1.058
379	1.058
380	1.058
381	1.058
382	1.059
383	1.059
384	1.059
385	1.059
386	1.059
387	1.059
388	1.059
389	1.059
390	1.059
391	1.059
392	1.099
393	1.099
394	1.099
395	1.099
396	1.099
397	1.099
398	1.099
399	1.099
400	1.099
401	1.099
402	1.099
403	1.099
404	1.099
405	1.099
406	1.099
407	1.099
408	1.099
409	1.098
410	1.098
411	1.098
412	1.098
413	1.098
414	1.099
415	1.099
416	1.099
417	1.099
418	1.099
419	1.099
420	1.1
421	1.1
422	1.1
423	1.1
424	1.1
425	1.1
426	1.142
427	1.142
428	1.142
429	1.142
430	1.142
431	1.143
432	1.143
433	1.143
434	1.143
435	1.143
436	1.154
437	1.154
438	1.154
439	1.154
440	1.154
441	1.154
442	1.184
443	1.184
444	1.184
445	1.184
446	1.184
447	1.184
448	1.183
449	1.183
450	1.183
451	1.183
452	1.183
453	1.184
454	1.184
455	1.184
456	1.184
457	1.184
458	1.184
459	1.184
460	1.184
461	1.184
462	1.184
463	1.184
464	1.184
465	1.184
466	1.184
467	1.184
468	1.184
469	1.184
470	1.183
471	1.183
472	1.183
473	1.183
474	1.183
475	1.184
476	1.184
477	1.184
478	1.184
479	1.184
480	1.184
481	1.251
482	1.251
483	1.251
484	1.251
485	1.251
486	1.251
487	1.252
488	1.252
489	1.252
490	1.252
491	1.252
492	1.253
493	1.253
494	1.253
495	1.253
496	1.253
497	1.251
498	1.251
499	1.251
500	1.251
501	1.251
502	1.251
503	1.346
504	1.346
505	1.346
506	1.346
507	1.346
508	1.346
509	1.346
510	1.346
511	1.346
512	1.346
513	1.346
514	1.346
515	1.346
516	1.346
517	1.346
518	1.346
519	1.346
520	1.346
521	1.346
522	1.346
523	1.346
524	1.346
525	1.384
526	1.384
527	1.384
528	1.384
529	1.384
530	1.384
531	1.385
532	1.385
533	1.385
534	1.385
535	1.385
536	1.385
537	1.384
538	1.384
539	1.384
540	1.384
541	1.384
542	1.383
543	1.383
544	1.383
545	1.383
546	1.383
547	1.383
548	1.384
549	1.384
550	1.384
551	1.384
552	1.384
553	1.384
554	1.384
555	1.384
556	1.384
557	1.384
558	1.384
559	1.384
560	1.384
561	1.384
562	1.384
563	1.384
564	1.465
565	1.465
566	1.465
567	1.465
568	1.465
569	1.465
570	1.508
571	1.508
572	1.508
573	1.508
574	1.508
575	1.51
576	1.51
577	1.51
578	1.51
579	1.51
580	1.51
581	1.546
582	1.546
583	1.546
584	1.546
585	1.546
586	1.546
587	1.546
588	1.546
589	1.546
590	1.546
591	1.546
592	1.545
593	1.545
594	1.545
595	1.545
596	1.545
597	1.589
598	1.589
599	1.589
600	1.589
601	1.589
602	1.589
603	1.588
604	1.588
605	1.588
606	1.588
607	1.588
608	1.588
609	1.589
610	1.589
611	1.589
612	1.589
613	1.589
614	1.589
615	1.589
616	1.589
617	1.589
618	1.589
619	1.589
620	1.59
621	1.59
622	1.59
623	1.59
624	1.59
625	1.589
626	1.589
627	1.589
628	1.589
629	1.589
630	1.589
631	1.624
632	1.624
633	1.624
634	1.624
635	1.624
636	1.624
637	1.624
638	1.624
639	1.624
640	1.624
641	1.624
642	1.624
643	1.624
644	1.624
645	1.624
646	1.624
647	1.665
648	1.665
649	1.665
650	1.665
651	1.665
652	1.665
653	1.665
654	1.665
655	1.665
656	1.665
657	1.665
658	1.665
659	1.666
660	1.666
661	1.666
662	1.666
663	1.666
664	1.665
665	1.665
666	1.665
667	1.665
668	1.665
669	1.665
670	1.665
671	1.665
672	1.665
673	1.665
674	1.665
675	1.665
676	1.665
677	1.665
678	1.665
679	1.665
680	1.665
681	1.666
682	1.666
683	1.666
684	1.666
685	1.666
686	1.711
687	1.711
688	1.711
689	1.711
690	1.711
691	1.711
692	1.712
693	1.712
694	1.712
695	1.712
696	1.712
697	1.712
698	1.712
699	1.712
700	1.712
701	1.712
702	1.712
703	1.712
704	1.712
705	1.712
706	1.712
707	1.712
708	1.815
709	1.815
710	1.815
711	1.815
712	1.815
713	1.815
714	1.815
715	1.815
716	1.815
717	1.815
718	1.815
719	1.815
720	1.815
721	1.815
722	1.815
723	1.815
724	1.815
725	1.816
726	1.816
727	1.816
728	1.816
729	1.816
730	1.815
731	1.815
732	1.815
733	1.815
734	1.815
735	1.815
736	1.814
737	1.814
738	1.814
739	1.814
740	1.814
741	1.814
742	1.815
743	1.815
744	1.815
745	1.815
746	1.815
747	1.815
748	1.815
749	1.815
750	1.815
751	1.815
752	1.815
753	1.814
754	1.814
755	1.814
756	1.814
757	1.814
758	1.814
759	1.816
760	1.816
761	1.816
762	1.816
763	1.816
764	1.815
765	1.815
766	1.815
767	1.815
768	1.815
769	1.816
770	1.816
771	1.816
772	1.816
773	1.816
774	1.816
775	1.816
776	1.816
777	1.816
778	1.816
779	1.816
780	1.814
781	1.814
782	1.814
783	1.814
784	1.814
785	1.814
786	1.967
787	1.967
788	1.967
789	1.967
790	1.967
791	1.968
792	1.968
793	1.968
794	1.968
795	1.968
796	1.968
797	1.967
798	1.967
799	1.967
800	1.967
801	1.967
802	1.967
803	1.967
804	1.967
805	1.967
806	1.967
807	1.967
808	1.967
809	1.967
810	1.967
811	1.967
812	1.967
813	1.968
814	1.968
815	1.968
816	1.968
817	1.968
818	1.968
819	1.967
820	1.967
821	1.967
822	1.967
823	1.967
824	1.967
825	1.968
826	1.968
827	1.968
828	1.968
829	1.968
830	1.967
831	1.967
832	1.967
833	1.967
834	1.967
835	1.967
836	1.967
837	1.967
838	1.967
839	1.967
840	1.967
841	1.968
842	1.968
843	1.968
844	1.968
845	1.968
846	1.968
847	1.967
848	1.967
849	1.967
850	1.967
851	1.967
852	1.967
853	1.968
854	1.968
855	1.968
856	1.968
857	1.968
858	1.968
859	1.968
860	1.968
861	1.968
862	1.968
863	2.016
864	2.016
865	2.016
866	2.016
867	2.016
868	2.016
869	2.015
870	2.015
871	2.015
872	2.015
873	2.015
874	2.015
875	2.016
876	2.016
877	2.016
878	2.016
879	2.016
880	2.016
881	2.016
882	2.016
883	2.016
884	2.016
885	2.016
886	2.016
887	2.016
888	2.016
889	2.016
890	2.016
891	2.015
892	2.015
893	2.015
894	2.015
895	2.015
896	2.015
897	2.017
898	2.017
899	2.017
900	2.017
901	2.017
902	2.017
903	2.016
904	2.016
905	2.016
906	2.016
907	2.016
908	2.015
909	2.015
910	2.015
911	2.015
912	2.015
913	2.016
914	2.016
915	2.016
916	2.016
917	2.016
918	2.016
919	2.015
920	2.015
921	2.015
922	2.015
923	2.015
924	2.015
925	2.016
926	2.016
927	2.016
928	2.016
929	2.016
930	2.016
931	2.016
932	2.016
933	2.016
934	2.016
935	2.016
936	2.016
937	2.016
938	2.016
939	2.016
940	2.016
941	2.016
942	2.016
943	2.016
944	2.016
945	2.016
946	2.016
947	2.016
948	2.016
949	2.016
950	2.016
951	2.016
952	2.016
953	2.016
954	2.016
955	2.016
956	2.016
957	2.016
958	2.017
959	2.017
960	2.017
961	2.017
962	2.017
963	2.016
964	2.016
965	2.016
966	2.016
967	2.016
968	2.016
969	2.016
970	2.016
971	2.016
972	2.016
973	2.016
974	2.015
975	2.015
976	2.015
977	2.015
978	2.015
979	2.015
980	2.051
981	2.051
982	2.051
983	2.051
984	2.051
985	2.05
986	2.05
987	2.05
988	2.05
989	2.05
990	2.05
991	2.051
992	2.051
993	2.051
994	2.051
995	2.051
996	2.051
997	2.05
998	2.05
999	2.05
1000	2.05
1001	2.05
1002	2.05
1003	2.05
1004	2.05
1005	2.05
1006	2.05
1007	2.05
1008	2.05
1009	2.05
1010	2.05
1011	2.05
1012	2.05
1013	2.05
1014	2.05
1015	2.05
1016	2.05
1017	2.05
1018	2.05
1019	2.05
1020	2.05
1021	2.05
1022	2.05
1023	2.05
1024	2.049
1025	2.049
1026	2.049
1027	2.049
1028	2.049
1029	2.049
1030	2.051
1031	2.051
1032	2.051
1033	2.051
1034	2.051
1035	2.05
1036	2.05
1037	2.05
1038	2.05
1039	2.05
1040	2.05
1041	2.05
1042	2.05
1043	2.05
1044	2.05
1045	2.05
1046	2.106
1047	2.106
1048	2.106
1049	2.106
1050	2.106
1051	2.106
1052	2.107
1053	2.107
1054	2.107
1055	2.107
1056	2.107
1057	2.106
1058	2.106
1059	2.106
1060	2.106
1061	2.106
1062	2.106
1063	2.129
1064	2.129
1065	2.129
1066	2.129
1067	2.129
1068	2.129
1069	2.148
1070	2.148
1071	2.148
1072	2.148
1073	2.148
1074	2.148
1075	2.148
1076	2.148
1077	2.148
1078	2.148
1079	2.148
1080	2.148
1081	2.148
1082	2.148
1083	2.148
1084	2.148
1085	2.148
1086	2.148
1087	2.148
1088	2.148
1089	2.148
1090	2.148
1091	2.176
1092	2.176
1093	2.176
1094	2.176
1095	2.176
1096	2.176
1097	2.213
1098	2.213
1099	2.213
1100	2.213
1101	2.213
1102	2.212
1103	2.212
1104	2.212
1105	2.212
1106	2.212
1107	2.212
1108	2.212
1109	2.212
1110	2.212
1111	2.212
1112	2.212
1113	2.213
1114	2.213
1115	2.213
1116	2.213
1117	2.213
1118	2.213
1119	2.213
1120	2.213
1121	2.213
1122	2.213
1123	2.213
1124	2.213
1125	2.213
1126	2.213
1127	2.213
1128	2.213
1129	2.213
1130	2.213
1131	2.213
1132	2.213
1133	2.213
1134	2.213
1135	2.212
1136	2.212
1137	2.212
1138	2.212
1139	2.212
1140	2.212
1141	2.213
1142	2.213
1143	2.213
1144	2.213
1145	2.213
1146	2.213
1147	2.213
1148	2.213
1149	2.213
1150	2.213
1151	2.213
1152	2.212
1153	2.212
1154	2.212
1155	2.212
1156	2.212
1157	2.212
1158	2.212
1159	2.212
1160	2.212
1161	2.212
1162	2.212
1163	2.212
1164	2.212
1165	2.212
1166	2.212
1167	2.212
1168	2.212
1169	2.212
1170	2.212
1171	2.212
1172	2.212
1173	2.212
1174	2.212
1175	2.212
1176	2.212
1177	2.212
1178	2.212
1179	2.212
1180	2.212
1181	2.212
1182	2.212
1183	2.212
1184	2.212
1185	2.213
1186	2.213
1187	2.213
1188	2.213
1189	2.213
1190	2.212
1191	2.212
1192	2.212
1193	2.212
1194	2.212
1195	2.212
1196	2.212
1197	2.212
1198	2.212
1199	2.212
1200	2.212
1201	2.213
1202	2.213
1203	2.213
1204	2.213
1205	2.213
1206	2.213
1207	2.213
1208	2.213
1209	2.213
1210	2.213
1211	2.213
1212	2.213
1213	2.212
1214	2.212
1215	2.212
1216	2.212
1217	2.212
1218	2.212
1219	2.212
1220	2.212
1221	2.212
1222	2.212
1223	2.213
1224	2.213
1225	2.213
1226	2.213
1227	2.213
1228	2.213
1229	2.213
1230	2.213
1231	2.213
1232	2.213
1233	2.213
1234	2.213
1235	2.213
1236	2.213
1237	2.213
1238	2.213
1239	2.213
1240	2.212
1241	2.212
1242	2.212
1243	2.212
1244	2.212
1245	2.212
1246	2.288
1247	2.288
1248	2.288
1249	2.288
1250	2.288
1251	2.349
1252	2.349
1253	2.349
1254	2.349
1255	2.349
1256	2.349
1257	2.348
1258	2.348
1259	2.348
1260	2.348
1261	2.348
1262	2.349
1263	2.349
1264	2.349
1265	2.349
1266	2.349
1267	2.349
1268	2.348
1269	2.348
1270	2.348
1271	2.348
1272	2.348
1273	2.348
1274	2.348
1275	2.348
1276	2.348
1277	2.348
1278	2.348
1279	2.349
1280	2.349
1281	2.349
1282	2.349
1283	2.349
1284	2.349
1285	2.349
1286	2.349
1287	2.349
1288	2.349
1289	2.349
1290	2.349
1291	2.349
1292	2.349
1293	2.349
1294	2.349
1295	2.349
1296	2.349
1297	2.349
1298	2.349
1299	2.349
1300	2.349
1301	2.348
1302	2.348
1303	2.348
1304	2.348
1305	2.348
1306	2.348
1307	2.347
1308	2.347
1309	2.347
1310	2.347
1311	2.347
1312	2.349
1313	2.349
1314	2.349
1315	2.349
1316	2.349
1317	2.349
1318	2.347
1319	2.347
1320	2.347
1321	2.347
1322	2.347
1323	2.347
1324	2.349
1325	2.349
1326	2.349
1327	2.349
1328	2.349
1329	2.349
1330	2.349
1331	2.349
1332	2.349
1333	2.349
1334	2.348
1335	2.348
1336	2.348
1337	2.348
1338	2.348
1339	2.348
1340	2.348
1341	2.348
1342	2.348
1343	2.348
1344	2.348
1345	2.348
1346	2.349
1347	2.349
1348	2.349
1349	2.349
1350	2.349
1351	2.348
1352	2.348
1353	2.348
1354	2.348
1355	2.348
1356	2.348
1357	2.348
1358	2.348
1359	2.348
1360	2.348
1361	2.348
1362	2.348
1363	2.348
1364	2.348
1365	2.348
1366	2.348
1367	2.348
1368	2.347
1369	2.347
1370	2.347
1371	2.347
1372	2.347
1373	2.347
1374	2.347
1375	2.347
1376	2.347
1377	2.347
1378	2.347
1379	2.348
1380	2.348
1381	2.348
1382	2.348
1383	2.348
1384	2.348
1385	2.348
1386	2.348
1387	2.348
1388	2.348
1389	2.348
1390	2.349
1391	2.349
1392	2.349
1393	2.349
1394	2.349
1395	2.346
1396	2.346
1397	2.346
1398	2.346
1399	2.346
1400	2.346
1401	2.348
1402	2.348
1403	2.348
1404	2.348
1405	2.348
1406	2.349
1407	2.349
1408	2.349
1409	2.349
1410	2.349
1411	2.349
1412	2.349
1413	2.349
1414	2.349
1415	2.349
1416	2.349
1417	2.349
1418	2.348
1419	2.348
1420	2.348
1421	2.348
1422	2.348
1423	2.347
1424	2.347
1425	2.347
1426	2.347
1427	2.347
1428	2.348
1429	2.348
1430	2.348
1431	2.348
1432	2.348
1433	2.348
1434	2.348
1435	2.348
1436	2.348
1437	2.348
1438	2.348
1439	2.348
1440	2.349
1441	2.349
1442	2.349
1443	2.349
1444	2.349
1445	2.348
1446	2.348
1447	2.348
1448	2.348
1449	2.348
1450	2.348
1451	2.348
1452	2.348
1453	2.348
1454	2.348
1455	2.348
1456	2.349
1457	2.349
1458	2.349
1459	2.349
1460	2.349
1461	2.349
1462	2.349
1463	2.349
1464	2.349
1465	2.349
1466	2.349
1467	2.349
1468	2.349
1469	2.349
1470	2.349
1471	2.349
1472	2.349
1473	2.347
1474	2.347
1475	2.347
1476	2.347
1477	2.347
1478	2.349
1479	2.349
1480	2.349
1481	2.349
1482	2.349
1483	2.349
1484	2.348
1485	2.348
1486	2.348
1487	2.348
1488	2.348
1489	2.349
1490	2.349
1491	2.349
1492	2.349
1493	2.349
1494	2.349
1495	2.349
1496	2.349
1497	2.349
1498	2.349
1499	2.349
1500	2.349
1501	2.349
1502	2.349
1503	2.349
1504	2.349
1505	2.349
1506	2.349
1507	2.349
1508	2.349
1509	2.349
1510	2.349
1511	2.349
1512	2.348
1513	2.348
1514	2.348
1515	2.348
1516	2.348
1517	2.347
1518	2.347
1519	2.347
1520	2.347
1521	2.347
1522	2.347
1523	2.349
1524	2.349
1525	2.349
1526	2.349
1527	2.349
1528	2.349
1529	2.349
1530	2.349
1531	2.349
1532	2.349
1533	2.349
1534	2.349
1535	2.349
1536	2.349
1537	2.349
1538	2.349
1539	2.349
1540	2.349
1541	2.349
1542	2.349
1543	2.349
1544	2.349
1545	2.348
1546	2.348
1547	2.348
1548	2.348
1549	2.348
1550	2.347
1551	2.347
1552	2.347
1553	2.347
1554	2.347
1555	2.347
1556	2.348
1557	2.348
1558	2.348
1559	2.348
1560	2.348
1561	2.348
1562	2.348
1563	2.348
1564	2.348
1565	2.348
1566	2.348
1567	2.349
1568	2.349
1569	2.349
1570	2.349
1571	2.349
1572	2.347
1573	2.347
1574	2.347
1575	2.347
1576	2.347
1577	2.347
1578	2.349
1579	2.349
1580	2.349
1581	2.349
1582	2.349
1583	2.349
1584	2.349
1585	2.349
1586	2.349
1587	2.349
1588	2.349
1589	2.347
1590	2.347
1591	2.347
1592	2.347
1593	2.347
1594	2.347
1595	2.348
1596	2.348
1597	2.348
1598	2.348
1599	2.348
1600	2.348
1601	2.348
1602	2.348
1603	2.348
1604	2.348
1605	2.348
1606	2.348
1607	2.348
1608	2.348
1609	2.348
1610	2.348
1611	2.348
1612	2.348
1613	2.348
1614	2.348
1615	2.348
1616	2.348
1617	2.348
1618	2.348
1619	2.348
1620	2.348
1621	2.348
1622	2.349
1623	2.349
1624	2.349
1625	2.349
1626	2.349
1627	2.349
1628	2.349
1629	2.349
1630	2.349
1631	2.349
1632	2.349
1633	2.349
1634	2.348
1635	2.348
1636	2.348
1637	2.348
1638	2.348
1639	2.349
1640	2.349
1641	2.349
1642	2.349
1643	2.349
1644	2.349
1645	2.349
1646	2.349
1647	2.349
1648	2.349
1649	2.349
1650	2.349
1651	2.349
1652	2.349
1653	2.349
1654	2.349
1655	2.349
1656	2.348
1657	2.348
1658	2.348
1659	2.348
1660	2.348
1661	2.348
1662	2.348
1663	2.348
1664	2.348
1665	2.348
1666	2.348
1667	2.348
1668	2.348
1669	2.348
1670	2.348
1671	2.348
1672	2.348
1673	2.348
1674	2.348
1675	2.348
1676	2.348
1677	2.348
1678	2.348
1679	2.348
1680	2.348
1681	2.348
1682	2.348
1683	2.348
1684	2.348
1685	2.348
1686	2.348
1687	2.348
1688	2.348
1689	2.348
1690	2.348
1691	2.348
1692	2.348
1693	2.348
1694	2.349
1695	2.349
1696	2.349
1697	2.349
1698	2.349
1699	2.349
1700	2.349
1701	2.349
1702	2.349
1703	2.349
1704	2.349
1705	2.349
1706	2.348
1707	2.348
1708	2.348
1709	2.348
1710	2.348
1711	2.348
1712	2.348
1713	2.348
1714	2.348
1715	2.348
1716	2.348
1717	2.348
1718	2.348
1719	2.348
1720	2.348
1721	2.348
1722	2.348
1723	2.348
1724	2.348
1725	2.348
1726	2.348
1727	2.348
1728	2.348
1729	2.348
1730	2.348
1731	2.348
1732	2.348
1733	2.349
1734	2.349
1735	2.349
1736	2.349
1737	2.349
1738	2.349
1739	2.349
1740	2.349
1741	2.349
1742	2.349
1743	2.349
1744	2.349
1745	2.349
1746	2.349
1747	2.349
1748	2.349
1749	2.349
1750	2.349
1751	2.349
1752	2.349
1753	2.349
1754	2.349
1755	2.349
1756	2.349
1757	2.349
1758	2.349
1759	2.349
1760	2.349
1761	2.348
1762	2.348
1763	2.348
1764	2.348
1765	2.348
1766	2.348
1767	2.348
1768	2.348
1769	2.348
1770	2.348
1771	2.348
1772	2.348
1773	2.348
1774	2.348
1775	2.348
1776	2.348
1777	2.349
1778	2.349
1779	2.349
1780	2.349
1781	2.349
1782	2.349
1783	2.349
1784	2.349
1785	2.349
1786	2.349
1787	2.349
1788	2.349
1789	2.347
1790	2.347
1791	2.347
1792	2.347
1793	2.347
1794	2.348
1795	2.348
1796	2.348
1797	2.348
1798	2.348
1799	2.348
1800	2.348
1801	2.348
1802	2.348
1803	2.348
1804	2.348
1805	2.349
1806	2.349
1807	2.349
1808	2.349
1809	2.349
1810	2.349
1811	2.348
1812	2.348
1813	2.348
1814	2.348
1815	2.348
1816	2.348
1817	2.348
1818	2.348
1819	2.348
1820	2.348
1821	2.348
1822	2.347
1823	2.347
1824	2.347
1825	2.347
1826	2.347
1827	2.349
1828	2.349
1829	2.349
1830	2.349
1831	2.349
1832	2.349
1833	2.347
1834	2.347
1835	2.347
1836	2.347
1837	2.347
1838	2.349
1839	2.349
1840	2.349
1841	2.349
1842	2.349
1843	2.348
1844	2.348
1845	2.348
1846	2.348
1847	2.348
1848	2.348
1849	2.348
1850	2.348
1851	2.348
1852	2.348
1853	2.348
1854	2.348
1855	2.348
1856	2.348
1857	2.348
1858	2.348
1859	2.348
1860	2.349
1861	2.349
1862	2.349
1863	2.349
1864	2.349
1865	2.349
1866	2.349
1867	2.349
1868	2.349
1869	2.349
1870	2.349
1871	2.349
1872	2.349
1873	2.349
1874	2.349
1875	2.349
1876	2.349
1877	2.348
1878	2.348
1879	2.348
1880	2.348
1881	2.348
1882	2.348
1883	2.348
1884	2.348
1885	2.348
1886	2.348
1887	2.348
1888	2.348
1889	2.348
1890	2.348
1891	2.348
1892	2.348
1893	2.348
1894	2.348
1895	2.348
1896	2.348
1897	2.348
1898	2.348
1899	2.349
1900	2.349
1901	2.349
1902	2.349
1903	2.349
1904	2.349
1905	2.349
1906	2.349
1907	2.349
1908	2.349
1909	2.349
1910	2.349
1911	2.349
1912	2.349
1913	2.349
1914	2.349
1915	2.349
1916	2.349
1917	2.349
1918	2.349
1919	2.349
1920	2.349
1921	2.348
1922	2.348
1923	2.348
1924	2.348
1925	2.348
1926	2.348
1927	2.348
1928	2.348
1929	2.348
1930	2.348
1931	2.348
1932	2.348
1933	2.348
1934	2.348
1935	2.348
1936	2.348
1937	2.348
1938	2.348
1939	2.348
1940	2.348
1941	2.348
1942	2.348
1943	2.348
1944	2.349
1945	2.349
1946	2.349
1947	2.349
1948	2.349
1949	2.35
1950	2.35
1951	2.35
1952	2.35
1953	2.35
1954	2.35
1955	2.349
1956	2.349
1957	2.349
1958	2.349
1959	2.349
1960	2.348
1961	2.348
1962	2.348
1963	2.348
1964	2.348
1965	2.349
1966	2.349
1967	2.349
1968	2.349
1969	2.349
1970	2.349
1971	2.348
1972	2.348
1973	2.348
1974	2.348
1975	2.348
1976	2.348
1977	2.349
1978	2.349
1979	2.349
1980	2.349
1981	2.349
1982	2.349
1983	2.349
1984	2.349
1985	2.349
1986	2.349
1987	2.349
1988	2.349
1989	2.349
1990	2.349
1991	2.349
1992	2.349
1993	2.349
1994	2.349
1995	2.349
1996	2.349
1997	2.349
1998	2.349
1999	2.348
[truncated: 1,432 more rows]

## Sheet: Figure S1d
Time (s)	Stress g/mm2
1	87.8851
2	86.5738
3	94.2515
4	98.5022
5	100.66
6	102.912
7	102.11
8	105.423
9	107.835
10	106.563
11	109.013
12	108.867
13	103.884
14	94.6247
15	91.4133
16	96.2322
17	99.918
18	101.832
19	90.8545
20	80.5723
21	90.2178
22	89.2539
23	88.3434
24	90.5775
25	97.3455
26	81.1589
27	83.3848
28	78.0739
29	80.7592
30	82.4908
31	92.6071
32	97.3353
33	105.04
34	105.809
35	99.5512
36	84.9684
37	82.1442
38	79.093
39	80.1827
40	80.2001
41	78.2714
42	84.4641
43	89.8099
44	98.8094
45	122.497
46	110.609
47	103.124
48	93.9209
49	92.0415
50	96.8787
51	99.9434
52	89.6214
53	94.4098
54	94.9374
55	107.73
56	111.93
57	105.196
58	98.5528
59	84.6254
60	89.9932
61	98.8406
62	90.7684
63	103.089
64	107.169
65	111.637
66	108.737
67	103.293
68	99.1534
69	102.019
70	104.3
71	100.103
72	95.1576
73	95.6937
74	88.1347
75	91.2241
76	98.9235
77	98.7999
78	106.604
79	107.392
80	100.398
81	101.795
82	93.6944
83	92.2808
84	85.0429
85	102.309
86	111.078
87	115.442
88	116.516
89	112.8
90	114.81
91	121.115
92	108.81
93	101.065
94	98.8767
95	94.7818
96	100.411
97	87.4223
98	87.065
99	94.351
100	97.7568
101	101.497
102	87.7589
103	100.115
104	121.049
105	125.785
106	125.825
107	139.37
108	140.78
109	144.144
110	132.474
111	138.121
112	126.194
113	110.157
114	102.839
115	115.276
116	122.651
117	121.843
118	124.754
119	133.063
120	125.107
121	121.008
122	133.488
123	129.228
124	138.181
125	141.477
126	147.064
127	143.203
128	149.269
129	147.926
130	142.067
131	129.953
132	131.748
133	153.801
134	152.396
135	168.381
136	146.355
137	132.502
138	137.883
139	130.276
140	114.587
141	122.438
142	135.084
143	144.363
144	154.955
145	152.326
146	148.284
147	139.826
148	136.272
149	136.586
150	150.05
151	162.289
152	162.638
153	152.416
154	183.868
155	160.985
156	143.755
157	134.695
158	150.407
159	180.805
160	207.511
161	172.48
162	157.425
163	154.745
164	146.027
165	122.056
166	121.078
167	118.634
168	125.796
169	115.582
170	116.599
171	117.67
172	119.588
173	117.636
174	131.933
175	146.612
176	130.491
177	124.798
178	123.789
179	121.078
180	118.231
181	120.341
182	130.913
183	151.233
184	161.169
185	158.399
186	138.03
187	132.438
188	100.403
189	98.2618
190	91.8915
191	91.1481
192	118.054
193	117.102
194	119.18
195	113.922
196	137.795
197	135.411
198	151.391
199	138.05
200	104.864
201	91.2566
202	99.9641
203	118.8
204	129.521
205	127.554
206	114.826
207	97.9467
208	109.056
209	110.563
210	117.687
211	130.101
212	131.091
213	128.602
214	152.369
215	156.617
216	152.817
217	138.388
218	121.797
219	122.753
220	114.767
221	144.27
222	142.219
223	118.726
224	131.675
225	141.454
226	147.535
227	107.403
228	109.628
229	109.155
230	115.757
231	130.901
232	140.86
233	156.417
234	165.745
235	192.233
236	175.698
237	156.263
238	135.874
239	214.88
240	184.831
241	203.343
242	191.546
243	179.91
244	165.907
245	150.675
246	144.696
247	136.529
248	126.387
249	145.256
250	143.989
251	162.523
252	137.07
253	103.859
254	79.8886
255	124.024
256	132.379
257	188.697
258	205.498
259	212.597
260	162.991
261	148.489
262	152.579
263	144.04
264	166.418
265	170.187
266	211.262
267	217.732
268	199.444
269	197.406
270	173.915
271	120.055
272	177.029
273	178.973
274	230.614
275	191.178
276	142.83
277	146.85
278	230.859
279	177.97
280	159.966
281	186.848
282	151.062
283	156.702
284	153.582
285	199.782
286	203.492
287	198.313
288	189.079
289	163.942
290	159.651
291	230.471
292	195.722
293	208.968
294	215.287
295	183.136
296	159.413
297	177.111
298	171.007
299	200.119
300	196.486
301	188.995
302	150.763
303	155.153
304	137.379
305	168.516
306	170.63
307	153.668
308	178.621
309	211.517
310	191.89
311	180.174
312	159.571
313	161.236
314	195.262
315	200.831
316	202.351
317	173.49
318	202.62
319	184.585
320	204.744
321	209.793
322	212.171
323	192.526
324	227.293
325	209.531
326	194.612
327	131.098
328	176.637
329	227.666
330	184.986
331	168.175
332	160.791
333	213.589
334	203.738
335	206.105
336	224.776
337	220.422
338	227.61
339	249.859
340	232.142
341	216.77
342	156.921
343	152.091
344	148.153
345	190.954
346	213.334
347	200.19
348	180.521
349	163.209
350	148.588
351	160.129
352	186.252
353	155.319
354	198.448
355	208.52
356	201.179
357	143.618
358	226.001
359	264.192
360	190.824
361	196.572
362	204.206
363	179.981
364	193.741
365	234.439
366	245.019
367	249.901
368	174.036
369	162.604
370	128.519
371	154.851
372	135.44
373	184.332
374	200.59
375	279.41
376	271.485
377	195.687
378	145.101
379	183.345
380	247.196
381	216.785
382	258.719
383	247.25
384	167.65
385	182.385
386	264.576
387	253.796
388	168.401
389	183.302
390	212.342
391	185.03
392	158.611
393	156.348
394	170.508
395	196.051
396	219.84
397	210.214
398	250.665
399	205.865
400	238.709
401	194.111
402	207.138
403	264.369
404	102.02
405	228.24
406	216.825
407	203.669
408	147.524
409	243.1
410	219.877
411	250.929
412	215.98
413	239.002
414	180.458
415	215.027
416	214.4
417	225.455
418	236.298
419	249.598
420	190.881
421	247.255
422	280.772
423	280.417
424	250.635
425	235.97
426	220.738
427	246.158
428	237.015
429	215.63
430	223.854
431	205.039
432	213.472
433	219.665
434	174.021
435	215.412
436	188.387
437	208.116
438	203.188
439	223.074
440	236.67
441	254.012
442	257.17
443	203.986
444	198.462
445	183.21
446	125.698
447	183.807
448	192.112
449	226.788
450	216.195
451	218.662
452	251.715
453	221.297
454	225.382
455	222.053
456	251.934
457	221.637
458	202.745
459	142.148
460	172.168
461	199.229
462	278.405
463	218.865
464	180.019
465	196.721
466	177.541
467	178.768
468	264.58
469	235.6
470	148.119
471	161.127
472	195.556
473	257.774
474	248.283
475	241.448
476	209.156
477	169.762
478	267.846
479	291.134
480	268.225
481	230.791
482	220.364
483	231.154
484	247.097
485	289.877
486	243.077
487	246.474
488	264.025
489	246.859
490	284.246
491	211.74
492	218.133
493	249.96
494	229.263
495	271.626
496	252.354
497	206.96
498	153.229
499	285.771
500	290.032
501	212.146
502	286.452
503	232.615
504	239.828
505	194.659
506	291.552
507	212.88
508	142.636
509	198.857
510	196.677
511	197.243
512	245.883
513	232.237
514	201.285
515	253.708
516	267.955
517	229.043
518	225.423
519	235.949
520	238.592
521	288.552
522	216.195
523	225.946
524	219.748
525	253.724
526	241.953
527	267.48
528	300.174
529	202.342
530	248.11
531	187.698
532	260.862
533	192.716
534	171.576
535	180.367
536	192.894
537	240.19
538	272.678
539	256.808
540	287.926
541	257.35
542	184.342
543	298.315
544	240.752
545	315.217
546	321.698
547	261.54
548	216.843
549	259.623
550	275.525
551	239.051
552	225.215
553	242.637
554	225.685
555	165.068
556	220.106
557	231.377
558	304.628
559	318.301
560	274.849
561	229.861
562	312.239
563	302.975
564	296.925
565	285.509
566	321.025
567	165.73
568	304.94
569	288.703
570	271.826
571	293.14
572	264.502
573	184.663
574	280.901
575	288.864
576	241.497
577	224.331
578	198.778
579	266.286
580	256.171
581	252.497
582	237.85
583	312.229
584	270.98
585	318.399
586	260.918
587	271.768
588	245.869
589	335.288
590	304.177
591	331.961
592	304.701
593	230.079
594	302.514
595	279.328
596	263.45
597	200.855
598	258.301
599	219.17
600	285.939
601	331.138
602	336.12
603	310.965
604	301.936
605	295.908
606	328.698
607	275.965
608	277.238
609	181.16
610	291.381
611	319.999
612	238.652
613	303.893
614	304.078
615	305.056
616	250.373
617	350.526
618	330.669
619	333.555
620	279.276
621	166.184
622	245.031
623	224.595
624	283.472
625	328.238
626	346.485
627	324.25
628	305.342
629	336.751
630	313.617
631	193.619
632	289.47
633	288.469
634	267.923
635	289.118
636	311.81
637	273.434
638	326.013
639	278.788
640	254.415
641	326.948
642	325.715
643	303.344
644	270.473
645	331.887
646	338.792
647	331.223
648	311.893
649	319.356
650	264.024
651	200.58
652	294.959
653	262.009
654	235.197
655	270.918
656	310.684
657	270.996
658	360.85
659	335.037
660	206.073
661	318.669
662	325.799
663	329.99
664	333.345
665	286.975
666	343.922
667	360.319
668	298.892
669	334.321
670	341.759
671	276.959
672	272.499
673	312.749
674	321.984
675	282.987
676	203.91
677	304.235
678	385.506
679	381.163
680	204.729
681	335.478
682	339.787
683	265.527
684	340.551
685	362.049
686	382.816
687	338.243
688	371.206
689	268.788
690	328.13
691	364.954
692	357.446
693	362.171
694	335.725
695	312.934
696	371.119
697	269.043
698	310.972
699	364.058
700	389.685
701	267.319
702	388.562
703	371.999
704	345.516
705	318.698
706	265.29
707	234.016
708	344.314
709	393.014
710	225.318
711	356.208
712	363.454
713	372.75
714	376.913
715	366.091
716	386.928
717	369.757
718	369.973
719	391.112
720	370.02
721	375.774
722	368.663
723	367.437
724	300.955
725	384.659
726	331.414
727	377.923
728	340.417
729	354.736
730	320.111
731	264.105
732	349.066
733	367.505
734	389.801
735	376.236
736	403.633
737	382.343
738	316.106
739	418.432
740	396.016
741	363.13
742	331.197
743	371.921
744	234.687
745	345.46
746	353.732
747	356.759
748	340.025
749	369.426
750	373.468
751	337.87
752	270.501
753	366.573
754	379.495
755	345.372
756	379.303
757	368.021
758	371.803
759	397.493
760	399.769
761	386.495
762	327.053
763	391.22
764	328.259
765	297.255
766	415.358
767	252.744
768	383.653
769	403.166
770	401.581
771	380.957
772	339.329
773	308.695
774	391.28
775	422.161
776	422.407
777	367.015
778	321.892
779	364.164
780	296.292
781	347.501
782	369.435
783	362.101
784	420.401
785	386.873
786	408.517
787	418.271
788	399.634
789	388.45
790	414.359
791	405.723
792	314.77
793	394.583
794	421.267
795	404.067
796	344.024
797	416.379
798	309.5
799	360.955
800	432.424
801	365.219
802	423.517
803	433.719
804	288.626
805	327.572
806	386.456
807	370.045
808	374.78
809	345.942
810	345.647
811	400
812	409.097
813	372.192
814	415.984
815	295.224
816	255.903
817	426.609
818	393.936
819	408.811
820	417.472
821	387.552
822	427.602
823	364.69
824	264.925
825	366.105
826	429.345
827	443.892
828	439.895
829	433.757
830	429.905
831	364.865
832	404.001
833	399.689
834	409.813
835	365.368
836	423.825
837	377.355
838	410.325
839	439.995
840	440
841	440.505
842	440.757
843	441.016
844	441.529
845	441.806
846	441.978
847	442.468
848	442.749
849	442.639
850	443.443
851	444.137
852	444.373
853	444.906
854	445.495
855	444.582
856	445.091
857	446.167
858	447.199
859	447.742
860	447.935
861	448.517
862	449.014
863	449.358
864	448.611
865	447.609
866	448.906
867	450.75
868	447.721
869	450.808
870	451.818
871	445.592
872	452.064
873	453.19
874	453.868
875	454.389
876	451.348
877	454.446
878	456.136
879	455.679
880	456.163
881	455.26
882	455.573
883	457.664
884	457.519
885	459.245
886	459.74
887	457.977
888	459.586
889	457.108
890	460.991
891	460.128
892	459.327
893	456.676
894	460.857
895	460.959
896	461.13
897	463.278
898	464.372
899	465.398
900	463.038
901	464.511
902	455.188
903	464.972
904	466.354
905	467.388
906	467.69
907	464.709
908	463.018
909	457.43
910	467.539
911	466.334
912	470.241
913	470.948
914	468.988
915	470.132
916	471.225
917	471.103
918	472.427
919	472.143
920	473.837
921	470.144
922	475.937
923	475.454
924	461.726
925	473.397
926	467.505
927	465.142
928	471.13
929	476.167
930	475.766
931	475.035
932	477.355
933	477.089
934	477.636
935	475.071
936	476.121
937	478.454
938	479.79
939	477.926
940	466.827
941	475.491
942	476.945
943	474.695
944	480.049
945	480.508
946	482.953
947	483.474
948	485.823
949	484.753
950	485.333
951	482.522
952	477.757
953	484.575
954	486.406
955	487.824
956	483.852
957	478.817
958	485.402
959	488.488
960	488.456
961	480.808
962	479.938
963	485.92
964	488.175
965	489.789
966	473.927
967	490.977
968	484.085
969	494.449
970	477.881
971	491.146
972	495.013
973	495.261
974	496.905
975	497.411
976	493.255
977	492.239
978	494.481
979	488.332
980	487.546
981	497.31
982	490.523
983	486.492
984	494.386
985	485.875
986	490.118
987	499.35
988	499.819
989	494.715
990	501.03
991	497.667
992	500.745
993	492.743
994	488.754
995	501.569
996	493.174
997	503.382
998	480.19
999	497.235
1000	506.744
1001	507.004
1002	500.15
1003	507.32
1004	511.658
1005	508.22
1006	503.135
1007	502.682
1008	497.729
1009	499.11
1010	506.601
1011	512.348
1012	512.8
1013	501.584
1014	516.875
1015	513.878
1016	510.663
1017	493.516
1018	500.801
1019	495.595
1020	513.081
1021	506.378
1022	513.675
1023	517.34
1024	507.773
1025	517.299
1026	518.781
1027	510.362
1028	515.545
1029	508.074
1030	517.802
1031	511.992
1032	514.526
1033	521.812
1034	511.972
1035	514.441
1036	515.235
1037	514.089
1038	522.245
1039	518.08
1040	519.41
1041	529.305
1042	527.805
1043	525.917
1044	526.211
1045	522.183
1046	524.451
1047	525.754
1048	527.147
1049	525.886
1050	531.276
1051	532.986
1052	530.766
1053	531.273
1054	530.895
1055	531.171
1056	530.806
1057	532.225
1058	531.539
1059	531.157
1060	531.432
1061	533.091
1062	523.948
1063	489.885
1064	524.672
1065	534.655
1066	533.995
1067	533.381
1068	531.631
1069	523.822
1070	537.039
1071	535.41
1072	538.796
1073	538.318
1074	517.758
1075	536.749
1076	535.595
1077	537.779
1078	540.453
1079	544.093
1080	535.048
1081	539.539
1082	541.298
1083	539.386
1084	537.727
1085	539.369
1086	542.899
1087	535.727
1088	542.468
1089	546.369
1090	545.792
1091	550.135
1092	550.158
1093	550.718
1094	544.331
1095	550.427
1096	548.523
1097	543.351
1098	543.903
1099	546.435
1100	554.091
1101	558.502
1102	558.794
1103	555.779
1104	553.469
1105	555.427
1106	551.992
1107	553.688
1108	553.966
1109	557.09
1110	555.941
1111	560.67
1112	563.765
1113	558.826
1114	562.125
1115	565.555
1116	557.872
1117	570.821
1118	570.037
1119	563.454
1120	563.75
1121	572.883
1122	559.404
1123	570.734
1124	569.967
1125	562.91
1126	564.704
1127	571.11
1128	566.143
1129	562.391
1130	559.985
1131	571.797
1132	563.437
1133	569.367
1134	564.534
1135	566.86
1136	572.406
1137	577.81
1138	573.572
1139	567.964
1140	574.723
1141	569.017
1142	572.229
1143	575.542
1144	574.716
1145	561.454
1146	561.972
1147	561.022
1148	561.511
1149	560.613
1150	573.429
1151	579.905
1152	569.763
1153	571.572
1154	576.732
1155	580.411
1156	579.55
1157	581.568
1158	587.804
1159	576.195
1160	568.363
1161	572.706
1162	575.594
1163	582.973
1164	582.941
1165	593.342
1166	595.592
1167	599.624
1168	581.697
1169	571.612
1170	575.009
1171	587.424
1172	588.363
1173	590.184
1174	587.329
1175	588.248
1176	590.374
1177	579.767
1178	596.611
1179	586.825
1180	574.801
1181	585.513
1182	571.431
1183	588.155
1184	581.53
1185	594.912
1186	598.017
1187	595.735
1188	596.275
1189	594.647
1190	593.632
1191	595.739
1192	594.437
1193	593.095
1194	600.738
1195	601.322
1196	601.198
1197	600.504
1198	606.112
1199	597.045
1200	603.155
1201	590.128
1202	596.827
1203	596.169
1204	607.253
1205	615.104
1206	620.341
1207	610.514
1208	597.664
1209	604.17
1210	614.213
1211	610.52
1212	612.46
1213	615.636
1214	617.793
1215	616.151
1216	607.154
1217	602.112
1218	621.851
1219	616.427
1220	605.114
1221	608.074
1222	613.832
1223	626.898
1224	621.418
1225	621.162
1226	617.724
1227	622.485
1228	615.25
1229	600.281
1230	611.434
1231	608.225
1232	621.108
1233	617.159
1234	617.685
1235	622.805
1236	618.531
1237	615.54
1238	625.887
1239	625.622
1240	624.306
1241	622.722
1242	617.402
1243	620.193
1244	616.04
1245	609.373
1246	617.118
1247	618.087
1248	630.937
1249	638.128
1250	635.774
1251	634.958
1252	635.523
1253	647.314
1254	638.572
1255	636.678
1256	634.79
1257	636.031
1258	631.274
1259	640.928
1260	641.213
1261	639.793
1262	642.082
1263	621.128
1264	641.836
1265	643.612
1266	643.02
1267	636.686
1268	638.851
1269	637.467
1270	612.866
1271	633.906
1272	645.209
1273	646.024
1274	648.825
1275	642.058
1276	640.779
1277	636.443
1278	639.502
1279	647.043
1280	649.321
1281	653.152
1282	653.249
1283	648.644
1284	649.254
1285	638.969
1286	642.021
1287	649.07
1288	656.356
1289	644.653
1290	636.843
1291	648.598
1292	647.068
1293	661.177
1294	659.463
1295	667.741
1296	664.113
1297	663.872
1298	659.885
1299	668.126
1300	658.515
1301	658.137
1302	629.536
1303	620.074
1304	662.433
1305	665.434
1306	659.079
1307	651.277
1308	666.953
1309	669.994
1310	676.93
1311	658.266
1312	659.404
1313	652.619
1314	670.155
1315	667.835
1316	660.974
1317	644.878
1318	672.327
1319	673.485
1320	667.895
1321	663.898
1322	652.017
1323	654.899
1324	663.112
1325	653.452
1326	671.037
1327	672.226
1328	672.297
1329	675.043
1330	670.868
1331	659.464
1332	671.774
1333	669.436
1334	669.518
1335	674.086
1336	679.325
1337	682.408
1338	672.664
1339	644.108
1340	607.753
1341	645.642
1342	671.118
1343	694.785
1344	692.101
1345	680.37
1346	678.558
1347	674.275
1348	692.218
1349	683.063
1350	668.183
1351	684.309
1352	673.712
1353	676.697
1354	682.734
1355	683.061
1356	681.176
1357	684.856
1358	685.145
1359	692.12
1360	692.148
1361	701.144
1362	696.375
1363	697.001
1364	677.808
1365	685.75
1366	692.038
1367	684.71
1368	694.146
1369	694.193
1370	683.182
1371	698.419
1372	697.884
1373	694.934
1374	692.946
1375	691.562
1376	674.985
1377	698.326
1378	702.295
1379	702.618
1380	699.907
1381	709.132
1382	700.85
1383	697.606
1384	705.418
1385	696.445
1386	694.455
1387	697.406
1388	703.387
1389	692.245
1390	698.926
1391	711.785
1392	721.146
1393	715.909
1394	722.156
1395	720.521
1396	723.462
1397	699.905
1398	697.275
1399	695.254
1400	701.358
1401	701.949
1402	665.316
1403	699.878
1404	705.498
1405	700.1
1406	700.682
1407	703.968
1408	711.57
1409	696.311
1410	691.293
1411	709.693
1412	695.237
1413	690.806
1414	719.774
1415	700.465
1416	715.26
1417	697.579
1418	723.319
1419	720.066
1420	705.473
1421	714.309
1422	724.859
1423	688.776
1424	704.237
1425	708.1
1426	711.72
1427	717.303
1428	706.861
1429	721.067
1430	722.359
1431	707.113
1432	710.37
1433	711.87
1434	731.062
1435	718.577
1436	716.092
1437	725.282
1438	732.514
1439	726.172
1440	730.474
1441	731.071
1442	732.372
1443	735.722
1444	733.262
1445	730.891
1446	734.193
1447	734.817
1448	728.772
1449	696.24
1450	736.425
1451	733.995
1452	720.599
1453	717.767
1454	738.618
1455	722.768
1456	735.809
1457	742.32
1458	758.238
1459	748.194
1460	730.942
1461	759.899
1462	732.868
1463	739.234
1464	735.427
1465	737.396
1466	755.067
1467	755.713
1468	753.761
1469	749.365
1470	758.087
1471	761.36
1472	747.033
1473	748.385
1474	744.449
1475	736.204
1476	739.823
1477	757.783
1478	757.702
1479	728.062
1480	761.989
1481	748.708
1482	775.795
1483	767.791
1484	780.799
1485	803.021
1486	769.458
1487	738.718
1488	744.433
1489	756.076
1490	723.73
1491	720.662
1492	730.248
1493	769.883
1494	763.32
1495	763.209
1496	771.478
1497	764.444
1498	756.585
1499	747.656
1500	765.975
1501	769.71
1502	755.529
1503	756.826
1504	767.895
1505	776.275
1506	760.879
1507	744.625
1508	765.887
1509	760.589
1510	742.566
1511	761.461
1512	709.866
1513	731.57
1514	754.982
1515	751.663
1516	742.38
1517	775.769
1518	775.28
1519	753.695
1520	776.502
1521	780.376
1522	781.829
1523	785.272
1524	782.004
1525	791.559
1526	804.594
1527	817.982
1528	805.589
1529	769.316
1530	797.083
1531	786.59
1532	779.256
1533	783.109
1534	772.489
1535	788.807
1536	780.338
1537	786.12
1538	785.136
1539	766.695
1540	768.047
1541	791.204
1542	764.162
1543	777.864
1544	792.805
1545	790.292
1546	794.614
1547	808.486
1548	790.24
1549	803.865
1550	783.501
1551	822.636
1552	802.49
1553	798.504
1554	797.163
1555	782.508
1556	787.155
1557	792.226
1558	792.877
1559	813.087
1560	813.719
1561	828.508
1562	819.01
1563	825.262
1564	815.951
1565	820.671
1566	792.286
1567	792.116
1568	819.173
1569	807.911
1570	812.134
1571	804.155
1572	800.199
1573	792.335
1574	801.156
1575	799.815
1576	802.113
1577	798.191
1578	810.729
1579	799.98
1580	824.936
1581	787.648
1582	789.06
1583	814.539
1584	801.642
1585	832.709
1586	815.248
1587	802.366
1588	820.115
1589	834.985
1590	817.093
1591	832.679
1592	809.692
1593	803.574
1594	828.271
1595	751.864
1596	825.439
1597	825.783
1598	831.493
1599	833.055
1600	817.609
1601	828.942
1602	846.617
1603	833.146
1604	829.686
1605	834.466
1606	849.662
1607	874.469
1608	856.474
1609	850.369
1610	818.161
1611	839.657
1612	847.644
1613	831.332
1614	840.292
1615	825.459
1616	865.555
1617	869.886
1618	880.924
1619	841.953
1620	867.977
1621	857.084
1622	847.89
1623	840.942
1624	843.592
1625	831.718
1626	822.554
1627	828.638
1628	853.218
1629	858.336
1630	863.181
1631	858.312
1632	844.888
1633	845.176
1634	844.865
1635	871.868
1636	852.364
1637	870.76
1638	877.211
1639	838.293
1640	840.495
1641	845.332
1642	859.023
1643	854.248
1644	880.643
1645	882.431
1646	878.309
1647	889.443
1648	884.174
1649	874.25
1650	853.463
1651	856.111
1652	860.872
1653	861.54
1654	877.017
1655	878.454
1656	872.294
1657	900.585
1658	868.722
1659	868.359
1660	855.573
1661	842.488
1662	865.387
1663	877.299
1664	887.557
1665	892.765
1666	883.748
1667	873.957
1668	884.771
1669	870.312
1670	881.32
1671	891.258
1672	896.874
1673	904.901
1674	871.873
1675	873.556
1676	874.238
1677	874.573
1678	884.612
1679	879.506
1680	880.881
1681	900.946
1682	883.194
1683	904.594
1684	876.352
1685	882.777
1686	884.146
1687	883.76
1688	879.722
1689	875.401
1690	891.255
1691	876.693
1692	877.339
1693	872.074
1694	868.215
1695	884.375
1696	889.775
1697	865.382
1698	886.018
1699	891.464
1700	898.074
1701	891.383
1702	882.534
1703	859.719
1704	899.291
1705	864.992
1706	895.376
1707	894.626
1708	922.957
1709	895.988
1710	913.87
1711	904.048
1712	886.934
1713	889.727
1714	911.928
1715	904.149
1716	912.068
1717	880.165
1718	865.374
1719	881.414
1720	882.771
1721	887.027
1722	920.645
1723	920.994
1724	920.539
1725	902.128
1726	910.18
1727	901.947
1728	896.677
1729	914.385
1730	921.045
1731	914.297
1732	908.468
1733	926.88
1734	899.921
1735	906.249
1736	917.014
1737	924.016
1738	894.942
1739	938.091
1740	932.172
1741	904.593
1742	938.583
1743	932.693
1744	953.606
1745	945.762
1746	934.325
1747	924.451
1748	913.434
1749	912.934
1750	948.927
1751	949.315
1752	915.703
1753	933.039
1754	933.413
1755	907.308
1756	953.685
1757	953.062
1758	942.337
1759	943.038
1760	946.7
1761	955.181
1762	957.157
1763	950.911
1764	939.063
1765	933.229
1766	911.153
1767	921.528
1768	934.908
1769	955.66
1770	966.186
1771	968.188
1772	980.827
1773	988.686
1774	983.256
1775	952.254
1776	945.851
1777	950.842
1778	971.122
1779	974.158
1780	979.434
1781	995.201
1782	943.771
1783	966.841
1784	950.622
1785	982.417
1786	955.973
1787	976.465
1788	990.28
1789	984.865
1790	972.333
1791	987.347
1792	979.287
1793	1025.17
1794	993.931
1795	1010.15
1796	1001.62
1797	964.624
1798	971.051
1799	969.165
1800	1026.69
1801	993.436
1802	992.744
1803	988.765
1804	986.366
1805	956.789
1806	981.753
1807	983.464
1808	1016.81
1809	1009.68
1810	959.498
1811	967.089
1812	959.586
1813	959.914
1814	992.388
1815	993.037
1816	986.333
1817	988.022
1818	996.21
1819	950.967
1820	1016.28
1821	991.844
1822	985.166
1823	1006.67
1824	990.89
1825	1006.34
1826	974.201
1827	1000.15
1828	1003.31
1829	1001.25
1830	1025.42
1831	1009.99
1832	1010.69
1833	1025.84
1834	996.831
1835	1012.48
1836	1005.49
1837	1019.98
1838	1036.96
1839	1029.54
1840	1023.3
1841	1022.6
1842	1024.73
1843	997.362
1844	1010.06
1845	1017.16
1846	1003.84
1847	1027.66
1848	1026.93
1849	1026.2
1850	1015.08
1851	1035.37
1852	1016.44
1853	1016.82
1854	1022.52
1855	1063.42
1856	1046.63
1857	1055.85
1858	1063.67
1859	1025.37
1860	1008.44
1861	1007.73
1862	982.756
1863	1030.8
1864	1053.37
1865	1040.02
1866	1029.66
1867	1033.31
1868	1039.17
1869	1041.05
1870	1027.11
1871	1040.98
1872	1012.47
1873	1058.86
1874	1058.05
1875	1023.42
1876	1008.69
1877	1010.72
1878	1031.95
1879	1022.95
1880	1038.11
1881	1011.72
1882	1018.31
1883	1028.27
1884	1019.71
1885	1022.9
1886	1044.77
1887	1051.92
1888	1042.83
1889	1031.81
1890	1025.71
1891	1047.7
1892	1055.22
1893	1055.56
1894	1053.21
1895	1013.4
1896	1065.98
1897	1058.18
1898	1050.5
1899	1051.17
1900	1041.78
1901	1066.06
1902	1044.61
1903	1061.69
1904	1083.84
1905	1056.18
1906	1065.38
1907	1020
1908	1049.64
1909	1058.67
1910	1049.17
1911	1049.88
1912	1045.36
1913	1089.44
1914	1082.8
1915	1090.96
1916	1039.4
1917	1025.75
1918	1054.13
1919	1062.92
1920	1080.96
1921	1080.08
1922	1073.27
1923	1063.81
1924	1057.68
1925	1051.23
1926	976.696
1927	1067.88
1928	1067.05
1929	1099.56
1930	1055.83
1931	1053.49
1932	1062.48
1933	1049.32
1934	1097.03
1935	1034.65
1936	1052.5
1937	1043.6
1938	1081.67
1939	1089.26
1940	1090
1941	1107.32
1942	1068.4
1943	1063.39
1944	1085.26
1945	1102.31
1946	1086.29
1947	1097.65
1948	1063.5
1949	1102.9
1950	1099.49
1951	1098.57
1952	1084.36
1953	1062.55
1954	1069.78
1955	1083.03
1956	1068.11
1957	1109.46
1958	1102.68
1959	1118.62
1960	1113.08
1961	1082.69
1962	1073.15
1963	1122.66
1964	1129.5
1965	1090.77
1966	1107.53
1967	1109.97
1968	1118.32
1969	1094.85
1970	1093.6
1971	1095.92
1972	1050.42
1973	1072.47
1974	1064.81
1975	1030.08
1976	1098.82
1977	1089
1978	1088.06
1979	1084.5
1980	1114.59
1981	1101.99
1982	1109.83
1983	1092.54
1984	1086.11
1985	1128.72
1986	1120.03
1987	1128.44
1988	1081.17
1989	1074.92
1990	1045.96
1991	1060.83
1992	1054.9
1993	1091.32
1994	1091.69
1995	1106.97
1996	1118.55
1997	1111.72
1998	1110.43
1999	1122.12
[truncated: 1,432 more rows]
