# Supplementary material for: Multifunctional microelectronic fibers enable wireless modulation of gut and brain neural circuits
Source: Nat Biotechnol. 2023 Jun 22;42(6):892–904. doi: 10.1038/s41587-023-01833-5 (PMC11180606; doi:10.1038/s41587-023-01833-5)
Supplement: Supplementary file 11 — Statistical source data. [file 41587_2023_1833_MOESM11_ESM.xlsx]

## Sheet: Figure S3j
single led-chip draw		21 leds in parallel-chip draw		single led soldered
Voltage (V)	Current (mA)	Voltage (V)	Current (mA)	Voltage	Current (mA)
0.00306	3.57665e-06	0.00151	6.50474e-07	0.0014	8.71599e-08
0.00643	3.57665e-06	0.00408	6.68916e-07	0.00773	4.83086e-08
0.00851	3.5705e-06	0.00662	6.68916e-07	0.01298	8.51151e-08
0.01165	3.5705e-06	0.00923	6.56622e-07	0.01893	1.66907e-07
0.01379	3.5828e-06	0.01131	6.38179e-07	0.02476	9.73839e-08
0.01591	3.56435e-06	0.01397	6.75064e-07	0.03054	1.09653e-07
0.01903	3.54591e-06	0.01649	6.50474e-07	0.03623	8.30703e-08
0.02122	3.5828e-06	0.01855	6.44327e-07	0.04193	6.87566e-08
0.02334	3.56435e-06	0.02112	6.56622e-07	0.04754	3.39949e-08
0.02666	3.56435e-06	0.02373	6.68916e-07	0.05309	3.39949e-08
0.0287	3.56435e-06	0.02581	6.87359e-07	0.05865	1.35468e-08
0.03073	3.57665e-06	0.02829	6.62769e-07	0.0642	4.01293e-08
0.03382	3.57665e-06	0.03086	6.68916e-07	0.06973	3.19501e-08
0.036	3.55821e-06	0.03296	6.81212e-07	0.07525	6.26222e-08
0.0381	3.5828e-06	0.03547	6.62769e-07	0.08074	5.4443e-08
0.04118	3.58894e-06	0.03803	6.81212e-07	0.08623	6.26222e-08
0.04328	3.59509e-06	0.04005	6.75064e-07	0.09172	4.21741e-08
0.04536	3.5828e-06	0.04263	6.81212e-07	0.09718	1.1502e-08
0.04864	3.55206e-06	0.04514	6.87359e-07	0.10265	7.4891e-08
0.05067	3.60739e-06	0.04721	6.62769e-07	0.10809	2.03714e-07
0.05275	3.58894e-06	0.04975	6.87359e-07	0.11353	9.32943e-08
0.05581	3.5828e-06	0.05234	6.19737e-07	0.11898	7.4891e-08
0.05789	3.60124e-06	0.05433	6.62769e-07	0.12447	7.4891e-08
0.05997	3.5828e-06	0.05684	6.56622e-07	0.1299	7.89806e-08
0.0631	3.68116e-06	0.05937	6.56622e-07	0.13533	4.42189e-08
0.06525	3.58894e-06	0.06289	7.73423e-07	0.14071	9.32943e-08
0.06747	3.61354e-06	0.06491	7.7957e-07	0.14615	5.85326e-08
0.07044	3.50288e-06	0.06744	7.67276e-07	0.15158	7.28462e-08
0.07252	3.5828e-06	0.06993	7.61128e-07	0.15698	9.94287e-08
0.07459	3.49059e-06	0.07196	7.30391e-07	0.16235	1.3419e-07
0.07757	3.57665e-06	0.07458	7.54981e-07	0.16775	1.96813e-08
0.0797	3.60739e-06	0.07703	7.67276e-07	0.17315	7.28462e-08
0.08178	3.58894e-06	0.07909	7.61128e-07	0.17855	7.69358e-08
0.08481	3.57665e-06	0.08158	7.54981e-07	0.18393	1.19877e-07
0.08688	3.60124e-06	0.08417	7.61128e-07	0.18932	6.67118e-08
0.08908	3.53362e-06	0.08619	7.54981e-07	0.19472	4.62637e-08
0.09211	3.44755e-06	0.08867	7.67276e-07	0.2001	8.71599e-08
0.09425	3.53362e-06	0.0912	7.61128e-07	0.20548	6.67118e-08
0.09631	3.49059e-06	0.09328	7.54981e-07	0.21086	8.30702e-08
0.09934	3.47214e-06	0.09573	7.73423e-07	0.21626	6.4667e-08
0.10146	3.47829e-06	0.09825	7.67276e-07	0.22166	7.89806e-08
0.10352	3.48444e-06	0.10028	7.61128e-07	0.227	9.73839e-08
0.10648	3.53977e-06	0.10285	7.67276e-07	0.2324	4.21741e-08
0.10868	3.50288e-06	0.10534	7.7957e-07	0.2378	8.30702e-08
0.11074	3.53362e-06	0.10736	7.73423e-07	0.2432	8.5115e-08
0.11376	3.50288e-06	0.10984	7.98013e-07	0.2486	9.94287e-08
0.11588	3.55206e-06	0.11169	4.80441e-06	0.25399	8.92046e-08
0.11794	3.53977e-06	0.11344	7.67276e-07	0.25927	1.07608e-07
0.12089	3.52747e-06	0.11589	8.90224e-07	0.26461	4.01293e-08
0.12294	3.52747e-06	0.1179	7.73423e-07	0.27001	6.4667e-08
0.12501	3.55821e-06	0.12035	7.7957e-07	0.27541	7.89806e-08
0.13001	3.56435e-06	0.12136	7.7957e-07	0.28069	7.69358e-08
0.13214	3.54591e-06	0.12397	7.91865e-07	0.28608	7.08014e-08
0.13528	3.58894e-06	0.12645	8.0416e-07	0.29148	1.32146e-07
0.13733	3.53977e-06	0.12847	8.0416e-07	0.29676	4.42189e-08
0.13938	3.51518e-06	0.13095	7.91865e-07	0.3021	1.01473e-07
0.14246	3.5705e-06	0.13353	7.85718e-07	0.30744	7.89806e-08
0.14451	3.52747e-06	0.13554	7.85718e-07	0.31284	1.05563e-07
0.14656	3.55206e-06	0.13803	7.7957e-07	0.31817	1.30101e-07
0.1499	3.53977e-06	0.1405	7.73423e-07	0.32351	1.17832e-07
0.15195	3.55821e-06	0.14251	7.54981e-07	0.32885	1.4237e-07
0.15393	3.54591e-06	0.14513	7.36539e-07	0.33425	7.28462e-08
0.15694	3.51518e-06	0.14758	7.48834e-07	0.33959	7.69358e-08
0.15898	3.56435e-06	0.14962	7.67276e-07	0.34493	9.32943e-08
0.16103	3.56435e-06	0.15214	7.48834e-07	0.35039	4.83085e-08
0.16403	3.55821e-06	0.15465	7.61128e-07	0.35573	1.19877e-07
0.16608	3.54591e-06	0.15666	7.48834e-07	0.36106	4.83085e-08
0.16813	3.53977e-06	0.15914	7.42686e-07	0.36646	5.85326e-08
0.1714	3.50903e-06	0.16162	6.44327e-07	0.37143	3.19501e-08
0.17344	3.53362e-06	0.1636	6.3818e-07	0.37628	7.69358e-08
0.17542	3.58894e-06	0.16618	6.44327e-07	0.38162	7.89806e-08
0.17841	3.60739e-06	0.16869	6.56622e-07	0.38696	5.03534e-08
0.18053	3.5705e-06	0.17071	6.3818e-07	0.39162	7.28462e-08
0.18257	3.62583e-06	0.17328	6.3818e-07	0.39696	8.92047e-08
0.1855	3.53977e-06	0.17569	6.44327e-07	0.40224	3.19501e-08
0.18761	3.51518e-06	0.1777	6.56622e-07	0.40757	7.08014e-08
0.18965	3.53977e-06	0.18021	6.50475e-07	0.41297	5.64878e-08
0.19284	3.58894e-06	0.18276	6.56622e-07	0.41825	6.26222e-08
0.19482	3.5828e-06	0.1848	6.50475e-07	0.42365	1.11698e-07
0.19685	3.58894e-06	0.18728	6.50475e-07	0.42899	7.28462e-08
0.19985	3.54591e-06	0.18976	6.68917e-07	0.43433	6.05774e-08
0.20188	3.54591e-06	0.19177	6.56622e-07	0.43966	9.73839e-08
0.20393	3.55821e-06	0.19434	6.75064e-07	0.445	7.28462e-08
0.20692	3.55206e-06	0.19682	6.68917e-07	0.45028	3.60397e-08
0.20897	3.5705e-06	0.19886	6.81212e-07	0.45562	6.26222e-08
0.21113	3.55206e-06	0.20131	6.62769e-07	0.46095	6.4667e-08
0.21454	3.53977e-06	0.20231	6.93506e-07	0.46623	4.83085e-08
0.21823	3.51518e-06	0.20489	6.81212e-07	0.47157	9.32942e-08
0.22118	3.53362e-06	0.20737	6.87359e-07	0.47703	7.28462e-08
0.22321	3.52132e-06	0.20938	6.62769e-07	0.48231	8.10254e-08
0.2253	3.50288e-06	0.21186	6.68917e-07	0.48771	7.08014e-08
0.22819	3.52747e-06	0.21393	7.24243e-07	0.49298	1.03518e-07
0.23034	3.49673e-06	0.21608	7.24243e-07	0.49826	6.67118e-08
0.2325	3.50288e-06	0.21749	7.30391e-07	0.50366	8.71598e-08
0.23545	3.50903e-06	0.21995	6.93506e-07	0.50894	7.28462e-08
0.23748	3.5828e-06	0.22155	6.93506e-07	0.51427	6.67118e-08
0.23951	3.49059e-06	0.22346	6.99654e-07	0.51961	1.23966e-07
0.24246	3.52747e-06	0.22665	3.69747e-06	0.52495	8.71598e-08
0.24449	3.52132e-06	0.22831	7.05801e-07	0.53029	2.78605e-08
0.24664	3.52132e-06	0.23114	4.25094e-06	0.53532	6.87566e-08
0.24965	3.50288e-06	0.23317	6.99654e-07	0.54017	4.83085e-08
0.25174	3.54591e-06	0.23575	6.87359e-07	0.54551	4.83085e-08
0.25383	3.49673e-06	0.23772	6.81212e-07	0.55091	7.89806e-08
0.25685	3.50903e-06	0.2392	6.81212e-07	0.55624	1.11698e-07
0.25881	3.53362e-06	0.24117	7.05801e-07	0.56158	4.83085e-08
0.26084	3.53362e-06	0.24283	6.93506e-07	0.56692	3.19501e-08
0.26379	3.52132e-06	0.24473	6.99654e-07	0.5722	9.12494e-08
0.26595	3.54591e-06	0.24725	6.87359e-07	0.5776	1.3419e-07
0.26785	3.51518e-06	0.24977	6.87359e-07	0.58208	7.4891e-08
0.27099	3.52132e-06	0.25174	6.87359e-07	0.58741	6.26222e-08
0.27314	3.53362e-06	0.25371	3.94345e-06	0.59275	7.69358e-08
0.27517	3.50903e-06	0.25525	6.87359e-07	0.59803	7.89806e-08
0.27812	3.55206e-06	0.25777	6.99654e-07	0.60337	5.4443e-08
0.28009	3.47829e-06	0.26017	7.05801e-07	0.60864	1.01474e-07
0.28218	3.51518e-06	0.26226	6.81212e-07	0.61404	8.30702e-08
0.28519	3.53362e-06	0.26459	6.87359e-07	0.61938	6.05774e-08
0.28722	3.52747e-06	0.26564	6.99654e-07	0.62466	5.23982e-08
0.28925	3.53362e-06	0.26822	6.93506e-07	0.63	4.42189e-08
0.29239	3.52132e-06	0.26921	6.87359e-07	0.63533	5.85326e-08
0.29448	3.51518e-06	0.27173	6.93506e-07	0.64067	1.01474e-07
0.29657	3.47829e-06	0.27277	6.93506e-07	0.64601	5.4443e-08
0.29952	3.51518e-06	0.27536	6.99654e-07	0.65135	2.99053e-08
0.30149	3.47829e-06	0.27775	6.99654e-07	0.65669	7.69358e-08
0.30358	3.49059e-06	0.27978	6.81212e-07	0.66196	4.21741e-08
0.30665	3.48444e-06	0.2823	6.99654e-07	0.6673	7.4891e-08
0.30856	3.50903e-06	0.28482	6.81212e-07	0.67264	6.67118e-08
0.31163	3.52132e-06	0.28692	6.93506e-07	0.67792	9.73839e-08
0.31397	3.53977e-06	0.28931	6.81212e-07	0.68332	5.85326e-08
0.31594	3.52132e-06	0.29177	6.81212e-07	0.68859	5.85326e-08
0.31797	3.51518e-06	0.29393	6.62769e-07	0.69393	1.15021e-08
0.3208	3.50903e-06	0.29638	6.62769e-07	0.69927	5.03534e-08
0.32283	3.52132e-06	0.29891	6.56622e-07	0.70448	3.80845e-08
0.32485	3.49673e-06	0.30087	6.50474e-07	0.70988	2.17261e-08
0.32793	3.50903e-06	0.30333	6.56622e-07	0.71522	1.09142e-07
0.3299	3.56435e-06	0.30579	6.50474e-07	0.72056	3.60397e-08
0.33494	3.57665e-06	0.30788	6.56622e-07	0.7259	1.30356e-08
0.33691	3.54591e-06	0.31034	6.62769e-07	0.73124	8.05142e-08
0.339	3.60739e-06	0.31286	6.50474e-07	0.73651	7.64246e-08
0.34195	3.5828e-06	0.31489	6.81212e-07	0.74185	6.67118e-08
0.3441	3.58894e-06	0.31741	6.81212e-07	0.74719	9.53391e-08
0.34607	3.55206e-06	0.31994	6.68917e-07	0.7524	9.73839e-08
0.34921	3.55206e-06	0.3219	6.68917e-07	0.75768	8.10254e-08
0.3513	3.55206e-06	0.32449	6.62769e-07	0.76302	8.5115e-08
0.35345	3.57665e-06	0.32695	6.75064e-07	0.76836	2.99053e-08
0.3564	3.58894e-06	0.32897	6.75064e-07	0.7737	6.4667e-08
0.35837	3.53362e-06	0.33143	6.87359e-07	0.77867	1.01473e-07
0.3604	3.55206e-06	0.33402	6.81212e-07	0.78351	1.03518e-07
0.36335	3.55206e-06	0.33605	6.81212e-07	0.78891	5.85326e-08
0.36538	3.55206e-06	0.33844	6.87359e-07	0.79419	6.05774e-08
0.36741	3.52132e-06	0.34103	7.05801e-07	0.79953	6.87566e-08
0.37042	3.57665e-06	0.34299	6.99654e-07	0.8048	9.94287e-08
0.37257	3.5705e-06	0.34552	6.75064e-07	0.81014	7.69358e-08
0.37472	3.57665e-06	0.34798	6.99654e-07	0.81548	7.28462e-08
0.37755	3.56435e-06	0.35	6.81212e-07	0.82082	6.05774e-08
0.37958	3.58894e-06	0.35246	6.68917e-07	0.8261	6.26222e-08
0.38167	3.52747e-06	0.35345	6.68917e-07	0.83143	4.62637e-08
0.38469	3.56435e-06	0.35609	6.62769e-07	0.83677	1.09653e-07
0.38671	3.53362e-06	0.35849	6.62769e-07	0.84211	8.71599e-08
0.38874	3.54591e-06	0.36058	6.50474e-07	0.84745	9.53391e-08
0.39176	3.56435e-06	0.36304	6.3818e-07	0.85279	6.67118e-08
0.39397	3.5828e-06	0.3655	6.32032e-07	0.85806	1.3419e-07
0.39588	3.53362e-06	0.36759	6.3818e-07	0.86334	6.26222e-08
0.39883	3.53977e-06	0.37011	6.56622e-07	0.86868	8.10254e-08
0.40092	3.60124e-06	0.37103	6.44327e-07	0.87395	9.32943e-08
0.40301	3.59509e-06	0.37356	6.50475e-07	0.87856	1.05563e-07
0.40596	3.59509e-06	0.37614	6.75064e-07	0.88389	6.05774e-08
0.40793	3.55821e-06	0.37811	6.68917e-07	0.88917	6.05774e-08
0.41002	3.52747e-06	0.38057	6.62769e-07	0.89451	9.12495e-08
0.41303	3.53977e-06	0.38309	6.50475e-07	0.89979	1.21922e-07
0.41512	3.53977e-06	0.38518	6.68917e-07	0.905	4.42189e-08
0.41715	3.55206e-06	0.38758	6.44327e-07	0.91034	6.4667e-08
0.42017	3.60124e-06	0.39016	6.68917e-07	0.91568	7.69358e-08
0.42213	3.55206e-06	0.39213	6.50475e-07	0.92095	6.87566e-08
0.42416	3.5828e-06	0.39465	6.44327e-07	0.92635	4.83085e-08
0.42718	3.56435e-06	0.39717	6.68917e-07	0.93163	3.60397e-08
0.42914	3.57665e-06	0.39914	6.62769e-07	0.93691	1.05563e-07
0.43123	3.5705e-06	0.40172	6.44327e-07	0.94225	1.17832e-07
0.43443	3.53362e-06	0.40264	6.3818e-07	0.94758	5.03533e-08
0.43634	3.55821e-06	0.40522	6.32032e-07	0.95366	3.80845e-08
0.43837	3.54591e-06	0.40774	6.44327e-07	0.959	9.32943e-08
0.44132	3.57665e-06	0.40971	6.3818e-07	0.9636	7.08014e-08
0.44341	3.5705e-06	0.41217	6.3818e-07	0.96888	1.07608e-07
0.44538	3.57665e-06	0.41475	6.07443e-07	0.97415	5.64878e-08
0.44833	3.5705e-06	0.41678	6.32032e-07	0.97949	8.5115e-08
0.45042	3.55821e-06	0.41912	6.32032e-07	0.98477	5.4443e-08
0.45245	3.5828e-06	0.42017	6.50475e-07	0.99011	7.4891e-08
0.45571	3.59509e-06	0.42269	6.3818e-07	0.99538	6.26222e-08
0.45767	3.58894e-06	0.42367	6.50475e-07	1.00072	8.10254e-08
0.45977	3.58894e-06	0.42631	6.3818e-07	1.00606	9.73839e-08
0.46259	3.55206e-06	0.42877	6.75064e-07	1.0114	5.64878e-08
0.46475	3.59509e-06	0.43074	6.81212e-07	1.01667	4.21741e-08
0.46671	3.54591e-06	0.43332	6.56622e-07	1.02201	9.53391e-08
0.46967	3.52747e-06	0.43585	6.56622e-07	1.02729	5.23982e-08
0.47182	3.5705e-06	0.43781	6.44327e-07	1.03263	6.4667e-08
0.47379	3.55206e-06	0.44027	6.68917e-07	1.03796	3.32537e-07
0.47698	3.55821e-06	0.44286	6.44327e-07	1.04324	7.4891e-08
0.47889	3.55821e-06	0.44488	6.3818e-07	1.04858	9.32943e-08
0.48098	3.61353e-06	0.44734	6.50475e-07	1.05386	8.92047e-08
0.48381	3.5828e-06	0.4503	-3.55988e-05	1.05913	7.4891e-08
0.48596	3.53977e-06	0.45177	6.32032e-07	1.06447	1.3419e-07
0.48793	3.55821e-06	0.45442	5.89e-07	1.06981	5.59766e-08
0.49088	3.60124e-06	0.45681	5.09084e-07	1.07509	5.23981e-08
0.49297	3.5828e-06	0.45878	1.07465e-06	1.08042	8.10254e-08
0.49512	3.52132e-06	0.4613	6.3818e-07	1.08576	7.4891e-08
0.49801	3.52747e-06	0.46382	7.48834e-07	1.09098	7.28462e-08
0.50004	3.55821e-06	0.46567	7.42686e-07	1.09631	7.89806e-08
0.50213	3.54591e-06	0.46831	7.36539e-07	1.10165	6.26222e-08
0.50508	3.55821e-06	0.47077	7.85718e-07	1.10693	1.55916e-08
0.50717	3.56435e-06	0.47292	7.85718e-07	1.11227	6.67118e-08
0.50908	3.56435e-06	0.47545	7.42686e-07	1.11755	1.11698e-07
0.51216	3.57665e-06	0.47784	7.98012e-07	1.12288	6.67118e-08
0.51425	3.55206e-06	0.47987	7.67276e-07	1.12816	9.12495e-08
0.51634	3.56435e-06	0.48233	7.7957e-07	1.1335	5.03533e-08
0.51941	3.60124e-06	0.48332	7.73423e-07	1.13878	7.89806e-08
0.52138	3.59509e-06	0.48602	7.18096e-07	1.14411	8.92047e-08
0.52347	3.55821e-06	0.48836	7.67276e-07	1.14939	5.23982e-08
0.52642	3.55206e-06	0.49039	7.61128e-07	1.15479	1.01474e-07
0.52851	3.53977e-06	0.49291	7.42686e-07	1.16007	8.30703e-08
0.53054	3.54591e-06	0.49389	7.48834e-07	1.1654	6.87566e-08
0.53349	3.54591e-06	0.49641	7.11949e-07	1.17074	6.87566e-08
0.53737	3.53362e-06	0.499	7.42686e-07	1.17608	7.08014e-08
0.5405	3.57665e-06	0.50096	7.36539e-07	1.18185	9.12495e-08
0.54253	3.55821e-06	0.50349	7.48834e-07	1.18663	9.45723e-09
0.54456	3.5705e-06	0.50601	7.36539e-07	1.19191	5.03534e-08
0.54757	3.55206e-06	0.50804	7.73423e-07	1.19725	4.01293e-08
0.5496	3.52132e-06	0.51043	7.98012e-07	1.20253	8.10254e-08
0.55157	3.5828e-06	0.51148	7.7957e-07	1.2078	5.64878e-08
0.55458	3.54591e-06	0.514	7.91865e-07	1.21314	2.37709e-08
0.55674	3.52132e-06	0.51652	7.61128e-07	1.21836	2.53045e-08
0.55877	3.58894e-06	0.51849	7.7957e-07	1.22376	5.64878e-08
0.56172	3.63198e-06	0.52095	7.98012e-07	1.22897	5.03534e-08
0.56381	3.55821e-06	0.52353	7.85718e-07	1.23431	6.87566e-08
0.56584	3.55821e-06	0.52556	7.36539e-07	1.23959	3.60397e-08
0.56873	3.54591e-06	0.52808	7.48834e-07	1.24499	1.07608e-07
0.57076	3.55206e-06	0.529	7.36539e-07	1.25026	1.96813e-08
0.57272	3.52132e-06	0.53152	7.54981e-07	1.2556	8.92047e-08
0.57598	3.58894e-06	0.53398	7.36539e-07	1.26094	6.05774e-08
0.57801	3.55206e-06	0.53614	6.99654e-07	1.26628	1.15787e-07
0.58004	3.56435e-06	0.53853	7.36539e-07	1.27143	8.92047e-08
0.58293	3.54591e-06	0.54106	7.54981e-07	1.27683	3.60397e-08
0.58496	3.53362e-06	0.54309	7.73423e-07	1.28217	6.26222e-08
0.58699	3.55821e-06	0.54567	7.30391e-07	1.28745	4.01293e-08
0.58994	3.54591e-06	0.548	7.85718e-07	1.29278	4.42189e-08
0.59209	3.55206e-06	0.5501	8.16455e-07	1.29806	4.42189e-08
0.59406	3.5705e-06	0.55262	7.91865e-07	1.3034	4.42189e-08
0.5972	3.56435e-06	0.55409	7.85718e-07	1.30861	5.03534e-08
0.59916	3.55206e-06	0.55624	7.73423e-07	1.31389	2.78605e-08
0.60132	3.57665e-06	0.5587	7.36539e-07	1.31917	5.23982e-08
0.60421	3.5705e-06	0.56061	7.54981e-07	1.32457	1.27801e-09
0.60624	3.56435e-06	0.56313	6.3818e-07	1.32984	7.69358e-08
0.60827	3.57665e-06	0.56608	2.52903e-06	1.33518	5.85326e-08
0.61122	3.55821e-06	0.56842	3.26699e-06	1.34046	3.80845e-08
0.61318	3.57665e-06	0.5702	4.63401e-06	1.3458	7.69358e-08
0.61528	3.54591e-06	0.57272	6.1359e-07	1.35107	3.80845e-08
0.61841	3.53977e-06	0.57475	5.89e-07	1.35635	7.28462e-08
0.62044	3.54591e-06	0.57715	6.25885e-07	1.36175	1.05563e-07
0.62241	3.57665e-06	0.57967	6.19737e-07	1.36703	9.45723e-09
0.62524	3.54591e-06	0.58164	6.32032e-07	1.3723	2.37709e-08
0.62739	3.5705e-06	0.58416	6.19737e-07	1.37764	5.03534e-08
0.62936	3.54591e-06	0.58668	6.81212e-07	1.38292	2.12149e-08
0.63231	3.55821e-06	0.58871	6.87359e-07	1.38832	4.42189e-08
0.6344	3.53977e-06	0.59117	6.3818e-07	1.39359	3.80845e-08
0.63661	3.55206e-06	0.59363	6.1359e-07	1.39893	2.99053e-08
0.6395	3.57665e-06	0.59572	6.1359e-07	1.40421	5.85326e-08
0.64153	3.5705e-06	0.59824	6.44327e-07	1.40936	2.99053e-08
0.6435	3.54591e-06	0.59923	6.25885e-07	1.41476	5.64878e-08
0.64657	3.5705e-06	0.60169	6.25885e-07	1.42004	1.76365e-08
0.6486	3.5705e-06	0.60421	6.32032e-07	1.42538	1.1502e-08
0.65057	3.5828e-06	0.60624	5.82853e-07	1.43059	7.41242e-09
0.65358	3.54591e-06	0.6087	6.19737e-07	1.43599	2.99053e-08
0.65561	3.54591e-06	0.61128	6.25885e-07	1.44121	3.34837e-08
0.65777	3.55821e-06	0.61318	6.44327e-07	1.44655	2.99053e-08
0.66066	3.53362e-06	0.61571	6.07443e-07	1.45182	7.89806e-08
0.66268	3.60124e-06	0.61823	6.62769e-07	1.45716	2.17261e-08
0.66471	3.58894e-06	0.62026	6.62769e-07	1.4625	1.35468e-08
0.66773	3.53977e-06	0.62272	6.32032e-07	1.46778	2.12149e-08
0.66969	3.57665e-06	0.62376	6.25885e-07	1.47305	1.76365e-08
0.67179	3.5828e-06	0.62628	6.3818e-07	1.47839	9.45724e-09
0.67474	3.53362e-06	0.6288	6.3818e-07	1.48367	2.37709e-08
0.67695	3.5705e-06	0.63083	6.25885e-07	1.48894	2.93941e-08
0.67886	3.52747e-06	0.63329	6.25885e-07	1.49434	2.73493e-08
0.68181	3.55821e-06	0.63428	6.07443e-07	1.49962	3.32279e-09
0.68384	3.53977e-06	0.6368	5.6441e-07	1.5049	4.77973e-08
0.68587	3.55821e-06	0.63926	6.25885e-07	1.51017	6.82454e-08
0.68882	3.55206e-06	0.64129	6.32032e-07	1.51551	4.37077e-08
0.69091	3.5705e-06	0.64381	6.07443e-07	1.52079	7.43798e-08
0.69294	3.55821e-06	0.64627	6.19737e-07	1.52613	7.84694e-08
0.69595	3.53977e-06	0.6483	6.25885e-07	1.53147	3.14389e-08
0.69816	3.5828e-06	0.65076	6.25885e-07	1.53674	5.80214e-08
0.70007	3.53362e-06	0.65174	6.3818e-07	1.54202	5.1887e-08
0.70308	3.5828e-06	0.65432	6.32032e-07	1.5473	5.80214e-08
0.70511	3.53977e-06	0.65678	6.3818e-07	1.55263	1.2959e-07
0.70714	3.52132e-06	0.65881	6.1359e-07	1.55791	5.80214e-08
0.71009	3.53977e-06	0.66133	5.95148e-07	1.56325	6.2111e-08
0.71218	3.55206e-06	0.66232	5.76705e-07	1.56859	1.11186e-07
0.71421	3.53362e-06	0.6657	5.82853e-07	1.57386	6.90126e-09
0.71729	3.51518e-06	0.66828	5.21378e-07	1.5792	1.52082e-07
0.71926	3.55206e-06	0.6708	5.27526e-07	1.58454	8.86934e-08
0.72141	3.55821e-06	0.67277	5.33673e-07	1.58951	1.23455e-07
0.7243	3.54591e-06	0.67541	5.95148e-07	1.59485	1.23455e-07
0.72627	3.55821e-06	0.67793	5.70558e-07	1.59963	1.7253e-07
0.72829	3.55206e-06	0.6799	5.89e-07	1.60497	1.68441e-07
0.73131	3.54591e-06	0.68236	5.82853e-07	1.61068	1.88889e-07
0.73334	3.55821e-06	0.68501	5.89e-07	1.61553	2.48188e-07
0.73838	3.53362e-06	0.68691	5.70558e-07	1.62086	1.78665e-07
0.74035	3.55821e-06	0.68943	5.95148e-07	1.62614	1.70486e-07
0.74244	3.55206e-06	0.69189	5.70558e-07	1.63068	2.01158e-07
0.74545	3.57665e-06	0.69392	5.33673e-07	1.63596	2.21606e-07
0.7476	3.55821e-06	0.69644	5.45968e-07	1.6413	2.48188e-07
0.74957	3.55206e-06	0.69896	5.76705e-07	1.64657	2.84995e-07
0.75258	3.61968e-06	0.70093	5.58263e-07	1.65191	2.66592e-07
0.75461	3.60739e-06	0.70345	5.52116e-07	1.65719	2.7886e-07
0.75664	3.60124e-06	0.70604	5.33673e-07	1.66253	3.3816e-07
0.75966	3.59509e-06	0.708	5.95148e-07	1.66786	2.91129e-07
0.76168	3.56435e-06	0.7104	5.82853e-07	1.67308	3.13622e-07
0.76371	3.61353e-06	0.71286	5.82853e-07	1.67836	3.54518e-07
0.76667	3.56435e-06	0.71495	6.01295e-07	1.68363	3.42249e-07
0.76863	3.5705e-06	0.71747	6.19737e-07	1.68903	4.01549e-07
0.77072	3.56435e-06	0.71999	5.82853e-07	1.69431	3.83146e-07
0.77361	3.57665e-06	0.72196	5.6441e-07	1.69965	4.64938e-07
0.77564	3.52747e-06	0.72448	5.52116e-07	1.70492	4.77206e-07
0.77773	3.56435e-06	0.727	5.76705e-07	1.71026	4.87431e-07
0.78075	3.55206e-06	0.72897	5.6441e-07	1.71542	5.26282e-07
0.78284	3.5828e-06	0.73143	5.33673e-07	1.72075	5.50819e-07
0.7848	3.56435e-06	0.73395	5.33673e-07	1.72603	5.30371e-07
0.78776	3.53977e-06	0.73604	5.82853e-07	1.73137	5.79447e-07
0.78979	3.54591e-06	0.7385	4.53757e-07	1.73677	5.9785e-07
0.79181	3.56435e-06	0.74096	5.6441e-07	1.74205	7.00091e-07
0.79489	3.5705e-06	0.74299	5.70558e-07	1.74726	6.61239e-07
0.79698	3.57665e-06	0.74557	6.19737e-07	1.75266	6.87822e-07
0.79907	3.55206e-06	0.74803	5.70558e-07	1.75788	6.91911e-07
0.80196	3.5705e-06	0.75	5.95148e-07	1.76321	7.553e-07
0.80399	3.58894e-06	0.75252	6.19737e-07	1.76855	7.73703e-07
0.80602	3.5705e-06	0.75351	5.6441e-07	1.77383	8.6163e-07
0.80885	3.5705e-06	0.75609	5.82853e-07	1.77911	9.10705e-07
0.81094	3.52132e-06	0.75849	5.70558e-07	1.78444	9.1684e-07
0.81291	3.53977e-06	0.76058	5.70558e-07	1.78972	9.59781e-07
0.81604	3.5705e-06	0.7631	7.18096e-07	1.79506	1.00272e-06
0.81807	3.55821e-06	0.76556	7.05801e-07	1.80034	1.06816e-06
0.82016	3.55206e-06	0.76753	7.11949e-07	1.80561	1.10905e-06
0.82311	3.51518e-06	0.77011	7.05801e-07	1.81089	1.18471e-06
0.82514	3.52132e-06	0.77257	6.93506e-07	1.81617	1.25219e-06
0.82705	3.50903e-06	0.7746	7.11949e-07	1.82144	1.29717e-06
0.83012	3.53977e-06	0.77712	7.5498e-07	1.82672	1.31558e-06
0.83215	3.53362e-06	0.77964	6.99654e-07	1.83206	1.43622e-06
0.83424	3.52747e-06	0.78155	7.24244e-07	1.8374	1.52006e-06
0.83726	3.55206e-06	0.78407	7.05801e-07	1.84273	1.55073e-06
0.83941	3.56435e-06	0.78665	7.11949e-07	1.84807	1.59572e-06
0.84138	3.5705e-06	0.78862	7.05801e-07	1.85329	1.71022e-06
0.84433	3.61968e-06	0.79114	7.05801e-07	1.85856	1.70613e-06
0.84636	3.53977e-06	0.79366	7.24244e-07	1.86384	1.82882e-06
0.84839	3.53977e-06	0.79575	6.87359e-07	1.86918	1.84927e-06
0.85134	3.52132e-06	0.79815	7.05801e-07	1.87452	1.96991e-06
0.85337	3.54591e-06	0.80061	7.24244e-07	1.87979	2.05989e-06
0.85533	3.53977e-06	0.80264	7.36538e-07	1.88507	2.12941e-06
0.85853	3.57665e-06	0.80528	7.18096e-07	1.89041	2.23778e-06
0.86038	3.5828e-06	0.80768	7.42686e-07	1.89569	2.34207e-06
0.86253	3.56435e-06	0.80971	7.42686e-07	1.90096	2.47907e-06
0.86548	3.54591e-06	0.81217	7.30391e-07	1.90624	2.57722e-06
0.86751	3.53977e-06	0.81463	7.18096e-07	1.91158	2.75716e-06
0.86948	3.54591e-06	0.81672	7.18096e-07	1.91685	2.78579e-06
0.87243	3.54591e-06	0.81924	6.87359e-07	1.92213	2.91257e-06
0.87446	3.54591e-06	0.82164	7.05801e-07	1.92747	2.92893e-06
0.87649	3.53977e-06	0.82361	7.05801e-07	1.93281	3.17635e-06
0.87975	3.55206e-06	0.82625	7.11949e-07	1.93802	3.24792e-06
0.88165	3.53977e-06	0.82865	7.11949e-07	1.94342	3.50761e-06
0.88368	3.54591e-06	0.83068	7.05801e-07	1.9487	3.62212e-06
0.88669	3.55821e-06	0.83314	7.18096e-07	1.95398	3.77548e-06
0.88866	3.53977e-06	0.83572	7.36538e-07	1.95925	3.90635e-06
0.89069	3.53977e-06	0.83775	7.18096e-07	1.96453	4.09242e-06
0.89358	3.55821e-06	0.84021	7.05801e-07	1.96944	4.2601e-06
0.89561	3.56435e-06	0.84267	6.93506e-07	1.97422	4.31531e-06
0.89764	3.57665e-06	0.8447	6.75064e-07	1.9795	4.56886e-06
0.90071	3.56435e-06	0.84728	7.11949e-07	1.98404	4.67724e-06
0.90281	3.5828e-06	0.84974	7.11949e-07	1.98975	4.99827e-06
0.9049	3.63812e-06	0.85171	7.18096e-07	1.9949	5.22116e-06
0.90779	3.5705e-06	0.85423	7.18096e-07	2.00018	5.59331e-06
0.90982	3.59509e-06	0.85675	7.36538e-07	2.00546	5.66283e-06
0.91178	3.59509e-06	0.85872	7.48833e-07	2.01079	6.07384e-06
0.91467	3.51518e-06	0.86124	7.61128e-07	2.01595	6.19857e-06
0.91676	3.59509e-06	0.86364	6.3818e-07	2.02135	6.42964e-06
0.91892	3.60739e-06	0.86566	6.50475e-07	2.02662	6.84064e-06
0.92181	3.61353e-06	0.86819	6.3818e-07	2.0319	6.97764e-06
0.92384	3.5828e-06	0.87071	6.32032e-07	2.03724	7.45204e-06
0.92586	3.60124e-06	0.87274	6.32032e-07	2.04245	7.95302e-06
0.92882	3.5828e-06	0.87538	6.3818e-07	2.04779	8.25565e-06
0.93085	3.58894e-06	0.87766	6.25885e-07	2.05307	8.75662e-06
0.93281	3.60124e-06	0.87968	6.19737e-07	2.05841	9.33531e-06
0.93583	3.55206e-06	0.88221	6.19737e-07	2.06374	9.71973e-06
0.93988	3.58894e-06	0.88319	6.25885e-07	2.06902	1.00346e-05
0.9429	3.5828e-06	0.88577	6.50475e-07	2.07436	1.08341e-05
0.94493	3.63198e-06	0.88823	6.56622e-07	2.07964	1.14905e-05
0.94696	3.55821e-06	0.89026	6.56622e-07	2.08498	1.18606e-05
0.95009	3.57665e-06	0.89278	6.75064e-07	2.09031	1.27726e-05
0.95212	3.59509e-06	0.89536	6.62769e-07	2.09559	1.3431e-05
0.95409	3.55821e-06	0.89733	6.68917e-07	2.1008	1.44146e-05
0.9571	3.53362e-06	0.89979	6.50475e-07	2.10614	1.5161e-05
0.95919	3.57665e-06	0.90225	6.19737e-07	2.11142	1.6169e-05
0.96128	3.55821e-06	0.90428	6.32032e-07	2.1167	1.71812e-05
0.96423	3.55206e-06	0.90686	6.32032e-07	2.12197	1.8494e-05
0.96626	3.55821e-06	0.90932	6.44327e-07	2.12725	1.97086e-05
0.96823	3.52132e-06	0.91135	6.32032e-07	2.13253	2.10704e-05
0.97112	3.55821e-06	0.91375	6.68917e-07	2.1378	2.26e-05
0.97315	3.55821e-06	0.9148	6.62769e-07	2.1432	2.41438e-05
0.97518	3.53977e-06	0.91738	6.81212e-07	2.14842	2.60311e-05
0.97819	3.53977e-06	0.91972	6.62769e-07	2.15354	2.80371e-05
0.98035	3.56435e-06	0.92181	6.56622e-07	2.15906	3.01371e-05
0.98231	3.52132e-06	0.92433	6.68917e-07	2.16397	3.27361e-05
0.98533	3.60124e-06	0.92685	6.56622e-07	2.16949	3.54618e-05
0.98729	3.5828e-06	0.92882	6.32032e-07	2.1744	3.84636e-05
0.98932	3.54591e-06	0.93134	6.56622e-07	2.1793	4.18498e-05
0.99221	3.55821e-06	0.93386	6.3818e-07	2.18421	4.54016e-05
0.99436	3.57665e-06	0.93595	6.3818e-07	2.18973	4.97264e-05
0.99627	3.55206e-06	0.93835	6.56622e-07	2.19464	5.42474e-05
0.99965	3.54591e-06	0.94087	6.75064e-07	2.19955	5.97234e-05
1.00156	3.57665e-06	0.9429	6.81212e-07	2.20507	6.59171e-05
1.00359	3.5705e-06	0.94542	6.75064e-07	2.21059	7.25873e-05
1.00648	3.55821e-06	0.94788	6.99654e-07	2.2155	8.04843e-05
1.00857	3.58894e-06	0.94985	6.75064e-07	2.2204	8.87494e-05
1.01048	3.55821e-06	0.95237	6.81212e-07	2.22592	9.78509e-05
1.01349	3.55821e-06	0.95483	6.56622e-07	2.23144	0.000108604
1.01552	3.53977e-06	0.95692	6.68917e-07	2.23635	0.000120147
1.01749	3.56435e-06	0.95938	6.68917e-07	2.24003	0.000133038
1.02068	3.57665e-06	0.96184	6.25885e-07	2.24555	0.00014793
1.02271	3.55206e-06	0.96387	6.32032e-07	2.25108	0.000165192
1.02468	3.55821e-06	0.96633	6.62769e-07	2.25598	0.000184242
1.02769	3.56435e-06	0.96885	6.68917e-07	2.2615	0.0002323
1.02966	3.50903e-06	0.97094	6.93506e-07	2.26702	0.000228663
1.03169	3.55206e-06	0.9734	6.87359e-07	2.27254	0.000254953
1.03458	3.51518e-06	0.97604	6.87359e-07	2.27745	0.00028466
1.03667	3.54591e-06	0.97801	6.87359e-07	2.28297	0.000319052
1.03876	3.53977e-06	0.98047	6.87359e-07	2.28849	0.000356594
1.0419	3.5705e-06	0.98293	6.81212e-07	2.29401	0.000400766
1.04387	3.56435e-06	0.98502	6.56622e-07	2.29954	0.000449602
1.04577	3.61353e-06	0.98754	6.75064e-07	2.30444	0.000504474
1.04872	3.58894e-06	0.99	6.68917e-07	2.30935	0.00056624
1.05075	3.5705e-06	0.99197	6.81212e-07	2.31487	0.000637868
1.05284	3.57665e-06	0.99455	6.93506e-07	2.32039	0.000716288
1.05579	3.61353e-06	0.99707	6.99654e-07	2.3253	0.000805511
1.05782	3.55206e-06	0.99904	7.05801e-07	2.33082	0.000906273
1.05991	3.53362e-06	1.0015	7.05801e-07	2.33634	0.00102
1.06293	3.55206e-06	1.00402	6.93506e-07	2.34186	0.00115
1.06489	3.56435e-06	1.00611	6.75064e-07	2.34677	0.00129
1.06692	3.53977e-06	1.00857	6.75064e-07	2.35229	0.00145
1.06987	3.56435e-06	1.01103	6.44327e-07	2.3572	0.00164
1.07197	3.53977e-06	1.01293	6.50475e-07	2.3621	0.00187
1.07387	3.55206e-06	1.01558	6.81212e-07	2.36824	0.00209
1.07701	3.53977e-06	1.01804	6.81212e-07	2.37315	0.00237
1.07898	3.50903e-06	1.02001	6.99654e-07	2.37867	0.00267
1.08119	3.58894e-06	1.02253	6.81212e-07	2.38357	0.00301
1.08402	3.55821e-06	1.02499	6.81212e-07	2.3891	0.0034
1.08605	3.61353e-06	1.02702	7.18096e-07	2.394	0.00385
1.08802	3.55821e-06	1.02954	6.87359e-07	2.39891	0.00436
1.09109	3.56435e-06	1.03052	6.87359e-07	2.40443	0.00493
1.09306	3.5705e-06	1.03304	6.62769e-07	2.40934	0.00558
1.09509	3.60739e-06	1.03569	6.75064e-07	2.41486	0.0063
1.09804	3.5828e-06	1.03765	6.87359e-07	2.41977	0.00712
1.10025	3.56435e-06	1.04011	6.87359e-07	2.42406	0.00806
1.10222	3.57665e-06	1.04251	6.68917e-07	2.42958	0.00912
1.10517	3.54591e-06	1.04454	6.75064e-07	2.4351	0.01033
1.10714	3.55821e-06	1.04614	6.99654e-07	2.44062	0.01173
1.10923	3.53362e-06	1.04817	7.11949e-07	2.44553	0.01325
1.11218	3.58894e-06	1.05057	7.42686e-07	2.45105	0.01498
1.11415	3.54591e-06	1.05303	6.87359e-07	2.45596	0.01691
1.11618	3.57665e-06	1.05506	6.93506e-07	2.46148	0.01923
1.11919	3.56435e-06	1.0577	6.93506e-07	2.467	0.02163
1.1214	3.54591e-06	1.0601	6.81212e-07	2.47252	0.02428
1.12331	3.54591e-06	1.06219	6.75064e-07	2.47743	0.02711
1.12632	3.60739e-06	1.06545	8.41045e-07	2.48295	0.03047
1.12829	3.57665e-06	1.06815	8.5334e-07	2.48786	0.0342
1.13032	3.57665e-06	1.07055	8.47192e-07	2.49338	0.03824
1.13333	3.5705e-06	1.07258	8.59487e-07	2.49829	0.04272
1.1353	3.5828e-06	1.0751	8.47192e-07	2.5038	0.04774
1.13739	3.60124e-06	1.07818	4.9889e-06	2.50933	0.05322
1.14219	3.60124e-06	1.07959	6.6934e-06	2.51362	0.05891
1.14416	3.57665e-06	1.08211	5.95148e-07	2.51853	0.06586
1.14742	3.5705e-06	1.08396	3.267e-06	2.52282	0.07298
1.14938	3.57665e-06	1.08623	7.63325e-06	2.52834	0.0806
1.15147	3.58894e-06	1.08832	4.2302e-07	2.53264	0.08862
1.15449	3.53977e-06	1.09023	6.98233e-06	2.53877	0.09815
1.15652	3.5828e-06	1.09269	8.10307e-07	2.54368	0.10845
1.15848	3.59509e-06	1.09509	7.42686e-07	2.5492	0.11971
1.16168	3.5828e-06	1.09724	8.59487e-07	2.55349	0.13135
1.16359	3.5828e-06	1.0997	8.84077e-07	2.5584	0.1452
1.16562	3.5705e-06	1.10185	7.81774e-06	2.56392	0.15877
1.16851	3.56435e-06	1.10419	6.99654e-07	2.57006	0.17403
1.1706	3.57665e-06	1.10726	3.88196e-06	2.57496	0.19121
1.17263	3.5705e-06	1.1096	4.06645e-06	2.58048	0.20826
1.17552	3.5828e-06	1.11132	8.16455e-07	2.58539	0.22684
1.17761	3.58894e-06	1.1128	7.91865e-07	2.59091	0.24634
1.17958	3.59509e-06	1.11476	9.14814e-07	2.59582	0.26741
1.18271	3.55206e-06	1.11636	8.84077e-07	2.60073	0.29127
1.18468	3.5705e-06	1.11999	7.14128e-06	2.60625	0.31529
1.18677	3.59509e-06	1.12171	7.54981e-07	2.61116	0.34092
1.18966	3.56435e-06	1.12411	7.98013e-07	2.61606	0.36955
1.19175	3.5705e-06	1.12626	1.46808e-06	2.6222	0.40068
1.19372	3.5828e-06	1.12872	7.73423e-07	2.6271	0.43319
1.19679	3.57665e-06	1.13118	7.54981e-07	2.63201	0.46859
1.19882	3.56435e-06	1.13321	7.79571e-07	2.63753	0.50562
1.20097	3.57665e-06	1.13579	8.59487e-07	2.64244	0.54464
1.20386	3.55821e-06	1.13819	8.47192e-07	2.64796	0.58535
1.20589	3.57665e-06	1.14022	8.71782e-07	2.65348	0.62879
1.20786	3.57665e-06	1.14274	8.77929e-07	2.659	0.67805
1.21087	3.5705e-06	1.14373	8.84077e-07	2.66391	0.72421
1.2129	3.5828e-06	1.14631	9.02519e-07	2.66943	0.77657
1.21487	3.57665e-06	1.1484	1.06466e-05	2.67434	0.8277
1.21795	3.57665e-06	1.15037	3.2055e-06	2.67924	0.88605
1.21997	3.5705e-06	1.15283	1.68324e-06	2.68477	0.94761
1.22213	3.57665e-06	1.15529	7.79571e-07	2.69029	1.01152
1.22483	3.59509e-06	1.15738	7.79571e-07	2.69581	1.07683
1.22704	3.58894e-06	1.15885	7.85718e-07	2.70071	1.1492
1.22901	3.53977e-06	1.16088	3.33075e-06	2.70623	1.22054
1.23197	3.5705e-06	1.16291	3.82046e-06	2.71176	1.30043
1.23393	3.5705e-06	1.16433	7.24244e-07	2.71605	1.38325
1.23596	3.55206e-06	1.1674	2.77502e-06	2.72157	1.4691
1.23891	3.60124e-06	1.17023	4.49692e-06	2.72648	1.55837
1.24107	3.53977e-06	1.17189	5.95148e-07	2.732	1.65228
1.24309	3.53362e-06	1.17429	5.33673e-07	2.73691	1.75312
1.24605	3.61353e-06	1.17613	1.60659e-06	2.74243	1.85892
1.24808	3.57665e-06	1.17798	5.52116e-07	2.74795	1.96783
1.25004	3.57665e-06	1.18037	7.18096e-07	2.75286	2.08235
1.25306	3.5705e-06	1.18234	6.99654e-07	2.75838	2.21815
1.25515	3.5828e-06	1.18523	4.9889e-06	2.76328	2.34647
1.25718	3.5705e-06	1.18732	9.37982e-06	2.76881	2.48448
1.26019	3.55821e-06	1.18929	6.19737e-07	2.77494	2.61996
1.26228	3.55821e-06	1.19138	6.34182e-06	2.77985	2.75758
1.26431	3.56435e-06	1.1928	9.57846e-07	2.78475	2.90546
1.2672	3.63812e-06	1.19532	2.23036e-06
1.26923	3.59509e-06	1.19784	7.06839e-06
1.27126	3.57665e-06	1.19987	5.86349e-06
1.27421	3.5828e-06	1.20196	1.91407e-06
1.27624	3.5828e-06	1.20337	5.6441e-07
1.27821	3.5705e-06	1.20583	6.56622e-07
1.28134	3.5828e-06	1.20835	3.73648e-06
1.28343	3.56435e-06	1.21038	4.29167e-07
1.28534	3.58894e-06	1.21284	4.78155e-06
1.28829	3.5828e-06	1.21542	6.75064e-07
1.29032	3.60739e-06	1.21745	7.54981e-07
1.29229	3.58894e-06	1.2204	2.16006e-06
1.29524	3.60124e-06	1.22243	7.42686e-07
1.29727	3.59509e-06	1.22391	2.34455e-06
1.2993	3.60124e-06	1.226	3.26699e-06
1.30249	3.61353e-06	1.22803	5.66535e-06
1.30446	3.5828e-06	1.22994	7.91865e-07
1.30649	3.60739e-06	1.23197	8.16455e-07
1.30938	3.61353e-06	1.23442	7.67276e-07
1.31141	3.57665e-06	1.23701	8.41045e-07
1.31338	3.61353e-06	1.23891	8.90224e-07
1.31639	3.60124e-06	1.24143	8.22603e-07
1.31842	3.61353e-06	1.24242	1.00088e-06
1.32051	3.61968e-06	1.24494	7.91865e-07
1.32352	3.60739e-06	1.2474	8.2875e-07
1.32568	3.5828e-06	1.24943	7.85718e-07
1.32771	3.62583e-06	1.25201	8.5334e-07
1.33066	3.58894e-06	1.25447	3.84099e-06
1.33256	3.61353e-06	1.2565	7.11949e-07
1.33459	3.61353e-06	1.25896	8.96372e-07
1.33748	3.58894e-06	1.26148	8.2875e-07
1.34148	3.58894e-06	1.26345	8.47192e-07
1.34449	3.57665e-06	1.26689	3.89017e-06
1.34652	3.56435e-06	1.2699	2.52903e-06
1.34849	3.60124e-06	1.27163	7.24244e-07
1.3515	3.57665e-06	1.27359	8.34897e-07
1.35353	3.57665e-06	1.27605	8.65634e-07
1.35556	3.5828e-06	1.27802	8.34897e-07
1.35857	3.55821e-06	1.28048	8.16455e-07
1.3606	3.5705e-06	1.28147	8.34897e-07
1.36275	3.59509e-06	1.28392	8.5334e-07
1.36577	3.58894e-06	1.28497	1.22219e-06
1.3678	3.63198e-06	1.28755	7.85718e-07
1.3697	3.60739e-06	1.29001	8.0416e-07
1.37278	3.5828e-06	1.29204	-3.20819e-07
1.37481	3.61353e-06	1.2945	3.97623e-06
1.37678	3.62583e-06	1.29542	8.2875e-07
1.37979	3.61968e-06	1.29801	8.65634e-07
1.38194	3.62583e-06	1.30053	2.43938e-06
1.38391	3.60739e-06	1.30249	8.84077e-07
1.38674	3.60739e-06	1.30502	9.39404e-07
1.38883	3.61353e-06	1.30754	8.5334e-07
1.3908	3.61353e-06	1.3095	8.96372e-07
1.39375	3.63198e-06	1.31203	8.84077e-07
1.3959	3.63812e-06	1.31295	3.44141e-06
1.39787	3.60739e-06	1.31553	9.57846e-07
1.40088	3.65042e-06	1.31799	5.70558e-07
1.40297	3.65657e-06	1.32002	9.82435e-07
1.405	3.70574e-06	1.32254	1.00703e-06
1.40795	3.64427e-06	1.32352	1.07569e-05
1.40998	3.61353e-06	1.32604	8.59487e-07
1.41201	3.63198e-06	1.32814	2.95951e-06
1.4149	3.61968e-06	1.32961	8.47192e-07
1.41699	3.64427e-06	1.33299	3.02101e-06
1.41902	3.63812e-06	1.3349	2.89429e-06
1.42216	3.62583e-06	1.33705	1.59718e-06
1.42412	3.63812e-06	1.33939	9.51698e-07
1.42615	3.61353e-06	1.34148	9.82435e-07
1.42904	3.61968e-06	1.34406	9.76288e-07
1.43107	3.62583e-06	1.34665	3.01109e-06
1.43316	3.60739e-06	1.34972	8.3097e-06
1.43618	3.61353e-06	1.35212	7.05801e-07
1.43814	3.62583e-06	1.35458	3.41067e-06
1.44011	3.61968e-06	1.35605	1.75701e-06
1.44331	3.59509e-06	1.3582	4.40041e-06
1.44528	3.61968e-06	1.36066	2.24881e-06
1.44724	3.62583e-06	1.36257	7.67276e-07
1.45026	3.64427e-06	1.36589	8.22602e-07
1.45222	3.63198e-06	1.36866	8.47192e-07
1.45425	3.61353e-06	1.37106	8.65634e-07
1.45714	3.63198e-06	1.37309	9.08666e-07
1.45917	3.63198e-06	1.37512	1.54509e-06
1.4612	3.60739e-06	1.37776	2.16006e-06
1.46434	3.63812e-06	1.38016	9.08666e-07
1.46643	3.59509e-06	1.38311	1.97557e-06
1.4684	3.68115e-06	1.38489	9.27109e-07
1.47123	3.67501e-06	1.38704	8.41045e-07
1.47338	3.61353e-06	1.38864	1.00703e-06
1.47534	3.61353e-06	1.39061	1.28981e-06
1.4783	3.65657e-06	1.39221	1.01932e-06
1.48033	3.61968e-06	1.39418	8.71782e-07
1.48254	3.61353e-06	1.39676	1.16686e-06
1.48537	3.63812e-06	1.39922	1.01932e-06
1.48752	3.63198e-06	1.40119	3.53977e-06
1.48949	3.61968e-06	1.40371	9.82435e-07
1.49238	3.64427e-06	1.40635	1.11153e-06
1.49441	3.60739e-06	1.40826	1.4312e-06
1.49637	3.64427e-06	1.41121	2.89802e-06
1.49945	3.60124e-06	1.41293	2.42708e-06
1.50136	3.60124e-06	1.41521	1.04391e-06
1.50357	3.63812e-06	1.41681	1.11768e-06
1.50652	3.63812e-06	1.41828	1.72958e-06
1.50849	3.68115e-06	1.42037	6.99462e-06
1.51058	3.64427e-06	1.42228	4.81228e-06
1.51347	3.63812e-06	1.42418	2.09856e-06
1.5155	3.63198e-06	1.42732	1.12997e-06
1.51753	3.63198e-06	1.42923	1.17915e-06
1.52054	3.64427e-06	1.43175	1.21604e-06
1.52269	3.64427e-06	1.43433	1.23448e-06
1.5246	3.67501e-06	1.43642	3.58894e-06
1.52761	3.67501e-06	1.43882	1.21604e-06
1.52958	3.6873e-06	1.4398	1.23448e-06
1.53167	3.67501e-06	1.44226	1.47423e-06
1.53456	3.67501e-06	1.44478	1.28366e-06
1.53665	3.63812e-06	1.44687	4.08689e-06
1.53868	3.67501e-06	1.44927	1.28366e-06
1.54354	3.66886e-06	1.45173	1.28366e-06
1.5455	3.69345e-06	1.4537	1.32054e-06
1.54858	3.6996e-06	1.45628	2.99879e-06
1.55061	3.65042e-06	1.45923	3.51298e-06
1.55264	3.66886e-06	1.46071	1.28366e-06
1.55571	3.66271e-06	1.46317	1.32054e-06
1.55774	3.65042e-06	1.46422	2.71276e-05
1.55977	3.67501e-06	1.46741	2.52544e-06
1.56285	3.73648e-06	1.46938	1.57508e-05
1.56488	3.76722e-06	1.47282	1.81491e-05
1.5669	3.73648e-06	1.47571	2.73445e-06
1.56979	3.6996e-06	1.47787	2.83896e-06
1.57182	3.73034e-06	1.4794	2.80822e-06
1.57379	3.71189e-06	1.48137	2.88814e-06
1.57687	3.73648e-06	1.48383	4.48032e-06
1.57896	3.74263e-06	1.4869	1.61198e-05
1.58099	3.72419e-06	1.48838	3.18936e-06
1.58412	3.72419e-06	1.49084	2.40864e-06
1.58603	3.76107e-06	1.49299	1.58738e-05
1.588	3.74263e-06	1.49539	2.96191e-06
1.59089	3.74878e-06	1.49791	2.96806e-06
1.59298	3.76722e-06	1.50031	3.06027e-06
1.59507	3.77951e-06	1.5024	3.08486e-06
1.59789	3.74263e-06	1.50486	3.1033e-06
1.59999	3.76107e-06	1.50584	3.08486e-06
1.60202	3.75493e-06	1.50843	3.10945e-06
1.60509	3.80411e-06	1.51089	3.15862e-06
1.60718	3.80411e-06	1.51285	3.18936e-06
1.60909	3.8164e-06	1.51538	3.23854e-06
1.61204	3.76107e-06	1.51648	3.16477e-06
1.61394	3.74878e-06	1.51888	3.18322e-06
1.61597	3.75493e-06	1.52134	3.19551e-06
1.61899	3.74878e-06	1.52337	3.21395e-06
1.62102	3.76107e-06	1.52583	3.23239e-06
1.62323	3.73648e-06	1.52841	3.26928e-06
1.62606	3.77337e-06	1.53038	3.35534e-06
1.62821	3.75493e-06	1.5329	3.33075e-06
1.63024	3.79181e-06	1.5353	3.21395e-06
1.63319	3.77337e-06	1.53745	3.43526e-06
1.63522	3.73648e-06	1.53942	2.26999e-05
1.63719	3.77951e-06	1.54083	4.10533e-06
1.64014	3.76722e-06	1.54335	3.64427e-06
1.64217	3.79796e-06	1.54587	3.41682e-06
1.64438	3.80411e-06	1.5487	1.71652e-05
1.64727	3.81025e-06	1.55147	3.53977e-06
1.64924	3.86558e-06	1.55393	3.466e-06
1.65127	3.79181e-06	1.55657	3.84099e-06
1.65422	3.79796e-06	1.55848	3.72419e-06
1.65619	3.80411e-06	1.56094	3.64427e-06
1.65822	3.8164e-06	1.56334	3.67501e-06
1.66117	3.82255e-06	1.56684	2.27954e-06
1.66338	3.84714e-06	1.56881	3.83484e-06
1.66535	3.8164e-06	1.57133	2.30413e-06
1.66836	3.86558e-06	1.57385	2.34716e-06
1.67045	3.87787e-06	1.57588	2.38405e-06
1.67242	3.89017e-06	1.57846	2.47011e-06
1.67544	3.89632e-06	1.58086	2.58691e-06
1.6774	3.85943e-06	1.58295	2.6238e-06
1.67943	3.88402e-06	1.58535	2.62995e-06
1.68232	3.89632e-06	1.58646	2.66068e-06
1.68447	3.89017e-06	1.58892	2.67913e-06
1.6865	3.90246e-06	1.59144	2.68527e-06
1.68952	3.97009e-06	1.59341	2.7529e-06
1.69148	3.9209e-06	1.59593	2.81437e-06
1.69358	3.9455e-06	1.59845	2.90658e-06
1.69653	3.91476e-06	1.60048	2.90658e-06
1.69849	3.9209e-06	1.60288	2.92502e-06
1.70046	3.96394e-06	1.6054	2.95576e-06
1.70372	3.97009e-06	1.60749	3.02338e-06
1.70575	3.95779e-06	1.60989	3.02953e-06
1.70766	3.97009e-06	1.61087	3.03568e-06
1.71055	4.00082e-06	1.61339	3.12789e-06
1.71251	3.99467e-06	1.61591	3.11559e-06
1.71454	4.00697e-06	1.618	3.21395e-06
1.71756	4.08689e-06	1.62046	3.27543e-06
1.71952	4.08074e-06	1.62292	3.28772e-06
1.72155	4.05615e-06	1.62495	3.30002e-06
1.72469	4.11762e-06	1.62753	3.41682e-06
1.72678	4.09303e-06	1.62999	3.466e-06
1.72875	4.10533e-06	1.6319	3.52132e-06
1.73164	4.11762e-06	1.63442	3.57665e-06
1.73367	4.08074e-06	1.63707	3.71804e-06
1.7357	4.12992e-06	1.63897	3.6873e-06
1.73865	4.14836e-06	1.64149	3.72419e-06
1.7408	4.14836e-06	1.64401	3.77337e-06
1.74572	4.19139e-06	1.64598	3.84099e-06
1.74781	4.20983e-06	1.6485	3.95164e-06
1.74978	4.27746e-06	1.65102	4.00082e-06
1.75279	4.24672e-06	1.65299	4.0623e-06
1.75476	4.24057e-06	1.65551	4.12992e-06
1.75673	4.27746e-06	1.65797	4.12992e-06
1.7598	4.27131e-06	1.66006	4.21598e-06
1.76183	4.2959e-06	1.66246	4.25287e-06
1.76392	4.30205e-06	1.66338	4.31434e-06
1.76693	4.36967e-06	1.66683	4.42499e-06
1.76896	4.40655e-06	1.66947	4.49876e-06
1.77099	4.4127e-06	1.67193	4.56638e-06
1.77382	4.425e-06	1.67402	4.64015e-06
1.77591	4.4004e-06	1.67654	4.73851e-06
1.77794	4.4127e-06	1.67906	4.82458e-06
1.78101	4.425e-06	1.68103	4.91679e-06
1.78304	4.46803e-06	1.68349	5.05203e-06
1.78513	4.54794e-06	1.68595	5.09506e-06
1.78809	4.57253e-06	1.6881	5.21187e-06
1.79005	4.63401e-06	1.69056	5.19342e-06
1.79202	4.61556e-06	1.69296	5.34096e-06
1.79503	4.61556e-06	1.69499	5.42088e-06
1.79706	4.63401e-06	1.69763	5.58071e-06
1.79903	4.70163e-06	1.70003	5.67907e-06
1.80198	4.72007e-06	1.70206	5.75899e-06
1.8042	4.74466e-06	1.70452	5.77128e-06
1.80623	4.80614e-06	1.7071	5.88808e-06
1.80918	4.86146e-06	1.70913	6.02332e-06
1.81115	4.8799e-06	1.71153	6.10324e-06
1.81317	4.86761e-06	1.71399	6.26308e-06
1.816	4.95367e-06	1.71602	6.37373e-06
1.81809	4.99056e-06	1.71866	6.52741e-06
1.82018	5.07047e-06	1.72112	6.64422e-06
1.82307	5.05818e-06	1.72309	6.6811e-06
1.82529	5.10736e-06	1.72561	6.82864e-06
1.82732	5.10736e-06	1.72807	6.88397e-06
1.83014	5.2549e-06	1.7301	7.08683e-06
1.83217	5.29178e-06	1.7325	7.2774e-06
1.8342	5.29793e-06	1.73508	7.4065e-06
1.83709	5.33481e-06	1.73705	7.60321e-06
1.83925	5.39629e-06	1.73951	7.72616e-06
1.84121	5.39014e-06	1.74209	7.8737e-06
1.84435	5.49465e-06	1.74406	7.84911e-06
1.84644	5.54997e-06	1.74664	8.14419e-06
1.84835	5.53768e-06	1.7491	8.35935e-06
1.85136	5.62374e-06	1.75107	8.44541e-06
1.85333	5.78358e-06	1.75359	8.66672e-06
1.85529	5.78972e-06	1.75605	8.85729e-06
1.85843	5.93112e-06	1.75808	8.96794e-06
1.8604	5.9557e-06	1.76066	9.14007e-06
1.86243	6.01718e-06	1.76312	9.3245e-06
1.86556	6.12783e-06	1.76515	9.62572e-06
1.86747	6.15857e-06	1.76761	9.9085e-06
1.8695	6.25693e-06	1.77007	1.00806e-05
1.87239	6.36758e-06	1.7721	1.03142e-05
1.87442	6.34299e-06	1.77462	1.03388e-05
1.87645	6.41061e-06	1.7772	1.07691e-05
1.8794	6.65036e-06	1.77917	1.08798e-05
1.88143	6.73643e-06	1.78169	1.11995e-05
1.88346	6.77946e-06	1.78409	1.13532e-05
1.88659	6.87167e-06	1.78612	1.16052e-05
1.88856	6.93929e-06	1.78864	1.18941e-05
1.89059	7.10527e-06	1.7911	1.22199e-05
1.89348	7.23437e-06	1.79313	1.24167e-05
1.89557	7.22822e-06	1.79565	1.27117e-05
1.89754	7.2897e-06	1.79676	1.27794e-05
1.90055	7.50486e-06	1.79922	1.31052e-05
1.90252	7.54174e-06	1.80167	1.34002e-05
1.90467	7.6278e-06	1.8037	1.37322e-05
1.90762	7.78149e-06	1.80616	1.39289e-05
1.90965	7.92288e-06	1.80875	1.42978e-05
1.91162	8.0028e-06	1.81065	1.46543e-05
1.91463	8.31632e-06	1.81324	1.49187e-05
1.91654	8.39623e-06	1.81533	1.77802e-05
1.91857	8.51303e-06	1.8168	1.5515e-05
1.92164	8.72819e-06	1.81945	1.59391e-05
1.92404	8.86344e-06	1.8216	1.62834e-05
1.92669	9.0786e-06	1.82424	1.66153e-05
1.92896	9.34908e-06	1.82682	1.7058e-05
1.93099	9.39826e-06	1.82873	1.73653e-05
1.93296	9.58269e-06	1.83119	1.77649e-05
1.93585	9.89006e-06	1.83371	1.90313e-05
1.93782	1.0013e-05	1.83568	1.86501e-05
1.93985	1.01605e-05	1.83826	1.9062e-05
1.9447	1.03941e-05	1.84078	1.95108e-05
1.94667	1.06585e-05	1.84281	1.9978e-05
1.94975	1.09597e-05	1.84521	2.05128e-05
1.95171	1.11995e-05	1.84786	2.1146e-05
1.95374	1.13777e-05	1.84976	2.15271e-05
1.95676	1.17466e-05	1.85228	2.20988e-05
1.95878	1.19249e-05	1.85474	2.2689e-05
1.96075	1.21339e-05	1.85683	2.31316e-05
1.96376	1.25212e-05	1.85923	2.45824e-05
1.96598	1.2724e-05	1.86169	2.43857e-05
1.96795	1.30191e-05	1.86495	2.77426e-05
1.97077	1.34433e-05	1.86876	2.61439e-05
1.97287	1.37199e-05	1.87079	2.67033e-05
1.97483	1.40396e-05	1.87325	2.74164e-05
1.97791	1.43469e-05	1.87571	2.80619e-05
1.97981	1.4685e-05	1.87774	2.85844e-05
1.98184	1.49617e-05	1.8802	2.95004e-05
1.9851	1.54289e-05	1.88272	3.03979e-05
1.98707	1.57424e-05	1.88475	3.10188e-05
1.98898	1.60805e-05	1.88727	3.18302e-05
1.99199	1.65662e-05	1.88979	3.28568e-05
1.99408	1.70088e-05	1.89176	3.35269e-05
1.99611	1.73592e-05	1.89428	3.46335e-05
1.99894	1.79801e-05	1.89606	3.59216e-05
2.00097	1.85211e-05	1.89785	3.58383e-05
2.00293	1.90682e-05	1.90024	3.70555e-05
2.00619	1.97936e-05	1.90227	3.79592e-05
2.00816	2.01993e-05	1.90473	3.89612e-05
2.01019	2.05927e-05	1.90738	4.00309e-05
2.01302	2.13857e-05	1.90928	4.11928e-05
2.01499	2.19882e-05	1.91174	4.22501e-05
2.01708	2.23878e-05	1.91433	4.35595e-05
2.02015	2.34513e-05	1.91636	4.45616e-05
2.02218	2.39246e-05	1.91888	4.63504e-05
2.02433	2.45271e-05	1.92134	4.72234e-05
2.02716	2.54308e-05	1.92324	4.84037e-05
2.02913	2.63283e-05	1.92576	4.97131e-05
2.03128	2.66111e-05	1.92687	5.05307e-05
2.03417	2.74594e-05	1.92933	5.2086e-05
2.0362	2.8111e-05	1.93179	5.35798e-05
2.03817	2.91991e-05	1.93382	5.48708e-05
2.04112	3.02442e-05	1.93622	5.65613e-05
2.04315	3.10679e-05	1.93874	5.81535e-05
2.0453	3.19532e-05	1.94077	5.95121e-05
2.04819	3.32195e-05	1.94329	6.13133e-05
2.05022	3.39326e-05	1.94581	6.33665e-05
2.05225	3.47441e-05	1.94784	6.48911e-05
2.05514	3.62072e-05	1.9503	6.6723e-05
2.05723	3.73383e-05	1.95128	6.79218e-05
2.0592	3.8408e-05	1.9538	6.9889e-05
2.06227	4.00493e-05	1.95626	7.2102e-05
2.0643	4.12419e-05	1.95835	7.40077e-05
2.06639	4.20903e-05	1.9613	7.79852e-05
2.06934	4.40206e-05	1.9637	8.01991e-05
2.07137	4.52685e-05	1.96727	8.49343e-05
2.0734	4.67685e-05	1.96924	8.77017e-05
2.07629	4.87725e-05	1.97188	9.04075e-05
2.07838	5.01434e-05	1.97428	9.34208e-05
2.08035	5.15573e-05	1.97631	9.60037e-05
2.0833	5.40716e-05	1.97889	9.8648e-05
2.08552	5.56576e-05	1.98135	0.000101661
2.08742	5.73605e-05	1.98332	0.000105044
2.09037	5.97396e-05	1.98584	0.00010818
2.0924	6.17805e-05	1.98836	0.000111747
2.09437	6.34956e-05	1.99039	0.000114637
2.09738	6.65693e-05	1.99291	0.000118081
2.09947	6.84259e-05	1.99537	0.000121771
2.10144	7.0682e-05	1.99746	0.00012503
2.10446	7.41553e-05	1.99986	0.000129458
2.10661	7.64913e-05	2.00238	0.000133763
2.10858	7.91285e-05	2.00441	0.000137083
2.11159	8.2817e-05	2.00699	0.000142065
2.11362	8.55772e-05	2.00939	0.000146492
2.11558	8.81345e-05	2.01142	0.000150428
2.11854	9.27943e-05	2.01394	0.000155532
2.12057	9.54315e-05	2.01486	0.000157808
2.1226	9.8831e-05	2.01745	0.000163219
2.12573	0.000103718	2.01984	0.000168693
2.1277	0.000107106	2.02187	0.000172813
2.12967	0.000110487	2.02439	0.000178594
2.13221	0.000115841	2.02698	0.000185174
2.13528	0.000123974	2.02894	0.000190524
2.13836	0.000130361	2.03147	0.000197411
2.14082	0.000134615	2.03386	0.000204053
2.14512	0.000146424	2.03589	0.000209588
2.14758	0.000151435	2.03848	0.000217767
2.14943	0.000156715	2.04094	0.00022447
2.1525	0.000165285	2.04296	0.000231419
2.15435	0.000170731	2.04542	0.000239783
2.15619	0.000176836	2.04801	0.000248207
2.15926	0.000186309	2.04997	0.000255649
2.16172	0.000192469	2.0525	0.00026475
2.16603	0.000234309	2.05496	0.000274221
2.16787	0.000242427	2.05705	0.000282338
2.16972	0.000250667	2.05944	0.000292977
2.17279	0.000262782	2.06196	0.000304292
2.17464	0.00027133	2.06399	0.000312963
2.1771	0.000279509	2.06738	0.000328768
2.18017	0.000293899	2.06996	0.000344019
2.18201	0.000303554	2.07248	0.000353244
2.18386	0.000314378	2.07445	0.000366711
2.18693	0.000331474	2.07703	0.000377904
2.18878	0.000341928	2.07949	0.000392663
2.19124	0.000353735	2.08152	0.000404409
2.19431	0.000371692	2.0849	0.000428269
2.19616	0.000384115	2.08748	0.00044352
2.198	0.000397275	2.08994	0.000458218
2.20108	0.000417876	2.09197	0.000473531
2.20231	0.000433312	2.09449	0.00049241
2.20477	0.000449055	2.09701	0.000532198
2.20784	0.000472116	2.09904	0.00052814
2.20968	0.000489089	2.10144	0.000549048
2.21153	0.000505939	2.10396	0.000571802
2.2146	0.000532321	2.10599	0.000590497
2.21706	0.000551631	2.10851	0.000615095
2.21891	0.000571802	2.11097	0.000640309
2.22198	0.00060255	2.113	0.00066048
2.22383	0.000623767	2.11546	0.000687477
2.22629	0.000647812	2.11804	0.000717426
2.22875	0.000682865	2.12007	0.000740979
2.23059	0.00070814	2.12247	0.000771112
2.23244	0.000733476	2.12505	0.000803951
2.23612	0.000774248	2.12708	0.000831133
2.23797	0.000802537	2.12954	0.000864648
2.23982	0.000832363	2.13098	0.000885742
2.24289	0.000878239	2.13221	0.000915321
2.24535	0.000912431	2.13467	0.000955048
2.24658	0.00094607	2.13713	0.000988195
2.24965	0.00099828	2.13897	0.00103
2.25211	0.00104	2.14205	0.00107
2.25396	0.00107	2.14389	0.00111
2.25642	0.00113	2.14635	0.00116
2.25888	0.00118	2.14881	0.00121
2.26134	0.00122	2.15066	0.00125
2.2638	0.00129	2.15373	0.00133
2.26564	0.00134	2.15435	0.00135
2.2681	0.00139	2.15742	0.0014
2.27056	0.00147	2.15926	0.00146
2.27302	0.00152	2.16111	0.00151
2.27486	0.00158	2.16418	0.00158
2.27732	0.00167	2.16664	0.00165
2.27978	0.00173	2.16849	0.00171
2.28163	0.0018	2.17095	0.00179
2.28532	0.00191	2.17218	0.00182
2.28655	0.00198	2.17464	0.0019
2.28901	0.00205	2.1771	0.00199
2.29331	0.00222	2.17956	0.00206
2.29454	0.0023	2.18263	0.00215
2.29884	0.00244	2.18324	0.00219
2.30069	0.00253	2.18632	0.0023
2.30253	0.00264	2.18693	0.00234
2.30684	0.0028	2.18939	0.00245
2.30868	0.0029	2.19185	0.00256
2.31053	0.00301	2.1937	0.00266
2.31299	0.00318	2.19616	0.00279
2.31545	0.00329	2.19923	0.00292
2.31729	0.00342	2.20108	0.00303
2.31975	0.0036	2.20292	0.00317
2.32221	0.00373	2.20538	0.00332
2.32405	0.00387	2.20784	0.00345
2.32713	0.0041	2.2103	0.00362
2.32959	0.00426	2.21337	0.0038
2.33143	0.00442	2.2146	0.00394
2.33389	0.00466	2.21706	0.00413
2.33635	0.00483	2.21952	0.00433
2.3382	0.00501	2.22198	0.0045
2.34189	0.0053	2.22444	0.00472
2.34558	0.00567	2.2269	0.00496
2.34865	0.006	2.22936	0.00514
2.3505	0.00622	2.23121	0.00539
2.35295	0.00645	2.23367	0.00566
2.35603	0.00682	2.23612	0.00588
2.35787	0.00707	2.23797	0.00617
2.36033	0.00733	2.24104	0.00647
2.36279	0.00774	2.24289	0.00672
2.36464	0.00804	2.24535	0.00705
2.3671	0.00832	2.24781	0.00739
2.37017	0.00877	2.24965	0.00769
2.37202	0.00909	2.25211	0.00807
2.37386	0.00943	2.25457	0.00847
2.37694	0.00992	2.25703	0.00881
2.37878	0.01028	2.25949	0.00924
2.38124	0.01066	2.26195	0.00969
2.3837	0.01124	2.2638	0.01007
2.38616	0.01168	2.26748	0.01076
2.388	0.01211	2.26994	0.01132
2.39108	0.01277	2.2724	0.01187
2.39292	0.01324	2.27425	0.01234
2.39477	0.01372	2.27671	0.01297
2.39784	0.01445	2.27917	0.01362
2.39969	0.01497	2.28101	0.01412
2.40215	0.01552	2.28409	0.01481
2.40522	0.01635	2.28655	0.01557
2.40707	0.01698	2.28839	0.01616
2.40891	0.01759	2.29085	0.01694
2.41198	0.01853	2.29331	0.01777
2.41383	0.0192	2.29515	0.01846
2.41567	0.01989	2.29761	0.01937
2.41998	0.0222	2.30007	0.0203
2.42305	0.0229	2.30315	0.0212
2.42367	0.02359	2.30499	0.02202
2.42674	0.02469	2.30622	0.02308
2.4292	0.02549	2.30991	0.02395
2.43105	0.02633	2.31237	0.02507
2.43412	0.02771	2.31422	0.02629
2.43658	0.02863	2.31668	0.02733
2.43781	0.0296	2.31914	0.02862
2.4415	0.03112	2.32098	0.02995
2.44334	0.03218	2.32344	0.0311
2.4458	0.03328	2.32651	0.03258
2.44826	0.03514	2.32713	0.03324
2.45011	0.03632	2.32959	0.03479
2.45195	0.03758	2.33205	0.03641
2.45503	0.0395	2.33389	0.03777
2.45687	0.04088	2.33697	0.03958
2.45933	0.04228	2.33881	0.04141
2.46241	0.04446	2.34127	0.04295
2.46425	0.046	2.34312	0.04494
2.46671	0.04771	2.34558	0.04696
2.46978	0.05015	2.34803	0.04874
2.47163	0.05189	2.3505	0.05091
2.47347	0.05368	2.35295	0.05325
2.47655	0.05642	2.3548	0.05518
2.47839	0.05836	2.35726	0.05778
2.48085	0.06037	2.35972	0.06032
2.48331	0.06343	2.36218	0.06248
2.48516	0.0656	2.36464	0.06535
2.487	0.068	2.3671	0.06823
2.49069	0.0715	2.36894	0.07065
2.49253	0.07393	2.3714	0.07381
2.49438	0.07643	2.37386	0.07705
2.49745	0.08025	2.37632	0.07973
2.4993	0.08296	2.37878	0.08325
2.50176	0.08574	2.38124	0.08682
2.50483	0.09008	2.38308	0.08979
2.50729	0.09328	2.38554	0.09365
2.50852	0.09638	2.388	0.09765
2.5116	0.10109	2.38985	0.10096
2.51344	0.10442	2.39231	0.10517
2.5159	0.10785	2.39538	0.10959
2.51898	0.11307	2.39723	0.11336
2.52082	0.11675	2.39907	0.11788
2.52266	0.12053	2.40215	0.12277
2.52512	0.1264	2.40399	0.12679
2.52758	0.13075	2.40645	0.13211
2.52943	0.13494	2.40768	0.13424
2.5325	0.14113	2.40952	0.13959
2.53435	0.14561	2.41198	0.14522
2.53619	0.15019	2.41444	0.14985
2.53927	0.15717	2.4169	0.15597
2.54173	0.16207	2.41936	0.16204
2.54296	0.16718	2.42182	0.16711
2.54787	0.18018	2.42367	0.17363
2.54972	0.18567	2.42674	0.18055
2.55279	0.19459	2.42859	0.18597
2.55464	0.20046	2.43105	0.19299
2.5571	0.20648	2.4335	0.2003
2.56079	0.21826	2.43535	0.20633
2.56325	0.22491	2.43781	0.2113
2.56571	0.2315	2.43904	0.21777
2.56817	0.24129	2.44211	0.22559
2.57063	0.24856	2.44519	0.23421
2.57124	0.25558	2.44703	0.24129
2.57554	0.26691	2.44888	0.24985
2.57739	0.27455	2.45134	0.25866
2.57923	0.28224	2.45318	0.26605
2.58231	0.2945	2.45626	0.27541
2.58415	0.30257	2.45871	0.2852
2.586	0.31156	2.46056	0.29314
2.58907	0.32418	2.46302	0.303
2.59092	0.33305	2.46671	0.31451
2.59338	0.34198	2.46855	0.32289
2.59584	0.35583	2.47101	0.33385
2.5983	0.36532	2.47347	0.34481
2.60014	0.37505	2.47532	0.35393
2.60322	0.38946	2.47778	0.36581
2.60506	0.39962	2.48024	0.37739
2.60752	0.41058	2.48208	0.38706
2.61059	0.42616	2.48454	0.39913
2.61244	0.437	2.48577	0.40411
2.61428	0.44808	2.48823	0.41729
2.61797	0.46508	2.49069	0.42986
2.61982	0.4766	2.49253	0.44033
2.62166	0.4883	2.49499	0.45375
2.62474	0.5064	2.49745	0.46779
2.62658	0.51946	2.49991	0.47869
2.62843	0.53153	2.50237	0.49255
2.6315	0.55025	2.50299	0.49821
2.63334	0.56318	2.50606	0.51268
2.6358	0.57642	2.50852	0.5279
2.63888	0.59625	2.51037	0.5399
2.64011	0.61005	2.51283	0.55468
2.64257	0.62396	2.51529	0.57026
2.64626	0.6473	2.51713	0.58326
2.64749	0.66141	2.5202	0.59908
2.64933	0.67575	2.52082	0.60555
2.65241	0.69731	2.52266	0.62162
2.65425	0.71264	2.52574	0.63819
2.65671	0.72816	2.5282	0.65217
2.65978	0.75187	2.53066	0.66898
2.66163	0.76801	2.53312	0.6861
2.66347	0.78439	2.53496	0.7002
2.66655	0.8105	2.53742	0.71868
2.66901	0.82749	2.53988	0.73647
2.67024	0.84468	2.54173	0.75113
2.67331	0.86974	2.54419	0.76936
2.67577	0.88747	2.54542	0.77681
2.67762	0.90552	2.54787	0.79596
2.68069	0.93305	2.55033	0.81475
2.68254	0.95164	2.55218	0.8302
2.68499	0.97055	2.55525	0.84972
2.68745	1.00122	2.55587	0.85761
2.6893	1.02018	2.55833	0.87793
2.69176	1.03989	2.56079	0.89782
2.69422	1.06847	2.56325	0.91402
2.69668	1.08885	2.56509	0.93422
2.69852	1.10942	2.56755	0.95497
2.7016	1.14089	2.56878	0.97172
2.70406	1.16207	2.57186	0.99253
2.70529	1.18356	2.5737	1.01446
2.70898	1.21768	2.57616	1.03182
2.71082	1.23985	2.57862	1.05381
2.71328	1.26214	2.58108	1.07555
2.71574	1.29552	2.58292	1.09322
2.71758	1.31855	2.58538	1.11533
2.71943	1.34183	2.58846	1.13787
2.7225	1.37656	2.5903	1.15616
2.72435	1.40046	2.59215	1.17876
2.72681	1.42626	2.59522	1.20259
2.72927	1.46321	2.59707	1.22187
2.73173	1.48809	2.59952	1.24502
2.73357	1.51321	2.60199	1.26849
2.73665	1.55065	2.60383	1.28758
2.7391	1.5764	2.60629	1.31233
2.74034	1.60257	2.60936	1.33561
2.74341	1.64223	2.61059	1.35513
2.74771	1.69513	2.61367	1.3797
2.75079	1.73639	2.61613	1.40452
2.75263	1.7641	2.61797	1.42515
2.75448	1.79224	2.62105	1.44997
2.75755	1.8348	2.62351	1.47497
2.7594	1.86349	2.62474	1.49523
2.76186	1.89262	2.62781	1.52153
2.76493	1.93672	2.63027	1.54659
2.76678	1.96843	2.63211	1.56734
2.76862	1.99848	2.63457	1.59339
2.7717	2.04208	2.63703	1.62024
2.77354	2.07306	2.63888	1.64143
2.77846	2.13844	2.64195	1.6676
2.7803	2.16919	2.64441	1.69402
2.78215	2.20055	2.64626	1.71545
2.78461	2.23806	2.64872	1.74316
2.78707	2.2805	2.65118	1.76958
2.78891	2.31371	2.65302	1.79132
2.79137	2.35306	2.65548	1.81879
2.79383	2.39242	2.65794	1.84631
2.79629	2.42747	2.65978	1.86854
2.79875	2.47852	2.66224	1.89669
2.80121	2.51357	2.6647	1.92169
2.80305	2.5517	2.66655	1.94306
2.8049	2.58675	2.66962	1.972
2.80797	2.64025	2.67208	2.00076
2.81043	2.67777	2.67393	2.02361
2.81228	2.71467	2.67639	2.05292
2.81412	2.77186	2.67885	2.08131
2.81597	2.80937	2.68069	2.07571
2.81904	2.8475	2.68315	2.10462
2.82212	2.90407	2.68561	2.12798
2.82457	2.94282	2.68807	2.15689
2.82642	2.98525	2.68991	2.18579
2.82949	3.04367	2.69237	2.20978
2.83134	3.08303	2.69483	2.23929
2.83318	3.12423	2.69729	2.27004
2.83626	3.18266	2.69914	2.29403
2.83872	3.22386	2.70221	2.32293
2.83995	3.26568	2.70406	2.35306
2.84302	3.33148	2.70652	2.37705
2.84548	3.37453	2.70898	2.4078
2.84733	3.41942	2.71082	2.43731
2.8504	3.48153	2.71389	2.46253
2.85224	3.52581	2.71636	2.49266
2.8547	3.56947	2.7182	2.52402
2.85716	3.63404	2.72004	2.54862
2.85962	3.67894	2.72312	2.57937
2.86085	3.72506	2.72558	2.61073
2.86393	3.79209	2.72804	2.63656
2.86639	3.84067	2.72988	2.66608
2.86823	3.88741	2.73111	2.69622
2.87131	3.95629	2.73173	2.7202
2.87315	4.00425	2.73726	2.75402
		2.73972	2.78539
		2.74157	2.8106
		2.74403	2.84258
		2.74587	2.87394
		2.74833	2.90039
		2.75079	2.93175
		2.75386	2.96434
		2.75571	2.99017
		2.75755	3.02276
		2.76001	3.05474
		2.76247	3.07996
		2.7637	3.13346
		2.76678	3.16605
		2.76862	3.1925
		2.77108	3.2257
		2.77354	3.25891
		2.776	3.28474
		2.77846	3.31918

## Sheet: Figure S3k
Mean input power (mW)	Output light intensity (mW/mm2)					Mean output power (mW)	Mean efficiency (%)
	sample-1	sample-2	sample-3	sample-4
0.09431	0.35698	0.41419	0.36842	0.40275		0.01685	17.8673
0.26431	1.10526	1.24485	1.13272	1.22426		0.05142	19.4565
0.65182	2.8238	3.11213	2.89931	3.06636		0.13003	19.948
1.43199	6.24714	6.68192	6.43021	6.65904		0.28425	19.8499
2.86673	12.2426	12.6774	12.6316	12.9062		0.55125	19.2293
5.36181	21.9451	22.0824	22.9062	22.9748		0.98225	18.3194
9.8679	37.2998	36.6133	39.8169	38.4439		1.6625	16.8476
18.0426	61.7849	57.2082	74.8284	67.5057		2.855	15.8236
