# Supplementary material for: Multifunctional microelectronic fibers enable wireless modulation of gut and brain neural circuits
Source: Nat Biotechnol. 2023 Jun 22;42(6):892–904. doi: 10.1038/s41587-023-01833-5 (PMC11180606; doi:10.1038/s41587-023-01833-5)
Supplement: Supplementary file 12 — Statistical source data. [file 41587_2023_1833_MOESM12_ESM.xlsx]

## Sheet: Figure S4a
Days	Impedance at 1kHz (kOhm)
	fiber-1	fiber-2	fiber-3	fiber-4	fiber-5	fiber-6	Mean	Std
0	83.6	75.6	77.9	81.3	85.3	77.2	80.15	3.85266
5	87.0492	118.327	105.571	46.9889	137.413	180.5	112.641	45.3121
15	221.43	177.974	117.628	70.492	67.3896	147.96	133.812	60.8453
19	109.277	113.766	106.6	62.9195	145.655	361.313	149.922	106.874
23	249.262	112.104	87.3395	61.3487	151.634	285.996	157.947	90.7668
29	199.252	164.492	95.6375	--	144.228	326.418	186.006	86.9852
37	414.437	226.952	95.4456	--	346.558	--	270.848	140.288
52	557.53	--	84.1071	--	--	427.285	356.307	244.562

## Sheet: Figure S4b
Cu-Cu		Cu-W		W-W
Freq (Hz)	Z (Mohm)	Freq (Hz)	Z (Mohm)	Freq (Hz)	Z (Mohm)
100	6.20319	100	15.2454	100	16.88
125.893	5.86362	125.893	6.14325	125.893	4.72608
158.489	11.5654	158.489	11.9344	158.489	9.5697
199.526	9.40109	199.526	7.45023	199.526	10.5707
316.228	15.8355	316.228	24.6846	316.228	10.8639
398.107	7.48528	398.107	21.2151	398.107	19.6622
501.187	15.5133	501.187	15.5366	501.187	17.7406
630.957	10.2239	630.957	19.2549	630.957	20.9777
794.328	10.071	794.328	11.0202	794.328	10.9007
1000	7.959	1000	8.24268	1000	8.15873
1258.93	6.67273	1258.93	6.53428	1258.93	6.48852
1584.89	5.27752	1584.89	5.72799	1584.89	5.32898
1995.26	4.6828	1995.26	3.85804	1995.26	3.9692
2511.89	3.30381	2511.89	3.52788	2511.89	3.51595
3162.28	2.66552	3162.28	2.70008	3162.28	2.79717
3981.07	2.14149	3981.07	2.14984	3981.07	2.24555
5011.87	1.70209	5011.87	1.8012	5011.87	1.76788
6309.57	1.32701	6309.57	1.38513	6309.57	1.39052
7943.28	1.08778	7943.28	1.12611	7943.28	1.14212
10000	0.868714	10000	0.890077	10000	0.913468
12589.3	0.697828	12589.3	0.707387	12589.3	0.733078
15848.9	0.546265	15848.9	0.56501	15848.9	0.57762
19952.6	0.438006	19952.6	0.452056	19952.6	0.456506
25118.9	0.354515	25118.9	0.360093	25118.9	0.364717
31622.8	0.279604	31622.8	0.286816	31622.8	0.290252
39810.7	0.2219	39810.7	0.227525	39810.7	0.22953
50118.7	0.177395	50118.7	0.181978	50118.7	0.184226
63095.7	0.142804	63095.7	0.145571	63095.7	0.146845
79432.8	0.111647	79432.8	0.114893	79432.8	0.116289
100000	0.089578	100000	0.0921715	100000	0.0932159
125893	0.0713713	125893	0.0739676	125893	0.0747803
158489	0.0563722	158489	0.0579946	158489	0.0586858
199526	0.0452819	199526	0.0465799	199526	0.0471844
251189	0.0363968	251189	0.0375023	251189	0.0379271
316228	0.0285884	316228	0.0294064	316228	0.0297651
398107	0.0229914	398107	0.0236605	398107	0.0239722
501187	0.0185209	501187	0.0190374	501187	0.0192992
630957	0.0146144	630957	0.0150456	630957	0.0152816
794328	0.0118278	794328	0.0122009	794328	0.0123797
1000000	0.00960618	1000000	0.00990387	1000000	0.0100693

## Sheet: Figure 4c
Fiber-1						Fiber-2							Fiber-3
Voltage (V)	45 degree	90 degree	zero degree			Voltage (V)	45 degree	90 degree	zero degree			Voltage (V)	45 degree	90 degree	zero degree
2.5	18.7 uW	18.5 uW	18.6 uW			2.5	13.6 uW	13.6 uW	13.6 uW			2.5	18.4uW	19.2uW	18.2uW
2.55	54.9 uW	54.3 uW	54.2 uW			2.55	42.1 uW	41.7 uW	42.6 uW			2.55	54.2uW	56.2uW	53.4uW
2.6	0.135 mW	0.133 mW	0.132 mW			2.6	107.8 uW	106.4 uW	109.1 uW			2.6	0.133mW	0.138mW	0.131mW
2.65	0.281 mW	0.281 mW	0.278 mW			2.65	0.237 mW	0.234 mW	0.240 mW			2.65	0.280mW	0.290mW	0.277mW
2.7	0.521 mW	0.527 mW	0.517 mW			2.7	0.456 mW	0.453 mW	0.463 mW			2.7	0.523mW	0.544mW	0.519mW
2.75	0.875 mW	0.918 mW	0.872 mW			2.75	0.796 mW	0.795 mW	0.813 mW			2.75	0.898mW	0.933mW	0.888mW

## Sheet: Figure 4d
	Blue uLED										Green uLED
weeks	Fiber-1	Fiber-2	Fiber-3	Fiber-4	Mean	Standard Deviation				weeks	Fiber-1	Fiber-2	Fiber-3	Fiber-4	Mean	Standard Deviation
	mW	mW	mW	mW	mW	mW					mW	mW	mW	mW	mW	mW
0	0.747	0.839	0.862	0.81	0.8145	0.04978				0	0.433	0.598	0.521	0.616	0.542	0.08353
1	0.73	0.834	0.852	0.789	0.80125	0.05439				1	0.457	0.571	0.555	0.622	0.55125	0.06902
2	0.72	0.925	0.836	0.802	0.82075	0.08486				2	0.463	0.588	0.539	0.61	0.55	0.06515
4	0.677	0.774	0.836	0.724	0.75275	0.06818				4	0.43	0.59	0.52	0.609	0.53725	0.0811
7	0.762	1.03	0.923	0.951	0.9165	0.11252				7	0.455	0.571	0.525	0.617	0.542	0.0691
