# Supplementary material for: Multifunctional microelectronic fibers enable wireless modulation of gut and brain neural circuits
Source: Nat Biotechnol. 2023 Jun 22;42(6):892–904. doi: 10.1038/s41587-023-01833-5 (PMC11180606; doi:10.1038/s41587-023-01833-5)
Supplement: Supplementary file 13 — Statistical source data. [file 41587_2023_1833_MOESM13_ESM.xlsx]

## Sheet: Figure S5a
Distance (mm)	Power (mW/mm2)
	5	10	15	20	25	30
0	1.52592	3.05185	4.57777	6.1037	7.62962	9.15555
0.0124424	1.34232	2.68465	4.02697	5.36929	6.71162	8.05394
0.0180143	1.25181	2.50361	3.75542	5.00723	6.25904	7.51084
0.0296739	1.14252	2.28504	3.42756	4.57008	5.7126	6.85512
0.0365572	1.07409	2.14817	3.22226	4.29634	5.37043	6.44451
0.0383214	1.06048	2.12096	3.18143	4.24191	5.30239	6.36287
0.0536756	0.915773	1.83155	2.74732	3.66309	4.57887	5.49464
0.0641069	0.848824	1.69765	2.54647	3.39529	4.24412	5.09294
0.0685695	0.820182	1.64036	2.46055	3.28073	4.10091	4.92109
0.0766119	0.774329	1.54866	2.32299	3.09732	3.87164	4.64597
0.088587	0.71837	1.43674	2.15511	2.87348	3.59185	4.31022
0.0906212	0.708813	1.41763	2.12644	2.83525	3.54406	4.25288
0.0916261	0.704113	1.40823	2.11234	2.81645	3.52056	4.22468
0.109971	0.618308	1.23662	1.85492	2.47323	3.09154	3.70985
0.116983	0.590374	1.18075	1.77112	2.3615	2.95187	3.54225
0.126196	0.560749	1.1215	1.68225	2.243	2.80375	3.3645
0.136498	0.526081	1.05216	1.57824	2.10433	2.63041	3.15649
0.146028	0.494011	0.988021	1.48203	1.97604	2.47005	2.96406
0.146794	0.491825	0.98365	1.47547	1.9673	2.45912	2.95095
0.147055	0.491142	0.982284	1.47343	1.96457	2.45571	2.94685
0.160709	0.45539	0.91078	1.36617	1.82156	2.27695	2.73234
0.178196	0.408281	0.816563	1.22484	1.63313	2.04141	2.44969
0.182165	0.399276	0.798553	1.19783	1.59711	1.99638	2.39566
0.196161	0.372538	0.745076	1.11761	1.49015	1.86269	2.23523
0.206318	0.352434	0.704868	1.0573	1.40974	1.76217	2.1146
0.211937	0.341357	0.682713	1.02407	1.36543	1.70678	2.04814
0.219684	0.325757	0.651513	0.97727	1.30303	1.62878	1.95454
0.222669	0.320339	0.640678	0.961017	1.28136	1.6017	1.92203
0.227056	0.313754	0.627507	0.941261	1.25501	1.56877	1.88252
0.228173	0.31205	0.624101	0.936151	1.2482	1.56025	1.8723
0.228461	0.311612	0.623223	0.934835	1.24645	1.55806	1.86967
0.245802	0.283471	0.566942	0.850414	1.13388	1.41736	1.70083
0.250744	0.277042	0.554083	0.831125	1.10817	1.38521	1.66225
0.254235	0.272501	0.545003	0.817504	1.09001	1.36251	1.63501
0.268506	0.254629	0.509259	0.763888	1.01852	1.27315	1.52778
0.283854	0.23565	0.4713	0.706951	0.942601	1.17825	1.4139
0.30269	0.215281	0.430563	0.645844	0.861126	1.07641	1.29169
0.305379	0.212373	0.424747	0.63712	0.849493	1.06187	1.27424
0.308799	0.208884	0.417769	0.626653	0.835537	1.04442	1.25331
0.315076	0.202708	0.405416	0.608124	0.810833	1.01354	1.21625
0.324546	0.19488	0.38976	0.58464	0.77952	0.9744	1.16928
0.326639	0.193092	0.386184	0.579276	0.772367	0.965459	1.15855
0.328223	0.191738	0.383476	0.575215	0.766953	0.958691	1.15043
0.353376	0.169584	0.339168	0.508751	0.678335	0.847919	1.0175
0.353773	0.169264	0.338528	0.507791	0.677055	0.846319	1.01558
0.35668	0.167208	0.334417	0.501625	0.668834	0.836042	1.00325
0.369879	0.157829	0.315659	0.473488	0.631318	0.789147	0.946977
0.370308	0.157525	0.315049	0.472574	0.630099	0.787624	0.945148
0.3727	0.155843	0.311686	0.46753	0.623373	0.779216	0.935059
0.39292	0.142668	0.285337	0.428005	0.570674	0.713342	0.85601
0.403821	0.13584	0.27168	0.40752	0.54336	0.679199	0.815039
0.406251	0.134318	0.268635	0.402953	0.53727	0.671588	0.805906
0.431007	0.121105	0.242209	0.363314	0.484419	0.605523	0.726628
0.432974	0.120055	0.24011	0.360165	0.480221	0.600276	0.720331
0.4385	0.117053	0.234106	0.351159	0.468212	0.585265	0.702318
0.439762	0.116378	0.232757	0.349135	0.465513	0.581892	0.69827
0.441517	0.11559	0.231181	0.346771	0.462362	0.577952	0.693543
0.442676	0.115058	0.230116	0.345174	0.460232	0.57529	0.690348
0.449155	0.112081	0.224162	0.336243	0.448324	0.560405	0.672486
0.464194	0.105087	0.210174	0.315262	0.420349	0.525436	0.630523
0.465003	0.104753	0.209506	0.314258	0.419011	0.523764	0.628517
0.474351	0.100889	0.201778	0.302668	0.403557	0.504446	0.605335
0.491665	0.093852	0.187704	0.281556	0.375408	0.46926	0.563112
0.49421	0.09288	0.18576	0.27864	0.37152	0.4644	0.55728
0.523276	0.0826936	0.165387	0.248081	0.330774	0.413468	0.496161
0.530296	0.0803115	0.160623	0.240935	0.321246	0.401558	0.481869
0.548048	0.0750028	0.150006	0.225008	0.300011	0.375014	0.450017
0.555406	0.0728024	0.145605	0.218407	0.29121	0.364012	0.436815
0.576024	0.0672717	0.134543	0.201815	0.269087	0.336359	0.40363
0.582382	0.0655704	0.131141	0.196711	0.262281	0.327852	0.393422
0.595839	0.0622267	0.124453	0.18668	0.248907	0.311134	0.37336
0.600408	0.0610914	0.122183	0.183274	0.244366	0.305457	0.366548
0.609146	0.0591852	0.11837	0.177556	0.236741	0.295926	0.355111
0.613303	0.058279	0.116558	0.174837	0.233116	0.291395	0.349674
0.631569	0.0542969	0.108594	0.162891	0.217187	0.271484	0.325781
0.633801	0.0538167	0.107633	0.16145	0.215267	0.269084	0.3229
0.660569	0.0488199	0.0976399	0.14646	0.19528	0.2441	0.29292
0.660852	0.0487652	0.0975305	0.146296	0.195061	0.243826	0.292591
0.666473	0.0476791	0.0953582	0.143037	0.190716	0.238395	0.286075
0.666997	0.0475829	0.0951657	0.142749	0.190331	0.237914	0.285497
0.66921	0.047176	0.0943521	0.141528	0.188704	0.23588	0.283056
0.67366	0.0464373	0.0928746	0.139312	0.185749	0.232186	0.278624
0.674835	0.0462434	0.0924867	0.13873	0.184973	0.231217	0.27746
0.683557	0.0448328	0.0896656	0.134498	0.179331	0.224164	0.268997
0.684815	0.0446258	0.0892515	0.133877	0.178503	0.223129	0.267755
0.691684	0.0434948	0.0869897	0.130485	0.173979	0.217474	0.260969
0.703006	0.0416131	0.0832262	0.124839	0.166452	0.208065	0.249679
0.712076	0.0402841	0.0805683	0.120852	0.161137	0.201421	0.241705
0.719091	0.0393341	0.0786682	0.118002	0.157336	0.19667	0.236005
0.7328	0.0373936	0.0747872	0.112181	0.149574	0.186968	0.224362
0.741002	0.0362327	0.0724653	0.108698	0.144931	0.181163	0.217396
0.746995	0.0354776	0.0709553	0.106433	0.141911	0.177388	0.212866
0.750655	0.0350166	0.0700332	0.10505	0.140066	0.175083	0.2101
0.765386	0.0332838	0.0665677	0.0998515	0.133135	0.166419	0.199703
0.779329	0.0316438	0.0632877	0.0949315	0.126575	0.158219	0.189863
0.789366	0.0304437	0.0608875	0.0913312	0.121775	0.152219	0.182662
0.796958	0.0296441	0.0592882	0.0889322	0.118576	0.14822	0.177864
0.802574	0.0290642	0.0581284	0.0871926	0.116257	0.145321	0.174385
0.81007	0.0283249	0.0566498	0.0849747	0.1133	0.141624	0.169949
0.822184	0.0271301	0.0542602	0.0813903	0.10852	0.13565	0.162781
0.828483	0.0264973	0.0529947	0.079492	0.105989	0.132487	0.158984
0.847107	0.0248833	0.0497665	0.0746498	0.099533	0.124416	0.1493
0.850574	0.0245835	0.0491671	0.0737506	0.0983342	0.122918	0.147501
0.851883	0.024468	0.0489359	0.0734039	0.0978719	0.12234	0.146808
0.853066	0.0243624	0.0487247	0.0730871	0.0974494	0.121812	0.146174
0.863851	0.0233991	0.0467982	0.0701973	0.0935963	0.116995	0.140395
0.875464	0.0225411	0.0450822	0.0676233	0.0901644	0.112706	0.135247
0.877483	0.0223886	0.0447772	0.0671658	0.0895544	0.111943	0.134332
0.885025	0.02181	0.04362	0.06543	0.08724	0.10905	0.13086
0.901997	0.0205079	0.0410158	0.0615236	0.0820315	0.102539	0.123047
0.90844	0.0200788	0.0401575	0.0602363	0.0803151	0.100394	0.120473
0.913911	0.0197144	0.0394288	0.0591432	0.0788576	0.098572	0.118286
0.939354	0.0180811	0.0361622	0.0542433	0.0723244	0.0904055	0.108487
0.943113	0.0178398	0.0356795	0.0535193	0.0713591	0.0891988	0.107039
0.947517	0.017557	0.035114	0.052671	0.0702281	0.0877851	0.105342
0.95038	0.0173945	0.0347891	0.0521836	0.0695781	0.0869726	0.104367
0.992031	0.0150416	0.0300832	0.0451249	0.0601665	0.0752081	0.0902497
1.00142	0.0145566	0.0291133	0.0436699	0.0582265	0.0727831	0.0873398
1.04615	0.0126876	0.0253753	0.0380629	0.0507505	0.0634381	0.0761258
1.05028	0.0125319	0.0250639	0.0375958	0.0501278	0.0626597	0.0751916
1.05256	0.012446	0.0248919	0.0373379	0.0497838	0.0622298	0.0746757
1.11912	0.00995948	0.019919	0.0298784	0.0398379	0.0497974	0.0597569
1.13367	0.00956525	0.0191305	0.0286958	0.038261	0.0478263	0.0573915
1.13523	0.0095206	0.0190412	0.0285618	0.0380824	0.047603	0.0571236
1.2211	0.00735733	0.0147147	0.022072	0.0294293	0.0367866	0.044144
1.25466	0.00651187	0.0130237	0.0195356	0.0260475	0.0325594	0.0390712
1.25858	0.0064342	0.0128684	0.0193026	0.0257368	0.032171	0.0386052
1.28803	0.00586808	0.0117362	0.0176042	0.0234723	0.0293404	0.0352085
1.29886	0.00565992	0.0113198	0.0169797	0.0226397	0.0282996	0.0339595
1.4005	0.00409641	0.00819282	0.0122892	0.0163856	0.020482	0.0245785
1.4018	0.00407869	0.00815738	0.0122361	0.0163148	0.0203935	0.0244722
1.4073	0.00400397	0.00800795	0.0120119	0.0160159	0.0200199	0.0240238
1.40927	0.00397995	0.00795989	0.0119398	0.0159198	0.0198997	0.0238797
1.42032	0.00384519	0.00769037	0.0115356	0.0153807	0.0192259	0.0230711
1.45097	0.00352891	0.00705781	0.0105867	0.0141156	0.0176445	0.0211734
1.45871	0.00345362	0.00690723	0.0103608	0.0138145	0.0172681	0.0207217
1.52196	0.00285339	0.00570678	0.00856016	0.0114136	0.0142669	0.0171203
1.54872	0.0025994	0.00519879	0.00779819	0.0103976	0.012997	0.0155964
1.55179	0.00257529	0.00515057	0.00772586	0.0103011	0.0128764	0.0154517
1.57666	0.00238022	0.00476044	0.00714065	0.00952087	0.0119011	0.0142813
1.58	0.00236069	0.00472138	0.00708206	0.00944275	0.0118034	0.0141641
1.61342	0.00216106	0.00432211	0.00648317	0.00864423	0.0108053	0.0129663
1.69829	0.00165401	0.00330802	0.00496203	0.00661604	0.00827004	0.00992405
1.72522	0.00152133	0.00304266	0.00456399	0.00608532	0.00760665	0.00912798
1.73083	0.00149748	0.00299497	0.00449245	0.00598993	0.00748742	0.0089849
1.7984	0.00124389	0.00248778	0.00373167	0.00497556	0.00621946	0.00746335
1.84474	0.00106996	0.00213992	0.00320988	0.00427984	0.00534981	0.00641977
1.84911	0.00105553	0.00211106	0.00316659	0.00422213	0.00527766	0.00633319
1.88228	0.00095984	0.00191968	0.00287952	0.00383936	0.0047992	0.00575904
1.88473	0.000953601	0.0019072	0.0028608	0.0038144	0.004768	0.0057216
1.94483	0.000808966	0.00161793	0.0024269	0.00323586	0.00404483	0.0048538
1.98946	0.000701556	0.00140311	0.00210467	0.00280622	0.00350778	0.00420933
2.00476	0.000670829	0.00134166	0.00201249	0.00268332	0.00335415	0.00402497
2.01689	0.000645856	0.00129171	0.00193757	0.00258343	0.00322928	0.00387514
2.02689	0.000625266	0.00125053	0.0018758	0.00250107	0.00312633	0.0037516
2.13693	0.000454702	0.000909404	0.00136411	0.00181881	0.00227351	0.00272821
2.16486	0.000419693	0.000839387	0.00125908	0.00167877	0.00209847	0.00251816
2.16678	0.000417289	0.000834578	0.00125187	0.00166916	0.00208644	0.00250373
2.16947	0.000413576	0.000827153	0.00124073	0.00165431	0.00206788	0.00248146
2.17078	0.000412118	0.000824237	0.00123636	0.00164847	0.00206059	0.00247271
2.28415	0.00029663	0.000593261	0.000889891	0.00118652	0.00148315	0.00177978
2.28494	0.000295933	0.000591867	0.0008878	0.00118373	0.00147967	0.0017756
2.28763	0.000293751	0.000587502	0.000881253	0.001175	0.00146876	0.00176251
2.30976	0.000275237	0.000550475	0.000825712	0.00110095	0.00137619	0.00165142
2.31546	0.000271216	0.000542432	0.000813648	0.00108486	0.00135608	0.0016273
2.36549	0.000238202	0.000476404	0.000714606	0.000952808	0.00119101	0.00142921
2.42564	0.00019851	0.000397021	0.000595531	0.000794041	0.000992552	0.00119106
2.44198	0.000189698	0.000379397	0.000569095	0.000758794	0.000948492	0.00113819
2.44773	0.000186488	0.000372975	0.000559463	0.000745951	0.000932438	0.00111893
2.45892	0.000180235	0.000360471	0.000540706	0.000720942	0.000901177	0.00108141
2.5615	0.00013531	0.00027062	0.00040593	0.00054124	0.00067655	0.00081186
2.57678	0.000128428	0.000256856	0.000385284	0.000513712	0.000642141	0.000770569
2.59718	0.000121136	0.000242272	0.000363408	0.000484544	0.00060568	0.000726816
2.60853	0.00011705	0.0002341	0.000351151	0.000468201	0.000585251	0.000702301
2.677	9.76774e-05	0.000195355	0.000293032	0.00039071	0.000488387	0.000586064
2.71574	8.67142e-05	0.000173428	0.000260143	0.000346857	0.000433571	0.000520285
2.72295	8.4929e-05	0.000169858	0.000254787	0.000339716	0.000424645	0.000509574
2.75625	7.7299e-05	0.000154598	0.000231897	0.000309196	0.000386495	0.000463794
2.76701	7.51571e-05	0.000150314	0.000225471	0.000300629	0.000375786	0.000450943
2.8037	6.8331e-05	0.000136662	0.000204993	0.000273324	0.000341655	0.000409986
2.86385	5.71393e-05	0.000114279	0.000171418	0.000228557	0.000285697	0.000342836
2.80291	9.76774e-05	0.000195355	0.000293032	0.00039071	0.000488387	0.000586064
2.84166	8.67142e-05	0.000173428	0.000260143	0.000346857	0.000433571	0.000520285
2.84887	8.4929e-05	0.000169858	0.000254787	0.000339716	0.000424645	0.000509574
2.88216	7.7299e-05	0.000154598	0.000231897	0.000309196	0.000386495	0.000463794
2.89293	7.51571e-05	0.000150314	0.000225471	0.000300629	0.000375786	0.000450943
2.92962	6.8331e-05	0.000136662	0.000204993	0.000273324	0.000341655	0.000409986
2.98976	5.71393e-05	0.000114279	0.000171418	0.000228557	0.000285697	0.000342836

## Sheet: Figure S5b
Power (mW /mm^2)	Illumination Depth (mm)	Illumination Vol (mm^3)
5	0.35428	0.09858
10	0.55166	0.23902
15	0.69837	0.38305
20	0.79778	0.49987
25	0.90416	0.64206
30	0.98062	0.75525
