# Supplementary material for: Multifunctional microelectronic fibers enable wireless modulation of gut and brain neural circuits
Source: Nat Biotechnol. 2023 Jun 22;42(6):892–904. doi: 10.1038/s41587-023-01833-5 (PMC11180606; doi:10.1038/s41587-023-01833-5)
Supplement: Supplementary file 14 — Statistical source data. [file 41587_2023_1833_MOESM14_ESM.xlsx]

## Sheet: Figure S6a
Duty cycle	Delta T	Delta T	Delta T
	10 mW/mm2	20 mW/mm2	30 mW/mm2
0.1	0.06533	0.06979	0.07425
0.2	0.12658	0.13517	0.14377
0.4	0.23669	0.25301	0.27031
0.6	0.33981	0.36441	0.38902
0.8	0.43295	0.46436	0.49577
1	0.5183	0.55611	0.59391

## Sheet: Figure S6b
Time /s	DelT /K @ 10mW/mm^2, 0.2 DutyCycle	DelT /K @ 20mW/mm^2, 0.2 DutyCycle	DelT /K @ 30mW/mm^2, 0.2 DutyCycle
0	2.97333e-07	7.64502e-07	1.23114e-06
0.00333	0.01619	0.01833	0.02012
0.00667	0.04169	0.0452	0.04848
0.01	0.05084	0.05519	0.05791
0.01333	0.0482	0.05221	0.05455
0.01666	0.04473	0.04697	0.0491
0.02	0.04116	0.0429	0.04485
0.02333	0.03778	0.03913	0.04092
0.02666	0.03495	0.03617	0.03785
0.03	0.03211	0.03321	0.03478
0.03333	0.02928	0.03025	0.03171
0.03666	0.04278	0.04596	0.04913
0.04	0.06613	0.0706	0.07518
0.04333	0.07351	0.07871	0.08266
0.04666	0.06933	0.0739	0.07741
0.04999	0.06455	0.0677	0.07095
0.05333	0.05972	0.06229	0.06531
0.05666	0.05553	0.05776	0.06059
0.05999	0.05179	0.05385	0.05653
0.06333	0.04805	0.04995	0.05248
0.06666	0.04431	0.04604	0.04842
0.06999	0.05684	0.06084	0.06491
0.07333	0.07948	0.0847	0.09013
0.07666	0.08635	0.09211	0.09688
0.07999	0.08155	0.08641	0.09072
0.08332	0.07619	0.08014	0.08417
0.08666	0.0708	0.07408	0.07783
0.08999	0.06652	0.06954	0.07311
0.09332	0.06236	0.06516	0.06856
0.09666	0.0582	0.06079	0.06402
0.09999	0.05404	0.05642	0.05947
0.10332	0.06609	0.07074	0.07546
0.10666	0.08846	0.09427	0.10034
0.10999	0.09493	0.10144	0.10683
0.11332	0.08993	0.09533	0.10026
0.11665	0.08422	0.08884	0.09347
0.11999	0.07877	0.08272	0.08707
0.12332	0.07422	0.0779	0.08206
0.12665	0.06966	0.07308	0.07704
0.12999	0.06511	0.06826	0.07203
0.13332	0.0606	0.0636	0.06719
0.13665	0.07265	0.0778	0.08303
0.13999	0.0949	0.10121	0.10779
0.14332	0.10102	0.10839	0.11429
0.14665	0.09601	0.10207	0.10751
0.14999	0.09013	0.09529	0.10041
0.15332	0.08477	0.08933	0.09418
0.15665	0.07983	0.08407	0.0887
0.15998	0.0749	0.07881	0.08322
0.16332	0.07001	0.0736	0.07781
0.16665	0.06553	0.06904	0.07307
0.16998	0.07762	0.0832	0.08886
0.17332	0.09975	0.1065	0.11351
0.17665	0.10563	0.11374	0.12006
0.17998	0.10063	0.10742	0.11324
0.18332	0.0947	0.09878	0.10425
0.18665	0.08934	0.09267	0.09789
0.18998	0.08407	0.08724	0.09224
0.19331	0.0788	0.08182	0.08658
0.19665	0.07406	0.07716	0.08173
0.19998	0.06952	0.07279	0.07718
0.20331	0.08162	0.08704	0.09305
0.20665	0.1036	0.11028	0.11765
0.20998	0.10933	0.11649	0.1232
0.21331	0.10434	0.11074	0.117
0.21665	0.09852	0.10412	0.11001
0.21998	0.09294	0.09818	0.10381
0.22331	0.08736	0.09224	0.0976
0.22664	0.08213	0.08673	0.09186
0.22998	0.07752	0.08198	0.08692
0.23331	0.07291	0.07722	0.08197
0.23664	0.08495	0.09122	0.09758
0.23998	0.10678	0.11424	0.12195
0.24331	0.11246	0.12029	0.12733
0.24664	0.10747	0.1144	0.12099
0.24998	0.10169	0.1079	0.11413
0.25331	0.09583	0.1016	0.10755
0.25664	0.08998	0.09531	0.10096
0.25997	0.08528	0.09043	0.09588
0.26331	0.08059	0.08555	0.09081
0.26664	0.0759	0.08068	0.08573
0.26997	0.08775	0.09442	0.10109
0.27331	0.10945	0.11732	0.12532
0.27664	0.11527	0.12343	0.13076
0.27997	0.11026	0.11741	0.12427
0.2833	0.10431	0.11086	0.11738
0.28664	0.09822	0.10427	0.11048
0.28997	0.09297	0.09871	0.10466
0.2933	0.08819	0.09372	0.09947
0.29664	0.08342	0.08873	0.09427
0.29997	0.07864	0.08374	0.08907
0.3033	0.09018	0.09714	0.10408
0.30664	0.11192	0.12009	0.12835
0.30997	0.11782	0.12618	0.13377
0.3133	0.11287	0.1202	0.12733
0.31664	0.10662	0.1134	0.12018
0.31997	0.1007	0.10702	0.11348
0.3233	0.09565	0.10172	0.10796
0.32663	0.09059	0.09643	0.10243
0.32997	0.08553	0.09113	0.09691
0.3333	0.08062	0.08604	0.09161
0.33663	0.0924	0.09958	0.10675
0.33997	0.11417	0.1226	0.13111
0.3433	0.11986	0.12829	0.13614
0.34663	0.11498	0.12252	0.12991
0.34997	0.10873	0.11567	0.12266
0.3533	0.10309	0.10971	0.11643
0.35663	0.0975	0.10383	0.11029
0.35996	0.0919	0.09796	0.10416
0.3633	0.08703	0.09289	0.09888
0.36663	0.08228	0.08797	0.09376
0.36996	0.0942	0.10158	0.10897
0.3733	0.11583	0.12449	0.13322
0.37663	0.12165	0.13009	0.13816
0.37996	0.11665	0.12432	0.13191
0.3833	0.11066	0.11785	0.12507
0.38663	0.10457	0.11142	0.11834
0.38996	0.09864	0.10516	0.1118
0.39329	0.09382	0.10015	0.10657
0.39663	0.089	0.09513	0.10134
0.39996	0.08418	0.09011	0.09611
0.40329	0.09571	0.10331	0.11091
0.40663	0.11738	0.12626	0.13517
0.40996	0.12354	0.13201	0.14027
0.41329	0.11848	0.12628	0.13406
0.41663	0.11208	0.11947	0.12689
0.41996	0.10616	0.11321	0.12031
0.42329	0.10094	0.10775	0.11462
0.42662	0.09572	0.10229	0.10892
0.42996	0.0905	0.09683	0.10322
0.43329	0.08562	0.09176	0.09795
0.43662	0.09745	0.10527	0.11305
0.43996	0.11902	0.1281	0.13721
0.44329	0.12508	0.13361	0.14207
0.44662	0.11992	0.12788	0.13586
0.44995	0.11381	0.12139	0.12901
0.45329	0.10758	0.11484	0.12214
0.45662	0.10188	0.10885	0.11587
0.45995	0.09701	0.10377	0.11058
0.46329	0.09214	0.09869	0.10528
0.46662	0.08727	0.09361	0.09998
0.46995	0.09903	0.10695	0.11492
0.47329	0.12053	0.12979	0.13908
0.47662	0.12685	0.13546	0.14412
0.47995	0.12154	0.12967	0.13781
0.48329	0.1152	0.12297	0.13077
0.48662	0.1088	0.11624	0.12369
0.48995	0.10372	0.11092	0.11813
0.49328	0.09879	0.10577	0.11276
0.49662	0.09386	0.10061	0.10738
0.49995	0.08892	0.09546	0.102
0.5	0.08892	0.09545	0.10199
0.51	0.07703	0.08305	0.08908
0.52	0.06828	0.07389	0.0795
0.53	0.06154	0.06681	0.07208
0.54	0.05593	0.06091	0.06589
0.55	0.05128	0.056	0.06073
0.56	0.04773	0.05224	0.05675
0.57	0.04453	0.04885	0.05317
0.58	0.04142	0.04555	0.04968
0.59	0.03876	0.04272	0.04669
0.6	0.03655	0.04036	0.04418
0.61	0.03479	0.03847	0.04216
0.62	0.03347	0.03705	0.04063
0.63	0.03256	0.03606	0.03956
0.64	0.03168	0.0351	0.03853
0.65	0.0308	0.03415	0.0375
0.66	0.02992	0.0332	0.03648
0.67	0.02903	0.03224	0.03545
0.68	0.02815	0.03129	0.03443
0.69	0.02727	0.03033	0.0334
0.7	0.02638	0.02938	0.03237
0.71	0.0255	0.02842	0.03135
0.72	0.02462	0.02747	0.03032
0.73	0.02373	0.02651	0.0293
0.74	0.02285	0.02556	0.02827
0.75	0.02197	0.0246	0.02724
0.76	0.0213	0.02388	0.02646
0.77	0.02096	0.02351	0.02605
0.78	0.02063	0.02313	0.02564
0.79	0.02029	0.02276	0.02523
0.8	0.01995	0.02239	0.02482
0.81	0.01961	0.02201	0.02441
0.82	0.01927	0.02164	0.024
0.83	0.01894	0.02126	0.02359
0.84	0.0186	0.02089	0.02318
0.85	0.01826	0.02052	0.02277
0.86	0.01792	0.02014	0.02236
0.87	0.01758	0.01977	0.02195
0.88	0.01725	0.01939	0.02154
0.89	0.01691	0.01902	0.02113
0.9	0.01657	0.01864	0.02072
0.91	0.01623	0.01827	0.02031
0.92	0.01589	0.0179	0.0199
0.93	0.01556	0.01752	0.01949
0.94	0.01522	0.01715	0.01908
0.95	0.01488	0.01677	0.01867
0.96	0.01462	0.01648	0.01835
0.97	0.01448	0.01632	0.01817
0.98	0.01433	0.01616	0.01798
0.99	0.01419	0.016	0.0178
1	0.01405	0.01583	0.01762
1.01	0.01391	0.01567	0.01743
1.02	0.01376	0.01551	0.01725
1.03	0.01362	0.01534	0.01707
1.04	0.01348	0.01518	0.01688
1.05	0.01334	0.01502	0.0167
1.06	0.0132	0.01486	0.01652
1.07	0.01305	0.01469	0.01633
1.08	0.01291	0.01453	0.01615
1.09	0.01277	0.01437	0.01597
1.1	0.01263	0.0142	0.01578
1.11	0.01248	0.01404	0.0156
1.12	0.01234	0.01388	0.01542
1.13	0.0122	0.01372	0.01523
1.14	0.01206	0.01355	0.01505
1.15	0.01191	0.01339	0.01487
1.16	0.0118	0.01326	0.01471
1.17	0.01172	0.01317	0.01461
1.18	0.01164	0.01307	0.01451
1.19	0.01157	0.01298	0.0144
1.2	0.01149	0.01289	0.0143
1.21	0.01141	0.0128	0.01419
1.22	0.01134	0.01271	0.01409
1.23	0.01126	0.01262	0.01399
1.24	0.01118	0.01253	0.01388
1.25	0.01111	0.01244	0.01378
1.26	0.01103	0.01235	0.01367
1.27	0.01095	0.01226	0.01357
1.28	0.01087	0.01217	0.01347
1.29	0.0108	0.01208	0.01336
1.3	0.01072	0.01199	0.01326
1.31	0.01064	0.0119	0.01315
1.32	0.01057	0.01181	0.01305
1.33	0.01049	0.01172	0.01294
1.34	0.01041	0.01163	0.01284
1.35	0.01034	0.01154	0.01274
1.36	0.01027	0.01146	0.01265
1.37	0.01022	0.0114	0.01258
1.38	0.01018	0.01134	0.01251
1.39	0.01013	0.01129	0.01245
1.4	0.01008	0.01123	0.01238
1.41	0.01003	0.01117	0.01231
1.42	0.00999	0.01111	0.01224
1.43	0.00994	0.01106	0.01218
1.44	0.00989	0.011	0.01211
1.45	0.00984	0.01094	0.01204
1.46	0.0098	0.01088	0.01197
1.47	0.00975	0.01083	0.01191
1.48	0.0097	0.01077	0.01184
1.49	0.00965	0.01071	0.01177
1.5	0.0096	0.01066	0.01171
1.51	0.00956	0.0106	0.01164
1.52	0.00951	0.01054	0.01157
1.53	0.00946	0.01048	0.0115
1.54	0.00941	0.01043	0.01144
1.55	0.00937	0.01037	0.01137
1.56	0.00933	0.01032	0.01131
1.57	0.0093	0.01028	0.01127
1.58	0.00927	0.01024	0.01122
1.59	0.00924	0.01021	0.01118
1.6	0.00921	0.01017	0.01113
1.61	0.00918	0.01013	0.01109
1.62	0.00915	0.0101	0.01105
1.63	0.00912	0.01006	0.011
1.64	0.00909	0.01002	0.01096
1.65	0.00906	0.00999	0.01091
1.66	0.00903	0.00995	0.01087
1.67	0.009	0.00991	0.01082
1.68	0.00897	0.00988	0.01078
1.69	0.00894	0.00984	0.01073
1.7	0.00891	0.0098	0.01069
1.71	0.00888	0.00976	0.01065
1.72	0.00885	0.00973	0.0106
1.73	0.00882	0.00969	0.01056
1.74	0.00879	0.00965	0.01051
1.75	0.00876	0.00962	0.01047
1.76	0.00874	0.00959	0.01043
1.77	0.00872	0.00956	0.0104
1.78	0.00871	0.00954	0.01037
1.79	0.00869	0.00952	0.01034
1.8	0.00867	0.00949	0.01031
1.81	0.00865	0.00947	0.01029
1.82	0.00864	0.00945	0.01026
1.83	0.00862	0.00942	0.01023
1.84	0.0086	0.0094	0.0102
1.85	0.00858	0.00938	0.01017
1.86	0.00857	0.00935	0.01014
1.87	0.00855	0.00933	0.01011
1.88	0.00853	0.00931	0.01008
1.89	0.00851	0.00928	0.01005
1.9	0.0085	0.00926	0.01003
1.91	0.00848	0.00924	0.01
1.92	0.00846	0.00921	0.00997
1.93	0.00844	0.00919	0.00994
1.94	0.00843	0.00917	0.00991
1.95	0.00841	0.00915	0.00988
1.96	0.00839	0.00912	0.00985
1.97	0.00838	0.00911	0.00983
1.98	0.00837	0.00909	0.00981
1.99	0.00835	0.00907	0.00978
2	0.00834	0.00905	0.00976
2.01	0.00833	0.00903	0.00974
2.02	0.00832	0.00902	0.00972
2.03	0.00831	0.009	0.0097
2.04	0.0083	0.00899	0.00968
2.05	0.00829	0.00897	0.00966
2.06	0.00828	0.00896	0.00964
2.07	0.00827	0.00894	0.00962
2.08	0.00826	0.00893	0.0096
2.09	0.00825	0.00891	0.00958
2.1	0.00824	0.0089	0.00956
2.11	0.00823	0.00889	0.00955
2.12	0.00822	0.00888	0.00953
2.13	0.00822	0.00886	0.00951
2.14	0.00821	0.00885	0.0095
2.15	0.0082	0.00884	0.00948
2.16	0.00819	0.00883	0.00947
2.17	0.00819	0.00882	0.00945
2.18	0.00818	0.00881	0.00943
2.19	0.00817	0.0088	0.00942
2.2	0.00817	0.00879	0.00941
2.21	0.00816	0.00878	0.00939
2.22	0.00816	0.00877	0.00938
2.23	0.00815	0.00876	0.00936
2.24	0.00815	0.00875	0.00935
2.25	0.00814	0.00874	0.00934
2.26	0.00814	0.00873	0.00933
2.27	0.00813	0.00872	0.00931
2.28	0.00813	0.00872	0.0093
2.29	0.00812	0.00871	0.00929
2.3	0.00812	0.0087	0.00928
2.31	0.00812	0.00869	0.00927
2.32	0.00812	0.00869	0.00926
2.33	0.00811	0.00868	0.00925
2.34	0.00811	0.00868	0.00924
2.35	0.00811	0.00867	0.00923
2.36	0.00811	0.00866	0.00922
2.37	0.0081	0.00866	0.00921
2.38	0.0081	0.00865	0.0092
2.39	0.0081	0.00865	0.0092
2.4	0.0081	0.00864	0.00919
2.41	0.0081	0.00864	0.00918
2.42	0.0081	0.00863	0.00917
2.43	0.0081	0.00863	0.00916
2.44	0.0081	0.00863	0.00916
2.45	0.00809	0.00862	0.00915
2.46	0.00809	0.00862	0.00914
2.47	0.00809	0.00862	0.00914
2.48	0.00809	0.00861	0.00913
2.49	0.0081	0.00861	0.00912
2.5	0.0081	0.00861	0.00912
