# Supplementary material for: Multifunctional microelectronic fibers enable wireless modulation of gut and brain neural circuits
Source: Nat Biotechnol. 2023 Jun 22;42(6):892–904. doi: 10.1038/s41587-023-01833-5 (PMC11180606; doi:10.1038/s41587-023-01833-5)
Supplement: Supplementary file 15 — Statistical source data. [file 41587_2023_1833_MOESM15_ESM.xlsx]

## Sheet: Figure S7
3.5 mW/mm2																	17.6 mW/mm2																	35.2 mW/mm2
1Hz		5Hz		10Hz		20Hz		40Hz									1Hz		5Hz		10Hz		20Hz		40Hz			Freq (Hz)	Tmax (oC)	Tmin (oC)	DeltaT(oC)			1Hz		5Hz		10Hz		20Hz		40Hz			Freq (Hz)	Tmax (oC)	Tmin (oC)	DeltaT(oC)
Time (s)	Temp (oC)	Time (s)	Temp (oC)	Time (s)	Temp (oC)	Time (s)	Temp (oC)	Time (s)	Temp (oC)		Freq (Hz)	Tmax (oC)	Tmin (oC)	DeltaT(oC)			Time (s)	Temp (oC)	Time (s)	Temp (oC)	Time (s)	Temp (oC)	Time (s)	Temp (oC)	Time (s)	Temp (oC)		1	24.7147	24.7085	0.00627			Time (s)	Temp (oC)	Time (s)	Temp (oC)	Time (s)	Temp (oC)	Time (s)	Temp (oC)	Time (s)	Temp (oC)		1	24.6823	24.6645	0.0178
0	24.6515	0	24.6433	0	24.663	0	24.637	0	24.6503		1	24.6493	24.6444	0.00485			150	24.7138	150	24.7111	150	24.7123	150	24.7087	150	24.7075		5	24.718	24.7044	0.01357			0	0.05199	0	0.05193	0	0.05196	0	0.05186	0	0.05183		5	24.6907	24.6598	0.03088
0.31	24.6457	0.2	24.638	0.33	24.6551	0.22	24.6342	0.31	24.6464		5	24.6531	24.6395	0.01361			150.21	24.7109	150.23	24.7061	150.32	24.7058	150.23	24.7039	150.31	24.7022		10	24.7291	24.707	0.02201			0.21	0.05192	0.23	0.0518	0.32	0.05179	0.23	0.05174	0.31	0.0517		10	24.7002	24.6599	0.0403
0.41	24.6462	0.43	24.6354	0.43	24.6558	0.43	24.633	0.42	24.6443		10	24.6691	24.6521	0.017			150.42	24.709	150.44	24.7061	150.42	24.7044	150.44	24.7027	150.42	24.7005		20	24.7375	24.7035	0.03398			0.42	0.05187	0.44	0.0518	0.42	0.05175	0.44	0.05171	0.42	0.05166		20	24.7178	24.6594	0.05836
0.62	24.6447	0.63	24.6394	0.63	24.6524	0.64	24.632	0.62	24.6462		20	24.6565	24.6345	0.02197			150.62	24.707	150.64	24.7058	150.63	24.7039	150.65	24.7027	150.62	24.701		40	24.7502	24.703	0.04721			0.62	0.05182	0.64	0.05179	0.63	0.05174	0.65	0.05171	0.62	0.05167		40	24.7441	24.6536	0.09054
0.82	24.6428	0.83	24.6414	0.84	24.6517	0.84	24.6325	0.82	24.6474		40	24.6851	24.6519	0.03323			150.83	24.707	150.84	24.7034	150.83	24.7027	150.85	24.702	150.82	24.6991								0.83	0.05182	0.84	0.05173	0.83	0.05171	0.85	0.05169	0.82	0.05162
1.02	24.6421	1.04	24.6423	1.03	24.6515	1.04	24.6351	1.02	24.6479								151.03	24.708	151.04	24.7039	151.03	24.701	151.05	24.7032	151.02	24.6996								1.03	0.05185	1.04	0.05174	1.03	0.05167	1.05	0.05172	1.02	0.05163
1.22	24.6416	1.24	24.6378	1.23	24.6517	1.24	24.6342	1.23	24.6474								151.23	24.7082	151.25	24.7053	151.23	24.7015	151.28	24.7027	151.23	24.6969								1.23	0.05185	1.25	0.05178	1.23	0.05168	1.28	0.05171	1.23	0.05156
1.43	24.6421	1.45	24.6363	1.44	24.6498	1.46	24.632	1.44	24.6479								151.44	24.7058	151.47	24.7039	151.44	24.7025	151.49	24.7022	151.44	24.6969								1.44	0.05179	1.47	0.05174	1.44	0.0517	1.49	0.0517	1.44	0.05156
1.63	24.6435	1.65	24.6356	1.64	24.6503	1.67	24.6337	1.64	24.6469								151.64	24.7053	151.67	24.7013	151.64	24.7032	151.69	24.7013	151.64	24.6974								1.64	0.05178	1.67	0.05167	1.64	0.05172	1.69	0.05167	1.64	0.05158
1.83	24.644	1.85	24.6349	1.84	24.6512	1.87	24.6344	1.84	24.6495								151.84	24.7056	151.87	24.7022	151.84	24.7032	151.89	24.7005	151.84	24.6989								1.84	0.05178	1.87	0.0517	1.84	0.05172	1.89	0.05166	1.84	0.05161
2.03	24.6397	2.05	24.6361	2.04	24.6505	2.07	24.6346	2.04	24.6495								152.04	24.7049	152.08	24.7039	152.04	24.7032	152.09	24.702	152.04	24.7003								2.04	0.05177	2.08	0.05174	2.04	0.05172	2.09	0.05169	2.04	0.05165
2.23	24.6406	2.25	24.6366	2.24	24.6505	2.27	24.6334	2.24	24.6483								152.24	24.7056	152.28	24.7046	152.24	24.7027	152.24	24.7015	152.24	24.7003								2.24	0.05178	2.28	0.05176	2.24	0.05171	2.24	0.05168	2.24	0.05165
2.44	24.6421	2.48	24.6334	2.48	24.6534	2.48	24.6358	2.44	24.6481								152.46	24.7053	152.49	24.7044	152.47	24.7039	152.47	24.7027	152.44	24.6984								2.46	0.05178	2.49	0.05175	2.47	0.05174	2.47	0.05171	2.44	0.0516
2.64	24.6428	2.68	24.6342	2.68	24.652	2.68	24.6356	2.64	24.6491								152.67	24.7051	152.69	24.7061	152.67	24.7032	152.67	24.7034	152.64	24.6984								2.67	0.05177	2.69	0.0518	2.67	0.05172	2.67	0.05173	2.64	0.0516
2.84	24.6423	2.88	24.6342	2.88	24.6515	2.88	24.6356	2.84	24.6474								152.87	24.7073	152.89	24.7061	152.88	24.7037	152.88	24.7025	152.84	24.6984								2.87	0.05183	2.89	0.0518	2.88	0.05174	2.88	0.0517	2.84	0.0516
3.04	24.6414	3.09	24.6366	3.08	24.65	3.08	24.6325	3.04	24.6471								153.07	24.7073	153.09	24.7061	153.08	24.7053	153.08	24.7015	153.04	24.6967								3.07	0.05183	3.09	0.0518	3.08	0.05178	3.08	0.05168	3.04	0.05156
3.24	24.6416	3.29	24.6339	3.28	24.6515	3.29	24.633	3.24	24.6486								153.27	24.7102	153.29	24.707	153.28	24.7034	153.28	24.7017	153.24	24.6964								3.27	0.0519	3.29	0.05182	3.28	0.05173	3.28	0.05169	3.24	0.05155
3.47	24.6421	3.4	24.6342	3.49	24.6503	3.49	24.6342	3.48	24.6469								153.48	24.7073	153.49	24.7044	153.49	24.7053	153.49	24.7015	153.47	24.6989								3.48	0.05183	3.49	0.05175	3.49	0.05178	3.49	0.05168	3.47	0.05161
3.68	24.6402	3.6	24.6349	3.69	24.6507	3.69	24.633	3.68	24.6483								153.68	24.707	153.69	24.7051	153.69	24.7051	153.69	24.7017	153.67	24.6986								3.68	0.05182	3.69	0.05177	3.69	0.05177	3.69	0.05169	3.67	0.05161
3.88	24.6414	3.8	24.6327	3.89	24.6505	3.89	24.6322	3.88	24.6488								153.88	24.7082	153.89	24.7056	153.89	24.7051	153.89	24.7003	153.87	24.6998								3.88	0.05185	3.89	0.05178	3.89	0.05177	3.89	0.05165	3.87	0.05164
4.08	24.6416	4	24.6325	4.09	24.6507	4.09	24.6289	4.08	24.6486								154.08	24.7078	154.09	24.7049	154.09	24.7044	154.09	24.7025	154.07	24.6996								4.08	0.05184	4.09	0.05177	4.09	0.05175	4.09	0.0517	4.07	0.05163
4.29	24.6419	4.2	24.6342	4.33	24.65	4.32	24.6289	4.28	24.6476								154.29	24.7068	154.33	24.7058	154.31	24.7032	154.3	24.7034	154.28	24.6986								4.29	0.05182	4.33	0.05179	4.31	0.05172	4.3	0.05173	4.28	0.05161
4.49	24.6421	4.43	24.6354	4.43	24.651	4.42	24.6296	4.49	24.6486								154.42	24.7073	154.43	24.7056	154.41	24.7037	154.4	24.7027	154.49	24.6991								4.42	0.05183	4.43	0.05178	4.41	0.05174	4.4	0.05171	4.49	0.05162
4.69	24.6406	4.64	24.6382	4.63	24.65	4.63	24.6339	4.69	24.6505								154.62	24.708	154.63	24.7049	154.62	24.7046	154.6	24.7008	154.69	24.6998								4.62	0.05185	4.63	0.05177	4.62	0.05176	4.6	0.05166	4.69	0.05164
4.89	24.6419	4.84	24.6361	4.83	24.65	4.83	24.6332	4.89	24.6495								154.83	24.7066	154.84	24.7058	154.82	24.7044	154.8	24.7022	154.89	24.7008								4.83	0.05181	4.84	0.05179	4.82	0.05175	4.8	0.0517	4.89	0.05166
5.09	24.6431	5.04	24.6334	5.03	24.6498	5.03	24.6411	5.09	24.6486								155.03	24.7075	155.04	24.7058	155.02	24.7039	155	24.7003	155.09	24.6989								5.03	0.05183	5.04	0.05179	5.02	0.05174	5	0.05165	5.09	0.05161
5.31	24.6423	5.24	24.6349	5.23	24.6505	5.23	24.6363	5.33	24.6483								155.23	24.7078	155.24	24.7046	155.22	24.7053	155.2	24.701	155.29	24.7003								5.23	0.05184	5.24	0.05176	5.22	0.05178	5.2	0.05167	5.29	0.05165
5.41	24.6438	5.45	24.6358	5.44	24.65	5.44	24.6327	5.43	24.6481								155.43	24.7075	155.44	24.702	155.43	24.7034	155.42	24.701	155.49	24.6996								5.43	0.05183	5.44	0.05169	5.43	0.05173	5.42	0.05167	5.49	0.05163
5.61	24.6431	5.65	24.6373	5.64	24.6512	5.64	24.6327	5.63	24.6481								155.63	24.7049	155.64	24.7029	155.63	24.7046	155.62	24.7015	155.69	24.6996								5.63	0.05177	5.64	0.05172	5.63	0.05176	5.62	0.05168	5.69	0.05163
5.82	24.6423	5.85	24.6382	5.84	24.6507	5.84	24.6272	5.83	24.6476								155.83	24.7056	155.84	24.7051	155.83	24.7039	155.82	24.702	155.89	24.7001								5.83	0.05178	5.84	0.05177	5.83	0.05174	5.82	0.05169	5.89	0.05164
6.02	24.6404	6.05	24.6358	6.04	24.6503	6.04	24.626	6.03	24.6483								156.03	24.7075	156.04	24.7063	156.03	24.7049	156.03	24.7027	156.09	24.7029								6.03	0.05183	6.04	0.0518	6.03	0.05177	6.03	0.05171	6.09	0.05172
6.22	24.6426	6.25	24.6378	6.24	24.65	6.24	24.6245	6.23	24.6467								156.23	24.7053	156.24	24.7034	156.23	24.7044	156.23	24.7049	156.31	24.7013								6.23	0.05178	6.24	0.05173	6.23	0.05175	6.23	0.05177	6.31	0.05167
6.43	24.6416	6.48	24.638	6.48	24.6505	6.47	24.6255	6.44	24.6493								156.47	24.7082	156.48	24.7053	156.44	24.7056	156.44	24.7058	156.42	24.7017								6.47	0.05185	6.48	0.05178	6.44	0.05178	6.44	0.05179	6.42	0.05169
6.63	24.6419	6.68	24.6375	6.68	24.6503	6.68	24.6342	6.64	24.6495								156.68	24.7066	156.69	24.707	156.64	24.7049	156.64	24.7041	156.62	24.6986								6.68	0.05181	6.69	0.05182	6.64	0.05177	6.64	0.05175	6.62	0.05161
6.83	24.6421	6.89	24.638	6.88	24.6505	6.88	24.6378	6.84	24.6479								156.88	24.7053	156.89	24.7058	156.84	24.7053	156.84	24.7049	156.82	24.6967								6.88	0.05178	6.89	0.05179	6.84	0.05178	6.84	0.05177	6.82	0.05156
7.03	24.6435	7.09	24.638	7.09	24.6507	7.08	24.6382	7.04	24.6495								157.08	24.7063	157.09	24.7056	157.04	24.7041	157.04	24.7034	157.02	24.6914								7.08	0.0518	7.09	0.05178	7.04	0.05175	7.04	0.05173	7.02	0.05142
7.23	24.6409	7.29	24.637	7.29	24.6503	7.29	24.6159	7.24	24.6488								157.28	24.7058	157.29	24.7066	157.24	24.7053	157.24	24.7053	157.22	24.7001								7.28	0.05179	7.29	0.05181	7.24	0.05178	7.24	0.05178	7.22	0.05164
7.44	24.6414	7.4	24.637	7.49	24.6524	7.49	24.6332	7.48	24.6486								157.48	24.7085	157.49	24.7063	157.47	24.7053	157.44	24.7034	157.44	24.6967								7.48	0.05186	7.49	0.0518	7.47	0.05178	7.44	0.05173	7.44	0.05156
7.64	24.6404	7.6	24.638	7.69	24.651	7.69	24.6334	7.68	24.6498								157.68	24.709	157.69	24.7056	157.68	24.7058	157.64	24.7039	157.64	24.7003								7.68	0.05187	7.69	0.05178	7.68	0.05179	7.64	0.05174	7.64	0.05165
7.84	24.6414	7.8	24.6385	7.89	24.6534	7.89	24.6332	7.88	24.6491								157.88	24.7087	157.89	24.7063	157.88	24.7063	157.84	24.7037	157.84	24.702								7.88	0.05186	7.89	0.0518	7.88	0.0518	7.84	0.05174	7.84	0.05169
8.04	24.6423	8	24.6375	8.09	24.6522	8.09	24.6361	8.08	24.6503								158.08	24.7099	158.09	24.7073	158.08	24.7053	158.04	24.7022	158.04	24.6986								8.08	0.0519	8.09	0.05183	8.08	0.05178	8.04	0.0517	8.04	0.05161
8.24	24.6423	8.2	24.6385	8.33	24.6491	8.32	24.6346	8.28	24.6493								158.32	24.7104	158.33	24.7066	158.28	24.7068	158.24	24.7032	158.24	24.7008								8.32	0.05191	8.33	0.05181	8.28	0.05182	8.24	0.05172	8.24	0.05166
8.47	24.6419	8.43	24.6387	8.43	24.6505	8.43	24.6344	8.49	24.6507								158.42	24.7094	158.43	24.7066	158.49	24.7056	158.48	24.7032	158.44	24.7037								8.42	0.05188	8.43	0.05181	8.49	0.05178	8.48	0.05172	8.44	0.05174
8.68	24.6382	8.64	24.6385	8.63	24.6505	8.63	24.6346	8.69	24.6495								158.63	24.7126	158.64	24.707	158.69	24.7058	158.68	24.7049	158.64	24.7027								8.63	0.05196	8.64	0.05182	8.69	0.05179	8.68	0.05177	8.64	0.05171
8.88	24.6399	8.84	24.6378	8.84	24.652	8.83	24.6361	8.89	24.6507								158.83	24.7106	158.84	24.7066	158.89	24.7053	158.88	24.7027	158.84	24.6996								8.83	0.05191	8.84	0.05181	8.89	0.05178	8.88	0.05171	8.84	0.05163
9.08	24.6445	9.04	24.639	9.04	24.65	9.03	24.6361	9.09	24.6495								159.03	24.7109	159.04	24.7061	159.09	24.7075	159.09	24.7046	159.04	24.7013								9.03	0.05192	9.04	0.0518	9.09	0.05183	9.09	0.05176	9.04	0.05167
9.27	24.6419	9.33	24.6385	9.34	24.6527	9.33	24.6351	9.28	24.6512								159.32	24.7044	159.34	24.708	159.27	24.707	159.38	24.7044	159.34	24.7015								9.32	0.05175	9.34	0.05185	9.27	0.05182	9.38	0.05175	9.34	0.05168
9.48	24.6433	9.43	24.6397	9.44	24.6536	9.43	24.6342	9.49	24.6483								159.43	24.7066	159.44	24.7104	159.48	24.7087	159.48	24.7025	159.44	24.7022								9.43	0.05181	9.44	0.05191	9.48	0.05186	9.48	0.0517	9.44	0.0517
9.68	24.6423	9.64	24.6397	9.64	24.6541	9.63	24.6325	9.69	24.6503								159.63	24.7068	159.64	24.7097	159.68	24.7073	159.69	24.7025	159.64	24.7013								9.63	0.05182	9.64	0.05189	9.68	0.05183	9.69	0.0517	9.64	0.05167
9.88	24.6438	9.84	24.6394	9.84	24.6539	9.83	24.6354	9.89	24.6474								159.83	24.7078	159.84	24.7087	159.88	24.707	159.89	24.7049	159.84	24.6991								9.83	0.05184	9.84	0.05186	9.88	0.05182	9.89	0.05177	9.84	0.05162
10.08	24.6464	10.04	24.6394	10.04	24.6529	10.03	24.6332	10.09	24.6471								160.03	24.707	160.04	24.7094	160.08	24.7078	160.09	24.7051	160.04	24.6991								10.03	0.05182	10.04	0.05188	10.08	0.05184	10.09	0.05177	10.04	0.05162
10.29	24.6445	10.24	24.6392	10.24	24.6524	10.23	24.6344	10.29	24.651								160.23	24.709	160.24	24.708	160.28	24.7078	160.29	24.7046	160.24	24.6984								10.23	0.05187	10.24	0.05185	10.28	0.05184	10.29	0.05176	10.24	0.0516
10.49	24.645	10.45	24.6387	10.44	24.6522	10.44	24.6339	10.4	24.6527								160.43	24.709	160.44	24.7073	160.49	24.7068	160.49	24.7053	160.44	24.7001								10.43	0.05187	10.44	0.05183	10.49	0.05182	10.49	0.05178	10.44	0.05164
10.69	24.6457	10.65	24.6411	10.64	24.6517	10.64	24.633	10.6	24.652								160.63	24.708	160.64	24.7092	160.69	24.7061	160.69	24.7039	160.64	24.7003								10.63	0.05185	10.64	0.05188	10.69	0.0518	10.69	0.05174	10.64	0.05165
10.89	24.6462	10.85	24.6394	10.84	24.6541	10.84	24.6332	10.8	24.6524								160.83	24.7094	160.84	24.7068	160.89	24.7073	160.89	24.7053	160.84	24.6993								10.83	0.05188	10.84	0.05182	10.89	0.05183	10.89	0.05178	10.84	0.05162
11.09	24.6404	11.05	24.6373	11.04	24.6534	11.04	24.6317	11	24.651								161.03	24.7075	161.04	24.708	161.09	24.707	161.09	24.7044	161.04	24.6991								11.03	0.05183	11.04	0.05185	11.09	0.05182	11.09	0.05175	11.04	0.05162
11.32	24.6423	11.25	24.6397	11.24	24.6539	11.24	24.6317	11.2	24.6532								161.23	24.707	161.24	24.7082	161.32	24.7073	161.33	24.7051	161.24	24.6996								11.23	0.05182	11.24	0.05185	11.32	0.05183	11.33	0.05177	11.24	0.05163
11.43	24.6426	11.48	24.6363	11.48	24.6524	11.48	24.6344	11.42	24.6515								161.47	24.7066	161.48	24.7066	161.42	24.7053	161.43	24.7051	161.48	24.7001								11.47	0.05181	11.48	0.05181	11.42	0.05178	11.43	0.05177	11.48	0.05164
11.63	24.6421	11.69	24.6385	11.68	24.6534	11.68	24.6325	11.62	24.651								161.68	24.7075	161.69	24.7078	161.63	24.7085	161.63	24.7049	161.68	24.6986								11.68	0.05183	11.69	0.05184	11.63	0.05186	11.63	0.05177	11.68	0.05161
11.83	24.644	11.89	24.6385	11.89	24.6548	11.88	24.6351	11.82	24.65								161.88	24.7082	161.89	24.7046	161.83	24.7073	161.84	24.7066	161.88	24.7001								11.88	0.05185	11.89	0.05176	11.83	0.05183	11.84	0.05181	11.88	0.05164
12.03	24.6447	12.09	24.6394	12.09	24.6544	12.08	24.6339	12.03	24.6515								162.08	24.7114	162.09	24.7058	162.03	24.7068	162.04	24.7056	162.09	24.7003								12.08	0.05193	12.09	0.05179	12.03	0.05182	12.04	0.05178	12.09	0.05165
12.23	24.645	12.29	24.6402	12.29	24.6522	12.29	24.6334	12.23	24.6512								162.27	24.7111	162.29	24.708	162.23	24.7066	162.24	24.7053	162.28	24.701								12.27	0.05193	12.29	0.05185	12.23	0.05181	12.24	0.05178	12.28	0.05167
12.44	24.6452	12.4	24.639	12.49	24.6551	12.49	24.6337	12.44	24.6512								162.48	24.7097	162.49	24.7058	162.44	24.7061	162.45	24.7041	162.49	24.7025								12.48	0.05189	12.49	0.05179	12.44	0.0518	12.45	0.05175	12.49	0.0517
12.64	24.6467	12.6	24.6399	12.69	24.6524	12.69	24.633	12.64	24.651								162.68	24.7099	162.69	24.7066	162.64	24.7051	162.65	24.7044	162.69	24.7029								12.68	0.0519	12.69	0.05181	12.64	0.05177	12.65	0.05175	12.69	0.05172
12.84	24.6457	12.8	24.6373	12.89	24.652	12.89	24.6334	12.84	24.6505								162.88	24.7085	162.89	24.7051	162.84	24.7039	162.85	24.7037	162.89	24.701								12.88	0.05186	12.89	0.05177	12.84	0.05174	12.85	0.05174	12.89	0.05167
13.04	24.6469	13	24.6394	13.09	24.6536	13.09	24.6339	13.04	24.6488								163.08	24.7106	163.09	24.707	163.04	24.7056	163.05	24.7029	163.09	24.701								13.08	0.05191	13.09	0.05182	13.04	0.05178	13.05	0.05172	13.09	0.05167
13.24	24.6532	13.2	24.6409	13.33	24.6512	13.31	24.633	13.24	24.6505								163.32	24.7092	163.33	24.7061	163.24	24.7061	163.25	24.7022	163.29	24.7003								13.32	0.05188	13.33	0.0518	13.24	0.0518	13.25	0.0517	13.29	0.05165
13.48	24.6426	13.43	24.6402	13.43	24.6517	13.41	24.6339	13.45	24.6512								163.42	24.709	163.43	24.7073	163.44	24.7085	163.48	24.7041	163.4	24.7015								13.42	0.05187	13.43	0.05183	13.44	0.05186	13.48	0.05175	13.4	0.05168
13.68	24.65	13.64	24.6404	13.63	24.651	13.62	24.6349	13.65	24.6522								163.62	24.7097	163.63	24.7051	163.64	24.7058	163.69	24.7053	163.6	24.7015								13.62	0.05189	13.63	0.05177	13.64	0.05179	13.69	0.05178	13.6	0.05168
13.88	24.6462	13.84	24.6375	13.84	24.6517	13.82	24.6354	13.85	24.6539								163.82	24.7109	163.84	24.7053	163.84	24.7073	163.89	24.7041	163.8	24.701								13.82	0.05192	13.84	0.05178	13.84	0.05183	13.89	0.05175	13.8	0.05167
14.08	24.6459	14.04	24.6409	14.04	24.6527	14.02	24.6344	14.05	24.6534								164.03	24.7102	164.04	24.7061	164.04	24.7075	164.09	24.7046	164	24.7027								14.03	0.0519	14.04	0.0518	14.04	0.05183	14.09	0.05176	14	0.05171
14.29	24.645	14.24	24.6382	14.24	24.6529	14.22	24.6346	14.25	24.6527								164.22	24.7094	164.24	24.7053	164.24	24.707	164.29	24.7046	164.2	24.7005								14.22	0.05188	14.24	0.05178	14.24	0.05182	14.29	0.05176	14.2	0.05166
14.49	24.6457	14.45	24.6404	14.44	24.651	14.43	24.6334	14.47	24.6522								164.43	24.7094	164.45	24.7053	164.46	24.7063	164.4	24.7051	164.42	24.7017								14.43	0.05188	14.45	0.05178	14.46	0.0518	14.4	0.05177	14.42	0.05169
14.69	24.6445	14.65	24.6409	14.64	24.6522	14.63	24.6327	14.67	24.6532								164.63	24.7087	164.65	24.7056	164.67	24.707	164.6	24.7049	164.62	24.7005								14.63	0.05186	14.65	0.05178	14.67	0.05182	14.6	0.05177	14.62	0.05166
14.89	24.6445	14.85	24.6399	14.84	24.6524	14.83	24.6339	14.87	24.6529								164.83	24.7092	164.85	24.7049	164.87	24.7092	164.8	24.7049	164.82	24.7003								14.83	0.05188	14.85	0.05177	14.87	0.05188	14.8	0.05177	14.82	0.05165
15.09	24.6447	15.05	24.6399	15.04	24.6529	15.03	24.6339	15.08	24.6515								165.03	24.7078	165.05	24.7051	165.07	24.7063	165	24.7032	165.03	24.7005								15.03	0.05184	15.05	0.05177	15.07	0.0518	15	0.05172	15.03	0.05166
15.31	24.6459	15.25	24.639	15.24	24.6541	15.23	24.6327	15.28	24.652								165.23	24.7078	165.25	24.7027	165.27	24.7063	165.2	24.7039	165.23	24.7005								15.23	0.05184	15.25	0.05171	15.27	0.0518	15.2	0.05174	15.23	0.05166
15.42	24.6447	15.48	24.6409	15.48	24.6539	15.44	24.6346	15.49	24.6507								165.47	24.7078	165.48	24.7058	165.48	24.707	165.43	24.7037	165.44	24.702								15.47	0.05184	15.48	0.05179	15.48	0.05182	15.43	0.05174	15.44	0.05169
15.62	24.6447	15.69	24.6419	15.68	24.6527	15.64	24.6317	15.69	24.6493								165.67	24.7087	165.69	24.7066	165.68	24.7094	165.64	24.7044	165.64	24.701								15.67	0.05186	15.69	0.05181	15.68	0.05188	15.64	0.05175	15.64	0.05167
15.82	24.645	15.89	24.6426	15.88	24.6548	15.84	24.6342	15.89	24.6503								165.88	24.7066	165.89	24.7063	165.88	24.7058	165.84	24.7015	165.84	24.6976								15.88	0.05181	15.89	0.0518	15.88	0.05179	15.84	0.05168	15.84	0.05158
16.02	24.6435	16.09	24.6433	16.09	24.6551	16.04	24.6337	16.09	24.6488								166.08	24.7106	166.09	24.7066	166.08	24.7073	166.04	24.7027	166.04	24.701								16.08	0.05191	16.09	0.05181	16.08	0.05183	16.04	0.05171	16.04	0.05167
16.23	24.6455	16.29	24.6419	16.29	24.6544	16.24	24.6349	16.29	24.6527								166.28	24.7102	166.29	24.7041	166.29	24.7078	166.24	24.7029	166.24	24.701								16.28	0.0519	16.29	0.05175	16.29	0.05184	16.24	0.05172	16.24	0.05167
16.44	24.6464	16.4	24.6404	16.49	24.6544	16.48	24.633	16.4	24.6536								166.48	24.7102	166.49	24.7063	166.49	24.709	166.45	24.7025	166.45	24.7013								16.48	0.0519	16.49	0.0518	16.49	0.05187	16.45	0.0517	16.45	0.05167
16.64	24.6486	16.69	24.6394	16.69	24.6534	16.68	24.6339	16.6	24.652								166.68	24.7097	166.69	24.7066	166.69	24.7078	166.65	24.7034	166.65	24.7022								16.68	0.05189	16.69	0.05181	16.69	0.05184	16.65	0.05173	16.65	0.0517
16.84	24.6474	16.89	24.639	16.89	24.6539	16.88	24.6334	16.8	24.6522								166.88	24.7092	166.89	24.7053	166.89	24.707	166.85	24.7039	166.85	24.7015								16.88	0.05188	16.89	0.05178	16.89	0.05182	16.85	0.05174	16.85	0.05168
17.04	24.6447	17.09	24.6382	17.09	24.6544	17.08	24.6332	17	24.6515								167.08	24.7104	167.09	24.7046	167.09	24.709	167.05	24.7037	167.05	24.7003								17.08	0.05191	17.09	0.05176	17.09	0.05187	17.05	0.05174	17.05	0.05165
17.24	24.6467	17.33	24.6387	17.33	24.6532	17.29	24.6344	17.2	24.6524								167.32	24.7104	167.33	24.7056	167.31	24.7097	167.25	24.7053	167.25	24.7015								17.32	0.05191	17.33	0.05178	17.31	0.05189	17.25	0.05178	17.25	0.05168
17.44	24.6445	17.43	24.6409	17.43	24.6532	17.49	24.6334	17.42	24.6517								167.42	24.7109	167.43	24.7044	167.41	24.7094	167.48	24.7058	167.47	24.701								17.42	0.05192	17.43	0.05175	17.41	0.05188	17.48	0.05179	17.47	0.05167
17.64	24.6443	17.64	24.6406	17.63	24.6553	17.69	24.633	17.62	24.6522								167.62	24.7099	167.63	24.7056	167.62	24.7097	167.69	24.7044	167.67	24.701								17.62	0.0519	17.63	0.05178	17.62	0.05189	17.69	0.05175	17.67	0.05167
17.84	24.6447	17.84	24.6392	17.84	24.6553	17.89	24.6322	17.82	24.6532								167.82	24.7102	167.83	24.7056	167.82	24.708	167.89	24.7039	167.87	24.7013								17.82	0.0519	17.83	0.05178	17.82	0.05185	17.89	0.05174	17.87	0.05167
18.04	24.645	18.03	24.6404	18.04	24.6546	18.09	24.6339	18.03	24.6532								168.03	24.7097	168.04	24.7068	168.02	24.7032	168.09	24.7046	168.08	24.7025								18.03	0.05189	18.04	0.05182	18.02	0.05172	18.09	0.05176	18.08	0.0517
18.24	24.6452	18.24	24.6404	18.24	24.6551	18.31	24.633	18.22	24.6527								168.23	24.7097	168.24	24.7061	168.22	24.7053	168.29	24.7058	168.28	24.702								18.23	0.05189	18.24	0.0518	18.22	0.05178	18.29	0.05179	18.28	0.05169
18.47	24.645	18.44	24.6387	18.44	24.6541	18.41	24.6349	18.43	24.651								168.43	24.7104	168.45	24.7068	168.43	24.7044	168.4	24.7037	168.49	24.701								18.43	0.05191	18.45	0.05182	18.43	0.05175	18.4	0.05174	18.49	0.05167
18.67	24.6433	18.64	24.6406	18.64	24.6553	18.62	24.6358	18.63	24.6527								168.63	24.7099	168.65	24.7073	168.63	24.7037	168.6	24.7044	168.69	24.7017								18.63	0.0519	18.65	0.05183	18.63	0.05174	18.6	0.05175	18.69	0.05169
18.87	24.645	18.84	24.6404	18.84	24.6536	18.82	24.6361	18.84	24.6548								168.83	24.7097	168.85	24.7053	168.83	24.7037	168.8	24.7049	168.89	24.7017								18.83	0.05189	18.85	0.05178	18.83	0.05174	18.8	0.05177	18.89	0.05169
19.07	24.6464	19.04	24.6406	19.04	24.6539	19.02	24.6342	19.03	24.6527								169.03	24.7063	169.05	24.7066	169.03	24.7034	169	24.7039	169.09	24.7013								19.03	0.0518	19.05	0.05181	19.03	0.05173	19	0.05174	19.09	0.05167
19.37	24.6474	19.34	24.6397	19.34	24.6481	19.31	24.6337	19.33	24.6505								169.33	24.7056	169.34	24.7032	169.33	24.7097	169.28	24.7003	169.39	24.7044								19.33	0.05178	19.34	0.05172	19.33	0.05189	19.28	0.05165	19.39	0.05175
19.47	24.6481	19.44	24.6382	19.44	24.6483	19.42	24.6334	19.43	24.6505								169.43	24.7049	169.44	24.7029	169.43	24.7097	169.49	24.7015	169.49	24.702								19.43	0.05177	19.44	0.05172	19.43	0.05189	19.49	0.05168	19.49	0.05169
19.67	24.6464	19.64	24.6394	19.64	24.6488	19.62	24.633	19.63	24.6507								169.63	24.7068	169.64	24.7039	169.63	24.7106	169.69	24.6993	169.69	24.7032								19.63	0.05182	19.64	0.05174	19.63	0.05191	19.69	0.05162	19.69	0.05172
19.88	24.6495	19.84	24.6378	19.84	24.6495	19.82	24.6327	19.83	24.6495								169.83	24.7063	169.84	24.7034	169.83	24.7116	169.89	24.7005	169.89	24.7039								19.83	0.0518	19.84	0.05173	19.83	0.05194	19.89	0.05166	19.89	0.05174
20.08	24.6488	20.04	24.6378	20.04	24.65	20.02	24.633	20.03	24.6481								170.03	24.708	170.04	24.7046	170.03	24.7094	170.09	24.6984	170.09	24.7032								20.03	0.05185	20.04	0.05176	20.03	0.05188	20.09	0.0516	20.09	0.05172
20.29	24.6481	20.24	24.6392	20.24	24.6493	20.23	24.6332	20.23	24.6495								170.23	24.7066	170.24	24.7056	170.23	24.7087	170.29	24.6976	170.29	24.7037								20.23	0.05181	20.24	0.05178	20.23	0.05186	20.29	0.05158	20.29	0.05174
20.49	24.6462	20.45	24.6373	20.48	24.6488	20.44	24.6317	20.44	24.65								170.44	24.7078	170.45	24.7046	170.44	24.707	170.4	24.6998	170.49	24.7049								20.44	0.05184	20.45	0.05176	20.44	0.05182	20.4	0.05164	20.49	0.05177
20.69	24.6455	20.65	24.6385	20.68	24.6476	20.64	24.632	20.64	24.6486								170.64	24.7075	170.65	24.7032	170.64	24.7078	170.6	24.6996	170.69	24.7049								20.64	0.05183	20.65	0.05172	20.64	0.05184	20.6	0.05163	20.69	0.05177
20.89	24.6462	20.85	24.6366	20.89	24.6498	20.84	24.6322	20.84	24.6503								170.84	24.7078	170.85	24.7027	170.84	24.708	170.8	24.6986	170.89	24.7053								20.84	0.05184	20.85	0.05171	20.84	0.05185	20.8	0.05161	20.89	0.05178
21.09	24.6464	21.05	24.638	21.09	24.6481	21.04	24.6325	21.04	24.6495								171.04	24.709	171.05	24.7022	171.04	24.7087	171	24.7008	171.09	24.7049								21.04	0.05187	21.05	0.0517	21.04	0.05186	21	0.05166	21.09	0.05177
21.32	24.6443	21.25	24.6394	21.29	24.6495	21.24	24.6332	21.24	24.651								171.24	24.7102	171.25	24.7008	171.24	24.7106	171.2	24.6993	171.33	24.7041								21.24	0.0519	21.25	0.05166	21.24	0.05191	21.2	0.05162	21.33	0.05175
21.43	24.6457	21.48	24.6397	21.49	24.6483	21.44	24.6344	21.48	24.6527								171.47	24.7082	171.48	24.702	171.48	24.7078	171.42	24.7001	171.43	24.7063								21.47	0.05185	21.48	0.05169	21.48	0.05184	21.42	0.05164	21.43	0.0518
21.63	24.645	21.68	24.6382	21.69	24.6474	21.64	24.6346	21.68	24.65								171.68	24.7082	171.69	24.7017	171.68	24.7104	171.63	24.7003	171.63	24.7049								21.68	0.05185	21.69	0.05169	21.68	0.05191	21.63	0.05165	21.63	0.05177
21.83	24.6462	21.88	24.6387	21.89	24.6481	21.84	24.6342	21.88	24.6495								171.88	24.7092	171.89	24.7015	171.88	24.709	171.83	24.702	171.83	24.7046								21.88	0.05188	21.89	0.05168	21.88	0.05187	21.83	0.05169	21.83	0.05176
22.03	24.6459	22.09	24.6373	22.09	24.6483	22.04	24.6332	22.08	24.6493								172.08	24.7104	172.09	24.7015	172.08	24.7097	172.03	24.7008	172.03	24.7039								22.08	0.05191	22.09	0.05168	22.08	0.05189	22.03	0.05166	22.03	0.05174
22.23	24.6481	22.29	24.6378	22.33	24.6486	22.24	24.6342	22.29	24.6503								172.28	24.7106	172.29	24.7003	172.29	24.708	172.23	24.6998	172.23	24.7051								22.28	0.05191	22.29	0.05165	22.29	0.05185	22.23	0.05164	22.23	0.05177
22.44	24.6476	22.4	24.638	22.43	24.6491	22.48	24.632	22.49	24.6512								172.49	24.7087	172.4	24.7022	172.49	24.7075	172.44	24.7005	172.44	24.7066								22.49	0.05186	22.4	0.0517	22.49	0.05183	22.44	0.05166	22.44	0.05181
22.64	24.6479	22.6	24.6358	22.63	24.65	22.68	24.6315	22.69	24.6524								172.69	24.7106	172.6	24.6991	172.69	24.7082	172.64	24.7005	172.64	24.7051								22.69	0.05191	22.6	0.05162	22.69	0.05185	22.64	0.05166	22.64	0.05177
22.84	24.6483	22.8	24.6368	22.84	24.6491	22.88	24.633	22.89	24.6522								172.89	24.7111	172.8	24.7003	172.89	24.7085	172.84	24.6993	172.84	24.7058								22.89	0.05193	22.8	0.05165	22.89	0.05186	22.84	0.05162	22.84	0.05179
23.04	24.6476	23	24.6368	23.04	24.6495	23.08	24.631	23.09	24.6524								173.09	24.7102	173	24.6991	173.09	24.7094	173.04	24.701	173.04	24.7034								23.09	0.0519	23	0.05162	23.09	0.05188	23.04	0.05167	23.04	0.05173
23.24	24.6469	23.2	24.637	23.24	24.6488	23.29	24.6308	23.32	24.6507								173.32	24.7102	173.2	24.6976	173.32	24.7075	173.24	24.6998	173.24	24.7063								23.32	0.0519	23.2	0.05158	23.32	0.05183	23.24	0.05164	23.24	0.0518
23.46	24.6462	23.43	24.6378	23.44	24.6476	23.49	24.6344	23.43	24.6536								173.42	24.7085	173.43	24.6991	173.43	24.708	173.45	24.6996	173.48	24.7061								23.42	0.05186	23.43	0.05162	23.43	0.05185	23.45	0.05163	23.48	0.0518
23.67	24.6471	23.63	24.6368	23.64	24.6476	23.69	24.6342	23.63	24.6536								173.63	24.7082	173.64	24.7008	173.63	24.707	173.65	24.6989	173.68	24.7058								23.63	0.05185	23.64	0.05166	23.63	0.05182	23.65	0.05161	23.68	0.05179
23.87	24.6471	23.83	24.6342	23.84	24.6486	23.89	24.633	23.84	24.6539								173.83	24.7082	173.84	24.7025	173.83	24.7078	173.85	24.7005	173.88	24.7061								23.83	0.05185	23.84	0.0517	23.83	0.05184	23.85	0.05166	23.88	0.0518
24.07	24.6495	24.04	24.638	24.04	24.6469	24.09	24.6293	24.04	24.6503								174.03	24.7085	174.04	24.7039	174.03	24.7099	174.05	24.7015	174.09	24.7039								24.03	0.05186	24.04	0.05174	24.03	0.0519	24.05	0.05168	24.09	0.05174
24.27	24.6474	24.24	24.6397	24.24	24.6474	24.33	24.6313	24.24	24.6517								174.23	24.7109	174.24	24.7015	174.23	24.7087	174.25	24.7003	174.29	24.7046								24.23	0.05192	24.24	0.05168	24.23	0.05186	24.25	0.05165	24.29	0.05176
24.48	24.6469	24.45	24.6387	24.48	24.6476	24.43	24.6317	24.44	24.6512								174.44	24.7087	174.45	24.7005	174.44	24.7073	174.47	24.6998	174.4	24.7041								24.44	0.05186	24.45	0.05166	24.44	0.05183	24.47	0.05164	24.4	0.05175
24.68	24.6491	24.65	24.6387	24.69	24.6471	24.63	24.632	24.64	24.6517								174.64	24.7061	174.65	24.7017	174.64	24.708	174.68	24.7017	174.6	24.7046								24.64	0.0518	24.65	0.05169	24.64	0.05185	24.68	0.05169	24.6	0.05176
24.88	24.6491	24.85	24.639	24.89	24.6483	24.83	24.6337	24.84	24.6517								174.84	24.708	174.85	24.7029	174.84	24.7085	174.88	24.702	174.8	24.7039								24.84	0.05185	24.85	0.05172	24.84	0.05186	24.88	0.05169	24.8	0.05174
25.08	24.6481	25.05	24.637	25.09	24.6498	25.03	24.6317	25.04	24.6507								175.04	24.7087	175.05	24.7041	175.04	24.7092	175.08	24.7015	175	24.7075								25.04	0.05186	25.05	0.05175	25.04	0.05188	25.08	0.05168	25	0.05183
25.29	24.6471	25.25	24.6385	25.29	24.6483	25.23	24.6332	25.24	24.6512								175.24	24.709	175.25	24.7034	175.24	24.7073	175.28	24.7027	175.2	24.7039								25.24	0.05187	25.25	0.05173	25.24	0.05183	25.28	0.05171	25.2	0.05174
25.49	24.6476	25.48	24.6387	25.49	24.6503	25.44	24.633	25.48	24.652								175.47	24.7092	175.48	24.7032	175.48	24.7056	175.49	24.7005	175.42	24.7037								25.47	0.05188	25.48	0.05172	25.48	0.05178	25.49	0.05166	25.42	0.05174
25.69	24.6493	25.68	24.6375	25.69	24.6507	25.64	24.6337	25.68	24.6512								175.68	24.7087	175.69	24.7039	175.68	24.7099	175.69	24.7003	175.62	24.7056								25.68	0.05186	25.69	0.05174	25.68	0.0519	25.69	0.05165	25.62	0.05178
25.89	24.6483	25.89	24.6368	25.89	24.6486	25.84	24.6322	25.88	24.6517								175.88	24.7078	175.89	24.7022	175.88	24.708	175.89	24.7013	175.82	24.7053								25.88	0.05184	25.89	0.0517	25.88	0.05185	25.89	0.05167	25.82	0.05178
26.09	24.6476	26.09	24.6378	26.09	24.6488	26.04	24.6322	26.09	24.651								176.08	24.7087	176.09	24.7025	176.08	24.7092	176.09	24.702	176.03	24.7061								26.08	0.05186	26.09	0.0517	26.08	0.05188	26.09	0.05169	26.03	0.0518
26.32	24.6495	26.29	24.6385	26.33	24.6471	26.24	24.631	26.29	24.6527								176.28	24.7087	176.29	24.7027	176.29	24.708	176.3	24.6986	176.23	24.7044								26.28	0.05186	26.29	0.05171	26.29	0.05185	26.3	0.05161	26.23	0.05175
26.43	24.6483	26.4	24.6392	26.43	24.6491	26.48	24.6332	26.49	24.6517								176.49	24.7085	176.4	24.7029	176.49	24.7087	176.4	24.701	176.44	24.7061								26.49	0.05186	26.4	0.05172	26.49	0.05186	26.4	0.05167	26.44	0.0518
26.63	24.6474	26.6	24.638	26.63	24.6483	26.68	24.6342	26.69	24.6515								176.69	24.7085	176.6	24.7032	176.69	24.708	176.6	24.6998	176.64	24.708								26.69	0.05186	26.6	0.05172	26.69	0.05185	26.6	0.05164	26.64	0.05185
26.83	24.6469	26.8	24.6356	26.84	24.6507	26.88	24.632	26.89	24.6527								176.89	24.7106	176.8	24.7029	176.89	24.7087	176.8	24.7005	176.84	24.7155								26.89	0.05191	26.8	0.05172	26.89	0.05186	26.8	0.05166	26.84	0.05204
27.03	24.6481	27	24.638	27.04	24.651	27.08	24.633	27.09	24.6517								177.09	24.709	177	24.7015	177.09	24.707	177	24.6996	177.04	24.7104								27.09	0.05187	27	0.05168	27.09	0.05182	27	0.05163	27.04	0.05191
27.23	24.6464	27.2	24.6378	27.24	24.6505	27.29	24.6332	27.33	24.652								177.32	24.7087	177.2	24.702	177.32	24.7078	177.2	24.6993	177.24	24.7075								27.32	0.05186	27.2	0.05169	27.32	0.05184	27.2	0.05162	27.24	0.05183
27.44	24.6457	27.43	24.6361	27.44	24.65	27.49	24.6344	27.43	24.6529								177.42	24.7092	177.43	24.701	177.43	24.7075	177.42	24.6991	177.45	24.707								27.42	0.05188	27.43	0.05167	27.43	0.05183	27.42	0.05162	27.45	0.05182
27.64	24.6474	27.64	24.6373	27.64	24.6488	27.69	24.6661	27.64	24.6527								177.63	24.7097	177.64	24.7032	177.63	24.7085	177.62	24.7013	177.65	24.7053								27.63	0.05189	27.64	0.05172	27.63	0.05186	27.62	0.05167	27.65	0.05178
27.84	24.6467	27.84	24.6366	27.84	24.6495	27.89	24.631	27.84	24.6527								177.83	24.7094	177.84	24.7022	177.83	24.7082	177.83	24.6996	177.85	24.7034								27.83	0.05188	27.84	0.0517	27.83	0.05185	27.83	0.05163	27.85	0.05173
28.04	24.6469	28.04	24.6385	28.04	24.6505	28.09	24.632	28.04	24.6524								178.03	24.7106	178.04	24.701	178.03	24.7063	178.03	24.6996	178.05	24.7056								28.03	0.05191	28.04	0.05167	28.03	0.0518	28.03	0.05163	28.05	0.05178
28.24	24.6462	28.24	24.6392	28.24	24.652	28.32	24.6325	28.24	24.6512								178.23	24.7114	178.24	24.7037	178.23	24.7051	178.23	24.7005	178.25	24.7056								28.23	0.05193	28.24	0.05174	28.23	0.05177	28.23	0.05166	28.25	0.05178
28.48	24.6459	28.45	24.639	28.48	24.6503	28.43	24.6351	28.44	24.6529								178.44	24.7116	178.45	24.701	178.44	24.7097	178.44	24.7008	178.48	24.7027								28.44	0.05194	28.45	0.05167	28.44	0.05189	28.44	0.05166	28.48	0.05171
28.68	24.6464	28.65	24.6404	28.69	24.6505	28.63	24.6315	28.64	24.6515								178.64	24.7094	178.65	24.7003	178.64	24.7094	178.64	24.6986	178.68	24.7046								28.64	0.05188	28.65	0.05165	28.64	0.05188	28.64	0.05161	28.68	0.05176
28.88	24.6476	28.85	24.6385	28.89	24.65	28.83	24.633	28.84	24.6544								178.84	24.7114	178.85	24.7013	178.84	24.707	178.84	24.7001	178.88	24.707								28.84	0.05193	28.85	0.05167	28.84	0.05182	28.84	0.05164	28.88	0.05182
29.08	24.6419	29.05	24.6394	29.09	24.65	29.03	24.6339	29.04	24.6524								179.04	24.7111	179.05	24.7029	179.04	24.7068	179.04	24.6998	179.09	24.7044								29.04	0.05193	29.05	0.05172	29.04	0.05182	29.04	0.05164	29.09	0.05175
29.27	24.6426	29.34	24.6416	29.38	24.6546	29.33	24.6382	29.34	24.6544								179.33	24.7092	179.34	24.7034	179.34	24.708	179.34	24.7063	179.39	24.708								29.33	0.05188	29.34	0.05173	29.34	0.05185	29.34	0.0518	29.39	0.05185
29.48	24.645	29.44	24.6426	29.49	24.6532	29.43	24.637	29.44	24.6536								179.43	24.7102	179.44	24.7041	179.44	24.7082	179.44	24.707	179.49	24.7078								29.43	0.0519	29.44	0.05175	29.44	0.05185	29.44	0.05182	29.49	0.05184
29.68	24.6438	29.64	24.6435	29.69	24.6534	29.63	24.6373	29.64	24.6524								179.63	24.7094	179.64	24.7039	179.64	24.707	179.64	24.7058	179.69	24.7087								29.63	0.05188	29.64	0.05174	29.64	0.05182	29.64	0.05179	29.69	0.05186
29.88	24.6438	29.84	24.6421	29.89	24.6536	29.83	24.6385	29.84	24.6527								179.83	24.7114	179.84	24.7053	179.84	24.707	179.84	24.7063	179.89	24.7066								29.83	0.05193	29.84	0.05178	29.84	0.05182	29.84	0.0518	29.89	0.05181
30.08	24.6438	30.04	24.6433	30.09	24.6534	30.03	24.6397	30.04	24.6534								180.03	24.7111	180.04	24.7058	180.04	24.7082	180.04	24.7056	180.09	24.7053								30.03	0.05193	30.04	0.05179	30.04	0.05185	30.04	0.05178	30.09	0.05178
30.29	24.6455	30.24	24.6431	30.29	24.6527	30.23	24.638	30.24	24.6522								180.23	24.7087	180.24	24.7058	180.24	24.7082	180.24	24.7051	180.29	24.7056								30.23	0.05186	30.24	0.05179	30.24	0.05185	30.24	0.05177	30.29	0.05178
30.49	24.645	30.45	24.6426	30.49	24.6522	30.44	24.6378	30.44	24.6536								180.44	24.708	180.45	24.7053	180.44	24.7099	180.45	24.7056	180.49	24.707								30.44	0.05185	30.45	0.05178	30.44	0.0519	30.45	0.05178	30.49	0.05182
30.69	24.645	30.65	24.6435	30.69	24.6529	30.64	24.6375	30.64	24.6539								180.64	24.7102	180.65	24.7039	180.64	24.7058	180.65	24.7085	180.69	24.707								30.64	0.0519	30.65	0.05174	30.64	0.05179	30.65	0.05186	30.69	0.05182
30.89	24.644	30.85	24.6416	30.89	24.6546	30.84	24.6375	30.84	24.6541								180.84	24.7104	180.85	24.7034	180.84	24.7032	180.85	24.7078	180.89	24.7068								30.84	0.05191	30.85	0.05173	30.84	0.05172	30.85	0.05184	30.89	0.05182
31.09	24.6445	31.05	24.6443	31.09	24.6536	31.04	24.6358	31.04	24.6558								181.04	24.7104	181.05	24.7039	181.04	24.7051	181.05	24.7075	181.09	24.7066								31.04	0.05191	31.05	0.05174	31.04	0.05177	31.05	0.05183	31.09	0.05181
31.33	24.644	31.25	24.6421	31.33	24.6551	31.24	24.637	31.24	24.656								181.24	24.7118	181.25	24.7044	181.27	24.7078	181.25	24.7068	181.33	24.7075								31.24	0.05194	31.25	0.05175	31.27	0.05184	31.25	0.05182	31.33	0.05183
31.43	24.6428	31.48	24.6426	31.43	24.6556	31.48	24.6392	31.48	24.6575								181.47	24.7099	181.48	24.7029	181.48	24.707	181.45	24.7078	181.43	24.707								31.47	0.0519	31.48	0.05172	31.48	0.05182	31.45	0.05184	31.43	0.05182
31.63	24.6426	31.69	24.6426	31.64	24.6544	31.68	24.6356	31.68	24.6565								181.67	24.7094	181.68	24.7046	181.68	24.7085	181.65	24.7068	181.63	24.7046								31.67	0.05188	31.68	0.05176	31.68	0.05186	31.65	0.05182	31.63	0.05176
31.83	24.6445	31.89	24.6443	31.84	24.6536	31.88	24.6361	31.89	24.6572								181.88	24.709	181.89	24.7022	181.88	24.7066	181.85	24.7066	181.84	24.7041								31.88	0.05187	31.89	0.0517	31.88	0.05181	31.85	0.05181	31.84	0.05175
32.04	24.6438	32.09	24.6438	32.04	24.6556	32.08	24.6358	32.09	24.6556								182.08	24.7092	182.09	24.7034	182.08	24.7078	182.05	24.7056	182.04	24.7066								32.08	0.05188	32.09	0.05173	32.08	0.05184	32.05	0.05178	32.04	0.05181
32.23	24.6435	32.3	24.6459	32.24	24.656	32.29	24.6368	32.29	24.656								182.28	24.709	182.29	24.7037	182.29	24.7085	182.25	24.7073	182.24	24.7056								32.28	0.05187	32.29	0.05174	32.29	0.05186	32.25	0.05183	32.24	0.05178
32.44	24.6426	32.4	24.6447	32.44	24.6541	32.49	24.6382	32.4	24.6572								182.49	24.709	182.4	24.7034	182.49	24.7092	182.48	24.7034	182.45	24.7058								32.49	0.05187	32.4	0.05173	32.49	0.05188	32.48	0.05173	32.45	0.05179
32.64	24.6426	32.6	24.6457	32.64	24.6532	32.69	24.6378	32.6	24.6551								182.69	24.7075	182.6	24.7029	182.69	24.7092	182.68	24.7068	182.65	24.7066								32.69	0.05183	32.6	0.05172	32.69	0.05188	32.68	0.05182	32.65	0.05181
32.84	24.6443	32.8	24.6443	32.84	24.6536	32.89	24.6375	32.8	24.656								182.89	24.7058	182.8	24.702	182.89	24.7078	182.88	24.7066	182.85	24.7078								32.89	0.05179	32.8	0.05169	32.89	0.05184	32.88	0.05181	32.85	0.05184
33.04	24.6433	33	24.6443	33.04	24.6544	33.09	24.637	33	24.6544								183.09	24.7097	183	24.7032	183.09	24.7092	183.08	24.7078	183.05	24.7061								33.09	0.05189	33	0.05172	33.09	0.05188	33.08	0.05184	33.05	0.0518
33.24	24.644	33.2	24.6435	33.24	24.6544	33.31	24.6378	33.2	24.6553								183.32	24.7082	183.2	24.7008	183.32	24.7097	183.29	24.7075	183.25	24.7075								33.32	0.05185	33.2	0.05166	33.32	0.05189	33.29	0.05183	33.25	0.05183
33.48	24.644	33.42	24.6445	33.48	24.6534	33.42	24.6361	33.42	24.6568								183.43	24.7078	183.43	24.7032	183.42	24.7082	183.4	24.7058	183.48	24.7063								33.43	0.05184	33.43	0.05172	33.42	0.05185	33.4	0.05179	33.48	0.0518
33.68	24.644	33.62	24.6445	33.68	24.6529	33.62	24.6351	33.62	24.6563								183.63	24.709	183.64	24.702	183.63	24.7092	183.6	24.7066	183.69	24.7056								33.63	0.05187	33.64	0.05169	33.63	0.05188	33.6	0.05181	33.69	0.05178
33.89	24.6423	33.83	24.6445	33.89	24.6532	33.82	24.6378	33.82	24.6556								183.83	24.709	183.84	24.7003	183.83	24.7087	183.8	24.7073	183.89	24.7056								33.83	0.05187	33.84	0.05165	33.83	0.05186	33.8	0.05183	33.89	0.05178
34.09	24.6433	34.03	24.6421	34.09	24.6536	34.02	24.638	34.03	24.6551								184.03	24.7094	184.04	24.7005	184.03	24.7087	184	24.7066	184.09	24.7063								34.03	0.05188	34.04	0.05166	34.03	0.05186	34	0.05181	34.09	0.0518
34.24	24.6438	34.23	24.6421	34.29	24.6548	34.23	24.6363	34.23	24.6556								184.23	24.7092	184.24	24.7013	184.23	24.7073	184.2	24.7063	184.29	24.7053								34.23	0.05188	34.24	0.05167	34.23	0.05183	34.2	0.0518	34.29	0.05178
34.45	24.6431	34.44	24.6431	34.4	24.6529	34.44	24.6368	34.44	24.6548								184.44	24.7087	184.45	24.702	184.44	24.7082	184.44	24.7049	184.4	24.708								34.44	0.05186	34.45	0.05169	34.44	0.05185	34.44	0.05177	34.4	0.05185
34.65	24.6438	34.64	24.6438	34.6	24.6548	34.64	24.6354	34.64	24.6556								184.64	24.7092	184.65	24.7034	184.64	24.7087	184.64	24.7053	184.6	24.7073								34.64	0.05188	34.65	0.05173	34.64	0.05186	34.64	0.05178	34.6	0.05183
34.88	24.6428	34.84	24.6428	34.8	24.658	34.84	24.6363	34.84	24.6551								184.84	24.709	184.85	24.7034	184.84	24.7104	184.84	24.707	184.8	24.708								34.84	0.05187	34.85	0.05173	34.84	0.05191	34.84	0.05182	34.8	0.05185
35.08	24.6406	35.04	24.6411	35	24.6558	35.04	24.6366	35.04	24.656								185.04	24.7078	185.05	24.7037	185.04	24.7075	185.04	24.7075	185	24.7073								35.04	0.05184	35.05	0.05174	35.04	0.05183	35.04	0.05183	35	0.05183
35.29	24.6431	35.24	24.6414	35.2	24.6558	35.24	24.6375	35.24	24.6558								185.24	24.7087	185.25	24.7022	185.24	24.7104	185.24	24.7085	185.2	24.7094								35.24	0.05186	35.25	0.0517	35.24	0.05191	35.24	0.05186	35.2	0.05188
35.49	24.6414	35.45	24.6421	35.42	24.6539	35.44	24.637	35.45	24.6556								185.47	24.7073	185.48	24.7022	185.48	24.7073	185.45	24.7068	185.43	24.707								35.47	0.05183	35.48	0.0517	35.48	0.05183	35.45	0.05182	35.43	0.05182
35.69	24.6426	35.65	24.6409	35.62	24.6544	35.64	24.637	35.65	24.6546								185.67	24.7075	185.68	24.701	185.68	24.7092	185.65	24.7073	185.63	24.7061								35.67	0.05183	35.68	0.05167	35.68	0.05188	35.65	0.05183	35.63	0.0518
35.89	24.6433	35.85	24.6421	35.82	24.6548	35.84	24.6385	35.85	24.6548								185.88	24.7063	185.89	24.7013	185.88	24.7087	185.85	24.7073	185.84	24.7056								35.88	0.0518	35.89	0.05167	35.88	0.05186	35.85	0.05183	35.84	0.05178
36.09	24.6431	36.05	24.6428	36.03	24.6548	36.04	24.6387	36.05	24.6556								186.08	24.7075	186.09	24.7056	186.08	24.7092	186.05	24.707	186.04	24.7073								36.08	0.05183	36.09	0.05178	36.08	0.05188	36.05	0.05182	36.04	0.05183
36.33	24.6332	36.25	24.6431	36.23	24.6565	36.27	24.6402	36.25	24.6551								186.28	24.7066	186.29	24.7056	186.29	24.7104	186.25	24.7037	186.24	24.7058								36.28	0.05181	36.29	0.05178	36.29	0.05191	36.25	0.05174	36.24	0.05179
36.43	24.6344	36.47	24.6431	36.44	24.657	36.48	24.6382	36.48	24.6558								186.49	24.7049	186.4	24.7017	186.49	24.7085	186.49	24.7053	186.45	24.7049								36.49	0.05177	36.4	0.05169	36.49	0.05186	36.49	0.05178	36.45	0.05177
36.63	24.6397	36.68	24.6433	36.64	24.6546	36.68	24.6397	36.68	24.6568								186.69	24.7046	186.6	24.7017	186.69	24.708	186.69	24.7041	186.65	24.7029								36.69	0.05176	36.6	0.05169	36.69	0.05185	36.69	0.05175	36.65	0.05172
36.83	24.6416	36.88	24.6423	36.84	24.6548	36.89	24.6382	36.88	24.6572								186.89	24.7061	186.8	24.7015	186.89	24.7099	186.89	24.7039	186.85	24.7039								36.89	0.0518	36.8	0.05168	36.89	0.0519	36.89	0.05174	36.85	0.05174
37.04	24.6421	37.08	24.6426	37.04	24.6546	37.08	24.6378	37.09	24.6589								187.09	24.7056	187	24.7029	187.09	24.7085	187.09	24.7061	187.05	24.7051								37.09	0.05178	37	0.05172	37.09	0.05186	37.09	0.0518	37.05	0.05177
37.24	24.6416	37.28	24.6431	37.24	24.6551	37.29	24.639	37.29	24.6587								187.32	24.7075	187.2	24.7029	187.32	24.7102	187.3	24.7046	187.25	24.7039								37.32	0.05183	37.2	0.05172	37.32	0.0519	37.3	0.05176	37.25	0.05174
37.44	24.6416	37.49	24.6433	37.45	24.6532	37.49	24.6375	37.49	24.6568								187.43	24.7078	187.43	24.7037	187.43	24.708	187.4	24.7046	187.48	24.7046								37.43	0.05184	37.43	0.05174	37.43	0.05185	37.4	0.05176	37.48	0.05176
37.64	24.6409	37.69	24.6414	37.65	24.6553	37.69	24.637	37.69	24.6565								187.63	24.7068	187.64	24.7053	187.63	24.7087	187.6	24.7063	187.69	24.702								37.63	0.05182	37.64	0.05178	37.63	0.05186	37.6	0.0518	37.69	0.05169
37.84	24.6421	37.89	24.6428	37.85	24.6553	37.89	24.637	37.89	24.6553								187.83	24.7063	187.84	24.7051	187.83	24.708	187.8	24.7058	187.89	24.7034								37.83	0.0518	37.84	0.05177	37.83	0.05185	37.8	0.05179	37.89	0.05173
38.04	24.6428	38.09	24.6416	38.05	24.6565	38.09	24.637	38.09	24.6558								188.03	24.7053	188.04	24.7046	188.03	24.707	188	24.707	188.09	24.7037								38.03	0.05178	38.04	0.05176	38.03	0.05182	38	0.05182	38.09	0.05174
38.24	24.6419	38.3	24.6428	38.25	24.6546	38.32	24.6368	38.33	24.6568								188.23	24.707	188.24	24.7034	188.23	24.7075	188.2	24.7075	188.34	24.7053								38.23	0.05182	38.24	0.05173	38.23	0.05183	38.2	0.05183	38.34	0.05178
38.48	24.6409	38.4	24.6423	38.48	24.6532	38.41	24.6361	38.43	24.6575								188.44	24.7087	188.45	24.7041	188.44	24.7068	188.42	24.7068	188.48	24.7044								38.44	0.05186	38.45	0.05175	38.44	0.05182	38.42	0.05182	38.48	0.05175
38.68	24.6414	38.6	24.6421	38.69	24.6548	38.62	24.6375	38.63	24.6572								188.64	24.7099	188.65	24.7068	188.64	24.7082	188.63	24.7087	188.68	24.7037								38.64	0.0519	38.65	0.05182	38.64	0.05185	38.63	0.05186	38.68	0.05174
38.89	24.6416	38.8	24.6419	38.89	24.6536	38.82	24.6378	38.84	24.6594								188.84	24.707	188.85	24.7068	188.84	24.7075	188.83	24.7082	188.89	24.7053								38.84	0.05182	38.85	0.05182	38.84	0.05183	38.83	0.05185	38.89	0.05178
39.09	24.6481	39	24.6428	39.09	24.6534	39.02	24.6392	39.04	24.6558								189.04	24.7075	189.05	24.7061	189.04	24.7075	189.03	24.7085	189.09	24.7041								39.04	0.05183	39.05	0.0518	39.04	0.05183	39.03	0.05186	39.09	0.05175
39.28	24.6455	39.28	24.6435	39.39	24.6558	39.32	24.639	39.33	24.6544								189.33	24.708	189.39	24.709	189.33	24.7073	189.34	24.7075	189.39	24.7046								39.33	0.05185	39.39	0.05187	39.33	0.05183	39.34	0.05183	39.39	0.05176
39.49	24.6479	39.49	24.6443	39.49	24.6551	39.43	24.638	39.43	24.6558								189.43	24.708	189.49	24.7078	189.43	24.7068	189.44	24.7073	189.49	24.7041								39.43	0.05185	39.49	0.05184	39.43	0.05182	39.44	0.05183	39.49	0.05175
39.69	24.6491	39.69	24.644	39.69	24.6558	39.63	24.639	39.63	24.6541								189.63	24.7078	189.69	24.7078	189.63	24.7066	189.64	24.7082	189.69	24.7046								39.63	0.05184	39.69	0.05184	39.63	0.05181	39.64	0.05185	39.69	0.05176
39.89	24.6481	39.89	24.6414	39.89	24.6565	39.83	24.6392	39.84	24.6539								189.83	24.7102	189.89	24.7082	189.83	24.7075	189.84	24.7073	189.89	24.7061								39.83	0.0519	39.89	0.05185	39.83	0.05183	39.84	0.05183	39.89	0.0518
40.09	24.6495	40.09	24.6435	40.09	24.6558	40.03	24.6392	40.04	24.6546								190.03	24.7094	190.09	24.7085	190.03	24.7085	190.04	24.7066	190.09	24.7046								40.03	0.05188	40.09	0.05186	40.03	0.05186	40.04	0.05181	40.09	0.05176
40.3	24.6474	40.3	24.6435	40.29	24.6551	40.24	24.6394	40.24	24.6572								190.23	24.707	190.3	24.7066	190.23	24.7087	190.24	24.707	190.29	24.7032								40.23	0.05182	40.3	0.05181	40.23	0.05186	40.24	0.05182	40.29	0.05172
40.4	24.6476	40.4	24.6421	40.4	24.6536	40.44	24.6375	40.45	24.6577								190.44	24.708	190.4	24.7082	190.44	24.7099	190.45	24.7073	190.49	24.7034								40.44	0.05185	40.4	0.05185	40.44	0.0519	40.45	0.05183	40.49	0.05173
40.6	24.6491	40.6	24.6426	40.6	24.6551	40.64	24.637	40.65	24.6551								190.64	24.7075	190.6	24.707	190.64	24.7094	190.65	24.7066	190.69	24.7025								40.64	0.05183	40.6	0.05182	40.64	0.05188	40.65	0.05181	40.69	0.0517
40.8	24.6469	40.8	24.6435	40.8	24.6544	40.84	24.6378	40.85	24.6563								190.84	24.707	190.8	24.7078	190.84	24.708	190.85	24.7068	190.89	24.7044								40.84	0.05182	40.8	0.05184	40.84	0.05185	40.85	0.05182	40.89	0.05175
41	24.6474	41	24.6447	41	24.6551	41.04	24.6375	41.05	24.6532								191.04	24.7082	191	24.7082	191.04	24.7087	191.05	24.7176	191.09	24.7075								41.04	0.05185	41	0.05185	41.04	0.05186	41.05	0.05209	41.09	0.05183
41.2	24.6491	41.2	24.6435	41.2	24.6556	41.24	24.6385	41.25	24.6568								191.24	24.7094	191.2	24.7061	191.24	24.7073	191.25	24.7066	191.33	24.707								41.24	0.05188	41.2	0.0518	41.24	0.05183	41.25	0.05181	41.33	0.05182
41.42	24.6498	41.42	24.6414	41.43	24.6551	41.48	24.6387	41.48	24.6577								191.48	24.7075	191.42	24.7063	191.47	24.708	191.49	24.7061	191.43	24.7063								41.48	0.05183	41.42	0.0518	41.47	0.05185	41.49	0.0518	41.43	0.0518
41.62	24.6486	41.63	24.6431	41.63	24.6553	41.68	24.638	41.68	24.6575								191.68	24.7087	191.63	24.7078	191.67	24.7085	191.69	24.7068	191.64	24.7039								41.68	0.05186	41.63	0.05184	41.67	0.05186	41.69	0.05182	41.64	0.05174
41.82	24.6476	41.83	24.6433	41.83	24.6551	41.88	24.6397	41.89	24.6572								191.88	24.7075	191.83	24.7094	191.87	24.7094	191.89	24.7068	191.83	24.7053								41.88	0.05183	41.83	0.05188	41.87	0.05188	41.89	0.05182	41.83	0.05178
42.03	24.6479	42.03	24.6438	42.04	24.6546	42.08	24.6387	42.09	24.658								192.08	24.709	192.03	24.7073	192.07	24.7073	192.09	24.708	192.03	24.7022								42.08	0.05187	42.03	0.05183	42.07	0.05183	42.09	0.05185	42.03	0.0517
42.23	24.6474	42.24	24.6435	42.24	24.6575	42.29	24.6385	42.29	24.6568								192.28	24.709	192.23	24.7082	192.28	24.7092	192.3	24.7075	192.24	24.7032								42.28	0.05187	42.23	0.05185	42.28	0.05188	42.3	0.05183	42.24	0.05172
42.44	24.6476	42.45	24.6433	42.45	24.6558	42.49	24.6375	42.49	24.6577								192.49	24.7097	192.44	24.7051	192.49	24.7085	192.4	24.7075	192.44	24.7034								42.49	0.05189	42.44	0.05177	42.49	0.05186	42.4	0.05183	42.44	0.05173
42.64	24.6479	42.65	24.6438	42.65	24.6572	42.69	24.6382	42.69	24.6577								192.69	24.709	192.64	24.7063	192.69	24.7085	192.6	24.7068	192.64	24.7063								42.69	0.05187	42.64	0.0518	42.69	0.05186	42.6	0.05182	42.64	0.0518
42.84	24.6476	42.85	24.6423	42.85	24.657	42.89	24.6387	42.89	24.657								192.89	24.7092	192.84	24.7073	192.89	24.7106	192.8	24.7073	192.84	24.7056								42.89	0.05188	42.84	0.05183	42.89	0.05191	42.8	0.05183	42.84	0.05178
43.04	24.6479	43.05	24.6435	43.05	24.6572	43.09	24.6382	43.09	24.658								193.09	24.709	193.04	24.7078	193.09	24.7078	193	24.7066	193.04	24.7061								43.09	0.05187	43.04	0.05184	43.09	0.05184	43	0.05181	43.04	0.0518
43.24	24.6471	43.25	24.6438	43.25	24.6577	43.33	24.6378	43.33	24.6572								193.32	24.7087	193.24	24.7049	193.29	24.7104	193.2	24.7058	193.24	24.7041								43.32	0.05186	43.24	0.05177	43.29	0.05191	43.2	0.05179	43.24	0.05175
43.45	24.6447	43.45	24.6414	43.48	24.6568	43.43	24.6373	43.43	24.6572								193.43	24.7099	193.45	24.7061	193.49	24.7109	193.42	24.7056	193.48	24.7058								43.43	0.0519	43.45	0.0518	43.49	0.05192	43.42	0.05178	43.48	0.05179
43.65	24.6476	43.65	24.6433	43.69	24.6565	43.63	24.638	43.63	24.6565								193.63	24.7073	193.65	24.7068	193.69	24.7102	193.63	24.7082	193.68	24.7049								43.63	0.05183	43.65	0.05182	43.69	0.0519	43.63	0.05185	43.68	0.05177
43.85	24.6486	43.85	24.6431	43.89	24.6568	43.83	24.6387	43.83	24.6582								193.83	24.7092	193.85	24.7075	193.89	24.709	193.83	24.7085	193.89	24.7053								43.83	0.05188	43.85	0.05183	43.89	0.05187	43.83	0.05186	43.89	0.05178
44.05	24.6471	44.05	24.6433	44.09	24.6568	44.03	24.6392	44.04	24.6589								194.03	24.7085	194.05	24.7075	194.09	24.7106	194.03	24.708	194.09	24.7032								44.03	0.05186	44.05	0.05183	44.09	0.05191	44.03	0.05185	44.09	0.05172
44.25	24.6464	44.28	24.6435	44.29	24.6568	44.24	24.639	44.24	24.6575								194.23	24.7063	194.25	24.709	194.31	24.7097	194.23	24.7063	194.29	24.7053								44.23	0.0518	44.25	0.05187	44.31	0.05189	44.23	0.0518	44.29	0.05178
44.48	24.6471	44.49	24.6426	44.4	24.6563	44.44	24.6375	44.45	24.6546								194.44	24.7053	194.49	24.7061	194.42	24.7078	194.44	24.709	194.49	24.7056								44.44	0.05178	44.49	0.0518	44.42	0.05184	44.44	0.05187	44.49	0.05178
44.68	24.6464	44.69	24.6435	44.6	24.6553	44.64	24.6366	44.65	24.6546								194.64	24.7063	194.69	24.7073	194.62	24.708	194.64	24.7073	194.69	24.7027								44.64	0.0518	44.69	0.05183	44.62	0.05185	44.64	0.05183	44.69	0.05171
44.88	24.6474	44.89	24.6426	44.8	24.6558	44.84	24.6378	44.85	24.6553								194.84	24.7061	194.89	24.7046	194.82	24.7085	194.84	24.707	194.89	24.7056								44.84	0.0518	44.89	0.05176	44.82	0.05186	44.84	0.05182	44.89	0.05178
45.09	24.6471	45.09	24.6433	45	24.6539	45.04	24.6378	45.05	24.6539								195.04	24.7066	195.09	24.7058	195.02	24.707	195.04	24.708	195.09	24.7082								45.04	0.05181	45.09	0.05179	45.02	0.05182	45.04	0.05185	45.09	0.05185
45.3	24.6486	45.3	24.6431	45.2	24.6568	45.24	24.6385	45.25	24.6541								195.24	24.7068	195.3	24.7068	195.23	24.7073	195.24	24.7078	195.33	24.7058								45.24	0.05182	45.3	0.05182	45.23	0.05183	45.24	0.05184	45.33	0.05179
45.4	24.6486	45.4	24.6438	45.43	24.6565	45.48	24.6385	45.48	24.6539								195.48	24.7056	195.4	24.7068	195.44	24.7078	195.45	24.7061	195.43	24.7058								45.48	0.05178	45.4	0.05182	45.44	0.05184	45.45	0.0518	45.43	0.05179
45.6	24.6474	45.6	24.6428	45.63	24.6551	45.68	24.638	45.69	24.6546								195.68	24.7073	195.6	24.7063	195.64	24.7068	195.65	24.7061	195.63	24.7053								45.68	0.05183	45.6	0.0518	45.64	0.05182	45.65	0.0518	45.63	0.05178
45.8	24.6483	45.8	24.6414	45.84	24.6558	45.88	24.6385	45.89	24.6553								195.88	24.7097	195.8	24.7075	195.84	24.7092	195.85	24.7063	195.84	24.7032								45.88	0.05189	45.8	0.05183	45.84	0.05188	45.85	0.0518	45.84	0.05172
46	24.6495	46	24.6411	46.04	24.6532	46.09	24.6399	46.09	24.6575								196.08	24.708	196	24.7075	196.04	24.7082	196.05	24.7034	196.04	24.7039								46.08	0.05185	46	0.05183	46.04	0.05185	46.05	0.05173	46.04	0.05174
46.2	24.65	46.2	24.6392	46.24	24.6539	46.29	24.6385	46.29	24.6565								196.29	24.7104	196.2	24.7075	196.24	24.7097	196.25	24.7066	196.24	24.7049								46.29	0.05191	46.2	0.05183	46.24	0.05189	46.25	0.05181	46.24	0.05177
46.43	24.6474	46.44	24.6397	46.45	24.6556	46.49	24.6387	46.4	24.6563								196.49	24.7099	196.44	24.707	196.44	24.709	196.48	24.7068	196.44	24.7051								46.49	0.0519	46.44	0.05182	46.44	0.05187	46.48	0.05182	46.44	0.05177
46.63	24.6455	46.64	24.644	46.65	24.6548	46.69	24.6385	46.6	24.6553								196.69	24.7097	196.64	24.708	196.64	24.709	196.69	24.7075	196.64	24.7049								46.69	0.05189	46.64	0.05185	46.64	0.05187	46.69	0.05183	46.64	0.05177
46.84	24.6464	46.84	24.6428	46.85	24.6539	46.89	24.6373	46.8	24.6563								196.89	24.709	196.84	24.7068	196.84	24.709	196.89	24.7068	196.84	24.7066								46.89	0.05187	46.84	0.05182	46.84	0.05187	46.89	0.05182	46.84	0.05181
47.04	24.6479	47.04	24.6433	47.05	24.6544	47.09	24.638	47	24.6556								197.09	24.7075	197.04	24.7078	197.04	24.7109	197.09	24.7073	197.04	24.7044								47.09	0.05183	47.04	0.05184	47.04	0.05192	47.09	0.05183	47.04	0.05175
47.24	24.6471	47.24	24.6431	47.25	24.656	47.33	24.6385	47.2	24.6527								197.31	24.7099	197.24	24.7087	197.24	24.7109	197.3	24.7044	197.24	24.7063								47.31	0.0519	47.24	0.05186	47.24	0.05192	47.3	0.05175	47.24	0.0518
47.44	24.6469	47.45	24.6447	47.48	24.6541	47.43	24.6382	47.43	24.6539								197.41	24.7087	197.45	24.7118	197.48	24.709	197.4	24.7058	197.48	24.7056								47.41	0.05186	47.45	0.05194	47.48	0.05187	47.4	0.05179	47.48	0.05178
47.64	24.6464	47.65	24.6428	47.69	24.6548	47.63	24.6387	47.63	24.6536								197.62	24.7104	197.65	24.7097	197.68	24.7082	197.6	24.7058	197.69	24.7049								47.62	0.05191	47.65	0.05189	47.68	0.05185	47.6	0.05179	47.69	0.05177
47.84	24.6491	47.85	24.6433	47.89	24.6553	47.84	24.6409	47.84	24.656								197.82	24.7092	197.85	24.7082	197.88	24.7082	197.8	24.7063	197.89	24.7029								47.82	0.05188	47.85	0.05185	47.88	0.05185	47.8	0.0518	47.89	0.05172
48.04	24.6479	48.05	24.6457	48.09	24.6546	48.04	24.6394	48.04	24.6544								198.02	24.7123	198.05	24.7078	198.08	24.7085	198	24.7056	198.09	24.7034								48.02	0.05196	48.05	0.05184	48.08	0.05186	48	0.05178	48.09	0.05173
48.24	24.6486	48.25	24.6459	48.29	24.6548	48.24	24.6399	48.24	24.6529								198.22	24.7116	198.25	24.7078	198.29	24.7075	198.2	24.7053	198.29	24.7039								48.22	0.05194	48.25	0.05184	48.29	0.05183	48.2	0.05178	48.29	0.05174
48.45	24.6503	48.49	24.6433	48.4	24.6548	48.44	24.6399	48.45	24.6556								198.44	24.709	198.48	24.7085	198.49	24.709	198.43	24.7068	198.4	24.7041								48.44	0.05187	48.48	0.05186	48.49	0.05187	48.43	0.05182	48.4	0.05175
48.65	24.6498	48.69	24.6459	48.6	24.6541	48.64	24.638	48.65	24.6539								198.64	24.7094	198.69	24.7087	198.69	24.7094	198.64	24.708	198.6	24.7044								48.64	0.05188	48.69	0.05186	48.69	0.05188	48.64	0.05185	48.6	0.05175
48.85	24.6495	48.89	24.6467	48.8	24.6551	48.84	24.639	48.85	24.6565								198.84	24.7111	198.89	24.7078	198.89	24.7099	198.84	24.7068	198.8	24.7027								48.84	0.05193	48.89	0.05184	48.89	0.0519	48.84	0.05182	48.8	0.05171
49.05	24.6493	49.09	24.6426	49	24.657	49.04	24.6399	49.05	24.6575								199.04	24.7104	199.09	24.708	199.09	24.7106	199.04	24.7073	199	24.7046								49.04	0.05191	49.09	0.05185	49.09	0.05191	49.04	0.05183	49	0.05176
49.34	24.6438	49.28	24.6414	49.28	24.65	49.34	24.6344	49.34	24.657								199.33	24.7109	199.39	24.7109	199.28	24.7104	199.34	24.7073	199.28	24.7032								49.33	0.05192	49.39	0.05192	49.28	0.05191	49.34	0.05183	49.28	0.05172
49.44	24.6447	49.49	24.6421	49.49	24.6495	49.44	24.6351	49.44	24.6582								199.43	24.7099	199.49	24.7078	199.49	24.7087	199.44	24.707	199.49	24.7025								49.43	0.0519	49.49	0.05184	49.49	0.05186	49.44	0.05182	49.49	0.0517
49.64	24.6447	49.69	24.6431	49.69	24.6517	49.64	24.637	49.64	24.6551								199.63	24.7099	199.69	24.7082	199.69	24.7099	199.64	24.7078	199.69	24.7017								49.63	0.0519	49.69	0.05185	49.69	0.0519	49.64	0.05184	49.69	0.05169
49.84	24.6445	49.89	24.6431	49.89	24.652	49.84	24.6354	49.84	24.6558								199.83	24.7106	199.89	24.7078	199.89	24.7094	199.84	24.7075	199.89	24.7034								49.83	0.05191	49.89	0.05184	49.89	0.05188	49.84	0.05183	49.89	0.05173
50.04	24.6443	50.09	24.6416	50.09	24.6507	50.04	24.6346	50.04	24.6527								200.03	24.7106	200.09	24.7078	200.09	24.7058	200.04	24.7073	200.09	24.7013								50.03	0.05191	50.09	0.05184	50.09	0.05179	50.04	0.05183	50.09	0.05167
50.24	24.644	50.3	24.6431	50.3	24.65	50.24	24.6354	50.24	24.6524								200.23	24.7087	200.3	24.7094	200.29	24.7118	200.24	24.708	200.3	24.7037								50.23	0.05186	50.3	0.05188	50.29	0.05194	50.24	0.05185	50.3	0.05174
50.45	24.6452	50.4	24.6419	50.4	24.6493	50.44	24.6354	50.45	24.6512								200.44	24.7092	200.4	24.7099	200.49	24.7128	200.45	24.7061	200.4	24.7027								50.44	0.05188	50.4	0.0519	50.49	0.05197	50.45	0.0518	50.4	0.05171
50.65	24.6455	50.6	24.6431	50.6	24.6522	50.64	24.6342	50.65	24.6532								200.64	24.7111	200.6	24.7111	200.69	24.7116	200.65	24.7063	200.6	24.702								50.64	0.05193	50.6	0.05193	50.69	0.05194	50.65	0.0518	50.6	0.05169
50.85	24.6455	50.8	24.6416	50.8	24.6515	50.84	24.6344	50.85	24.6546								200.84	24.708	200.8	24.7097	200.89	24.7116	200.85	24.7056	200.8	24.7025								50.84	0.05185	50.8	0.05189	50.89	0.05194	50.85	0.05178	50.8	0.0517
51.05	24.6428	51	24.6423	51	24.6546	51.04	24.6342	51.05	24.6532								201.04	24.709	201	24.7104	201.09	24.7138	201.05	24.7061	201	24.7056								51.04	0.05187	51	0.05191	51.09	0.05199	51.05	0.0518	51	0.05178
51.25	24.645	51.2	24.6435	51.2	24.6584	51.24	24.6344	51.25	24.6589								201.24	24.709	201.2	24.7092	201.33	24.7241	201.25	24.7207	201.2	24.7244								51.24	0.05187	51.2	0.05188	51.33	0.05226	51.25	0.05217	51.2	0.05226
51.47	24.6457	51.42	24.6447	51.42	24.6587	51.48	24.6411	51.48	24.6678								201.48	24.707	201.42	24.7123	201.43	24.7255	201.48	24.7267	201.42	24.7301								51.48	0.05182	51.42	0.05196	51.43	0.0523	51.48	0.05233	51.42	0.05241
51.67	24.6457	51.63	24.6438	51.63	24.6606	51.69	24.6419	51.69	24.6702								201.68	24.7092	201.63	24.7126	201.63	24.7236	201.69	24.7299	201.63	24.734								51.68	0.05188	51.63	0.05196	51.63	0.05225	51.69	0.05241	51.63	0.05251
51.87	24.6467	51.83	24.644	51.83	24.6616	51.89	24.6435	51.89	24.6738								201.88	24.7092	201.83	24.715	201.84	24.7267	201.89	24.7313	201.83	24.7366								51.88	0.05188	51.83	0.05202	51.84	0.05233	51.89	0.05244	51.83	0.05258
52.08	24.6479	52.03	24.6447	52.03	24.6625	52.09	24.6467	52.09	24.6755								202.08	24.708	202.03	24.7147	202.03	24.7287	202.09	24.7316	202.03	24.7378								52.08	0.05185	52.03	0.05202	52.03	0.05237	52.09	0.05245	52.03	0.05261
52.29	24.6483	52.23	24.6476	52.23	24.6625	52.3	24.6457	52.29	24.6774								202.29	24.7142	202.23	24.7176	202.23	24.7294	202.3	24.7316	202.23	24.739								52.29	0.05201	52.23	0.05209	52.23	0.05239	52.3	0.05245	52.23	0.05264
52.49	24.6467	52.44	24.6471	52.44	24.6613	52.4	24.6467	52.4	24.6772								202.49	24.7097	202.44	24.7174	202.44	24.7299	202.4	24.732	202.44	24.7376								52.49	0.05189	52.44	0.05209	52.44	0.05241	52.4	0.05246	52.44	0.0526
52.69	24.6474	52.64	24.6459	52.64	24.6606	52.6	24.6515	52.6	24.677								202.69	24.7094	202.64	24.7193	202.64	24.7277	202.6	24.732	202.64	24.7397								52.69	0.05188	52.64	0.05214	52.64	0.05235	52.6	0.05246	52.64	0.05266
52.89	24.6507	52.84	24.6474	52.84	24.6616	52.8	24.6488	52.8	24.6767								202.89	24.7075	202.84	24.7193	202.84	24.7308	202.8	24.7318	202.84	24.7409								52.89	0.05183	52.84	0.05214	52.84	0.05243	52.8	0.05245	52.84	0.05269
53.09	24.65	53.04	24.6476	53.04	24.6623	53	24.6524	53	24.6784								203.09	24.7106	203.04	24.7188	203.04	24.7304	203	24.7328	203.04	24.74								53.09	0.05191	53.04	0.05212	53.04	0.05242	53	0.05248	53.04	0.05266
53.3	24.6493	53.24	24.6476	53.24	24.6616	53.2	24.6491	53.2	24.6777								203.22	24.7133	203.24	24.72	203.24	24.7296	203.2	24.734	203.24	24.7417								53.22	0.05198	53.24	0.05215	53.24	0.0524	53.2	0.05251	53.24	0.05271
53.4	24.65	53.45	24.6483	53.45	24.6618	53.42	24.6493	53.43	24.6779								203.43	24.7135	203.45	24.7207	203.45	24.7304	203.44	24.7335	203.45	24.7433								53.43	0.05199	53.45	0.05217	53.45	0.05242	53.44	0.0525	53.45	0.05275
53.6	24.6493	53.65	24.6498	53.65	24.6616	53.62	24.6507	53.64	24.676								203.63	24.7123	203.65	24.721	203.65	24.7313	203.64	24.7397	203.65	24.7426								53.63	0.05196	53.65	0.05218	53.65	0.05244	53.64	0.05266	53.65	0.05273
53.8	24.6471	53.85	24.6481	53.85	24.6623	53.82	24.6495	53.84	24.6772								203.83	24.7106	203.85	24.7205	203.85	24.7289	203.84	24.7352	203.85	24.7458								53.83	0.05191	53.85	0.05217	53.85	0.05238	53.84	0.05254	53.85	0.05281
54	24.6471	54.05	24.6483	54.05	24.6623	54.02	24.6507	54.04	24.6765								204.03	24.7116	204.05	24.7229	204.05	24.7301	204.04	24.7369	204.05	24.7419								54.03	0.05194	54.05	0.05223	54.05	0.05241	54.04	0.05258	54.05	0.05271
54.2	24.6488	54.25	24.6483	54.25	24.6633	54.23	24.6495	54.24	24.6777								204.23	24.7167	204.25	24.7207	204.25	24.7294	204.24	24.7354	204.25	24.7397								54.23	0.05207	54.25	0.05217	54.25	0.05239	54.24	0.05255	54.25	0.05266
54.42	24.6488	54.49	24.6483	54.48	24.6618	54.44	24.6488	54.45	24.676								204.44	24.7147	204.48	24.7176	204.47	24.7301	204.45	24.7383	204.47	24.7395								54.44	0.05202	54.48	0.05209	54.47	0.05241	54.45	0.05262	54.47	0.05265
54.62	24.6498	54.69	24.6493	54.69	24.6606	54.64	24.651	54.65	24.6784								204.64	24.7152	204.68	24.7207	204.67	24.727	204.65	24.7385	204.68	24.74								54.64	0.05203	54.68	0.05217	54.67	0.05233	54.65	0.05263	54.68	0.05266
54.82	24.6467	54.89	24.6488	54.89	24.6623	54.84	24.6507	54.85	24.6784								204.84	24.7133	204.88	24.7198	204.87	24.7282	204.85	24.7371	204.88	24.7438								54.84	0.05198	54.88	0.05215	54.87	0.05236	54.85	0.05259	54.88	0.05276
55.03	24.6464	55.09	24.6488	55.09	24.6606	55.04	24.6527	55.05	24.6774								205.04	24.7121	205.08	24.72	205.08	24.7279	205.05	24.7349	205.08	24.7436								55.04	0.05195	55.08	0.05215	55.08	0.05236	55.05	0.05253	55.08	0.05276
55.23	24.6498	55.3	24.6491	55.29	24.6625	55.24	24.6507	55.25	24.6777								205.24	24.7181	205.28	24.7217	205.28	24.7282	205.25	24.7272	205.28	24.7465								55.24	0.0521	55.28	0.0522	55.28	0.05236	55.25	0.05234	55.28	0.05283
55.44	24.65	55.4	24.6486	55.4	24.6616	55.45	24.6515	55.48	24.6784								205.44	24.7145	205.49	24.7198	205.49	24.727	205.49	24.7359	205.49	24.7433								55.44	0.05201	55.49	0.05215	55.49	0.05233	55.49	0.05256	55.49	0.05275
55.64	24.6479	55.6	24.6491	55.6	24.6628	55.65	24.6522	55.69	24.6772								205.64	24.7123	205.69	24.7205	205.69	24.7263	205.69	24.7354	205.69	24.7446								55.64	0.05196	55.69	0.05217	55.69	0.05231	55.69	0.05255	55.69	0.05278
55.84	24.6471	55.8	24.6491	55.8	24.6633	55.85	24.6532	55.89	24.6779								205.84	24.7123	205.89	24.7215	205.89	24.7279	205.89	24.7342	205.89	24.7429								55.84	0.05196	55.89	0.05219	55.89	0.05236	55.89	0.05252	55.89	0.05274
56.04	24.6469	56	24.6476	56	24.663	56.05	24.652	56.09	24.6779								206.04	24.7123	206.09	24.721	206.09	24.7272	206.09	24.7366	206.09	24.7441								56.04	0.05196	56.09	0.05218	56.09	0.05234	56.09	0.05258	56.09	0.05277
56.24	24.6498	56.2	24.6486	56.2	24.6611	56.25	24.6527	56.29	24.6801								206.24	24.7205	206.3	24.7212	206.3	24.7289	206.3	24.7371	206.3	24.7431								56.24	0.05217	56.3	0.05218	56.3	0.05238	56.3	0.05259	56.3	0.05274
56.45	24.6471	56.44	24.6493	56.44	24.6625	56.48	24.6524	56.4	24.6786								206.46	24.7155	206.4	24.7255	206.4	24.7299	206.4	24.7277	206.4	24.7441								56.46	0.05204	56.4	0.0523	56.4	0.05241	56.4	0.05235	56.4	0.05277
56.65	24.6476	56.64	24.6481	56.64	24.6623	56.68	24.6529	56.6	24.6794								206.67	24.715	206.6	24.7255	206.6	24.7301	206.6	24.7289	206.6	24.7453								56.67	0.05202	56.6	0.0523	56.6	0.05241	56.6	0.05238	56.6	0.0528
56.85	24.6467	56.84	24.6483	56.84	24.6642	56.89	24.6515	56.8	24.6811								206.87	24.7152	206.8	24.7246	206.8	24.7306	206.8	24.7359	206.8	24.746								56.87	0.05203	56.8	0.05227	56.8	0.05242	56.8	0.05256	56.8	0.05282
57.05	24.6486	57.04	24.6498	57.04	24.6654	57.09	24.6517	57	24.6803								207.07	24.7128	207	24.7219	207	24.727	207	24.7347	207	24.7448								57.07	0.05197	57	0.0522	57	0.05233	57	0.05253	57	0.05279
57.25	24.6474	57.24	24.65	57.24	24.6649	57.29	24.6524	57.2	24.6801								207.27	24.7164	207.2	24.7248	207.2	24.7301	207.2	24.7366	207.2	24.7443								57.27	0.05206	57.2	0.05228	57.2	0.05241	57.2	0.05258	57.2	0.05277
57.47	24.6483	57.45	24.6517	57.45	24.6623	57.49	24.6524	57.43	24.6799								207.48	24.7152	207.42	24.7224	207.42	24.7279	207.42	24.7361	207.42	24.746								57.48	0.05203	57.42	0.05222	57.42	0.05236	57.42	0.05257	57.42	0.05282
57.67	24.6488	57.65	24.651	57.65	24.6618	57.69	24.6505	57.64	24.6806								207.68	24.714	207.62	24.7241	207.62	24.7263	207.63	24.7383	207.62	24.7446								57.68	0.052	57.62	0.05226	57.62	0.05231	57.63	0.05262	57.62	0.05278
57.87	24.6471	57.85	24.6515	57.85	24.6649	57.89	24.6495	57.84	24.6806								207.88	24.7135	207.83	24.7222	207.82	24.7246	207.83	24.7397	207.83	24.7443								57.88	0.05199	57.83	0.05221	57.82	0.05227	57.83	0.05266	57.83	0.05277
58.08	24.6455	58.05	24.6522	58.05	24.6633	58.09	24.6505	58.04	24.6813								208.08	24.7147	208.03	24.7222	208.03	24.7258	208.03	24.7395	208.03	24.7448								58.08	0.05202	58.03	0.05221	58.03	0.0523	58.03	0.05265	58.03	0.05279
58.28	24.6479	58.25	24.6505	58.25	24.6621	58.33	24.6483	58.24	24.6823								208.29	24.719	208.23	24.7224	208.23	24.7316	208.23	24.7397	208.23	24.7443								58.29	0.05213	58.23	0.05222	58.23	0.05245	58.23	0.05266	58.23	0.05277
58.49	24.6469	58.49	24.6529	58.48	24.663	58.43	24.6488	58.45	24.682								208.49	24.7171	208.44	24.7198	208.44	24.7306	208.44	24.7395	208.44	24.7462								58.49	0.05208	58.44	0.05215	58.44	0.05242	58.44	0.05265	58.44	0.05282
58.69	24.6474	58.69	24.652	58.69	24.6599	58.63	24.6546	58.65	24.6815								208.69	24.7157	208.64	24.7193	208.64	24.7335	208.64	24.7388	208.64	24.7426								58.69	0.05204	58.64	0.05214	58.64	0.0525	58.64	0.05263	58.64	0.05273
58.89	24.6452	58.89	24.6507	58.89	24.6611	58.83	24.6558	58.85	24.6827								208.89	24.714	208.84	24.7195	208.84	24.7325	208.84	24.7376	208.84	24.7431								58.89	0.052	58.84	0.05214	58.84	0.05247	58.84	0.0526	58.84	0.05274
59.09	24.6512	59.09	24.6476	59.09	24.6606	59.04	24.6524	59.05	24.6823								209.09	24.7109	209.04	24.72	209.04	24.7335	209.04	24.7405	209.04	24.7436								59.09	0.05192	59.04	0.05215	59.04	0.0525	59.04	0.05268	59.04	0.05276
59.28	24.6522	59.28	24.6491	59.39	24.6673	59.33	24.656	59.34	24.6844								209.29	24.715	209.34	24.7157	209.33	24.732	209.34	24.7344	209.34	24.7462								59.29	0.05202	59.34	0.05204	59.33	0.05246	59.34	0.05252	59.34	0.05282
59.49	24.6505	59.49	24.6503	59.49	24.6649	59.43	24.6565	59.44	24.6847								209.49	24.7133	209.44	24.7145	209.43	24.732	209.44	24.7352	209.44	24.746								59.49	0.05198	59.44	0.05201	59.43	0.05246	59.44	0.05254	59.44	0.05282
59.69	24.6491	59.69	24.6467	59.69	24.6673	59.64	24.6556	59.64	24.6842								209.69	24.7123	209.64	24.7174	209.63	24.733	209.64	24.7342	209.64	24.7462								59.69	0.05196	59.64	0.05209	59.63	0.05249	59.64	0.05252	59.64	0.05282
59.89	24.6495	59.89	24.6464	59.89	24.6671	59.84	24.6548	59.84	24.6849								209.89	24.7104	209.84	24.7162	209.84	24.732	209.84	24.7361	209.84	24.7472								59.89	0.05191	59.84	0.05206	59.84	0.05246	59.84	0.05257	59.84	0.05285
60.09	24.6507	60.09	24.6476	60.09	24.6673	60.04	24.6536	60.04	24.683								210.09	24.7094	210.04	24.7167	210.04	24.7328	210.04	24.7328	210.04	24.7482								60.09	0.05188	60.04	0.05207	60.04	0.05248	60.04	0.05248	60.04	0.05287
60.3	24.6517	60.3	24.6488	60.29	24.6676	60.24	24.6558	60.24	24.6878								210.32	24.7128	210.24	24.7176	210.24	24.7296	210.24	24.7335	210.24	24.7496								60.32	0.05197	60.24	0.05209	60.24	0.0524	60.24	0.0525	60.24	0.05291
60.4	24.6493	60.4	24.6476	60.4	24.6664	60.44	24.6548	60.45	24.6847								210.43	24.7118	210.45	24.7152	210.44	24.7306	210.45	24.7328	210.45	24.7474								60.43	0.05194	60.45	0.05203	60.44	0.05242	60.45	0.05248	60.45	0.05285
60.6	24.6498	60.6	24.6476	60.6	24.6685	60.64	24.6548	60.65	24.6847								210.63	24.7102	210.65	24.7171	210.64	24.7294	210.65	24.7335	210.65	24.7489								60.63	0.0519	60.65	0.05208	60.64	0.05239	60.65	0.0525	60.65	0.05289
60.8	24.6495	60.8	24.6459	60.8	24.6688	60.84	24.6551	60.85	24.6854								210.83	24.7078	210.85	24.7162	210.84	24.7296	210.85	24.7361	210.85	24.7477								60.83	0.05184	60.85	0.05206	60.84	0.0524	60.85	0.05257	60.85	0.05286
61	24.6507	61	24.6483	61	24.6685	61.04	24.656	61.05	24.6859								211.03	24.7099	211.05	24.7176	211.04	24.7292	211.05	24.7373	211.05	24.7474								61.03	0.0519	61.05	0.05209	61.04	0.05239	61.05	0.0526	61.05	0.05285
61.2	24.6505	61.2	24.6469	61.2	24.6681	61.24	24.656	61.25	24.6868								211.23	24.7142	211.25	24.7171	211.24	24.7287	211.25	24.7376	211.25	24.7489								61.23	0.05201	61.25	0.05208	61.24	0.05237	61.25	0.0526	61.25	0.05289
61.42	24.65	61.44	24.6474	61.44	24.6666	61.45	24.6577	61.48	24.6844								211.44	24.7126	211.45	24.7178	211.48	24.726	211.49	24.7373	211.48	24.7486								61.44	0.05196	61.45	0.0521	61.48	0.05231	61.49	0.0526	61.48	0.05289
61.62	24.6479	61.64	24.6464	61.64	24.6714	61.65	24.6575	61.68	24.6854								211.64	24.7114	211.65	24.7169	211.68	24.7267	211.69	24.7366	211.69	24.7494								61.64	0.05193	61.65	0.05207	61.68	0.05233	61.69	0.05258	61.69	0.0529
61.83	24.6476	61.84	24.6486	61.84	24.67	61.85	24.6589	61.89	24.6856								211.84	24.7099	211.85	24.714	211.89	24.7279	211.89	24.7371	211.89	24.7498								61.84	0.0519	61.85	0.052	61.89	0.05236	61.89	0.05259	61.89	0.05292
62.03	24.6462	62.04	24.6476	62.04	24.669	62.05	24.658	62.09	24.6856								212.04	24.7085	212.05	24.7147	212.09	24.7265	212.09	24.7376	212.09	24.7506								62.04	0.05186	62.05	0.05202	62.09	0.05232	62.09	0.0526	62.09	0.05293
62.23	24.6486	62.24	24.6498	62.24	24.6717	62.25	24.6587	62.34	24.6849								212.24	24.7169	212.25	24.7147	212.3	24.726	212.3	24.7393	212.3	24.7503								62.24	0.05207	62.25	0.05202	62.3	0.05231	62.3	0.05265	62.3	0.05293
62.44	24.6493	62.45	24.651	62.45	24.6695	62.47	24.6575	62.45	24.6839								212.48	24.7116	212.48	24.7159	212.4	24.727	212.4	24.739	212.4	24.7486								62.48	0.05194	62.48	0.05205	62.4	0.05233	62.4	0.05264	62.4	0.05289
62.64	24.6486	62.65	24.6536	62.65	24.6683	62.68	24.6587	62.65	24.6837								212.68	24.7106	212.68	24.7147	212.6	24.7255	212.6	24.7383	212.6	24.7489								62.68	0.05191	62.68	0.05202	62.6	0.0523	62.6	0.05262	62.6	0.05289
62.84	24.6467	62.85	24.6522	62.85	24.6707	62.88	24.6601	62.85	24.6837								212.88	24.7128	212.88	24.7159	212.8	24.7263	212.8	24.7395	212.8	24.7489								62.88	0.05197	62.88	0.05205	62.8	0.05231	62.8	0.05265	62.8	0.05289
63.04	24.6479	63.05	24.6517	63.05	24.6705	63.08	24.6592	63.05	24.6854								213.08	24.7114	213.08	24.7164	213	24.7275	213	24.7395	213	24.7489								63.08	0.05193	63.08	0.05206	63	0.05234	63	0.05265	63	0.05289
63.24	24.6493	63.25	24.6541	63.25	24.6705	63.29	24.6592	63.27	24.6844								213.29	24.7164	213.29	24.7155	213.2	24.7263	213.2	24.7361	213.2	24.7506								63.29	0.05206	63.29	0.05204	63.2	0.05231	63.2	0.05257	63.2	0.05293
63.48	24.6507	63.49	24.6548	63.49	24.671	63.49	24.6594	63.48	24.6873								213.49	24.7133	213.4	24.7176	213.42	24.7282	213.42	24.7361	213.42	24.7503								63.49	0.05198	63.4	0.05209	63.42	0.05236	63.42	0.05257	63.42	0.05293
63.68	24.6488	63.69	24.6541	63.69	24.6707	63.69	24.6568	63.69	24.6832								213.69	24.7126	213.6	24.7174	213.62	24.7292	213.63	24.7381	213.62	24.7484								63.69	0.05196	63.6	0.05209	63.62	0.05239	63.63	0.05261	63.62	0.05288
63.89	24.6488	63.89	24.6544	63.89	24.6695	63.89	24.6592	63.89	24.6859								213.89	24.7128	213.8	24.7164	213.82	24.7287	213.83	24.7383	213.83	24.7486								63.89	0.05197	63.8	0.05206	63.82	0.05237	63.83	0.05262	63.83	0.05289
64.09	24.6483	64.09	24.6541	64.09	24.6698	64.09	24.6584	64.09	24.6851								214.09	24.7121	214	24.7157	214.02	24.7299	214.03	24.7385	214.03	24.7467								64.09	0.05195	64	0.05204	64.02	0.05241	64.03	0.05263	64.03	0.05284
64.29	24.6505	64.3	24.6512	64.3	24.6698	64.3	24.6584	64.3	24.6849								214.31	24.7167	214.2	24.7157	214.23	24.7313	214.23	24.7393	214.23	24.746								64.31	0.05207	64.2	0.05204	64.23	0.05244	64.23	0.05265	64.23	0.05282
64.49	24.6507	64.4	24.6505	64.4	24.6683	64.4	24.6582	64.4	24.6847								214.41	24.714	214.4	24.7159	214.44	24.7311	214.44	24.7378	214.44	24.7498								64.41	0.052	64.4	0.05205	64.44	0.05244	64.44	0.05261	64.44	0.05292
64.69	24.6491	64.6	24.6503	64.6	24.6693	64.6	24.6563	64.61	24.6842								214.62	24.7123	214.6	24.7155	214.64	24.7316	214.64	24.7366	214.64	24.7472								64.62	0.05196	64.6	0.05204	64.64	0.05245	64.64	0.05258	64.64	0.05285
64.89	24.6488	64.8	24.6491	64.8	24.669	64.83	24.6565	64.84	24.6873								214.82	24.7121	214.8	24.7176	214.84	24.7294	214.84	24.739	214.84	24.7518								64.82	0.05195	64.8	0.05209	64.84	0.05239	64.84	0.05264	64.84	0.05297
65.09	24.65	65	24.652	65	24.6688	65.03	24.6563	65.04	24.6844								215.02	24.713	215	24.7171	215.04	24.7332	215.04	24.739	215.04	24.7498								65.02	0.05198	65	0.05208	65.04	0.05249	65.04	0.05264	65.04	0.05292
65.33	24.6512	65.2	24.6517	65.2	24.6702	65.23	24.656	65.24	24.6861								215.22	24.7164	215.2	24.7195	215.24	24.733	215.24	24.7402	215.24	24.7515								65.22	0.05206	65.2	0.05214	65.24	0.05249	65.24	0.05267	65.24	0.05296
65.43	24.6503	65.44	24.6503	65.42	24.6681	65.44	24.6565	65.45	24.6851								215.43	24.7152	215.43	24.7203	215.44	24.7277	215.45	24.74	215.45	24.751								65.43	0.05203	65.43	0.05216	65.44	0.05235	65.45	0.05266	65.45	0.05295
65.63	24.65	65.64	24.6517	65.63	24.67	65.64	24.6544	65.65	24.6842								215.64	24.7126	215.63	24.719	215.64	24.7287	215.65	24.7402	215.65	24.7515								65.64	0.05196	65.63	0.05213	65.64	0.05237	65.65	0.05267	65.65	0.05296
65.83	24.6498	65.85	24.6517	65.83	24.6695	65.84	24.6558	65.85	24.6859								215.83	24.7121	215.83	24.7167	215.84	24.7296	215.85	24.7393	215.85	24.7527								65.83	0.05195	65.83	0.05207	65.84	0.0524	65.85	0.05265	65.85	0.05299
66.04	24.6483	66.05	24.6503	66.03	24.6702	66.04	24.6565	66.05	24.6851								216.03	24.7123	216.03	24.7174	216.04	24.7289	216.05	24.7397	216.05	24.7513								66.03	0.05196	66.03	0.05209	66.04	0.05238	66.05	0.05266	66.05	0.05295
66.24	24.652	66.25	24.651	66.24	24.6707	66.24	24.6563	66.25	24.6851								216.23	24.7176	216.23	24.7178	216.24	24.7289	216.25	24.7369	216.25	24.7494								66.23	0.05209	66.23	0.0521	66.24	0.05238	66.25	0.05258	66.25	0.0529
66.45	24.6505	66.45	24.6527	66.45	24.6702	66.45	24.6572	66.49	24.6837								216.44	24.7162	216.44	24.7186	216.48	24.7239	216.49	24.7383	216.48	24.7506								66.44	0.05206	66.44	0.05212	66.48	0.05225	66.49	0.05262	66.48	0.05293
66.65	24.6507	66.65	24.6512	66.65	24.6724	66.65	24.6551	66.69	24.6835								216.64	24.7138	216.64	24.7195	216.68	24.7231	216.69	24.7383	216.69	24.7508								66.64	0.05199	66.64	0.05214	66.68	0.05223	66.69	0.05262	66.69	0.05294
66.85	24.651	66.85	24.6464	66.85	24.6707	66.85	24.6558	66.89	24.6839								216.84	24.7135	216.84	24.7188	216.89	24.7231	216.89	24.7381	216.89	24.7501								66.84	0.05199	66.84	0.05212	66.89	0.05223	66.89	0.05261	66.89	0.05292
67.05	24.6498	67.05	24.6481	67.05	24.67	67.05	24.6544	67.09	24.6839								217.04	24.7138	217.04	24.719	217.09	24.7231	217.09	24.7395	217.09	24.7491								67.04	0.05199	67.04	0.05213	67.09	0.05223	67.09	0.05265	67.09	0.0529
67.25	24.6539	67.25	24.6493	67.25	24.6705	67.25	24.6572	67.3	24.6835								217.24	24.7198	217.24	24.7178	217.3	24.7234	217.3	24.7397	217.29	24.7484								67.24	0.05215	67.24	0.0521	67.3	0.05224	67.3	0.05266	67.29	0.05288
67.48	24.652	67.49	24.6512	67.45	24.6705	67.47	24.657	67.4	24.6844								217.48	24.7128	217.45	24.7171	217.4	24.7246	217.4	24.7395	217.4	24.7474								67.48	0.05197	67.45	0.05208	67.4	0.05227	67.4	0.05265	67.4	0.05285
67.69	24.6522	67.69	24.6515	67.65	24.6698	67.67	24.6556	67.6	24.6839								217.68	24.7126	217.65	24.7164	217.6	24.7251	217.6	24.7397	217.6	24.7482								67.68	0.05196	67.65	0.05206	67.6	0.05228	67.6	0.05266	67.6	0.05287
67.89	24.6522	67.89	24.6507	67.85	24.6695	67.88	24.6553	67.8	24.683								217.88	24.7128	217.85	24.7167	217.8	24.7265	217.8	24.7385	217.8	24.7484								67.88	0.05197	67.85	0.05207	67.8	0.05232	67.8	0.05263	67.8	0.05288
68.09	24.6512	68.09	24.6503	68.05	24.6702	68.08	24.6556	68	24.6859								218.08	24.7133	218.05	24.7159	218	24.7246	218	24.7407	218	24.7472								68.08	0.05198	68.05	0.05205	68	0.05227	68	0.05268	68	0.05285
68.3	24.6541	68.3	24.6493	68.25	24.6681	68.29	24.6568	68.2	24.6842								218.29	24.7178	218.25	24.7155	218.2	24.7267	218.2	24.7397	218.2	24.7458								68.29	0.0521	68.25	0.05204	68.2	0.05233	68.2	0.05266	68.2	0.05281
68.4	24.6539	68.4	24.6481	68.47	24.6683	68.49	24.6575	68.43	24.6842								218.49	24.7164	218.49	24.7167	218.43	24.7301	218.43	24.739	218.44	24.7465								68.49	0.05206	68.49	0.05207	68.43	0.05241	68.43	0.05264	68.44	0.05283
68.6	24.6512	68.6	24.65	68.68	24.6676	68.69	24.6589	68.64	24.6842								218.69	24.714	218.69	24.7155	218.63	24.7296	218.63	24.7397	218.64	24.7467								68.69	0.052	68.69	0.05204	68.63	0.0524	68.63	0.05266	68.64	0.05284
68.8	24.6527	68.8	24.6534	68.88	24.6688	68.89	24.6596	68.84	24.6844								218.89	24.713	218.89	24.7178	218.83	24.7279	218.83	24.7405	218.84	24.7479								68.89	0.05198	68.89	0.0521	68.83	0.05236	68.83	0.05268	68.84	0.05287
69	24.6527	69	24.6503	69.08	24.6695	69.09	24.6594	69.04	24.6856								219.09	24.7135	219.09	24.719	219.04	24.727	219.03	24.7383	219.04	24.7484								69.09	0.05199	69.09	0.05213	69.04	0.05233	69.03	0.05262	69.04	0.05288
69.29	24.6498	69.29	24.6536	69.38	24.6673	69.27	24.657	69.33	24.6849								219.28	24.7176	219.28	24.7193	219.33	24.7306	219.33	24.7364	219.34	24.7489								69.28	0.05209	69.28	0.05214	69.33	0.05242	69.33	0.05257	69.34	0.05289
69.49	24.651	69.4	24.6524	69.48	24.6664	69.49	24.657	69.44	24.6823								219.49	24.7152	219.49	24.719	219.43	24.7301	219.43	24.7369	219.44	24.7491								69.49	0.05203	69.49	0.05213	69.43	0.05241	69.43	0.05258	69.44	0.0529
69.69	24.6503	69.6	24.6529	69.68	24.669	69.69	24.6584	69.64	24.683								219.69	24.7133	219.69	24.7183	219.64	24.7301	219.63	24.7385	219.64	24.7508								69.69	0.05198	69.69	0.05211	69.64	0.05241	69.63	0.05263	69.64	0.05294
69.89	24.6488	69.8	24.6548	69.88	24.6673	69.89	24.6572	69.84	24.6839								219.89	24.713	219.89	24.7205	219.84	24.732	219.83	24.7395	219.84	24.7501								69.89	0.05198	69.89	0.05217	69.84	0.05246	69.83	0.05265	69.84	0.05292
70.09	24.6491	70	24.6548	70.08	24.6688	70.09	24.6551	70.04	24.682								220.09	24.7135	220.09	24.7186	220.04	24.7318	220.04	24.7395	220.04	24.7503								70.09	0.05199	70.09	0.05212	70.04	0.05245	70.04	0.05265	70.04	0.05293
70.3	24.6488	70.2	24.6553	70.29	24.669	70.3	24.6577	70.24	24.6806								220.29	24.7176	220.3	24.7164	220.24	24.7301	220.24	24.74	220.24	24.7494								70.29	0.05209	70.3	0.05206	70.24	0.05241	70.24	0.05266	70.24	0.0529
70.4	24.6483	70.4	24.6532	70.4	24.6698	70.4	24.6584	70.45	24.6818								220.49	24.7145	220.4	24.7205	220.44	24.7287	220.45	24.7383	220.45	24.7489								70.49	0.05201	70.4	0.05217	70.44	0.05237	70.45	0.05262	70.45	0.05289
70.6	24.6486	70.6	24.6522	70.6	24.6681	70.6	24.658	70.65	24.6813								220.69	24.7123	220.6	24.719	220.64	24.7306	220.65	24.7378	220.65	24.7479								70.69	0.05196	70.6	0.05213	70.64	0.05242	70.65	0.05261	70.65	0.05287
70.8	24.6479	70.8	24.6534	70.8	24.6688	70.8	24.6568	70.85	24.682								220.89	24.7133	220.8	24.7205	220.84	24.7311	220.85	24.7385	220.85	24.7482								70.89	0.05198	70.8	0.05217	70.84	0.05244	70.85	0.05263	70.85	0.05287
71	24.6481	71	24.6524	71	24.6693	71	24.6582	71.05	24.6818								221.09	24.7126	221	24.7178	221.04	24.7313	221.05	24.7376	221.05	24.7513								71.09	0.05196	71	0.0521	71.04	0.05244	71.05	0.0526	71.05	0.05295
71.2	24.6483	71.2	24.6534	71.2	24.6685	71.2	24.6568	71.25	24.682								221.31	24.7169	221.2	24.7188	221.24	24.7296	221.25	24.7383	221.25	24.7518								71.31	0.05207	71.2	0.05212	71.24	0.0524	71.25	0.05262	71.25	0.05297
71.42	24.6479	71.43	24.6517	71.43	24.6693	71.43	24.656	71.47	24.6813								221.42	24.7147	221.42	24.7188	221.48	24.7301	221.46	24.7373	221.49	24.752								71.42	0.05202	71.42	0.05212	71.48	0.05241	71.46	0.0526	71.49	0.05297
71.63	24.6462	71.63	24.651	71.63	24.67	71.64	24.656	71.67	24.6825								221.62	24.7142	221.63	24.7181	221.68	24.7289	221.66	24.7369	221.69	24.7498								71.62	0.05201	71.63	0.0521	71.68	0.05238	71.66	0.05258	71.69	0.05292
71.83	24.6476	71.83	24.6503	71.84	24.67	71.84	24.656	71.88	24.6823								221.82	24.7133	221.83	24.7159	221.89	24.7275	221.86	24.7356	221.89	24.7522								71.82	0.05198	71.83	0.05205	71.89	0.05234	71.86	0.05255	71.89	0.05298
72.03	24.6481	72.03	24.6532	72.04	24.6705	72.04	24.6565	72.08	24.6815								222.02	24.713	222.03	24.7174	222.09	24.7304	222.06	24.7378	222.09	24.7525								72.02	0.05198	72.03	0.05209	72.09	0.05242	72.06	0.05261	72.09	0.05298
72.23	24.6486	72.24	24.6532	72.24	24.6678	72.24	24.6565	72.28	24.6813								222.23	24.7167	222.23	24.719	222.3	24.7299	222.26	24.7381	222.29	24.752								72.23	0.05207	72.23	0.05213	72.3	0.05241	72.26	0.05261	72.29	0.05297
72.44	24.6486	72.45	24.6515	72.45	24.6673	72.45	24.6575	72.49	24.6815								222.44	24.7138	222.44	24.7162	222.4	24.7325	222.48	24.7359	222.4	24.7522								72.44	0.05199	72.44	0.05206	72.4	0.05247	72.48	0.05256	72.4	0.05298
72.64	24.6462	72.65	24.6517	72.65	24.6688	72.65	24.6572	72.69	24.6847								222.64	24.7145	222.64	24.7167	222.6	24.7328	222.68	24.7364	222.6	24.7525								72.64	0.05201	72.64	0.05207	72.6	0.05248	72.68	0.05257	72.6	0.05298
72.84	24.6467	72.85	24.6539	72.85	24.6685	72.85	24.6568	72.89	24.6847								222.84	24.7135	222.84	24.7169	222.8	24.7332	222.88	24.7356	222.8	24.753								72.84	0.05199	72.84	0.05207	72.8	0.05249	72.88	0.05255	72.8	0.053
73.04	24.6457	73.05	24.6536	73.05	24.6676	73.05	24.658	73.09	24.6847								223.04	24.7138	223.04	24.7162	223	24.732	223.08	24.7366	223	24.7631								73.04	0.05199	73.04	0.05206	73	0.05246	73.08	0.05258	73	0.05325
73.24	24.6474	73.25	24.6532	73.25	24.6693	73.25	24.6592	73.3	24.6825								223.24	24.7183	223.24	24.7176	223.2	24.734	223.29	24.7349	223.2	24.7602								73.24	0.05211	73.24	0.05209	73.2	0.05251	73.29	0.05253	73.2	0.05318
73.45	24.6459	73.45	24.6541	73.48	24.6685	73.48	24.657	73.4	24.6813								223.44	24.7157	223.45	24.7162	223.43	24.7323	223.4	24.7381	223.44	24.7624								73.44	0.05204	73.45	0.05206	73.43	0.05247	73.4	0.05261	73.44	0.05324
73.65	24.6459	73.65	24.6536	73.69	24.6681	73.69	24.6572	73.6	24.6827								223.64	24.7157	223.65	24.7162	223.64	24.7316	223.6	24.7393	223.64	24.7633								73.64	0.05204	73.65	0.05206	73.64	0.05245	73.6	0.05265	73.64	0.05326
73.85	24.6455	73.85	24.6534	73.89	24.6681	73.89	24.6596	73.8	24.6827								223.84	24.7128	223.85	24.7183	223.84	24.7294	223.8	24.7376	223.84	24.758								73.84	0.05197	73.85	0.05211	73.84	0.05239	73.8	0.0526	73.84	0.05312
74.05	24.6474	74.05	24.6536	74.09	24.6683	74.09	24.6592	74	24.6837								224.04	24.7102	224.05	24.7181	224.04	24.7304	224	24.7371	224.04	24.7563								74.04	0.0519	74.05	0.0521	74.04	0.05242	74	0.05259	74.04	0.05308
74.25	24.6488	74.25	24.6592	74.24	24.6673	74.3	24.6596	74.2	24.6835								224.24	24.7178	224.25	24.7176	224.24	24.7304	224.2	24.7381	224.24	24.753								74.24	0.0521	74.25	0.05209	74.24	0.05242	74.2	0.05261	74.24	0.053
74.47	24.6464	74.49	24.6572	74.45	24.6681	74.4	24.6587	74.43	24.6849								224.48	24.7157	224.49	24.7181	224.45	24.7301	224.4	24.7364	224.45	24.7537								74.48	0.05204	74.49	0.0521	74.45	0.05241	74.4	0.05257	74.45	0.05301
74.68	24.6493	74.69	24.6563	74.65	24.6678	74.6	24.6611	74.64	24.6823								224.68	24.7152	224.69	24.7188	224.65	24.7313	224.6	24.7381	224.65	24.753								74.68	0.05203	74.69	0.05212	74.65	0.05244	74.6	0.05261	74.65	0.053
74.88	24.6483	74.89	24.6575	74.88	24.6673	74.8	24.6599	74.84	24.6808								224.88	24.715	224.89	24.7171	224.85	24.7316	224.8	24.7366	224.85	24.752								74.88	0.05202	74.89	0.05208	74.85	0.05245	74.8	0.05258	74.85	0.05297
75.08	24.6474	75.09	24.6532	75.09	24.6654	75	24.6599	75.04	24.6815								225.09	24.715	225.09	24.7181	225.05	24.7306	225	24.7366	225.05	24.752								75.09	0.05202	75.09	0.0521	75.05	0.05242	75	0.05258	75.05	0.05297
75.29	24.6457	75.2	24.6522	75.29	24.6671	75.2	24.6611	75.24	24.682								225.29	24.7193	225.3	24.7169	225.25	24.7311	225.2	24.7376	225.25	24.7525								75.29	0.05214	75.3	0.05207	75.25	0.05244	75.2	0.0526	75.25	0.05298
75.49	24.65	75.4	24.6534	75.4	24.6681	75.43	24.6592	75.45	24.6803								225.49	24.715	225.4	24.7171	225.48	24.7292	225.44	24.7369	225.49	24.7527								75.49	0.05202	75.4	0.05208	75.48	0.05239	75.44	0.05258	75.49	0.05299
75.69	24.65	75.6	24.6529	75.6	24.6673	75.64	24.6596	75.65	24.682								225.69	24.7145	225.6	24.7181	225.68	24.7299	225.64	24.7361	225.69	24.7508								75.69	0.05201	75.6	0.0521	75.68	0.05241	75.64	0.05257	75.69	0.05294
75.89	24.6474	75.8	24.6536	75.8	24.6678	75.84	24.6587	75.85	24.6803								225.89	24.7147	225.8	24.7186	225.89	24.7308	225.84	24.7356	225.89	24.7525								75.89	0.05202	75.8	0.05212	75.89	0.05243	75.84	0.05255	75.89	0.05298
76.09	24.6491	76	24.6532	76	24.6673	76.04	24.6594	76.05	24.6808								226.09	24.7114	226	24.7164	226.09	24.733	226.05	24.7364	226.09	24.7535								76.09	0.05193	76	0.05206	76.09	0.05249	76.05	0.05257	76.09	0.05301
76.3	24.6467	76.2	24.6527	76.2	24.6671	76.24	24.6582	76.25	24.6815								226.33	24.7152	226.2	24.7171	226.3	24.7318	226.25	24.7349	226.3	24.7525								76.33	0.05203	76.2	0.05208	76.3	0.05245	76.25	0.05253	76.3	0.05298
76.4	24.6471	76.42	24.6522	76.44	24.6685	76.45	24.6618	76.48	24.6801								226.43	24.7145	226.44	24.7159	226.4	24.732	226.45	24.7369	226.4	24.7527								76.43	0.05201	76.44	0.05205	76.4	0.05246	76.45	0.05258	76.4	0.05299
76.6	24.6457	76.63	24.6491	76.64	24.6698	76.65	24.658	76.68	24.6823								226.63	24.713	226.64	24.7183	226.6	24.7323	226.65	24.7376	226.6	24.7518								76.63	0.05198	76.64	0.05211	76.6	0.05247	76.65	0.0526	76.6	0.05297
76.8	24.6452	76.83	24.65	76.84	24.6693	76.85	24.6594	76.89	24.6823								226.83	24.7123	226.84	24.7186	226.8	24.732	226.85	24.7361	226.8	24.752								76.83	0.05196	76.84	0.05212	76.8	0.05246	76.85	0.05257	76.8	0.05297
77	24.6462	77.03	24.6505	77.04	24.67	77.05	24.6596	77.09	24.6827								227.03	24.7106	227.04	24.7183	227	24.7323	227.05	24.7369	227	24.7537								77.03	0.05191	77.04	0.05211	77	0.05247	77.05	0.05258	77	0.05301
77.2	24.6476	77.24	24.6507	77.24	24.6678	77.24	24.6584	77.3	24.6854								227.24	24.715	227.24	24.7181	227.2	24.7299	227.25	24.7361	227.2	24.7522								77.24	0.05202	77.24	0.0521	77.2	0.05241	77.25	0.05257	77.2	0.05298
77.42	24.6459	77.45	24.651	77.45	24.6688	77.48	24.6599	77.4	24.6847								227.44	24.7142	227.45	24.7169	227.43	24.733	227.49	24.7371	227.42	24.7518								77.44	0.05201	77.45	0.05207	77.43	0.05249	77.49	0.05259	77.42	0.05297
77.63	24.6457	77.65	24.6527	77.65	24.669	77.69	24.6601	77.6	24.6837								227.64	24.7135	227.65	24.7171	227.64	24.7325	227.69	24.7378	227.63	24.7513								77.64	0.05199	77.65	0.05208	77.64	0.05247	77.69	0.05261	77.63	0.05295
77.83	24.6469	77.85	24.6498	77.85	24.6698	77.89	24.6596	77.8	24.683								227.84	24.7114	227.85	24.7171	227.84	24.732	227.8	24.7381	227.83	24.7518								77.84	0.05193	77.85	0.05208	77.84	0.05246	77.8	0.05261	77.83	0.05297
78.03	24.6462	78.05	24.6512	78.05	24.6673	78.09	24.6599	78	24.682								228.04	24.7121	228.05	24.7186	228.04	24.732	228	24.7373	228.03	24.7535								78.04	0.05195	78.05	0.05212	78.04	0.05246	78	0.0526	78.03	0.05301
78.23	24.6471	78.25	24.6522	78.25	24.6693	78.3	24.6592	78.2	24.6835								228.24	24.7176	228.25	24.7174	228.24	24.7328	228.2	24.7393	228.24	24.7522								78.24	0.05209	78.25	0.05209	78.24	0.05248	78.2	0.05265	78.24	0.05298
78.44	24.645	78.45	24.6541	78.49	24.6676	78.4	24.6596	78.44	24.6832								228.48	24.7128	228.49	24.7174	228.45	24.7316	228.4	24.7417	228.45	24.7549								78.48	0.05197	78.49	0.05209	78.45	0.05245	78.4	0.05271	78.45	0.05305
78.64	24.6462	78.65	24.6539	78.69	24.6678	78.6	24.6592	78.64	24.6825								228.68	24.7128	228.69	24.7183	228.65	24.7306	228.6	24.7414	228.65	24.7544								78.68	0.05197	78.69	0.05211	78.65	0.05242	78.6	0.0527	78.65	0.05303
78.84	24.6459	78.85	24.6536	78.89	24.6685	78.8	24.6584	78.84	24.6842								228.88	24.7111	228.89	24.7181	228.85	24.7342	228.8	24.7421	228.85	24.7549								78.88	0.05193	78.89	0.0521	78.85	0.05252	78.8	0.05272	78.85	0.05305
79.04	24.6457	79.05	24.6527	79.09	24.6685	79	24.6572	79.04	24.6835								229.09	24.7162	229.09	24.7188	229.05	24.7356	229	24.7419	229.05	24.7535								79.09	0.05206	79.09	0.05212	79.05	0.05255	79	0.05271	79.05	0.05301
79.34	24.6469	79.35	24.6529	79.28	24.6685	79.29	24.656	79.34	24.6873								229.27	24.7219	229.28	24.7203	229.34	24.7306	229.29	24.7373	229.34	24.7469								79.27	0.0522	79.28	0.05216	79.34	0.05242	79.29	0.0526	79.34	0.05284
79.44	24.6476	79.45	24.6532	79.49	24.6707	79.49	24.6548	79.44	24.6861								229.48	24.7174	229.49	24.7193	229.44	24.7282	229.4	24.7381	229.44	24.7498								79.48	0.05209	79.49	0.05214	79.44	0.05236	79.4	0.05261	79.44	0.05292
79.64	24.6491	79.65	24.651	79.69	24.6702	79.69	24.6532	79.64	24.6883								229.69	24.7171	229.69	24.7186	229.64	24.7296	229.6	24.7383	229.64	24.7482								79.69	0.05208	79.69	0.05212	79.64	0.0524	79.6	0.05262	79.64	0.05287
79.84	24.6481	79.85	24.6517	79.89	24.6678	79.89	24.6546	79.84	24.6849								229.88	24.7145	229.89	24.7183	229.84	24.7304	229.8	24.7383	229.84	24.7508								79.88	0.05201	79.89	0.05211	79.84	0.05242	79.8	0.05262	79.84	0.05294
80.04	24.6479	80.05	24.6529	80.09	24.6719	80.09	24.6548	80.04	24.6854								230.08	24.7152	230	24.7212	230.04	24.7272	230	24.7373	230.04	24.7486								80.08	0.05203	80	0.05218	80.04	0.05234	80	0.0526	80.04	0.05289
80.24	24.6505	80.25	24.652	80.3	24.6702	80.3	24.6568	80.24	24.6878								230.29	24.7186	230.2	24.7195	230.24	24.7279	230.2	24.7361	230.24	24.7496								80.29	0.05212	80.2	0.05214	80.24	0.05236	80.2	0.05257	80.24	0.05291
80.45	24.6474	80.45	24.6517	80.4	24.6695	80.4	24.6565	80.45	24.6868								230.49	24.7176	230.4	24.7203	230.44	24.7287	230.41	24.7385	230.45	24.7472								80.49	0.05209	80.4	0.05216	80.44	0.05237	80.41	0.05263	80.45	0.05285
80.65	24.6474	80.65	24.6553	80.6	24.6714	80.6	24.6565	80.65	24.6885								230.69	24.7176	230.6	24.7193	230.64	24.7294	230.61	24.7373	230.65	24.7477								80.69	0.05209	80.6	0.05214	80.64	0.05239	80.61	0.0526	80.65	0.05286
80.85	24.6479	80.85	24.6565	80.8	24.671	80.8	24.6575	80.85	24.689								230.89	24.7178	230.8	24.7212	230.84	24.7277	230.81	24.7381	230.85	24.7436								80.89	0.0521	80.8	0.05218	80.84	0.05235	80.81	0.05261	80.85	0.05276
81.05	24.6495	81.05	24.6548	81	24.6705	81	24.6534	81.05	24.6885								231.09	24.7171	231	24.7207	231.04	24.7308	231.01	24.7366	231.05	24.7419								81.09	0.05208	81	0.05217	81.04	0.05243	81.01	0.05258	81.05	0.05271
81.25	24.6491	81.25	24.6548	81.2	24.6707	81.2	24.6548	81.25	24.6887								231.33	24.7215	231.2	24.7217	231.24	24.7275	231.21	24.7371	231.25	24.74								81.33	0.05219	81.2	0.0522	81.24	0.05234	81.21	0.05259	81.25	0.05266
81.49	24.6447	81.49	24.656	81.42	24.6707	81.42	24.6556	81.45	24.6912								231.43	24.72	231.44	24.721	231.48	24.7244	231.43	24.7366	231.48	24.7414								81.43	0.05215	81.44	0.05218	81.48	0.05226	81.43	0.05258	81.48	0.0527
81.69	24.6459	81.69	24.6546	81.63	24.6722	81.63	24.6534	81.65	24.6919								231.63	24.7181	231.64	24.721	231.69	24.727	231.63	24.7359	231.68	24.7412								81.63	0.0521	81.64	0.05218	81.69	0.05233	81.63	0.05256	81.68	0.05269
81.89	24.6455	81.9	24.6572	81.83	24.6719	81.83	24.6539	81.85	24.6892								231.84	24.7159	231.85	24.7193	231.89	24.7275	231.84	24.7349	231.88	24.7431								81.84	0.05205	81.85	0.05214	81.89	0.05234	81.84	0.05253	81.88	0.05274
82.09	24.6469	82.09	24.6572	82.03	24.6734	82.03	24.6541	82.05	24.69								232.04	24.7155	232.04	24.7183	232.09	24.726	232.04	24.7342	232.08	24.7431								82.04	0.05204	82.04	0.05211	82.09	0.05231	82.04	0.05252	82.08	0.05274
82.3	24.6476	82.2	24.6546	82.23	24.6724	82.23	24.6541	82.25	24.6904								232.24	24.721	232.24	24.719	232.29	24.7258	232.29	24.7347	232.29	24.7433								82.24	0.05218	82.24	0.05213	82.29	0.0523	82.29	0.05253	82.29	0.05275
82.4	24.6481	82.4	24.6546	82.44	24.6705	82.44	24.6546	82.48	24.6883								232.44	24.7188	232.45	24.719	232.49	24.727	232.43	24.7354	232.4	24.7424								82.44	0.05212	82.45	0.05213	82.49	0.05233	82.43	0.05255	82.4	0.05273
82.6	24.6495	82.6	24.6541	82.64	24.6714	82.64	24.6546	82.68	24.6897								232.64	24.7183	232.65	24.72	232.69	24.7258	232.63	24.7354	232.6	24.7494								82.64	0.05211	82.65	0.05215	82.69	0.0523	82.63	0.05255	82.6	0.0529
82.8	24.6481	82.8	24.6546	82.84	24.6712	82.84	24.656	82.88	24.69								232.84	24.7174	232.85	24.7203	232.89	24.7244	232.83	24.7344	232.8	24.7496								82.84	0.05209	82.85	0.05216	82.89	0.05226	82.83	0.05252	82.8	0.05291
83	24.6481	83	24.6529	83.04	24.6722	83.04	24.6539	83.08	24.6866								233.04	24.7171	233.05	24.7193	233.09	24.7248	233.04	24.7366	233	24.7498								83.04	0.05208	83.05	0.05214	83.09	0.05228	83.04	0.05258	83	0.05292
83.2	24.6515	83.2	24.6544	83.24	24.6707	83.24	24.656	83.29	24.6873								233.24	24.7251	233.25	24.7171	233.33	24.7287	233.24	24.7369	233.2	24.7527								83.24	0.05228	83.25	0.05208	83.33	0.05237	83.24	0.05258	83.2	0.05299
83.43	24.6493	83.44	24.657	83.45	24.6717	83.45	24.6532	83.4	24.6871								233.48	24.7219	233.49	24.72	233.43	24.7282	233.45	24.7361	233.41	24.7527								83.48	0.0522	83.49	0.05215	83.43	0.05236	83.45	0.05257	83.41	0.05299
83.63	24.6483	83.64	24.6548	83.65	24.6714	83.65	24.6553	83.6	24.6875								233.68	24.7203	233.69	24.7198	233.63	24.7289	233.65	24.7369	233.61	24.7527								83.68	0.05216	83.69	0.05215	83.63	0.05238	83.65	0.05258	83.61	0.05299
83.84	24.6474	83.85	24.6539	83.85	24.6722	83.85	24.6556	83.8	24.689								233.88	24.7181	233.89	24.7188	233.83	24.7296	233.85	24.7366	233.81	24.7542								83.88	0.0521	83.89	0.05212	83.83	0.0524	83.85	0.05258	83.81	0.05303
84.04	24.6481	84.05	24.6551	84.05	24.6712	84.05	24.6553	84	24.6892								234.09	24.7169	234.1	24.719	234.04	24.7284	234.06	24.7364	234.01	24.7537								84.09	0.05207	84.1	0.05213	84.04	0.05237	84.06	0.05257	84.01	0.05301
84.24	24.6481	84.25	24.6556	84.25	24.671	84.25	24.6558	84.2	24.689								234.29	24.72	234.2	24.7219	234.24	24.7277	234.26	24.734	234.21	24.7537								84.29	0.05215	84.2	0.0522	84.24	0.05235	84.26	0.05251	84.21	0.05301
84.45	24.6476	84.45	24.6551	84.48	24.6698	84.47	24.6563	84.4	24.6887								234.49	24.7178	234.4	24.721	234.45	24.7258	234.48	24.7352	234.43	24.7551								84.49	0.0521	84.4	0.05218	84.45	0.0523	84.48	0.05254	84.43	0.05305
84.65	24.6491	84.65	24.6565	84.68	24.67	84.68	24.6563	84.6	24.6883								234.69	24.7123	234.6	24.7203	234.65	24.7267	234.68	24.7347	234.63	24.7595								84.69	0.05196	84.6	0.05216	84.65	0.05233	84.68	0.05253	84.63	0.05316
84.85	24.6488	84.85	24.6551	84.88	24.67	84.88	24.6568	84.8	24.688								234.89	24.7145	234.8	24.721	234.85	24.7284	234.89	24.7342	234.83	24.7561								84.89	0.05201	84.8	0.05218	84.85	0.05237	84.89	0.05252	84.83	0.05308
85.05	24.6479	85.05	24.656	85.08	24.6685	85.08	24.656	85	24.6878								235.09	24.7135	235	24.719	235.05	24.7275	235.09	24.7347	235.03	24.7535								85.09	0.05199	85	0.05213	85.05	0.05234	85.09	0.05253	85.03	0.05301
85.25	24.6495	85.25	24.6558	85.28	24.6685	85.29	24.6575	85.2	24.6885								235.33	24.7167	235.2	24.7203	235.25	24.7265	235.3	24.7354	235.24	24.7489								85.33	0.05207	85.2	0.05216	85.25	0.05232	85.3	0.05255	85.24	0.05289
85.49	24.6498	85.49	24.6563	85.49	24.6698	85.49	24.6558	85.43	24.6859								235.43	24.7142	235.44	24.7195	235.48	24.7267	235.4	24.7356	235.45	24.7518								85.43	0.05201	85.44	0.05214	85.48	0.05233	85.4	0.05255	85.45	0.05297
85.69	24.651	85.7	24.6558	85.69	24.669	85.69	24.6539	85.63	24.6871								235.63	24.713	235.64	24.72	235.68	24.727	235.6	24.7359	235.65	24.7532								85.63	0.05198	85.64	0.05215	85.68	0.05233	85.6	0.05256	85.65	0.053
85.89	24.6488	85.8	24.6536	85.89	24.6705	85.89	24.6541	85.83	24.6859								235.84	24.7133	235.85	24.7205	235.89	24.7267	235.8	24.7352	235.85	24.7527								85.84	0.05198	85.85	0.05217	85.89	0.05233	85.8	0.05254	85.85	0.05299
86.09	24.6493	86.1	24.6556	86.09	24.671	86.09	24.6556	86.03	24.6861								236.04	24.7138	236.04	24.721	236.09	24.7282	236	24.7369	236.05	24.7522								86.04	0.05199	86.04	0.05218	86.09	0.05236	86	0.05258	86.05	0.05298
86.3	24.6486	86.2	24.6536	86.3	24.6714	86.3	24.6539	86.24	24.6873								236.24	24.7167	236.24	24.7193	236.29	24.7265	236.2	24.7383	236.25	24.7513								86.24	0.05207	86.24	0.05214	86.29	0.05232	86.2	0.05262	86.25	0.05295
86.4	24.6476	86.4	24.6541	86.4	24.6712	86.4	24.6536	86.45	24.6851								236.44	24.7147	236.45	24.7198	236.49	24.727	236.41	24.7361	236.45	24.751								86.44	0.05202	86.45	0.05215	86.49	0.05233	86.41	0.05257	86.45	0.05295
86.6	24.6479	86.6	24.6556	86.6	24.6719	86.6	24.6534	86.65	24.6849								236.64	24.7123	236.65	24.7183	236.69	24.7277	236.61	24.7354	236.65	24.752								86.64	0.05196	86.65	0.05211	86.69	0.05235	86.61	0.05255	86.65	0.05297
86.8	24.6471	86.8	24.6534	86.8	24.6724	86.83	24.6544	86.85	24.6868								236.84	24.7128	236.85	24.7178	236.89	24.7292	236.81	24.7376	236.85	24.7525								86.84	0.05197	86.85	0.0521	86.89	0.05239	86.81	0.0526	86.85	0.05298
87	24.6486	87	24.6565	87	24.6712	87.03	24.6517	87.05	24.6868								237.04	24.7116	237.05	24.7188	237.09	24.7277	237.01	24.7371	237.05	24.7506								87.04	0.05194	87.05	0.05212	87.09	0.05235	87.01	0.05259	87.05	0.05293
87.2	24.6495	87.2	24.6548	87.2	24.6731	87.24	24.6522	87.25	24.6861								237.24	24.7186	237.25	24.7181	237.33	24.7332	237.21	24.7354	237.25	24.7515								87.24	0.05212	87.25	0.0521	87.33	0.05249	87.21	0.05255	87.25	0.05296
87.44	24.6481	87.44	24.6568	87.43	24.6736	87.45	24.6532	87.45	24.6868								237.48	24.7145	237.49	24.7195	237.43	24.732	237.44	24.7356	237.48	24.7501								87.48	0.05201	87.49	0.05214	87.43	0.05246	87.44	0.05255	87.48	0.05292
87.64	24.6464	87.65	24.6558	87.63	24.6736	87.65	24.6541	87.65	24.6856								237.68	24.715	237.69	24.7183	237.63	24.7308	237.65	24.7361	237.69	24.752								87.68	0.05202	87.69	0.05211	87.63	0.05243	87.65	0.05257	87.69	0.05297
87.84	24.6474	87.85	24.6541	87.83	24.6736	87.85	24.6548	87.85	24.6856								237.88	24.7147	237.89	24.7193	237.83	24.7316	237.85	24.7366	237.89	24.753								87.88	0.05202	87.89	0.05214	87.83	0.05245	87.85	0.05258	87.89	0.053
88.04	24.6479	88.05	24.6541	88.03	24.6734	88.05	24.6553	88.05	24.6861								238.09	24.7147	238	24.7212	238.04	24.7323	238.05	24.7369	238.09	24.7527								88.09	0.05202	88	0.05218	88.04	0.05247	88.05	0.05258	88.09	0.05299
88.24	24.6474	88.25	24.6546	88.24	24.6731	88.25	24.6551	88.25	24.6859								238.29	24.7195	238.2	24.7198	238.24	24.7301	238.25	24.7359	238.3	24.7537								88.29	0.05214	88.2	0.05215	88.24	0.05241	88.25	0.05256	88.3	0.05301
88.45	24.6479	88.45	24.658	88.45	24.67	88.48	24.6551	88.48	24.6839								238.49	24.7164	238.41	24.7198	238.45	24.7272	238.45	24.7361	238.4	24.7513								88.49	0.05206	88.41	0.05215	88.45	0.05234	88.45	0.05257	88.4	0.05295
88.65	24.6488	88.65	24.6565	88.65	24.6707	88.69	24.6556	88.68	24.6815								238.69	24.7162	238.61	24.7207	238.65	24.727	238.65	24.7359	238.6	24.7518								88.69	0.05206	88.61	0.05217	88.65	0.05233	88.65	0.05256	88.6	0.05297
88.85	24.6464	88.85	24.6568	88.85	24.67	88.89	24.6529	88.88	24.6844								238.89	24.7138	238.81	24.7198	238.85	24.7272	238.85	24.7373	238.8	24.7515								88.89	0.05199	88.81	0.05215	88.85	0.05234	88.85	0.0526	88.8	0.05296
89.05	24.6481	89.05	24.6575	89.05	24.6695	89.09	24.6556	89.08	24.6863								239.09	24.714	239.01	24.721	239.05	24.7258	239.05	24.7378	239	24.7501								89.09	0.052	89.01	0.05218	89.05	0.0523	89.05	0.05261	89	0.05292
89.34	24.6544	89.35	24.6556	89.34	24.6649	89.28	24.6553	89.38	24.6863								239.28	24.7198	239.3	24.7159	239.34	24.7282	239.35	24.7364	239.28	24.7494								89.28	0.05215	89.3	0.05205	89.34	0.05236	89.35	0.05257	89.28	0.0529
89.44	24.6534	89.45	24.6558	89.44	24.6659	89.49	24.6563	89.48	24.6873								239.49	24.715	239.4	24.7183	239.44	24.7306	239.45	24.7349	239.49	24.7491								89.49	0.05202	89.4	0.05211	89.44	0.05242	89.45	0.05253	89.49	0.0529
89.64	24.6522	89.65	24.6546	89.64	24.6657	89.69	24.6541	89.68	24.6868								239.69	24.7138	239.6	24.7174	239.64	24.7304	239.65	24.7376	239.69	24.7489								89.69	0.05199	89.6	0.05209	89.64	0.05242	89.65	0.0526	89.69	0.05289
89.84	24.6524	89.85	24.6541	89.84	24.6673	89.89	24.6544	89.89	24.6859								239.89	24.7142	239.8	24.7181	239.84	24.7311	239.85	24.7364	239.89	24.7472								89.89	0.05201	89.8	0.0521	89.84	0.05244	89.85	0.05257	89.89	0.05285
90.04	24.6536	90.05	24.6558	90.04	24.6664	90.09	24.6536	90.09	24.6847								240.09	24.715	240	24.72	240.04	24.7311	240.05	24.7369	240.09	24.7498								90.09	0.05202	90	0.05215	90.04	0.05244	90.05	0.05258	90.09	0.05292
90.24	24.6532	90.25	24.6553	90.24	24.6661	90.3	24.6563	90.3	24.6856								240.3	24.7181	240.2	24.7178	240.24	24.7294	240.25	24.7393	240.3	24.7484								90.3	0.0521	90.2	0.0521	90.24	0.05239	90.25	0.05265	90.3	0.05288
90.45	24.6527	90.46	24.656	90.45	24.6647	90.4	24.6558	90.4	24.6859								240.4	24.7176	240.44	24.7174	240.45	24.7284	240.46	24.7371	240.4	24.7491								90.4	0.05209	90.44	0.05209	90.45	0.05237	90.46	0.05259	90.4	0.0529
90.65	24.6512	90.66	24.6536	90.65	24.6652	90.6	24.6563	90.6	24.6868								240.6	24.7138	240.64	24.7174	240.65	24.7284	240.66	24.7378	240.6	24.7484								90.6	0.05199	90.64	0.05209	90.65	0.05237	90.66	0.05261	90.6	0.05288
90.85	24.6512	90.86	24.6551	90.85	24.6654	90.8	24.6565	90.8	24.6863								240.8	24.713	240.85	24.7181	240.85	24.7306	240.86	24.7361	240.8	24.7498								90.8	0.05198	90.85	0.0521	90.85	0.05242	90.86	0.05257	90.8	0.05292
91.05	24.652	91.06	24.6524	91.05	24.6645	91	24.6565	91	24.6868								241	24.7116	241.05	24.7181	241.05	24.7277	241.06	24.7381	241	24.7477								91	0.05194	91.05	0.0521	91.05	0.05235	91.06	0.05261	91	0.05286
91.25	24.6539	91.26	24.6524	91.25	24.6657	91.2	24.6548	91.2	24.6868								241.2	24.7109	241.25	24.7174	241.25	24.7301	241.26	24.739	241.2	24.7482								91.2	0.05192	91.25	0.05209	91.25	0.05241	91.26	0.05264	91.2	0.05287
91.49	24.6515	91.48	24.6529	91.49	24.6633	91.42	24.6532	91.44	24.6866								241.42	24.7147	241.45	24.7167	241.48	24.7258	241.49	24.7402	241.43	24.7503								91.42	0.05202	91.45	0.05207	91.48	0.0523	91.49	0.05267	91.43	0.05293
91.69	24.6534	91.68	24.6558	91.69	24.6659	91.63	24.656	91.64	24.6847								241.62	24.7133	241.65	24.7155	241.69	24.7289	241.6	24.7405	241.63	24.7498								91.62	0.05198	91.65	0.05204	91.69	0.05238	91.6	0.05268	91.63	0.05292
91.89	24.6524	91.88	24.6553	91.89	24.6666	91.83	24.6539	91.84	24.6856								241.82	24.7128	241.85	24.7162	241.89	24.7299	241.8	24.7381	241.83	24.7494								91.82	0.05197	91.85	0.05206	91.89	0.05241	91.8	0.05261	91.83	0.0529
92.09	24.6532	92.09	24.6577	92.09	24.6666	92.03	24.6563	92.04	24.6863								242.03	24.7121	242.05	24.7138	242.09	24.7277	242	24.7402	242.03	24.7491								92.03	0.05195	92.05	0.05199	92.09	0.05235	92	0.05267	92.03	0.0529
92.3	24.6534	92.29	24.6582	92.3	24.6685	92.23	24.6553	92.24	24.6854								242.23	24.7178	242.25	24.7167	242.3	24.7279	242.2	24.7397	242.24	24.7494								92.23	0.0521	92.25	0.05207	92.3	0.05236	92.2	0.05266	92.24	0.0529
92.4	24.6532	92.4	24.656	92.4	24.6683	92.44	24.6572	92.45	24.6861								242.44	24.7145	242.49	24.7155	242.4	24.7289	242.41	24.7393	242.45	24.7484								92.44	0.05201	92.49	0.05204	92.4	0.05238	92.41	0.05265	92.45	0.05288
92.6	24.6512	92.6	24.6517	92.6	24.6676	92.64	24.6558	92.65	24.6861								242.64	24.7142	242.69	24.714	242.6	24.7279	242.6	24.7407	242.65	24.7486								92.64	0.05201	92.69	0.052	92.6	0.05236	92.6	0.05268	92.65	0.05289
92.8	24.6524	92.8	24.6507	92.8	24.6669	92.84	24.657	92.85	24.6873								242.84	24.7138	242.89	24.7155	242.8	24.7267	242.8	24.7405	242.85	24.7482								92.84	0.05199	92.89	0.05204	92.8	0.05233	92.8	0.05268	92.85	0.05287
93	24.6553	93	24.6493	93	24.6712	93.04	24.6556	93.05	24.6859								243.04	24.7133	243.09	24.7162	243	24.7282	243	24.7381	243.05	24.7479								93.04	0.05198	93.09	0.05206	93	0.05236	93	0.05261	93.05	0.05287
93.2	24.6563	93.2	24.6529	93.2	24.6688	93.24	24.6548	93.25	24.6851								243.24	24.7178	243.31	24.7135	243.2	24.7275	243.2	24.7395	243.25	24.7479								93.24	0.0521	93.31	0.05199	93.2	0.05234	93.2	0.05265	93.25	0.05287
93.42	24.6517	93.41	24.6548	93.43	24.669	93.45	24.656	93.49	24.6868								243.44	24.7155	243.41	24.7174	243.43	24.7308	243.44	24.7376	243.45	24.7469								93.44	0.05204	93.41	0.05209	93.43	0.05243	93.44	0.0526	93.45	0.05284
93.63	24.652	93.61	24.6541	93.63	24.6698	93.65	24.6558	93.69	24.6875								243.64	24.7138	243.61	24.7164	243.63	24.7311	243.64	24.7409	243.65	24.7498								93.64	0.05199	93.61	0.05206	93.63	0.05244	93.64	0.05269	93.65	0.05292
93.83	24.6536	93.81	24.6565	93.83	24.6688	93.85	24.6546	93.89	24.6868								243.84	24.7126	243.81	24.7178	243.84	24.7299	243.85	24.739	243.85	24.7472								93.84	0.05196	93.81	0.0521	93.84	0.05241	93.85	0.05264	93.85	0.05285
94.03	24.652	94.01	24.6572	94.04	24.6683	94.05	24.6553	94.09	24.6868								244.04	24.7128	244.01	24.7162	244.04	24.7299	244.05	24.7378	244.05	24.7482								94.04	0.05197	94.01	0.05206	94.04	0.05241	94.05	0.05261	94.05	0.05287
94.23	24.6515	94.21	24.6556	94.24	24.6673	94.25	24.6544	94.3	24.6863								244.24	24.7178	244.21	24.7169	244.24	24.7275	244.25	24.7373	244.25	24.7474								94.24	0.0521	94.21	0.05207	94.24	0.05234	94.25	0.0526	94.25	0.05285
94.44	24.6524	94.44	24.6529	94.45	24.6676	94.47	24.6544	94.4	24.6856								244.45	24.7142	244.44	24.7164	244.45	24.7277	244.45	24.7376	244.48	24.7462								94.45	0.05201	94.44	0.05206	94.45	0.05235	94.45	0.0526	94.48	0.05282
94.64	24.6522	94.64	24.6522	94.65	24.6649	94.68	24.656	94.6	24.6866								244.65	24.7111	244.64	24.7176	244.65	24.7296	244.65	24.739	244.68	24.7472								94.65	0.05193	94.64	0.05209	94.65	0.0524	94.65	0.05264	94.68	0.05285
94.84	24.6536	94.85	24.657	94.85	24.6685	94.88	24.6544	94.8	24.6851								244.85	24.7126	244.85	24.7174	244.85	24.7316	244.85	24.7361	244.88	24.7477								94.85	0.05196	94.85	0.05209	94.85	0.05245	94.85	0.05257	94.88	0.05286
95.04	24.6536	95.05	24.6568	95.05	24.6659	95.08	24.6534	95	24.6878								245.05	24.7123	245.05	24.7193	245.05	24.7304	245.05	24.739	245.08	24.7482								95.05	0.05196	95.05	0.05214	95.05	0.05242	95.05	0.05264	95.08	0.05287
95.24	24.6541	95.25	24.6558	95.25	24.669	95.29	24.6553	95.2	24.6871								245.25	24.7186	245.25	24.7203	245.25	24.7304	245.25	24.7393	245.29	24.7482								95.25	0.05212	95.25	0.05216	95.25	0.05242	95.25	0.05265	95.29	0.05287
95.45	24.6536	95.46	24.6601	95.45	24.6664	95.49	24.6553	95.43	24.6859								245.47	24.7174	245.45	24.7176	245.48	24.727	245.49	24.7405	245.4	24.7489								95.47	0.05209	95.45	0.05209	95.48	0.05233	95.49	0.05268	95.4	0.05289
95.65	24.6527	95.66	24.6623	95.65	24.6666	95.69	24.6548	95.63	24.6868								245.68	24.7152	245.65	24.7186	245.69	24.7263	245.6	24.7381	245.6	24.7482								95.68	0.05203	95.65	0.05212	95.69	0.05231	95.6	0.05261	95.6	0.05287
95.85	24.6524	95.86	24.6628	95.85	24.6673	95.89	24.6558	95.83	24.6866								245.88	24.7167	245.85	24.719	245.89	24.7251	245.8	24.739	245.8	24.7491								95.88	0.05207	95.85	0.05213	95.89	0.05228	95.8	0.05264	95.8	0.0529
96.05	24.6498	96.06	24.6616	96.05	24.6673	96.09	24.6551	96.03	24.6892								246.08	24.7155	246.05	24.7183	246.09	24.7255	246	24.7388	246	24.7486								96.08	0.05204	96.05	0.05211	96.09	0.0523	96	0.05263	96	0.05289
96.25	24.6544	96.26	24.6565	96.25	24.6678	96.3	24.6553	96.23	24.6868								246.29	24.7207	246.25	24.7193	246.3	24.7284	246.2	24.7395	246.2	24.7489								96.29	0.05217	96.25	0.05214	96.3	0.05237	96.2	0.05265	96.2	0.05289
96.49	24.6546	96.49	24.6563	96.49	24.6664	96.4	24.6548	96.44	24.6856								246.49	24.7169	246.46	24.7198	246.4	24.7267	246.4	24.7397	246.4	24.7462								96.49	0.05207	96.46	0.05215	96.4	0.05233	96.4	0.05266	96.4	0.05282
96.69	24.652	96.7	24.6558	96.69	24.6673	96.6	24.6556	96.64	24.6851								246.69	24.715	246.66	24.72	246.6	24.7272	246.6	24.7405	246.6	24.7477								96.69	0.05202	96.66	0.05215	96.6	0.05234	96.6	0.05268	96.6	0.05286
96.89	24.6524	96.8	24.6553	96.89	24.6685	96.8	24.6532	96.84	24.6832								246.89	24.7167	246.86	24.7176	246.8	24.7296	246.8	24.7407	246.8	24.7486								96.89	0.05207	96.86	0.05209	96.8	0.0524	96.8	0.05268	96.8	0.05289
97.09	24.6534	97	24.6568	97.09	24.6669	97	24.6546	97.04	24.6863								247.09	24.7164	247.06	24.7188	247	24.7292	247	24.7395	247	24.7467								97.09	0.05206	97.06	0.05212	97	0.05239	97	0.05265	97	0.05284
97.3	24.6541	97.2	24.6568	97.3	24.6647	97.2	24.6558	97.24	24.6842								247.3	24.7207	247.26	24.7181	247.2	24.7267	247.2	24.7371	247.2	24.7462								97.3	0.05217	97.26	0.0521	97.2	0.05233	97.2	0.05259	97.2	0.05282
97.4	24.6532	97.41	24.657	97.4	24.6678	97.43	24.6546	97.45	24.6856								247.43	24.7193	247.48	24.7186	247.43	24.7316	247.44	24.739	247.43	24.7484								97.43	0.05214	97.48	0.05212	97.43	0.05245	97.44	0.05264	97.43	0.05288
97.6	24.6529	97.61	24.6577	97.6	24.6664	97.64	24.6551	97.65	24.6863								247.63	24.7167	247.68	24.7188	247.64	24.7301	247.64	24.7414	247.63	24.7484								97.63	0.05207	97.68	0.05212	97.64	0.05241	97.64	0.0527	97.63	0.05288
97.8	24.6517	97.81	24.6556	97.8	24.6659	97.84	24.6539	97.85	24.6863								247.84	24.7157	247.88	24.7174	247.84	24.7304	247.85	24.7409	247.83	24.746								97.84	0.05204	97.88	0.05209	97.84	0.05242	97.85	0.05269	97.83	0.05282
98	24.6517	98.01	24.6546	98	24.6681	98.04	24.6529	98.05	24.6873								248.04	24.714	248.08	24.7174	248.04	24.7299	248.05	24.7395	248.03	24.7469								98.04	0.052	98.08	0.05209	98.04	0.05241	98.05	0.05265	98.03	0.05284
98.2	24.6551	98.21	24.6539	98.2	24.6676	98.24	24.6544	98.25	24.6866								248.24	24.7198	248.29	24.7171	248.24	24.7318	248.25	24.7409	248.23	24.7496								98.24	0.05215	98.29	0.05208	98.24	0.05245	98.25	0.05269	98.23	0.05291
98.42	24.6532	98.44	24.6556	98.44	24.669	98.45	24.6548	98.49	24.6863								248.45	24.7188	248.4	24.72	248.45	24.7306	248.45	24.7385	248.44	24.7496								98.45	0.05212	98.4	0.05215	98.45	0.05242	98.45	0.05263	98.44	0.05291
98.63	24.6541	98.65	24.6565	98.64	24.6688	98.65	24.6563	98.69	24.688								248.65	24.7181	248.6	24.7207	248.65	24.7311	248.65	24.7388	248.64	24.7496								98.65	0.0521	98.6	0.05217	98.65	0.05244	98.65	0.05263	98.64	0.05291
98.83	24.6515	98.85	24.6556	98.84	24.6695	98.85	24.6558	98.89	24.6868								248.85	24.715	248.8	24.7181	248.85	24.7294	248.85	24.74	248.84	24.7494								98.85	0.05202	98.8	0.0521	98.85	0.05239	98.85	0.05266	98.84	0.0529
99.03	24.6524	99.05	24.6556	99.04	24.6698	99.05	24.657	99.09	24.6823								249.05	24.7142	249	24.7215	249.05	24.7272	249.05	24.7402	249.04	24.7482								99.05	0.05201	99	0.05219	99.05	0.05234	99.05	0.05267	99.04	0.05287
99.33	24.656	99.35	24.6556	99.34	24.6726	99.34	24.656	99.28	24.682								249.34	24.7188	249.28	24.72	249.34	24.7313	249.35	24.7436	249.34	24.7506								99.34	0.05212	99.28	0.05215	99.34	0.05244	99.35	0.05276	99.34	0.05293
99.43	24.6544	99.45	24.656	99.45	24.6736	99.44	24.6548	99.49	24.6827								249.44	24.7178	249.4	24.7234	249.44	24.7299	249.45	24.7419	249.45	24.7518								99.44	0.0521	99.4	0.05224	99.44	0.05241	99.45	0.05271	99.45	0.05297
99.64	24.6551	99.65	24.6565	99.64	24.6726	99.64	24.6532	99.69	24.682								249.64	24.7155	249.6	24.7229	249.64	24.7335	249.65	24.7433	249.64	24.7525								99.64	0.05204	99.6	0.05223	99.64	0.0525	99.65	0.05275	99.64	0.05298
99.84	24.6546	99.85	24.6572	99.84	24.6724	99.84	24.6541	99.89	24.6818								249.84	24.7135	249.8	24.7219	249.84	24.7328	249.85	24.7417	249.84	24.7537								99.84	0.05199	99.8	0.0522	99.84	0.05248	99.85	0.05271	99.84	0.05301
100.04	24.6541	100.05	24.6594	100.04	24.6717	100.04	24.6532	100.09	24.6815								250.04	24.7121	250	24.7207	250.04	24.7306	250.05	24.7443	250.05	24.7549								100.04	0.05195	100	0.05217	100.04	0.05242	100.05	0.05277	100.05	0.05305
100.24	24.6553	100.25	24.6553	100.24	24.6724	100.24	24.6544	100.3	24.6823								250.24	24.7193	250.2	24.7212	250.24	24.7316	250.25	24.7417	250.24	24.7537								100.24	0.05214	100.2	0.05218	100.24	0.05245	100.25	0.05271	100.24	0.05301
100.45	24.6539	100.46	24.6558	100.45	24.6731	100.45	24.6548	100.4	24.6825								250.45	24.7169	250.4	24.7205	250.45	24.7325	250.45	24.7426	250.45	24.7544								100.45	0.05207	100.4	0.05217	100.45	0.05247	100.45	0.05273	100.45	0.05303
100.65	24.6544	100.66	24.6553	100.65	24.6717	100.65	24.6546	100.6	24.6835								250.65	24.7147	250.6	24.7241	250.65	24.7316	250.65	24.7407	250.65	24.7542								100.65	0.05202	100.6	0.05226	100.65	0.05245	100.65	0.05268	100.65	0.05303
100.85	24.6551	100.86	24.6548	100.85	24.67	100.85	24.6503	100.8	24.6782								250.85	24.7123	250.8	24.7246	250.85	24.7316	250.85	24.7405	250.85	24.7544								100.85	0.05196	100.8	0.05227	100.85	0.05245	100.85	0.05268	100.85	0.05303
101.05	24.6524	101.06	24.6534	101.05	24.67	101.05	24.6467	101	24.6702								251.05	24.7142	251	24.7239	251.05	24.7318	251.05	24.7436	251.05	24.7554								101.05	0.05201	101	0.05225	101.05	0.05245	101.05	0.05276	101.05	0.05306
101.25	24.6524	101.26	24.6512	101.25	24.6673	101.25	24.6464	101.2	24.6676								251.25	24.713	251.2	24.7215	251.25	24.726	251.25	24.7429	251.25	24.7551								101.25	0.05198	101.2	0.05219	101.25	0.05231	101.25	0.05274	101.25	0.05305
101.49	24.6536	101.49	24.6507	101.49	24.6666	101.48	24.6433	101.44	24.6652								251.47	24.7104	251.44	24.7181	251.48	24.7203	251.49	24.7342	251.49	24.7414								101.47	0.05191	101.44	0.0521	101.48	0.05216	101.49	0.05252	101.49	0.0527
101.69	24.6544	101.6	24.6517	101.69	24.6633	101.68	24.6428	101.64	24.6695								251.67	24.7104	251.65	24.7171	251.68	24.72	251.69	24.7294	251.69	24.7373								101.67	0.05191	101.65	0.05208	101.68	0.05215	101.69	0.05239	101.69	0.0526
101.89	24.6541	101.8	24.6507	101.89	24.6637	101.89	24.6443	101.84	24.6671								251.88	24.7085	251.85	24.7171	251.89	24.7193	251.9	24.7287	251.89	24.732								101.88	0.05186	101.85	0.05208	101.89	0.05214	101.9	0.05237	101.89	0.05246
102.09	24.6541	102	24.6541	102.09	24.6652	102.09	24.6426	102.04	24.6657								252.08	24.7078	252.05	24.7157	252.09	24.7174	252	24.7275	252.09	24.7234								102.08	0.05184	102.05	0.05204	102.09	0.05209	102	0.05234	102.09	0.05224
102.3	24.6529	102.2	24.6541	102.2	24.6671	102.3	24.6426	102.24	24.6649								252.28	24.7073	252.25	24.7152	252.3	24.7186	252.2	24.7253	252.2	24.7215								102.28	0.05183	102.25	0.05203	102.3	0.05212	102.2	0.05229	102.2	0.05219
102.4	24.6522	102.41	24.6515	102.4	24.664	102.4	24.6435	102.45	24.6652								252.49	24.7068	252.45	24.7142	252.4	24.7195	252.4	24.7212	252.4	24.7251								102.49	0.05182	102.45	0.05201	102.4	0.05214	102.4	0.05218	102.4	0.05228
102.6	24.6517	102.61	24.6532	102.6	24.6647	102.6	24.6452	102.65	24.6628								252.69	24.7109	252.65	24.7106	252.6	24.7181	252.6	24.7169	252.6	24.727								102.69	0.05192	102.65	0.05191	102.6	0.0521	102.6	0.05207	102.6	0.05233
102.8	24.6532	102.81	24.6522	102.8	24.6647	102.8	24.6435	102.85	24.6645								252.89	24.7123	252.85	24.7102	252.8	24.7178	252.8	24.721	252.8	24.727								102.89	0.05196	102.85	0.0519	102.8	0.0521	102.8	0.05218	102.8	0.05233
103	24.6524	103.01	24.6512	103	24.6647	103	24.6431	103.05	24.6647								253.09	24.7114	253.05	24.7085	253	24.7178	253	24.7241	253	24.7258								103.09	0.05193	103.05	0.05186	103	0.0521	103	0.05226	103	0.0523
103.2	24.6507	103.21	24.6505	103.2	24.6623	103.2	24.6447	103.25	24.6621								253.3	24.7133	253.25	24.7111	253.2	24.7157	253.2	24.7231	253.2	24.7258								103.3	0.05198	103.25	0.05193	103.2	0.05204	103.2	0.05223	103.2	0.0523
103.44	24.6522	103.44	24.651	103.44	24.6621	103.44	24.6431	103.49	24.6618								253.4	24.7138	253.49	24.713	253.43	24.7099	253.44	24.7217	253.44	24.7253								103.4	0.05199	103.49	0.05198	103.43	0.0519	103.44	0.0522	103.44	0.05229
103.64	24.6507	103.64	24.65	103.64	24.6628	103.64	24.6406	103.69	24.6609								253.6	24.7121	253.7	24.714	253.64	24.7078	253.64	24.7222	253.64	24.7253								103.6	0.05195	103.7	0.052	103.64	0.05184	103.64	0.05221	103.64	0.05229
103.84	24.651	103.85	24.6498	103.85	24.6649	103.84	24.6402	103.89	24.6613								253.8	24.7118	253.8	24.714	253.84	24.7147	253.85	24.7207	253.84	24.7277								103.8	0.05194	103.8	0.052	103.84	0.05202	103.85	0.05217	103.84	0.05235
104.04	24.6527	104.05	24.6483	104.05	24.6635	104.04	24.6419	104.09	24.6618								254	24.7135	254	24.7147	254.04	24.713	254.05	24.72	254.05	24.7255								104	0.05199	104	0.05202	104.04	0.05198	104.05	0.05215	104.05	0.0523
104.24	24.6522	104.25	24.6491	104.25	24.6625	104.24	24.6409	104.3	24.6587								254.2	24.713	254.2	24.714	254.24	24.715	254.25	24.7203	254.24	24.72								104.2	0.05198	104.2	0.052	104.24	0.05202	104.25	0.05216	104.24	0.05215
104.45	24.6522	104.46	24.6493	104.45	24.6633	104.45	24.6421	104.4	24.6604								254.43	24.7133	254.4	24.7116	254.45	24.7133	254.45	24.72	254.45	24.7248								104.43	0.05198	104.4	0.05194	104.45	0.05198	104.45	0.05215	104.45	0.05228
104.65	24.6512	104.66	24.6495	104.65	24.6633	104.65	24.6414	104.6	24.6601								254.64	24.7106	254.6	24.7114	254.65	24.7167	254.65	24.7198	254.65	24.7381								104.64	0.05191	104.6	0.05193	104.65	0.05207	104.65	0.05215	104.65	0.05261
104.85	24.6517	104.86	24.6498	104.85	24.6635	104.85	24.6404	104.8	24.6609								254.84	24.7118	254.8	24.7121	254.85	24.7169	254.85	24.7186	254.85	24.7294								104.84	0.05194	104.8	0.05195	104.85	0.05207	104.85	0.05212	104.85	0.05239
105.05	24.6532	105.06	24.6493	105.05	24.6642	105.05	24.6382	105	24.6587								255.04	24.7109	255	24.7126	255.05	24.7152	255.05	24.719	255.05	24.7205								105.04	0.05192	105	0.05196	105.05	0.05203	105.05	0.05213	105.05	0.05217
105.25	24.6522	105.26	24.6503	105.25	24.6635	105.25	24.6373	105.2	24.6599								255.24	24.7111	255.2	24.7104	255.25	24.7169	255.25	24.7188	255.25	24.7183								105.24	0.05193	105.2	0.05191	105.25	0.05207	105.25	0.05212	105.25	0.05211
105.49	24.6505	105.49	24.6507	105.49	24.6649	105.49	24.6385	105.44	24.6609								255.44	24.7128	255.44	24.7102	255.48	24.7167	255.49	24.719	255.46	24.715								105.44	0.05197	105.44	0.0519	105.48	0.05207	105.49	0.05213	105.46	0.05202
105.69	24.6515	105.6	24.6507	105.69	24.6647	105.69	24.6382	105.64	24.6613								255.64	24.7116	255.65	24.7114	255.68	24.7171	255.69	24.7186	255.66	24.7164								105.64	0.05194	105.65	0.05193	105.68	0.05208	105.69	0.05212	105.66	0.05206
105.89	24.652	105.8	24.65	105.9	24.6652	105.89	24.6394	105.85	24.6616								255.84	24.7121	255.85	24.7116	255.89	24.7164	255.89	24.7176	255.86	24.7152								105.84	0.05195	105.85	0.05194	105.89	0.05206	105.89	0.05209	105.86	0.05203
106.09	24.652	106	24.6483	106	24.6645	106.09	24.6397	106.05	24.6606								256.04	24.7123	256.05	24.7111	256.09	24.7155	256	24.7164	256.06	24.7169								106.04	0.05196	106.05	0.05193	106.09	0.05204	106	0.05206	106.06	0.05207
106.3	24.6529	106.2	24.6481	106.2	24.663	106.3	24.6402	106.25	24.6587								256.24	24.7135	256.25	24.7099	256.3	24.7138	256.2	24.719	256.26	24.7176								106.24	0.05199	106.25	0.0519	106.3	0.05199	106.2	0.05213	106.26	0.05209
106.4	24.6529	106.41	24.6474	106.4	24.6623	106.4	24.6406	106.45	24.6572								256.48	24.7118	256.45	24.7111	256.4	24.7159	256.41	24.7157	256.48	24.7188								106.48	0.05194	106.45	0.05193	106.4	0.05205	106.41	0.05204	106.48	0.05212
106.6	24.6517	106.61	24.6481	106.6	24.6628	106.6	24.6387	106.65	24.6584								256.69	24.7121	256.65	24.7111	256.6	24.7162	256.61	24.7181	256.68	24.719								106.69	0.05195	106.65	0.05193	106.6	0.05206	106.61	0.0521	106.68	0.05213
106.8	24.6517	106.81	24.6481	106.8	24.663	106.8	24.6397	106.85	24.6575								256.89	24.7118	256.85	24.7121	256.8	24.7164	256.81	24.714	256.88	24.7186								106.89	0.05194	106.85	0.05195	106.8	0.05206	106.81	0.052	106.88	0.05212
107	24.6532	107.01	24.6476	107	24.6621	107	24.6392	107.05	24.657								257.09	24.7118	257.05	24.7099	257	24.7145	257.01	24.7164	257.08	24.7147								107.09	0.05194	107.05	0.0519	107	0.05201	107.01	0.05206	107.08	0.05202
107.2	24.6512	107.21	24.6469	107.2	24.6635	107.2	24.6409	107.25	24.6575								257.3	24.7126	257.25	24.7109	257.2	24.7171	257.21	24.7162	257.29	24.7162								107.3	0.05196	107.25	0.05192	107.2	0.05208	107.21	0.05206	107.29	0.05206
107.44	24.6515	107.44	24.6479	107.44	24.6649	107.42	24.6409	107.49	24.6577								257.4	24.7111	257.49	24.7135	257.44	24.7267	257.44	24.7147	257.4	24.7167								107.4	0.05193	107.49	0.05199	107.44	0.05233	107.44	0.05202	107.4	0.05207
107.64	24.6515	107.64	24.6483	107.64	24.6616	107.63	24.6421	107.69	24.6587								257.6	24.7128	257.7	24.7078	257.64	24.7116	257.64	24.7178	257.6	24.714								107.6	0.05197	107.7	0.05184	107.64	0.05194	107.64	0.0521	107.6	0.052
107.84	24.6503	107.85	24.6503	107.85	24.663	107.83	24.6411	107.89	24.656								257.8	24.7123	257.9	24.7231	257.84	24.7123	257.85	24.7159	257.8	24.7174								107.8	0.05196	107.9	0.05223	107.84	0.05196	107.85	0.05205	107.8	0.05209
108.04	24.6486	108.05	24.6486	108.05	24.6628	108.03	24.6414	108	24.6572								258	24.7128	258	24.7385	258.04	24.7082	258.05	24.7181	258	24.7176								108	0.05197	108	0.05263	108.04	0.05185	108.05	0.0521	108	0.05209
108.24	24.6522	108.25	24.6491	108.25	24.6635	108.24	24.6397	108.2	24.657								258.2	24.7138	258.2	24.7433	258.24	24.7128	258.25	24.7181	258.2	24.7178								108.2	0.05199	108.2	0.05275	108.24	0.05197	108.25	0.0521	108.2	0.0521
108.45	24.6522	108.46	24.6488	108.45	24.663	108.45	24.6394	108.41	24.6558								258.43	24.713	258.4	24.7258	258.45	24.7212	258.46	24.7195	258.4	24.7169								108.43	0.05198	108.4	0.0523	108.45	0.05218	108.46	0.05214	108.4	0.05207
108.65	24.6517	108.66	24.6471	108.65	24.664	108.65	24.6392	108.61	24.6565								258.63	24.7123	258.6	24.6943	258.65	24.7282	258.66	24.7181	258.6	24.7183								108.63	0.05196	108.6	0.0515	108.65	0.05236	108.66	0.0521	108.6	0.05211
108.85	24.6527	108.86	24.6479	108.85	24.6628	108.85	24.6392	108.81	24.6565								258.84	24.7111	258.8	24.7159	258.85	24.7188	258.86	24.7193	258.8	24.7183								108.84	0.05193	108.8	0.05205	108.85	0.05212	108.86	0.05214	108.8	0.05211
109.05	24.652	109.06	24.6481	109.05	24.6625	109.05	24.6392	109.01	24.658								259.04	24.7111	259	24.7092	259.05	24.7157	259.06	24.7174	259	24.719								109.04	0.05193	109	0.05188	109.05	0.05204	109.06	0.05209	109	0.05213
109.34	24.6483	109.35	24.6457	109.35	24.6623	109.34	24.6399	109.3	24.6599								259.33	24.7085	259.29	24.7078	259.34	24.7145	259.35	24.7167	259.3	24.713								109.33	0.05186	109.29	0.05184	109.34	0.05201	109.35	0.05207	109.3	0.05198
109.44	24.6457	109.45	24.6414	109.45	24.6599	109.44	24.6404	109.4	24.6606								259.43	24.7087	259.4	24.709	259.44	24.7135	259.45	24.7157	259.4	24.713								109.43	0.05186	109.4	0.05187	109.44	0.05199	109.45	0.05204	109.4	0.05198
109.64	24.6467	109.65	24.6452	109.65	24.6613	109.64	24.6404	109.6	24.6592								259.63	24.7082	259.6	24.7087	259.64	24.7157	259.65	24.7162	259.6	24.7114								109.63	0.05185	109.6	0.05186	109.64	0.05204	109.65	0.05206	109.6	0.05193
109.84	24.6459	109.85	24.6457	109.85	24.6604	109.84	24.6382	109.8	24.6575								259.84	24.708	259.8	24.7085	259.84	24.7111	259.85	24.7162	259.8	24.7116								109.84	0.05185	109.8	0.05186	109.84	0.05193	109.85	0.05206	109.8	0.05194
110.04	24.6447	110.05	24.6515	110.05	24.6596	110.04	24.6419	110	24.6599								260.04	24.7078	260	24.708	260.04	24.714	260.05	24.7155	260	24.7111								110.04	0.05184	110	0.05185	110.04	0.052	110.05	0.05204	110	0.05193
110.24	24.6469	110.25	24.6474	110.25	24.6592	110.24	24.6411	110.2	24.6565								260.24	24.7078	260.2	24.7075	260.24	24.7128	260.25	24.7147	260.2	24.7126								110.24	0.05184	110.2	0.05183	110.24	0.05197	110.25	0.05202	110.2	0.05196
110.45	24.6467	110.46	24.6524	110.46	24.6582	110.45	24.6406	110.41	24.658								260.45	24.7087	260.4	24.7094	260.45	24.7114	260.46	24.7147	260.41	24.7116								110.45	0.05186	110.4	0.05188	110.45	0.05193	110.46	0.05202	110.41	0.05194
110.65	24.6459	110.66	24.6469	110.66	24.6616	110.65	24.6411	110.61	24.6582								260.65	24.7087	260.6	24.7073	260.65	24.7099	260.66	24.715	260.61	24.7097								110.65	0.05186	110.6	0.05183	110.65	0.0519	110.66	0.05202	110.61	0.05189
110.85	24.6464	110.86	24.6464	110.86	24.6587	110.85	24.6404	110.81	24.6575								260.85	24.7082	260.8	24.708	260.85	24.7126	260.86	24.7157	260.81	24.7126								110.85	0.05185	110.8	0.05185	110.85	0.05196	110.86	0.05204	110.81	0.05196
111.05	24.6467	111.06	24.6469	111.06	24.6584	111.05	24.6399	111.01	24.6577								261.05	24.709	261	24.7075	261.05	24.7121	261.06	24.7145	261.01	24.7111								111.05	0.05187	111	0.05183	111.05	0.05195	111.06	0.05201	111.01	0.05193
111.25	24.6476	111.26	24.6452	111.26	24.6565	111.25	24.639	111.21	24.6592								261.25	24.7087	261.2	24.7085	261.28	24.7138	261.26	24.7152	261.21	24.7128								111.25	0.05186	111.2	0.05186	111.28	0.05199	111.26	0.05203	111.21	0.05197
111.48	24.6471	111.49	24.6481	111.49	24.657	111.48	24.6414	111.43	24.6592								261.48	24.7078	261.44	24.708	261.49	24.7106	261.48	24.7145	261.43	24.7138								111.48	0.05184	111.44	0.05185	111.49	0.05191	111.48	0.05201	111.43	0.05199
111.68	24.6467	111.7	24.6483	111.69	24.6572	111.68	24.6404	111.63	24.6589								261.68	24.7085	261.64	24.7097	261.69	24.7111	261.68	24.7159	261.63	24.7116								111.68	0.05186	111.64	0.05189	111.69	0.05193	111.68	0.05205	111.63	0.05194
111.88	24.6467	111.8	24.6476	111.89	24.6568	111.88	24.6406	111.83	24.6604								261.89	24.7094	261.84	24.7111	261.89	24.7116	261.89	24.7145	261.83	24.7114								111.89	0.05188	111.84	0.05193	111.89	0.05194	111.89	0.05201	111.83	0.05193
112.08	24.6474	112	24.6471	112.1	24.658	112.08	24.6404	112.04	24.6587								262.09	24.7111	262.05	24.709	262.09	24.7114	262.09	24.7147	262.04	24.7087								112.09	0.05193	112.05	0.05187	112.09	0.05193	112.09	0.05202	112.04	0.05186
112.3	24.6486	112.2	24.6469	112.2	24.6572	112.3	24.6394	112.24	24.6584								262.29	24.708	262.25	24.7087	262.3	24.7102	262.3	24.7147	262.24	24.7097								112.29	0.05185	112.25	0.05186	112.3	0.0519	112.3	0.05202	112.24	0.05189
112.4	24.6459	112.41	24.6493	112.41	24.657	112.4	24.6397	112.45	24.6584								262.49	24.709	262.45	24.7085	262.4	24.7099	262.4	24.7157	262.45	24.7114								112.49	0.05187	112.45	0.05186	112.4	0.0519	112.4	0.05204	112.45	0.05193
112.6	24.6443	112.61	24.6486	112.61	24.6575	112.6	24.6399	112.65	24.6587								262.69	24.709	262.65	24.7099	262.6	24.7109	262.6	24.7138	262.65	24.7094								112.69	0.05187	112.65	0.0519	112.6	0.05192	112.6	0.05199	112.65	0.05188
112.8	24.6447	112.81	24.6471	112.81	24.6568	112.8	24.6423	112.85	24.6599								262.89	24.709	262.85	24.7102	262.8	24.7126	262.8	24.7147	262.85	24.7109								112.89	0.05187	112.85	0.0519	112.8	0.05196	112.8	0.05202	112.85	0.05192
113	24.6455	113.01	24.6471	113.01	24.6592	113	24.6433	113.05	24.6606								263.09	24.7104	263.05	24.7087	263	24.7128	263	24.7133	263.05	24.7142								113.09	0.05191	113.05	0.05186	113	0.05197	113	0.05198	113.05	0.05201
113.2	24.6457	113.21	24.6455	113.21	24.6584	113.2	24.6392	113.25	24.6611								263.33	24.7099	263.25	24.7078	263.2	24.7126	263.2	24.7135	263.25	24.7138								113.33	0.0519	113.25	0.05184	113.2	0.05196	113.2	0.05199	113.25	0.05199
113.4	24.6474	113.44	24.6447	113.44	24.6572	113.4	24.639	113.46	24.6604								263.43	24.7097	263.49	24.7092	263.44	24.7135	263.41	24.713	263.45	24.7133								113.43	0.05189	113.49	0.05188	113.44	0.05199	113.41	0.05198	113.45	0.05198
113.6	24.6443	113.65	24.6428	113.64	24.6582	113.6	24.6399	113.66	24.6601								263.63	24.7092	263.69	24.7073	263.64	24.7138	263.61	24.7145	263.65	24.7133								113.63	0.05188	113.69	0.05183	113.64	0.05199	113.61	0.05201	113.65	0.05198
113.8	24.6445	113.85	24.644	113.84	24.6601	113.8	24.6385	113.86	24.6618								263.83	24.7106	263.89	24.708	263.84	24.7157	263.81	24.7181	263.85	24.7114								113.83	0.05191	113.89	0.05185	113.84	0.05204	113.81	0.0521	113.85	0.05193
114	24.645	114.05	24.645	114.05	24.6587	114	24.6387	114.06	24.6613								264.04	24.7106	264.1	24.7073	264.04	24.7145	264.01	24.713	264.05	24.7121								114.04	0.05191	114.1	0.05183	114.04	0.05201	114.01	0.05198	114.05	0.05195
114.23	24.6476	114.25	24.6431	114.25	24.6575	114.2	24.6402	114.26	24.6594								264.24	24.7099	264.2	24.7049	264.24	24.7152	264.21	24.714	264.25	24.7121								114.24	0.0519	114.2	0.05177	114.24	0.05203	114.21	0.052	114.25	0.05195
114.44	24.6457	114.46	24.6431	114.45	24.6584	114.43	24.639	114.48	24.6604								264.45	24.7121	264.4	24.7073	264.45	24.7147	264.43	24.7164	264.49	24.7123								114.45	0.05195	114.4	0.05183	114.45	0.05202	114.43	0.05206	114.49	0.05196
114.64	24.6462	114.66	24.6416	114.65	24.6594	114.63	24.639	114.68	24.6611								264.65	24.7111	264.6	24.7066	264.65	24.7152	264.64	24.7176	264.69	24.7109								114.65	0.05193	114.6	0.05181	114.65	0.05203	114.64	0.05209	114.69	0.05192
114.84	24.6467	114.86	24.6406	114.85	24.6572	114.83	24.6392	114.88	24.6609								264.85	24.7121	264.8	24.7049	264.85	24.7152	264.84	24.7174	264.8	24.7114								114.85	0.05195	114.8	0.05177	114.85	0.05203	114.84	0.05209	114.8	0.05193
115.04	24.6476	115.06	24.6445	115.05	24.6606	115.03	24.6385	115.09	24.658								265.05	24.7109	265	24.7058	265.05	24.714	265.04	24.714	265	24.7109								115.05	0.05192	115	0.05179	115.05	0.052	115.04	0.052	115	0.05192
115.24	24.6464	115.26	24.6426	115.25	24.6589	115.24	24.6402	115.29	24.6582								265.25	24.7106	265.2	24.7056	265.25	24.7167	265.24	24.7133	265.2	24.7099								115.25	0.05191	115.2	0.05178	115.25	0.05207	115.24	0.05198	115.2	0.0519
115.45	24.6474	115.5	24.6426	115.49	24.6594	115.45	24.6392	115.4	24.6594								265.48	24.7123	265.44	24.7061	265.49	24.7133	265.45	24.7135	265.4	24.7106								115.48	0.05196	115.44	0.0518	115.49	0.05198	115.45	0.05199	115.4	0.05191
115.65	24.6462	115.6	24.6423	115.69	24.6584	115.65	24.6394	115.6	24.6594								265.68	24.7109	265.64	24.7075	265.69	24.715	265.65	24.7135	265.6	24.7104								115.68	0.05192	115.64	0.05183	115.69	0.05202	115.65	0.05199	115.6	0.05191
115.85	24.6464	115.8	24.6423	115.8	24.6587	115.85	24.638	115.8	24.6596								265.89	24.7123	265.84	24.7063	265.89	24.7142	265.85	24.7138	265.8	24.7097								115.89	0.05196	115.84	0.0518	115.89	0.05201	115.85	0.05199	115.8	0.05189
116.05	24.6462	116	24.6443	116	24.6592	116.05	24.6392	116	24.6589								266.09	24.7109	266.05	24.7068	266.09	24.7135	266.05	24.715	266	24.7111								116.09	0.05192	116.05	0.05182	116.09	0.05199	116.05	0.05202	116	0.05193
116.25	24.6481	116.2	24.6435	116.2	24.658	116.3	24.6392	116.2	24.658								266.3	24.7092	266.25	24.7041	266.3	24.7123	266.25	24.7142	266.2	24.7114								116.3	0.05188	116.25	0.05175	116.3	0.05196	116.25	0.05201	116.2	0.05193
116.49	24.6479	116.41	24.6452	116.41	24.6565	116.43	24.6392	116.41	24.6592								266.4	24.7104	266.46	24.7046	266.4	24.713	266.46	24.7118	266.44	24.7118								116.4	0.05191	116.46	0.05176	116.4	0.05198	116.46	0.05194	116.44	0.05194
116.69	24.6464	116.61	24.6443	116.61	24.658	116.64	24.6423	116.61	24.6606								266.6	24.7099	266.66	24.7056	266.6	24.7147	266.66	24.7135	266.64	24.7135								116.6	0.0519	116.66	0.05178	116.6	0.05202	116.66	0.05199	116.64	0.05199
116.89	24.6464	116.81	24.6452	116.81	24.6584	116.84	24.6435	116.81	24.6594								266.8	24.7104	266.86	24.7044	266.8	24.7142	266.86	24.7152	266.85	24.7118								116.8	0.05191	116.86	0.05175	116.8	0.05201	116.86	0.05203	116.85	0.05194
117.09	24.6481	117.01	24.6447	117.01	24.6584	117.04	24.645	117.01	24.657								267	24.7116	267.06	24.7049	267	24.7135	267.06	24.714	267.05	24.7104								117	0.05194	117.06	0.05177	117	0.05199	117.06	0.052	117.05	0.05191
117.3	24.6455	117.21	24.6433	117.21	24.6572	117.24	24.6459	117.21	24.657								267.2	24.7104	267.26	24.7046	267.2	24.714	267.26	24.7126	267.25	24.7118								117.2	0.05191	117.26	0.05176	117.2	0.052	117.26	0.05196	117.25	0.05194
117.4	24.6471	117.44	24.644	117.44	24.658	117.45	24.6428	117.43	24.6568								267.43	24.7138	267.49	24.7066	267.42	24.7133	267.48	24.714	267.45	24.7128								117.43	0.05199	117.49	0.05181	117.42	0.05198	117.48	0.052	117.45	0.05197
117.6	24.6452	117.65	24.644	117.65	24.657	117.65	24.6431	117.63	24.658								267.63	24.7121	267.69	24.7082	267.63	24.7128	267.68	24.713	267.65	24.7104								117.63	0.05195	117.69	0.05185	117.63	0.05197	117.68	0.05198	117.65	0.05191
117.8	24.6447	117.85	24.6462	117.85	24.658	117.85	24.6443	117.83	24.6582								267.84	24.714	267.8	24.707	267.83	24.7145	267.89	24.7128	267.85	24.7075								117.84	0.052	117.8	0.05182	117.83	0.05201	117.89	0.05197	117.85	0.05183
118	24.6438	118.05	24.6426	118.05	24.657	118.05	24.6421	118.04	24.6589								268.04	24.714	268	24.7058	268.03	24.7147	268.09	24.7145	268.05	24.708								118.04	0.052	118	0.05179	118.03	0.05202	118.09	0.05201	118.05	0.05185
118.2	24.645	118.25	24.6438	118.25	24.6592	118.25	24.6406	118.24	24.6594								268.24	24.7118	268.2	24.7053	268.23	24.7138	268.3	24.7126	268.28	24.7082								118.24	0.05194	118.2	0.05178	118.23	0.05199	118.3	0.05196	118.28	0.05185
118.44	24.6452	118.45	24.6438	118.45	24.6575	118.49	24.6406	118.44	24.6592								268.45	24.7102	268.41	24.7053	268.44	24.7152	268.4	24.7128	268.49	24.7094								118.45	0.0519	118.41	0.05178	118.44	0.05203	118.4	0.05197	118.49	0.05188
118.64	24.6455	118.65	24.6431	118.65	24.6568	118.69	24.6431	118.65	24.6594								268.65	24.7097	268.61	24.7056	268.64	24.7159	268.6	24.7126	268.69	24.7087								118.65	0.05189	118.61	0.05178	118.64	0.05205	118.6	0.05196	118.69	0.05186
118.84	24.6452	118.85	24.6445	118.85	24.6584	118.89	24.6428	118.85	24.6584								268.85	24.7099	268.81	24.7046	268.84	24.7164	268.8	24.7116	268.8	24.7116								118.85	0.0519	118.81	0.05176	118.84	0.05206	118.8	0.05194	118.8	0.05194
119.04	24.6447	119.05	24.6462	119.05	24.6577	119.09	24.6493	119.05	24.6563								269.05	24.708	269.01	24.7058	269.04	24.7167	269	24.7114	269	24.7106								119.05	0.05185	119.01	0.05179	119.04	0.05207	119	0.05193	119	0.05191
119.34	24.6495	119.35	24.6443	119.35	24.6551	119.29	24.6476	119.35	24.6601								269.34	24.7104	269.35	24.7063	269.34	24.7181	269.28	24.7102	269.28	24.714								119.34	0.05191	119.35	0.0518	119.34	0.0521	119.28	0.0519	119.28	0.052
119.44	24.6495	119.45	24.6428	119.45	24.6558	119.49	24.6457	119.45	24.6587								269.44	24.7123	269.45	24.7068	269.44	24.7174	269.4	24.7111	269.49	24.715								119.44	0.05196	119.45	0.05182	119.44	0.05209	119.4	0.05193	119.49	0.05202
119.64	24.65	119.65	24.6447	119.65	24.6551	119.69	24.6486	119.65	24.6599								269.64	24.7102	269.65	24.7053	269.64	24.7164	269.6	24.7111	269.6	24.7147								119.64	0.0519	119.65	0.05178	119.64	0.05206	119.6	0.05193	119.6	0.05202
119.84	24.6534	119.85	24.6419	119.85	24.6536	119.89	24.6471	119.84	24.6616								269.84	24.7102	269.85	24.7068	269.84	24.7159	269.8	24.713	269.8	24.7145								119.84	0.0519	119.85	0.05182	119.84	0.05205	119.8	0.05198	119.8	0.05201
120.04	24.6548	120.05	24.6428	120.05	24.6553	120.09	24.6447	120.05	24.6621								270.04	24.7075	270.05	24.7061	270.04	24.7174	270	24.7133	270	24.7152								120.04	0.05183	120.05	0.0518	120.04	0.05209	120	0.05198	120	0.05203
120.24	24.6481	120.25	24.6419	120.25	24.6553	120.3	24.6445	120.25	24.6606								270.24	24.7097	270.25	24.7075	270.24	24.7181	270.2	24.713	270.2	24.7162
120.45	24.6483	120.46	24.6414	120.45	24.6558	120.4	24.6438	120.45	24.6613								270.45	24.7056	270.46	24.7051	270.45	24.7195	270.41	24.714	270.41	24.7157
120.65	24.6522	120.66	24.6421	120.65	24.6541	120.6	24.6443	120.65	24.6637								270.65	24.7078	270.66	24.7053	270.65	24.7171	270.61	24.7121	270.61	24.7167
120.85	24.6515	120.86	24.6406	120.85	24.6534	120.8	24.645	120.85	24.6628								270.85	24.709	270.86	24.7037	270.85	24.7176			270.81	24.7147
121.05	24.6503	121.06	24.6404	121.05	24.6536	121	24.6438	121.05	24.6637								271.05	24.7082	271.06	24.7044	271.05	24.7181			271.01	24.7155
121.25	24.6495	121.26	24.6402	121.25	24.6512	121.2	24.6426	121.25	24.6599								271.25	24.7085	271.26	24.7044	271.25	24.7176			271.21	24.7138
121.49	24.6517	121.49	24.6406	121.49	24.6522	121.44	24.6433	121.49	24.6621								271.48	24.7104	271.48	24.7056	271.49	24.7198			271.44	24.7133
121.69	24.6515	121.69	24.6392	121.6	24.6517	121.64	24.6464	121.7	24.6609								271.69	24.7094	271.68	24.7053					271.64	24.7126
121.89	24.651	121.8	24.6409	121.8	24.6515			121.8	24.6594								271.89	24.7106	271.89	24.7066
122.09	24.6498	122	24.6419	122	24.6517			122	24.6594								272.09	24.7111	272.09	24.7075
122.3	24.6517	122.2	24.6428	122.2	24.6522			122.2	24.6606										272.3	24.707
122.4	24.6512	122.41	24.6409					122.4	24.6592										272.4	24.7085
		122.61	24.6394					122.6	24.6596										272.6	24.7073
		122.81	24.6406					122.8	24.6592										272.8	24.7085
		123.01	24.6416					123	24.6589										273	24.7109
		123.21	24.6421					123.2	24.6596										273.2	24.7114
		123.43	24.6419					123.44	24.6616										273.41	24.7041
		123.64	24.6406					123.65	24.6606										273.61	24.707
		123.84	24.6421					123.85	24.6618										273.81	24.7073
		124.04	24.6402					124.05	24.6616										274.01	24.7073
		124.3	24.6433					124.25	24.6613
		124.41	24.6421					124.45	24.6628
		124.61	24.6411					124.65	24.6628
		124.83	24.6431					124.85	24.6611
		125.03	24.6423					125.05	24.6628
		125.24	24.6433					125.25	24.6596
		125.45	24.6426					125.49	24.6621
		125.65	24.6443					125.7	24.6621
		125.85	24.6438					125.8	24.6623
		126.06	24.6421					126	24.6616
		126.26	24.6426					126.2	24.6625
		126.48	24.6431					126.4	24.6604
		126.69	24.6414					126.6	24.6625
		126.89	24.6431					126.8	24.6599
		127.09	24.6435					127	24.6621
		127.3	24.6438					127.2	24.6609
		127.4	24.6435					127.44	24.6625
		127.6	24.6428					127.65	24.6623
		127.8	24.6419					127.85	24.6618
		128	24.6428					128.05	24.6621
		128.2	24.6414					128.25	24.6635
		128.41	24.6433					128.45	24.6633
		128.61	24.6426					128.65	24.6623
		128.81	24.6433					128.85	24.6642
		129.01	24.6423					129.05	24.6625
		129.31	24.6447					129.35	24.6606
		129.41	24.6469					129.45	24.6601
		129.61	24.645					129.65	24.6596
		129.81	24.6457					129.85	24.6601
		130.01	24.6445					130.05	24.6596
		130.21	24.645					130.25	24.6621
		130.45	24.6469					130.46	24.6611
		130.65	24.6459					130.66	24.663
		130.85	24.6469					130.86	24.6625
		131.05	24.6457					131.06	24.6623
		131.25	24.6486					131.26	24.6635
		131.46	24.6464					131.48	24.6613
		131.66	24.6457					131.68	24.6601
		131.86	24.645					131.88	24.6625
		132.06	24.6459					132.09	24.663
		132.26	24.6464					132.29	24.6628
		132.49	24.6433					132.4	24.6618
		132.69	24.644					132.6	24.663
		132.8	24.6438					132.8	24.6628
		133	24.6443					133	24.6611
		133.2	24.6447					133.2	24.6606
		133.41	24.6445					133.41	24.6611
		133.61	24.6443					133.61	24.6623
		133.81	24.6421					133.81	24.6623
		134.01	24.6435					134.01	24.663
		134.21	24.6431					134.21	24.6613
		134.44	24.6435					134.44	24.6611
		134.65	24.644					134.64	24.6611
		134.85	24.6435					134.85	24.6618
		135.05	24.6431					135.05	24.6625
		135.25	24.6443					135.25	24.6616
		135.46	24.6469					135.45	24.6611
		135.66	24.6433					135.65	24.6618
		135.86	24.6431					135.85	24.6623
		136.06	24.6462					136.05	24.6623
		136.26	24.6435					136.25	24.663
		136.46	24.6423					136.49	24.6637
		136.66	24.6471					136.69	24.6625
		136.86	24.6469					136.89	24.6628
		137.06	24.6457					137	24.6596
								137.2	24.6599
								137.41	24.6623
								137.61	24.6625
								137.81	24.6618
								138.01	24.6623
								138.21	24.6616
								138.44	24.6628
								138.65	24.6611
								138.85	24.6601
								139.05	24.6625
								139.34	24.657
								139.45	24.657
								139.65	24.657
								139.85	24.658
								140.05	24.6575
								140.25	24.6577
								140.46	24.6575
								140.66	24.658
								140.86	24.6587
								141.06	24.6563
								141.26	24.6572
								141.49	24.6577
								141.6	24.6565
								141.8	24.656
								142	24.657
								142.25	24.6568
								142.46	24.6563
								142.66	24.6572
								142.88	24.6565
								143.09	24.6568
								143.29	24.6563
								143.4	24.6548
								143.6	24.6536
								143.8	24.6556
								144.01	24.6546
								144.21	24.6539
								144.43	24.6544
								144.64	24.656
								144.84	24.6551
								145.04	24.6553
								145.24	24.6563
								145.45	24.6558
								145.65	24.6556
								145.85	24.6563
								146.05	24.6553
								146.25	24.6572
								146.46	24.6577
								146.66	24.6556
								146.86	24.6577
								147.06	24.6572
								147.26	24.656
								147.48	24.6544
								147.69	24.6558
								147.89	24.6548
								148.09	24.6551
								148.3	24.6563
								148.4	24.6546
								148.6	24.657
								148.8	24.6558
								149	24.6563
								149.29	24.6589
								149.4	24.6594
								149.6	24.6587
								149.8	24.6594
