# Supplementary material for: Multifunctional microelectronic fibers enable wireless modulation of gut and brain neural circuits
Source: Nat Biotechnol. 2023 Jun 22;42(6):892–904. doi: 10.1038/s41587-023-01833-5 (PMC11180606; doi:10.1038/s41587-023-01833-5)
Supplement: Supplementary file 16 — Statistical source data. [file 41587_2023_1833_MOESM16_ESM.xlsx]

## Sheet: Figure S8a
Frequency (Hz)	Stiffness N/m
	fiber-1	fiber-2	fiber-3	Mean	Standard Deviation
0.1	17.9255	16.3233	30.023	21.4239	7.48997
0.13	20.2924	18.5738	32.6331	23.8331	7.66932
0.16	20.7231	18.6787	33.1202	24.174	7.81478
0.2	20.6034	18.7262	33.0024	24.1107	7.75746
0.25	20.714	18.9569	33.1191	24.2633	7.71944
0.32	20.7561	18.8289	32.9767	24.1872	7.67265
0.4	20.6702	18.9809	33.0343	24.2284	7.67272
0.5	20.709	18.9262	33.0695	24.2349	7.70276
0.63	20.7441	18.8355	33.0381	24.2059	7.70819
0.79	20.7584	18.784	33.1753	24.2393	7.80157
1	20.8238	19.26	32.7694	24.2844	7.38972
1.3	21.0295	19.1887	33.3361	24.5181	7.6919
1.6	21.2302	19.4175	33.4155	24.6877	7.61263
2	25.3884	20.8332	33.736	26.6526	6.54366
2.5	22.877	20.9594	34.993	26.2765	7.6094
3.2	23.3975	21.3771	35.5611	26.7786	7.67272
5	24.8848	22.6974	36.9782	28.1868	7.69171
6.3	26.1509	24.3402	38.1777	29.5563	7.52106
7.9	27.9341	26.1414	40.1674	31.4143	7.63326
10	30.6751	28.4157	42.7002	33.9303	7.67847
12.6	33.7019	31.9345	45.7056	37.114	7.49288
15.8	33.1549	31.3402	45.0526	36.5159	7.44846
19	23.1008	20.726	33.7905	25.8724	6.9593
25	32.1588	42.9132	60.8477	45.3066	14.4935
