# Supplementary material for: Multifunctional microelectronic fibers enable wireless modulation of gut and brain neural circuits
Source: Nat Biotechnol. 2023 Jun 22;42(6):892–904. doi: 10.1038/s41587-023-01833-5 (PMC11180606; doi:10.1038/s41587-023-01833-5)
Supplement: Supplementary file 17 — Statistical source data. [file 41587_2023_1833_MOESM17_ESM.xlsx]

## Sheet: Figure S9b
Voltage (V)	Cumulative intensity (mW/mm2)
2.5	1.10053
2.55	3.05291
2.6	7.5485
2.65	16.0847
2.7	30.6173
2.75	54.0035
2.8	91.7108
2.85	164.021

## Sheet: Figure S9c
Blue						Green
Time (weeks)	fiber-1	fiber-2	fiber-3	Mean	Standard Deviation	fiber-1	fiber-2	fiber-3	Mean	Standard Deviation
	mW	mW	mW	mW	mW	mW	mW	mW	mW	mW
1	0.504	0.63	0.602	0.57867	0.06616	0.498	0.513	0.483	0.498	0.015
2	0.51	0.66	0.61	0.59333	0.07638	0.511	0.515	0.485	0.50367	0.01629
3	0.49	0.72	0.68	0.63	0.12288	0.503	0.505	0.492	0.5	0.007
4	0.53	0.59	0.6	0.57333	0.03786	0.495	0.517	0.488	0.5	0.01513

## Sheet: Figure S9d
	2.6	2.6	2.7	2.7	2.8	2.8	2.9	2.9	3	3
	w/o tissue	w tissue	w/otissue	w tissue	w/o tissue	w tissue	w/o tissue	w tissue	w/o tissue	w tissue
fiber-1	0.296	0.205	0.487	0.3	1.08	0.774	1.37	1.09	2.11	1.43
fiber-2	0.288	0.219	0.591	0.333	1.11	0.938	1.58	1.13	2.4	1.55
fiber-3	0.332	0.243	0.671	0.417	1.3	1.01	1.74	1.21	2.23	1.48
