# Supplementary material for: Multifunctional microelectronic fibers enable wireless modulation of gut and brain neural circuits
Source: Nat Biotechnol. 2023 Jun 22;42(6):892–904. doi: 10.1038/s41587-023-01833-5 (PMC11180606; doi:10.1038/s41587-023-01833-5)
Supplement: Supplementary file 18 — Statistical source data. [file 41587_2023_1833_MOESM18_ESM.xlsx]

## Sheet: Figure S10 c
x / mm	I / mW/mm^2
	20 mW/mm^2	40 mW/mm^2	60 mW/mm^2	80 mW/mm^2	100 mW/mm^2
1.5	0.228011	0.456022	0.684032	0.912043	1.14005
1.50806	0.21546	0.43092	0.64638	0.86184	1.0773
1.51615	0.203576	0.407152	0.610728	0.814305	1.01788
1.51615	0.203576	0.407152	0.610728	0.814304	1.01788
1.51615	0.203576	0.407152	0.610728	0.814304	1.01788
1.52424	0.192329	0.384659	0.576988	0.769318	0.961647
1.53235	0.18169	0.36338	0.545069	0.726759	0.908449
1.53235	0.18169	0.363379	0.545069	0.726759	0.908448
1.53235	0.18169	0.363379	0.545069	0.726758	0.908448
1.54046	0.171627	0.343253	0.51488	0.686507	0.858134
1.5486	0.162111	0.324222	0.486333	0.648444	0.810555
1.5486	0.162111	0.324222	0.486333	0.648444	0.810555
1.5486	0.162111	0.324222	0.486333	0.648443	0.810554
1.55673	0.153114	0.306227	0.459341	0.612455	0.765569
1.56488	0.144608	0.289215	0.433823	0.57843	0.723038
1.56488	0.144608	0.289215	0.433823	0.57843	0.723038
1.56488	0.144607	0.289215	0.433822	0.57843	0.723037
1.57303	0.136566	0.273133	0.409699	0.546265	0.682831
1.58119	0.128965	0.25793	0.386895	0.51586	0.644825
1.58119	0.128965	0.25793	0.386895	0.51586	0.644825
1.58119	0.128965	0.25793	0.386895	0.51586	0.644825
1.58936	0.12178	0.24356	0.36534	0.48712	0.6089
1.59754	0.114989	0.229978	0.344967	0.459956	0.574945
1.59754	0.114989	0.229978	0.344967	0.459956	0.574944
1.59754	0.114989	0.229978	0.344966	0.459955	0.574944
1.60572	0.10857	0.21714	0.32571	0.43428	0.54285
1.61392	0.102505	0.20501	0.307514	0.410019	0.512524
1.61393	0.102502	0.205004	0.307506	0.410008	0.51251
1.61393	0.102499	0.204999	0.307498	0.409998	0.512497
1.62214	0.0967612	0.193522	0.290284	0.387045	0.483806
1.63038	0.0913238	0.182648	0.273972	0.365295	0.456619
1.63038	0.0913235	0.182647	0.273971	0.365294	0.456618
1.63038	0.0913232	0.182646	0.27397	0.365293	0.456616
1.63876	0.0861078	0.172216	0.258323	0.344431	0.430539
1.64832	0.08053	0.16106	0.24159	0.32212	0.40265
1.64856	0.0803847	0.160769	0.241154	0.321539	0.401923
1.64871	0.0803033	0.160607	0.24091	0.321213	0.401516
1.65774	0.0753876	0.150775	0.226163	0.30155	0.376938
1.65782	0.0753417	0.150683	0.226025	0.301367	0.376709
1.66394	0.0721721	0.144344	0.216516	0.288689	0.360861
1.67152	0.0684352	0.13687	0.205306	0.273741	0.342176
1.67163	0.0683852	0.13677	0.205156	0.273541	0.341926
1.67172	0.0683394	0.136679	0.205018	0.273358	0.341697
1.67942	0.0647429	0.129486	0.194229	0.258972	0.323715
1.68726	0.0612812	0.122562	0.183844	0.245125	0.306406
1.68735	0.0612429	0.122486	0.183729	0.244972	0.306215
1.68744	0.0612073	0.122415	0.183622	0.244829	0.306037
1.6953	0.0579204	0.115841	0.173761	0.231682	0.289602
1.70327	0.0547727	0.109545	0.164318	0.219091	0.273863
1.70329	0.0547655	0.109531	0.164296	0.219062	0.273827
1.7033	0.0547588	0.109518	0.164276	0.219035	0.273794
1.71129	0.051775	0.10355	0.155325	0.2071	0.258875
1.71931	0.0489427	0.0978854	0.146828	0.195771	0.244714
1.71931	0.0489426	0.0978851	0.146828	0.19577	0.244713
1.71931	0.0489424	0.0978849	0.146827	0.19577	0.244712
1.72734	0.0462617	0.0925235	0.138785	0.185047	0.231309
1.73538	0.0437252	0.0874504	0.131176	0.174901	0.218626
1.73538	0.0437252	0.0874504	0.131176	0.174901	0.218626
1.73538	0.0437252	0.0874503	0.131176	0.174901	0.218626
1.74342	0.0413254	0.0826507	0.123976	0.165301	0.206627
1.75148	0.039055	0.0781099	0.117165	0.15622	0.195275
1.75148	0.0390549	0.0781099	0.117165	0.15622	0.195275
1.75148	0.0390549	0.0781098	0.117165	0.15622	0.195275
1.75954	0.036907	0.0738139	0.110721	0.147628	0.184535
1.76761	0.0348748	0.0697496	0.104624	0.139499	0.174374
1.76761	0.0348748	0.0697496	0.104624	0.139499	0.174374
1.76761	0.0348748	0.0697496	0.104624	0.139499	0.174374
1.77569	0.0329521	0.0659042	0.0988563	0.131808	0.164761
1.78378	0.0311328	0.0622656	0.0933983	0.124531	0.155664
1.78378	0.0311328	0.0622655	0.0933983	0.124531	0.155664
1.78378	0.0311328	0.0622655	0.0933983	0.124531	0.155664
1.79188	0.0294109	0.0588218	0.0882328	0.117644	0.147055
1.8	0.0277808	0.0555617	0.0833425	0.111123	0.138904

## Sheet: Figure S10 e
x / mm	I / mW/mm^2
	20 mW/mm^2	40 mW/mm^2	60 mW/mm^2	80 mW/mm^2	100 mW/mm^2
-15	0.00320553	0.00641106	0.0096166	0.0128221	0.0160277
-14.9399	0.00332693	0.00665387	0.0099808	0.0133077	0.0166347
-14.8798	0.00345442	0.00690883	0.0103633	0.0138177	0.0172721
-14.8196	0.00358836	0.00717672	0.0107651	0.0143534	0.0179418
-14.7595	0.0037289	0.00745779	0.0111867	0.0149156	0.0186445
-14.6994	0.00387658	0.00775316	0.0116297	0.0155063	0.0193829
-14.6393	0.00403198	0.00806396	0.0120959	0.0161279	0.0201599
-14.5792	0.00419547	0.00839093	0.0125864	0.0167819	0.0209773
-14.519	0.00436736	0.00873473	0.0131021	0.0174695	0.0218368
-14.4589	0.00454853	0.00909706	0.0136456	0.0181941	0.0227427
-14.3988	0.00473951	0.00947902	0.0142185	0.018958	0.0236976
-14.3387	0.00494058	0.00988116	0.0148217	0.0197623	0.0247029
-14.2786	0.00515285	0.0103057	0.0154585	0.0206114	0.0257642
-14.2184	0.00537695	0.0107539	0.0161309	0.0215078	0.0268848
-14.1583	0.00561335	0.0112267	0.0168401	0.0224534	0.0280668
-14.0982	0.00586337	0.0117267	0.0175901	0.0234535	0.0293168
-14.0381	0.00612761	0.0122552	0.0183828	0.0245104	0.0306381
-13.978	0.00640706	0.0128141	0.0192212	0.0256282	0.0320353
-13.9178	0.00670314	0.0134063	0.0201094	0.0268126	0.0335157
-13.8577	0.00701632	0.0140326	0.0210489	0.0280653	0.0350816
-13.7976	0.00734851	0.014697	0.0220455	0.029394	0.0367425
-13.7375	0.00770066	0.0154013	0.023102	0.0308026	0.0385033
-13.6774	0.00807434	0.0161487	0.024223	0.0322973	0.0403717
-13.6172	0.00847122	0.0169424	0.0254136	0.0338849	0.0423561
-13.5571	0.00889269	0.0177854	0.0266781	0.0355708	0.0444634
-13.497	0.00934104	0.0186821	0.0280231	0.0373642	0.0467052
-13.4369	0.00981771	0.0196354	0.0294531	0.0392709	0.0490886
-13.3768	0.0103255	0.0206509	0.0309764	0.0413019	0.0516273
-13.3166	0.0108661	0.0217321	0.0325982	0.0434643	0.0543303
-13.2565	0.0114425	0.0228851	0.0343276	0.0457701	0.0572127
-13.1964	0.0120574	0.0241147	0.0361721	0.0482294	0.0602868
-13.1363	0.0127135	0.0254271	0.0381406	0.0508542	0.0635677
-13.0762	0.0134148	0.0268295	0.0402443	0.0536591	0.0670738
-13.016	0.0141637	0.0283274	0.042491	0.0566547	0.0708184
-12.9559	0.0149651	0.0299301	0.0448952	0.0598603	0.0748254
-12.8958	0.0158227	0.0316455	0.0474682	0.063291	0.0791137
-12.8357	0.0167409	0.0334819	0.0502228	0.0669637	0.0837047
-12.7756	0.0177252	0.0354504	0.0531756	0.0709008	0.088626
-12.7154	0.0187809	0.0375618	0.0563427	0.0751236	0.0939045
-12.6553	0.019913	0.0398259	0.0597389	0.0796518	0.0995648
-12.5952	0.0211286	0.0422572	0.0633858	0.0845143	0.105643
-12.5351	0.0224346	0.0448693	0.0673039	0.0897385	0.112173
-12.4749	0.0238385	0.047677	0.0715156	0.0953541	0.119193
-12.4148	0.0253483	0.0506967	0.076045	0.101393	0.126742
-12.3547	0.0269726	0.0539452	0.0809178	0.10789	0.134863
-12.2946	0.0287208	0.0574416	0.0861625	0.114883	0.143604
-12.2345	0.0306035	0.0612069	0.0918104	0.122414	0.153017
-12.1743	0.0326315	0.0652631	0.0978946	0.130526	0.163158
-12.1142	0.0348169	0.0696338	0.104451	0.139268	0.174084
-12.0541	0.0371722	0.0743445	0.111517	0.148689	0.185861
-11.994	0.0397105	0.079421	0.119131	0.158842	0.198552
-11.9339	0.0424464	0.0848928	0.127339	0.169786	0.212232
-11.8737	0.0453953	0.0907906	0.136186	0.181581	0.226977
-11.8136	0.0485733	0.0971466	0.14572	0.194293	0.242866
-11.7535	0.0519965	0.103993	0.15599	0.207986	0.259983
-11.6934	0.0556811	0.111362	0.167043	0.222724	0.278406
-11.6333	0.0596462	0.119292	0.178939	0.238585	0.298231
-11.5731	0.0639071	0.127814	0.191721	0.255628	0.319536
-11.513	0.0684827	0.136965	0.205448	0.273931	0.342413
-11.4529	0.0733868	0.146774	0.22016	0.293547	0.366934
-11.3928	0.0786364	0.157273	0.235909	0.314546	0.393182
-11.3327	0.084243	0.168486	0.252729	0.336972	0.421215
-11.2725	0.0902154	0.180431	0.270646	0.360862	0.451077
-11.2124	0.0965604	0.193121	0.289681	0.386242	0.482802
-11.1523	0.103278	0.206557	0.309835	0.413113	0.516392
-11.0922	0.110363	0.220727	0.33109	0.441453	0.551816
-11.0321	0.117801	0.235603	0.353404	0.471205	0.589007
-10.9719	0.12557	0.251139	0.376709	0.502279	0.627849
-10.9118	0.133632	0.267264	0.400896	0.534529	0.668161
-10.8517	0.141943	0.283887	0.42583	0.567773	0.709717
-10.7916	0.150445	0.300889	0.451334	0.601778	0.752223
-10.7315	0.159055	0.318111	0.477166	0.636222	0.795277
-10.6713	0.167691	0.335382	0.503072	0.670763	0.838454
-10.6112	0.176242	0.352483	0.528725	0.704966	0.881208
-10.5511	0.184588	0.369176	0.553764	0.738352	0.92294
-10.491	0.1926	0.3852	0.5778	0.7704	0.963
-10.4309	0.200136	0.400273	0.600409	0.800546	1.00068
-10.3707	0.207051	0.414103	0.621154	0.828206	1.03526
-10.3106	0.213201	0.426401	0.639602	0.852802	1.066
-10.2505	0.218446	0.436891	0.655337	0.873783	1.09223
-10.1904	0.222662	0.445324	0.667986	0.890648	1.11331
-10.1303	0.225744	0.451488	0.677232	0.902977	1.12872
-10.0701	0.227612	0.455223	0.682835	0.910447	1.13806
-10.01	0.228214	0.456428	0.684642	0.912856	1.14107
-9.9499	0.227966	0.455932	0.683898	0.911864	1.13983
-9.88978	0.22653	0.45306	0.67959	0.906119	1.13265
-9.82966	0.223859	0.447717	0.671576	0.895435	1.11929
-9.76954	0.220024	0.440047	0.660071	0.880094	1.10012
-9.70942	0.215122	0.430244	0.645366	0.860488	1.07561
-9.6493	0.209273	0.418546	0.62782	0.837093	1.04637
-9.58918	0.202611	0.405223	0.607834	0.810446	1.01306
-9.52906	0.19528	0.39056	0.58584	0.78112	0.976399
-9.46894	0.187424	0.374849	0.562273	0.749698	0.937122
-9.40882	0.179188	0.358377	0.537565	0.716753	0.895941
-9.3487	0.170707	0.341413	0.51212	0.682827	0.853534
-9.28858	0.1621	0.324201	0.486301	0.648402	0.810502
-9.22846	0.153485	0.30697	0.460455	0.61394	0.767425
-9.16834	0.144953	0.289905	0.434858	0.57981	0.724763
-9.10822	0.136587	0.273174	0.409761	0.546348	0.682935
-9.0481	0.128449	0.256898	0.385347	0.513796	0.642245
-8.98798	0.120593	0.241187	0.36178	0.482374	0.602967
-8.92786	0.113058	0.226116	0.339174	0.452232	0.56529
-8.86774	0.105869	0.211738	0.317607	0.423477	0.529346
-8.80762	0.0990435	0.198087	0.297131	0.396174	0.495218
-8.74749	0.0925896	0.185179	0.277769	0.370358	0.462948
-8.68737	0.0865091	0.173018	0.259527	0.346036	0.432546
-8.62725	0.0807983	0.161597	0.242395	0.323193	0.403992
-8.56713	0.0754487	0.150897	0.226346	0.301795	0.377243
-8.50701	0.0704469	0.140894	0.211341	0.281788	0.352235
-8.44689	0.0657817	0.131563	0.197345	0.263127	0.328908
-8.38677	0.0614349	0.12287	0.184305	0.245739	0.307174
-8.32665	0.0573919	0.114784	0.172176	0.229567	0.286959
-8.26653	0.0536333	0.107267	0.1609	0.214533	0.268166
-8.20641	0.0501439	0.100288	0.150432	0.200576	0.25072
-8.14629	0.0469057	0.0938115	0.140717	0.187623	0.234529
-8.08617	0.0439015	0.0878029	0.131704	0.175606	0.219507
-8.02605	0.041116	0.0822321	0.123348	0.164464	0.20558
-7.96593	0.0385339	0.0770677	0.115602	0.154135	0.192669
-7.90581	0.0361403	0.0722806	0.108421	0.144561	0.180702
-7.84569	0.0339215	0.067843	0.101765	0.135686	0.169608
-7.78557	0.0318645	0.063729	0.0955935	0.127458	0.159322
-7.72545	0.0299572	0.0599144	0.0898716	0.119829	0.149786
-7.66533	0.0281884	0.0563768	0.0845652	0.112754	0.140942
-7.60521	0.0265477	0.0530953	0.079643	0.106191	0.132738
-7.54509	0.0250253	0.0500506	0.0750759	0.100101	0.125126
-7.48497	0.0236124	0.0472248	0.0708372	0.0944496	0.118062
-7.42485	0.0223007	0.0446014	0.0669021	0.0892029	0.111504
-7.36473	0.0210826	0.0421652	0.0632477	0.0843303	0.105413
-7.30461	0.0199502	0.0399005	0.0598507	0.0798009	0.0997512
-7.24449	0.0188979	0.0377959	0.0566938	0.0755918	0.0944897
-7.18437	0.0179198	0.0358397	0.0537595	0.0716793	0.0895992
-7.12425	0.0170101	0.0340202	0.0510303	0.0680405	0.0850506
-7.06413	0.0161634	0.0323269	0.0484903	0.0646538	0.0808172
-7.00401	0.0153759	0.0307517	0.0461276	0.0615035	0.0768793
-6.94389	0.0146427	0.0292854	0.0439281	0.0585708	0.0732135
-6.88377	0.0139599	0.0279198	0.0418798	0.0558397	0.0697996
-6.82365	0.0133245	0.0266489	0.0399734	0.0532978	0.0666223
-6.76353	0.0127321	0.0254643	0.0381964	0.0509285	0.0636606
-6.70341	0.0121809	0.0243617	0.0365426	0.0487234	0.0609043
-6.64329	0.0116672	0.0233345	0.0350017	0.0466689	0.0583361
-6.58317	0.0111891	0.0223782	0.0335672	0.0447563	0.0559454
-6.52305	0.0107438	0.0214876	0.0322314	0.0429753	0.0537191
-6.46293	0.0103294	0.0206588	0.0309882	0.0413176	0.0516471
-6.40281	0.00994371	0.0198874	0.0298311	0.0397748	0.0497185
-6.34269	0.00958519	0.0191704	0.0287556	0.0383408	0.047926
-6.28257	0.00925187	0.0185037	0.0277556	0.0370075	0.0462593
-6.22244	0.00894272	0.0178854	0.0268281	0.0357709	0.0447136
-6.16232	0.00865564	0.0173113	0.0259669	0.0346226	0.0432782
-6.1022	0.00839003	0.0167801	0.0251701	0.0335601	0.0419501
-6.04208	0.00814414	0.0162883	0.0244324	0.0325766	0.0407207
-5.98196	0.0079173	0.0158346	0.0237519	0.0316692	0.0395865
-5.92184	0.0077086	0.0154172	0.0231258	0.0308344	0.038543
-5.86172	0.00751672	0.0150334	0.0225502	0.0300669	0.0375836
-5.8016	0.00734132	0.0146826	0.022024	0.0293653	0.0367066
-5.74148	0.00718131	0.0143626	0.0215439	0.0287252	0.0359065
-5.68136	0.0070361	0.0140722	0.0211083	0.0281444	0.0351805
-5.62124	0.00690539	0.0138108	0.0207162	0.0276216	0.034527
-5.56112	0.00678839	0.0135768	0.0203652	0.0271535	0.0339419
-5.501	0.00668454	0.0133691	0.0200536	0.0267382	0.0334227
-5.44088	0.00659363	0.0131873	0.0197809	0.0263745	0.0329682
-5.38076	0.00651524	0.0130305	0.0195457	0.026061	0.0325762
-5.32064	0.00644896	0.0128979	0.0193469	0.0257958	0.0322448
-5.26052	0.00639477	0.0127895	0.0191843	0.0255791	0.0319739
-5.2004	0.00635222	0.0127044	0.0190567	0.0254089	0.0317611
-5.14028	0.00632102	0.012642	0.0189631	0.0252841	0.0316051
-5.08016	0.00630141	0.0126028	0.0189042	0.0252056	0.031507
-5.02004	0.00629328	0.0125866	0.0188799	0.0251731	0.0314664
-4.95992	0.00629624	0.0125925	0.0188887	0.025185	0.0314812
-4.8998	0.00631045	0.0126209	0.0189314	0.0252418	0.0315523
-4.83968	0.00633619	0.0126724	0.0190086	0.0253448	0.031681
-4.77956	0.00637344	0.0127469	0.0191203	0.0254937	0.0318672
-4.71944	0.00642213	0.0128443	0.0192664	0.0256885	0.0321106
-4.65932	0.00648258	0.0129652	0.0194477	0.0259303	0.0324129
-4.5992	0.00655524	0.0131105	0.0196657	0.026221	0.0327762
-4.53908	0.00663997	0.0132799	0.0199199	0.0265599	0.0331999
-4.47896	0.00673748	0.013475	0.0202124	0.0269499	0.0336874
-4.41884	0.00684801	0.013696	0.020544	0.027392	0.03424
-4.35872	0.00697176	0.0139435	0.0209153	0.027887	0.0348588
-4.2986	0.00710955	0.0142191	0.0213287	0.0284382	0.0355478
-4.23848	0.00726206	0.0145241	0.0217862	0.0290482	0.0363103
-4.17836	0.00742939	0.0148588	0.0222882	0.0297176	0.037147
-4.11824	0.00761251	0.015225	0.0228375	0.0304501	0.0380626
-4.05812	0.00781235	0.0156247	0.0234371	0.0312494	0.0390618
-3.998	0.0080293	0.0160586	0.0240879	0.0321172	0.0401465
-3.93788	0.00826483	0.0165297	0.0247945	0.0330593	0.0413242
-3.87776	0.00851953	0.0170391	0.0255586	0.0340781	0.0425976
-3.81764	0.00879456	0.0175891	0.0263837	0.0351782	0.0439728
-3.75752	0.00909134	0.0181827	0.027274	0.0363654	0.0454567
-3.69739	0.00941079	0.0188216	0.0282324	0.0376432	0.0470539
-3.63727	0.00975503	0.0195101	0.0292651	0.0390201	0.0487751
-3.57715	0.0101247	0.0202494	0.0303741	0.0404988	0.0506235
-3.51703	0.0105225	0.021045	0.0315675	0.04209	0.0526125
-3.45691	0.0109493	0.0218985	0.0328478	0.0437971	0.0547464
-3.39679	0.0114081	0.0228161	0.0342242	0.0456322	0.0570403
-3.33667	0.0119001	0.0238002	0.0357003	0.0476004	0.0595005
-3.27655	0.0124289	0.0248577	0.0372866	0.0497154	0.0621443
-3.21643	0.0129959	0.0259917	0.0389876	0.0519835	0.0649794
-3.15631	0.013605	0.0272099	0.0408149	0.0544198	0.0680248
-3.09619	0.0142586	0.0285172	0.0427757	0.0570343	0.0712929
-3.03607	0.0149603	0.0299206	0.0448809	0.0598412	0.0748016
-2.97595	0.0157143	0.0314286	0.047143	0.0628573	0.0785716
-2.91583	0.0165236	0.0330471	0.0495707	0.0660943	0.0826178
-2.85571	0.0173934	0.0347869	0.0521803	0.0695737	0.0869671
-2.79559	0.0183287	0.0366573	0.054986	0.0733146	0.0916433
-2.73547	0.0193336	0.0386671	0.0580007	0.0773342	0.0966678
-2.67535	0.0204145	0.040829	0.0612435	0.081658	0.102073
-2.61523	0.0215776	0.0431553	0.0647329	0.0863105	0.107888
-2.55511	0.0228296	0.0456592	0.0684888	0.0913184	0.114148
-2.49499	0.0241773	0.0483546	0.0725319	0.0967091	0.120886
-2.43487	0.0256286	0.0512573	0.0768859	0.102515	0.128143
-2.37475	0.0271924	0.0543848	0.0815773	0.10877	0.135962
-2.31463	0.0288778	0.0577556	0.0866334	0.115511	0.144389
-2.25451	0.0306947	0.0613895	0.0920842	0.122779	0.153474
-2.19439	0.0326539	0.0653079	0.0979618	0.130616	0.16327
-2.13427	0.0347669	0.0695337	0.104301	0.139067	0.173834
-2.07415	0.0370459	0.0740919	0.111138	0.148184	0.18523
-2.01403	0.0395044	0.0790089	0.118513	0.158018	0.197522
-1.95391	0.0421565	0.084313	0.126469	0.168626	0.210782
-1.89379	0.0450165	0.090033	0.13505	0.180066	0.225083
-1.83367	0.0481	0.0961999	0.1443	0.1924	0.2405
-1.77355	0.0514239	0.102848	0.154272	0.205696	0.257119
-1.71343	0.0550056	0.110011	0.165017	0.220022	0.275028
-1.65331	0.0588598	0.11772	0.176579	0.235439	0.294299
-1.59319	0.0630067	0.126013	0.18902	0.252027	0.315034
-1.53307	0.0674612	0.134922	0.202384	0.269845	0.337306
-1.47295	0.0722419	0.144484	0.216726	0.288968	0.36121
-1.41283	0.0773611	0.154722	0.232083	0.309444	0.386805
-1.35271	0.0828346	0.165669	0.248504	0.331339	0.414173
-1.29259	0.0886728	0.177346	0.266019	0.354691	0.443364
-1.23246	0.0948823	0.189765	0.284647	0.379529	0.474411
-1.17234	0.101465	0.202929	0.304394	0.405859	0.507323
-1.11222	0.108417	0.216835	0.325252	0.433669	0.542086
-1.0521	0.115729	0.231458	0.347187	0.462916	0.578645
-0.991984	0.123379	0.246757	0.370136	0.493515	0.616893
-0.931864	0.131337	0.262674	0.394011	0.525348	0.656685
-0.871743	0.139562	0.279124	0.418686	0.558249	0.697811
-0.811623	0.147997	0.295994	0.443992	0.591989	0.739986
-0.751503	0.156572	0.313143	0.469715	0.626286	0.782858
-0.691383	0.165201	0.330401	0.495602	0.660802	0.826003
-0.631263	0.173784	0.347568	0.521352	0.695136	0.868919
-0.571142	0.182203	0.364406	0.54661	0.728813	0.911016
-0.511022	0.190334	0.380667	0.571001	0.761334	0.951668
-0.450902	0.198036	0.396072	0.594109	0.792145	0.990181
-0.390782	0.205167	0.410333	0.6155	0.820666	1.02583
-0.330661	0.211579	0.423158	0.634736	0.846315	1.05789
-0.270541	0.217132	0.434264	0.651397	0.868529	1.08566
-0.210421	0.221697	0.443394	0.66509	0.886787	1.10848
-0.150301	0.22516	0.45032	0.67548	0.90064	1.1258
-0.0901804	0.227432	0.454865	0.682297	0.909729	1.13716
-0.0300601	0.228453	0.456906	0.685359	0.913812	1.14227
0.0300601	0.228453	0.456906	0.685359	0.913812	1.14227
0.0901804	0.227432	0.454865	0.682297	0.909729	1.13716
0.150301	0.22516	0.45032	0.67548	0.90064	1.1258
0.210421	0.221697	0.443394	0.66509	0.886787	1.10848
0.270541	0.217132	0.434264	0.651397	0.868529	1.08566
0.330661	0.211579	0.423158	0.634736	0.846315	1.05789
0.390782	0.205167	0.410333	0.6155	0.820666	1.02583
0.450902	0.198036	0.396072	0.594109	0.792145	0.990181
0.511022	0.190334	0.380667	0.571001	0.761334	0.951668
0.571142	0.182203	0.364406	0.54661	0.728813	0.911016
0.631263	0.173784	0.347568	0.521352	0.695136	0.868919
0.691383	0.165201	0.330401	0.495602	0.660802	0.826003
0.751503	0.156572	0.313143	0.469715	0.626286	0.782858
0.811623	0.147997	0.295994	0.443992	0.591989	0.739986
0.871743	0.139562	0.279124	0.418686	0.558249	0.697811
0.931864	0.131337	0.262674	0.394011	0.525348	0.656685
0.991984	0.123379	0.246757	0.370136	0.493515	0.616893
1.0521	0.115729	0.231458	0.347187	0.462916	0.578645
1.11222	0.108417	0.216835	0.325252	0.433669	0.542086
1.17234	0.101465	0.202929	0.304394	0.405859	0.507323
1.23246	0.0948823	0.189765	0.284647	0.379529	0.474411
1.29259	0.0886728	0.177346	0.266019	0.354691	0.443364
1.35271	0.0828346	0.165669	0.248504	0.331339	0.414173
1.41283	0.0773611	0.154722	0.232083	0.309444	0.386805
1.47295	0.0722419	0.144484	0.216726	0.288968	0.36121
1.53307	0.0674612	0.134922	0.202384	0.269845	0.337306
1.59319	0.0630067	0.126013	0.18902	0.252027	0.315034
1.65331	0.0588598	0.11772	0.176579	0.235439	0.294299
1.71343	0.0550056	0.110011	0.165017	0.220022	0.275028
1.77355	0.0514239	0.102848	0.154272	0.205696	0.257119
1.83367	0.0481	0.0961999	0.1443	0.1924	0.2405
1.89379	0.0450165	0.090033	0.13505	0.180066	0.225083
1.95391	0.0421565	0.084313	0.126469	0.168626	0.210782
2.01403	0.0395044	0.0790089	0.118513	0.158018	0.197522
2.07415	0.0370459	0.0740919	0.111138	0.148184	0.18523
2.13427	0.0347669	0.0695337	0.104301	0.139067	0.173834
2.19439	0.0326539	0.0653079	0.0979618	0.130616	0.16327
2.25451	0.0306947	0.0613895	0.0920842	0.122779	0.153474
2.31463	0.0288778	0.0577556	0.0866334	0.115511	0.144389
2.37475	0.0271924	0.0543848	0.0815773	0.10877	0.135962
2.43487	0.0256286	0.0512573	0.0768859	0.102515	0.128143
2.49499	0.0241773	0.0483546	0.0725319	0.0967091	0.120886
2.55511	0.0228296	0.0456592	0.0684888	0.0913184	0.114148
2.61523	0.0215776	0.0431553	0.0647329	0.0863105	0.107888
2.67535	0.0204145	0.040829	0.0612435	0.081658	0.102073
2.73547	0.0193336	0.0386671	0.0580007	0.0773342	0.0966678
2.79559	0.0183287	0.0366573	0.054986	0.0733146	0.0916433
2.85571	0.0173934	0.0347869	0.0521803	0.0695737	0.0869671
2.91583	0.0165236	0.0330471	0.0495707	0.0660943	0.0826178
2.97595	0.0157143	0.0314286	0.047143	0.0628573	0.0785716
3.03607	0.0149603	0.0299206	0.0448809	0.0598412	0.0748016
3.09619	0.0142586	0.0285172	0.0427757	0.0570343	0.0712929
3.15631	0.013605	0.0272099	0.0408149	0.0544198	0.0680248
3.21643	0.0129959	0.0259917	0.0389876	0.0519835	0.0649794
3.27655	0.0124289	0.0248577	0.0372866	0.0497154	0.0621443
3.33667	0.0119001	0.0238002	0.0357003	0.0476004	0.0595005
3.39679	0.0114081	0.0228161	0.0342242	0.0456322	0.0570403
3.45691	0.0109493	0.0218985	0.0328478	0.0437971	0.0547464
3.51703	0.0105225	0.021045	0.0315675	0.04209	0.0526125
3.57715	0.0101247	0.0202494	0.0303741	0.0404988	0.0506235
3.63727	0.00975503	0.0195101	0.0292651	0.0390201	0.0487751
3.69739	0.00941079	0.0188216	0.0282324	0.0376432	0.0470539
3.75752	0.00909134	0.0181827	0.027274	0.0363654	0.0454567
3.81764	0.00879456	0.0175891	0.0263837	0.0351782	0.0439728
3.87776	0.00851953	0.0170391	0.0255586	0.0340781	0.0425976
3.93788	0.00826483	0.0165297	0.0247945	0.0330593	0.0413242
3.998	0.0080293	0.0160586	0.0240879	0.0321172	0.0401465
4.05812	0.00781235	0.0156247	0.0234371	0.0312494	0.0390618
4.11824	0.00761251	0.015225	0.0228375	0.0304501	0.0380626
4.17836	0.00742939	0.0148588	0.0222882	0.0297176	0.037147
4.23848	0.00726206	0.0145241	0.0217862	0.0290482	0.0363103
4.2986	0.00710955	0.0142191	0.0213287	0.0284382	0.0355478
4.35872	0.00697176	0.0139435	0.0209153	0.027887	0.0348588
4.41884	0.00684801	0.013696	0.020544	0.027392	0.03424
4.47896	0.00673748	0.013475	0.0202124	0.0269499	0.0336874
4.53908	0.00663997	0.0132799	0.0199199	0.0265599	0.0331999
4.5992	0.00655524	0.0131105	0.0196657	0.026221	0.0327762
4.65932	0.00648258	0.0129652	0.0194477	0.0259303	0.0324129
4.71944	0.00642213	0.0128443	0.0192664	0.0256885	0.0321106
4.77956	0.00637344	0.0127469	0.0191203	0.0254937	0.0318672
4.83968	0.00633619	0.0126724	0.0190086	0.0253448	0.031681
4.8998	0.00631045	0.0126209	0.0189314	0.0252418	0.0315523
4.95992	0.00629624	0.0125925	0.0188887	0.025185	0.0314812
5.02004	0.00629328	0.0125866	0.0188799	0.0251731	0.0314664
5.08016	0.00630141	0.0126028	0.0189042	0.0252056	0.031507
5.14028	0.00632102	0.012642	0.0189631	0.0252841	0.0316051
5.2004	0.00635222	0.0127044	0.0190567	0.0254089	0.0317611
5.26052	0.00639477	0.0127895	0.0191843	0.0255791	0.0319739
5.32064	0.00644896	0.0128979	0.0193469	0.0257958	0.0322448
5.38076	0.00651524	0.0130305	0.0195457	0.026061	0.0325762
5.44088	0.00659363	0.0131873	0.0197809	0.0263745	0.0329682
5.501	0.00668454	0.0133691	0.0200536	0.0267382	0.0334227
5.56112	0.00678839	0.0135768	0.0203652	0.0271535	0.0339419
5.62124	0.00690539	0.0138108	0.0207162	0.0276216	0.034527
5.68136	0.0070361	0.0140722	0.0211083	0.0281444	0.0351805
5.74148	0.00718131	0.0143626	0.0215439	0.0287252	0.0359065
5.8016	0.00734132	0.0146826	0.022024	0.0293653	0.0367066
5.86172	0.00751672	0.0150334	0.0225502	0.0300669	0.0375836
5.92184	0.0077086	0.0154172	0.0231258	0.0308344	0.038543
5.98196	0.0079173	0.0158346	0.0237519	0.0316692	0.0395865
6.04208	0.00814414	0.0162883	0.0244324	0.0325766	0.0407207
6.1022	0.00839003	0.0167801	0.0251701	0.0335601	0.0419501
6.16232	0.00865564	0.0173113	0.0259669	0.0346226	0.0432782
6.22244	0.00894272	0.0178854	0.0268281	0.0357709	0.0447136
6.28257	0.00925187	0.0185037	0.0277556	0.0370075	0.0462593
6.34269	0.00958519	0.0191704	0.0287556	0.0383408	0.047926
6.40281	0.00994371	0.0198874	0.0298311	0.0397748	0.0497185
6.46293	0.0103294	0.0206588	0.0309882	0.0413176	0.0516471
6.52305	0.0107438	0.0214876	0.0322314	0.0429753	0.0537191
6.58317	0.0111891	0.0223782	0.0335672	0.0447563	0.0559454
6.64329	0.0116672	0.0233345	0.0350017	0.0466689	0.0583361
6.70341	0.0121809	0.0243617	0.0365426	0.0487234	0.0609043
6.76353	0.0127321	0.0254643	0.0381964	0.0509285	0.0636606
6.82365	0.0133245	0.0266489	0.0399734	0.0532978	0.0666223
6.88377	0.0139599	0.0279198	0.0418798	0.0558397	0.0697996
6.94389	0.0146427	0.0292854	0.0439281	0.0585708	0.0732135
7.00401	0.0153759	0.0307517	0.0461276	0.0615035	0.0768793
7.06413	0.0161634	0.0323269	0.0484903	0.0646538	0.0808172
7.12425	0.0170101	0.0340202	0.0510303	0.0680405	0.0850506
7.18437	0.0179198	0.0358397	0.0537595	0.0716793	0.0895992
7.24449	0.0188979	0.0377959	0.0566938	0.0755918	0.0944897
7.30461	0.0199502	0.0399005	0.0598507	0.0798009	0.0997512
7.36473	0.0210826	0.0421652	0.0632477	0.0843303	0.105413
7.42485	0.0223007	0.0446014	0.0669021	0.0892029	0.111504
7.48497	0.0236124	0.0472248	0.0708372	0.0944496	0.118062
7.54509	0.0250253	0.0500506	0.0750759	0.100101	0.125126
7.60521	0.0265477	0.0530953	0.079643	0.106191	0.132738
7.66533	0.0281884	0.0563768	0.0845652	0.112754	0.140942
7.72545	0.0299572	0.0599144	0.0898716	0.119829	0.149786
7.78557	0.0318645	0.063729	0.0955935	0.127458	0.159322
7.84569	0.0339215	0.067843	0.101765	0.135686	0.169608
7.90581	0.0361403	0.0722806	0.108421	0.144561	0.180702
7.96593	0.0385339	0.0770677	0.115602	0.154135	0.192669
8.02605	0.041116	0.0822321	0.123348	0.164464	0.20558
8.08617	0.0439015	0.0878029	0.131704	0.175606	0.219507
8.14629	0.0469057	0.0938115	0.140717	0.187623	0.234529
8.20641	0.0501439	0.100288	0.150432	0.200576	0.25072
8.26653	0.0536333	0.107267	0.1609	0.214533	0.268166
8.32665	0.0573919	0.114784	0.172176	0.229567	0.286959
8.38677	0.0614349	0.12287	0.184305	0.245739	0.307174
8.44689	0.0657817	0.131563	0.197345	0.263127	0.328908
8.50701	0.0704469	0.140894	0.211341	0.281788	0.352235
8.56713	0.0754487	0.150897	0.226346	0.301795	0.377243
8.62725	0.0807983	0.161597	0.242395	0.323193	0.403992
8.68737	0.0865091	0.173018	0.259527	0.346036	0.432546
8.74749	0.0925896	0.185179	0.277769	0.370358	0.462948
8.80762	0.0990435	0.198087	0.297131	0.396174	0.495218
8.86774	0.105869	0.211738	0.317607	0.423477	0.529346
8.92786	0.113058	0.226116	0.339174	0.452232	0.56529
8.98798	0.120593	0.241187	0.36178	0.482374	0.602967
9.0481	0.128449	0.256898	0.385347	0.513796	0.642245
9.10822	0.136587	0.273174	0.409761	0.546348	0.682935
9.16834	0.144953	0.289905	0.434858	0.57981	0.724763
9.22846	0.153485	0.30697	0.460455	0.61394	0.767425
9.28858	0.1621	0.324201	0.486301	0.648402	0.810502
9.3487	0.170707	0.341413	0.51212	0.682827	0.853534
9.40882	0.179188	0.358377	0.537565	0.716753	0.895941
9.46894	0.187424	0.374849	0.562273	0.749698	0.937122
9.52906	0.19528	0.39056	0.58584	0.78112	0.976399
9.58918	0.202611	0.405223	0.607834	0.810446	1.01306
9.6493	0.209273	0.418546	0.62782	0.837093	1.04637
9.70942	0.215122	0.430244	0.645366	0.860488	1.07561
9.76954	0.220024	0.440047	0.660071	0.880094	1.10012
9.82966	0.223859	0.447717	0.671576	0.895435	1.11929
9.88978	0.22653	0.45306	0.67959	0.906119	1.13265
9.9499	0.227966	0.455932	0.683898	0.911864	1.13983
10.01	0.228214	0.456428	0.684642	0.912856	1.14107
10.0701	0.227612	0.455223	0.682835	0.910447	1.13806
10.1303	0.225744	0.451488	0.677232	0.902977	1.12872
10.1904	0.222662	0.445324	0.667986	0.890648	1.11331
10.2505	0.218446	0.436891	0.655337	0.873783	1.09223
10.3106	0.213201	0.426401	0.639602	0.852802	1.066
10.3707	0.207051	0.414103	0.621154	0.828206	1.03526
10.4309	0.200136	0.400273	0.600409	0.800546	1.00068
10.491	0.1926	0.3852	0.5778	0.7704	0.963
10.5511	0.184588	0.369176	0.553764	0.738352	0.92294
10.6112	0.176242	0.352483	0.528725	0.704966	0.881208
10.6713	0.167691	0.335382	0.503072	0.670763	0.838454
10.7315	0.159055	0.318111	0.477166	0.636222	0.795277
10.7916	0.150445	0.300889	0.451334	0.601778	0.752223
10.8517	0.141943	0.283887	0.42583	0.567773	0.709717
10.9118	0.133632	0.267264	0.400896	0.534529	0.668161
10.9719	0.12557	0.251139	0.376709	0.502279	0.627849
11.0321	0.117801	0.235603	0.353404	0.471205	0.589007
11.0922	0.110363	0.220727	0.33109	0.441453	0.551816
11.1523	0.103278	0.206557	0.309835	0.413113	0.516392
11.2124	0.0965604	0.193121	0.289681	0.386242	0.482802
11.2725	0.0902154	0.180431	0.270646	0.360862	0.451077
11.3327	0.084243	0.168486	0.252729	0.336972	0.421215
11.3928	0.0786364	0.157273	0.235909	0.314546	0.393182
11.4529	0.0733868	0.146774	0.22016	0.293547	0.366934
11.513	0.0684827	0.136965	0.205448	0.273931	0.342413
11.5731	0.0639071	0.127814	0.191721	0.255628	0.319536
11.6333	0.0596462	0.119292	0.178939	0.238585	0.298231
11.6934	0.0556811	0.111362	0.167043	0.222724	0.278406
11.7535	0.0519965	0.103993	0.15599	0.207986	0.259983
11.8136	0.0485733	0.0971466	0.14572	0.194293	0.242866
11.8737	0.0453953	0.0907906	0.136186	0.181581	0.226977
11.9339	0.0424464	0.0848928	0.127339	0.169786	0.212232
11.994	0.0397105	0.079421	0.119131	0.158842	0.198552
12.0541	0.0371722	0.0743445	0.111517	0.148689	0.185861
12.1142	0.0348169	0.0696338	0.104451	0.139268	0.174084
12.1743	0.0326315	0.0652631	0.0978946	0.130526	0.163158
12.2345	0.0306035	0.0612069	0.0918104	0.122414	0.153017
12.2946	0.0287208	0.0574416	0.0861625	0.114883	0.143604
12.3547	0.0269726	0.0539452	0.0809178	0.10789	0.134863
12.4148	0.0253483	0.0506967	0.076045	0.101393	0.126742
12.4749	0.0238385	0.047677	0.0715156	0.0953541	0.119193
12.5351	0.0224346	0.0448693	0.0673039	0.0897385	0.112173
12.5952	0.0211286	0.0422572	0.0633858	0.0845143	0.105643
12.6553	0.019913	0.0398259	0.0597389	0.0796518	0.0995648
12.7154	0.0187809	0.0375618	0.0563427	0.0751236	0.0939045
12.7756	0.0177252	0.0354504	0.0531756	0.0709008	0.088626
12.8357	0.0167409	0.0334819	0.0502228	0.0669637	0.0837047
12.8958	0.0158227	0.0316455	0.0474682	0.063291	0.0791137
12.9559	0.0149651	0.0299301	0.0448952	0.0598603	0.0748254
13.016	0.0141637	0.0283274	0.042491	0.0566547	0.0708184
13.0762	0.0134148	0.0268295	0.0402443	0.0536591	0.0670738
13.1363	0.0127135	0.0254271	0.0381406	0.0508542	0.0635677
13.1964	0.0120574	0.0241147	0.0361721	0.0482294	0.0602868
13.2565	0.0114425	0.0228851	0.0343276	0.0457701	0.0572127
13.3166	0.0108661	0.0217321	0.0325982	0.0434643	0.0543303
13.3768	0.0103255	0.0206509	0.0309764	0.0413019	0.0516273
13.4369	0.00981771	0.0196354	0.0294531	0.0392709	0.0490886
13.497	0.00934104	0.0186821	0.0280231	0.0373642	0.0467052
13.5571	0.00889269	0.0177854	0.0266781	0.0355708	0.0444634
13.6172	0.00847122	0.0169424	0.0254136	0.0338849	0.0423561
13.6774	0.00807434	0.0161487	0.024223	0.0322973	0.0403717
13.7375	0.00770066	0.0154013	0.023102	0.0308026	0.0385033
13.7976	0.00734851	0.014697	0.0220455	0.029394	0.0367425
13.8577	0.00701632	0.0140326	0.0210489	0.0280653	0.0350816
13.9178	0.00670314	0.0134063	0.0201094	0.0268126	0.0335157
13.978	0.00640706	0.0128141	0.0192212	0.0256282	0.0320353
14.0381	0.00612761	0.0122552	0.0183828	0.0245104	0.0306381
14.0982	0.00586337	0.0117267	0.0175901	0.0234535	0.0293168
14.1583	0.00561335	0.0112267	0.0168401	0.0224534	0.0280668
14.2184	0.00537695	0.0107539	0.0161309	0.0215078	0.0268848
14.2786	0.00515285	0.0103057	0.0154585	0.0206114	0.0257642
14.3387	0.00494058	0.00988116	0.0148217	0.0197623	0.0247029
14.3988	0.00473951	0.00947902	0.0142185	0.018958	0.0236976
14.4589	0.00454853	0.00909706	0.0136456	0.0181941	0.0227427
14.519	0.00436736	0.00873473	0.0131021	0.0174695	0.0218368
14.5792	0.00419547	0.00839093	0.0125864	0.0167819	0.0209773
14.6393	0.00403198	0.00806396	0.0120959	0.0161279	0.0201599
14.6994	0.00387658	0.00775316	0.0116297	0.0155063	0.0193829
14.7595	0.0037289	0.00745779	0.0111867	0.0149156	0.0186445
14.8196	0.00358836	0.00717672	0.0107651	0.0143534	0.0179418
14.8798	0.00345442	0.00690883	0.0103633	0.0138177	0.0172721
14.9399	0.00332693	0.00665387	0.0099808	0.0133077	0.0166347
15	0.00320553	0.00641106	0.0096166	0.0128221	0.0160277
