# Supplementary material for: Multifunctional microelectronic fibers enable wireless modulation of gut and brain neural circuits
Source: Nat Biotechnol. 2023 Jun 22;42(6):892–904. doi: 10.1038/s41587-023-01833-5 (PMC11180606; doi:10.1038/s41587-023-01833-5)
Supplement: Supplementary file 19 — Statistical source data. [file 41587_2023_1833_MOESM19_ESM.xlsx]

## Sheet: Figure S11 a
20 mW / mm2		40 mW / mm2		60 mW / mm2		80 mW / mm2		100 mW / mm2
r / m	Del T / K	r / m	Del T / K	r / m	Del T / K	r / m	Del T / K	r / m	Del T / K
0	0.0871299	0	0.175498	0	0.263921	0	0.35223	0	0.440584
1.04432e-05	0.0806703	1.04432e-05	0.16248	1.04432e-05	0.244342	1.04432e-05	0.326097	1.04432e-05	0.407895
1.15057e-05	0.0800387	1.15057e-05	0.161207	1.15057e-05	0.242427	1.15057e-05	0.323541	1.15057e-05	0.404699
1.68616e-05	0.0769263	1.68616e-05	0.154934	1.68616e-05	0.232994	1.68616e-05	0.31095	1.68616e-05	0.388949
3.01042e-05	0.0697452	3.01042e-05	0.140463	3.01042e-05	0.211229	3.01042e-05	0.2819	3.01042e-05	0.352611
3.23397e-05	0.0686052	3.23397e-05	0.138166	3.23397e-05	0.207774	3.23397e-05	0.277289	3.23397e-05	0.346843
5.0272e-05	0.0602161	5.0272e-05	0.121261	5.0272e-05	0.18235	5.0272e-05	0.243355	5.0272e-05	0.304396
6.10154e-05	0.0558871	6.10154e-05	0.112539	6.10154e-05	0.169231	6.10154e-05	0.225846	6.10154e-05	0.282494
6.28462e-05	0.0551981	6.28462e-05	0.111151	6.28462e-05	0.167144	6.28462e-05	0.223059	6.28462e-05	0.279008
6.38563e-05	0.054824	6.38563e-05	0.110397	6.38563e-05	0.16601	6.38563e-05	0.221546	6.38563e-05	0.277115
6.39744e-05	0.0547777	6.39744e-05	0.110304	6.39744e-05	0.16587	6.39744e-05	0.221359	6.39744e-05	0.276881
6.40276e-05	0.0547568	6.40276e-05	0.110261	6.40276e-05	0.165806	6.40276e-05	0.221274	6.40276e-05	0.276775
6.47846e-05	0.0544606	6.47846e-05	0.109665	6.47846e-05	0.164909	6.47846e-05	0.220076	6.47846e-05	0.275277
6.52025e-05	0.0543014	6.52025e-05	0.109344	6.52025e-05	0.164427	6.52025e-05	0.219433	6.52025e-05	0.274472
6.62672e-05	0.0538973	6.62672e-05	0.10853	6.62672e-05	0.163202	6.62672e-05	0.217798	6.62672e-05	0.272427
6.6677e-05	0.0537418	6.6677e-05	0.108217	6.6677e-05	0.162731	6.6677e-05	0.217169	6.6677e-05	0.271641
6.84916e-05	0.0530584	6.84916e-05	0.10684	6.84916e-05	0.16066	6.84916e-05	0.214406	6.84916e-05	0.268183
9.7132e-05	0.0432396	9.7132e-05	0.0870575	9.7132e-05	0.13091	9.7132e-05	0.174697	9.7132e-05	0.218512
0.000113638	0.0384325	0.000113638	0.0773735	0.000113638	0.116346	0.000113638	0.155259	0.000113638	0.194197
0.000122445	0.0361224	0.000122445	0.0727202	0.000122445	0.109349	0.000122445	0.145918	0.000122445	0.182514
0.000128879	0.0345468	0.000128879	0.0695463	0.000128879	0.104576	0.000128879	0.139548	0.000128879	0.174545
0.000129309	0.0344449	0.000129309	0.0693411	0.000129309	0.104267	0.000129309	0.139136	0.000129309	0.17403
0.00012982	0.0343254	0.00012982	0.0691004	0.00012982	0.103905	0.00012982	0.138653	0.00012982	0.173425
0.000135132	0.0331008	0.000135132	0.0666338	0.000135132	0.100196	0.000135132	0.133702	0.000135132	0.167232
0.000144472	0.0310241	0.000144472	0.0624509	0.000144472	0.0939057	0.000144472	0.125306	0.000144472	0.156731
0.000146735	0.0305334	0.000146735	0.0614624	0.000146735	0.0924193	0.000146735	0.123323	0.000146735	0.154249
0.000170121	0.0258465	0.000170121	0.0520226	0.000170121	0.0782241	0.000170121	0.104376	0.000170121	0.13055
0.000172362	0.025434	0.000172362	0.0511918	0.000172362	0.0769749	0.000172362	0.102709	0.000172362	0.128464
0.000178592	0.0243208	0.000178592	0.0489498	0.000178592	0.0736035	0.000178592	0.0982095	0.000178592	0.122836
0.000185614	0.0231254	0.000185614	0.0465424	0.000185614	0.0699836	0.000185614	0.0933781	0.000185614	0.116792
0.000189117	0.0225475	0.000189117	0.0453787	0.000189117	0.0682337	0.000189117	0.0910426	0.000189117	0.113871
0.000209036	0.019517	0.000209036	0.0392759	0.000209036	0.0590571	0.000209036	0.0787955	0.000209036	0.0985517
0.000223359	0.0176573	0.000223359	0.0355314	0.000223359	0.0534269	0.000223359	0.0712816	0.000223359	0.0891531
0.000229134	0.0169338	0.000229134	0.0340747	0.000229134	0.0512366	0.000229134	0.0683585	0.000229134	0.0854968
0.000252541	0.0144779	0.000252541	0.0291301	0.000252541	0.0438022	0.000252541	0.058438	0.000252541	0.0730882
0.000254761	0.014254	0.000254761	0.0286793	0.000254761	0.0431244	0.000254761	0.0575335	0.000254761	0.0719568
0.000364222	0.00641848	0.000364222	0.0129065	0.000364222	0.0194092	0.000364222	0.0258908	0.000364222	0.0323791
0.000364936	0.00638831	0.000364936	0.0128458	0.000364936	0.0193179	0.000364936	0.025769	0.000364936	0.0322268
0.000368926	0.00622465	0.000368926	0.0125165	0.000368926	0.0188228	0.000368926	0.0251086	0.000368926	0.0314008
0.000369749	0.00619192	0.000369749	0.0124506	0.000369749	0.0187238	0.000369749	0.0249765	0.000369749	0.0312356
0.00037006	0.00617821	0.00037006	0.012423	0.00037006	0.0186823	0.00037006	0.0249211	0.00037006	0.0311664
0.000371135	0.00613093	0.000371135	0.0123279	0.000371135	0.0185392	0.000371135	0.0247303	0.000371135	0.0309276
0.000373891	0.00601102	0.000373891	0.0120866	0.000373891	0.0181764	0.000373891	0.0242462	0.000373891	0.0303222
0.000383713	0.005599	0.000383713	0.0112574	0.000383713	0.0169296	0.000383713	0.022583	0.000383713	0.028242
0.000417346	0.00438568	0.000417346	0.00881568	0.000417346	0.0132582	0.000417346	0.0176853	0.000417346	0.0221164
0.000423356	0.00420636	0.000423356	0.00845486	0.000423356	0.0127156	0.000423356	0.0169615	0.000423356	0.0212112
0.000458924	0.00324985	0.000458924	0.00653008	0.000458924	0.00982111	0.000458924	0.0131004	0.000458924	0.0163821
0.000485081	0.00266081	0.000485081	0.00534465	0.000485081	0.00803826	0.000485081	0.010722	0.000485081	0.0134075
0.000490636	0.0025482	0.000490636	0.00511802	0.000490636	0.0076974	0.000490636	0.0102673	0.000490636	0.0128387
0.000521899	0.001996	0.000521899	0.00400654	0.000521899	0.00602548	0.000521899	0.00803684	0.000521899	0.010049
0.000535889	0.00179908	0.000535889	0.00361013	0.000535889	0.00542907	0.000535889	0.00724115	0.000535889	0.00905378
0.000538297	0.00176384	0.000538297	0.00353919	0.000538297	0.00532233	0.000538297	0.00709875	0.000538297	0.00887567
0.000549718	0.00162373	0.000549718	0.00325709	0.000549718	0.00489785	0.000549718	0.0065324	0.000549718	0.00816728
0.000553831	0.00157382	0.000553831	0.00315659	0.000553831	0.00474664	0.000553831	0.00633064	0.000553831	0.00791493
0.000566478	0.00142878	0.000566478	0.00286453	0.000566478	0.00430712	0.000566478	0.00574421	0.000566478	0.00718142
0.000568456	0.00140982	0.000568456	0.00282636	0.000568456	0.00424969	0.000568456	0.00566758	0.000568456	0.00708558
0.000574755	0.00135034	0.000574755	0.00270666	0.000574755	0.00406955	0.000574755	0.00542724	0.000574755	0.00678497
0.000704285	0.000495903	0.000704285	0.000982098	0.000704285	0.00147136	0.000704285	0.00195868	0.000704285	0.00244548
0.000747899	0.000325465	0.000747899	0.000634915	0.000747899	0.000946602	0.000747899	0.00125704	0.000747899	0.00156691
0.000776451	0.000245888	0.000776451	0.00047135	0.000776451	0.000698607	0.000776451	0.000924948	0.000776451	0.00115073
0.000807305	0.000188354	0.000807305	0.000351268	0.000807305	0.000515585	0.000807305	0.000679246	0.000807305	0.000842399
0.000872923	0.000164297	0.000872923	0.000291629	0.000872923	0.000419831	0.000872923	0.000547578	0.000872923	0.00067504
0.000924445	0.000137849	0.000924445	0.00022688	0.000924445	0.000316562	0.000924445	0.000405869	0.000924445	0.000494934
0.00099421	0.000120911	0.00099421	0.000172872	0.00099421	0.000225122	0.00099421	0.000277195	0.00099421	0.00032925
0.000998811	0.000120458	0.000998811	0.000170411	0.000998811	0.000220632	0.000998811	0.000270687	0.000998811	0.000320744
0.00100287	0.000120093	0.00100287	0.000168275	0.00100287	0.0002167	0.00100287	0.000264981	0.00100287	0.000313265
0.00102877	0.000117273	0.00102877	0.00015295	0.00102877	0.000188899	0.00102877	0.000224586	0.00102877	0.000260324
0.00105344	0.000117642	0.00105344	0.000143573	0.00105344	0.000169783	0.00105344	0.000195676	0.00105344	0.000221647
0.00107439	0.000120295	0.00107439	0.000139607	0.00107439	0.000159193	0.00107439	0.000178456	0.00107439	0.000197807
0.00111724	0.000132418	0.00111724	0.000142928	0.00111724	0.00015366	0.00111724	0.00016418	0.00111724	0.000174769
0.00112082	0.000133837	0.00112082	0.0001439	0.00112082	0.000154179	0.00112082	0.000164261	0.00112082	0.00017441
0.00112483	0.000135503	0.00112483	0.000145117	0.00112483	0.00015494	0.00112483	0.000164586	0.00112483	0.000174293
0.00115862	0.000152863	0.00115862	0.000161091	0.00115862	0.000169494	0.00115862	0.000177845	0.00115862	0.000186208
0.00117513	0.000161374	0.00117513	0.000168086	0.00117513	0.000174838	0.00117513	0.000181712	0.00117513	0.000188502
0.00119293	0.000171809	0.00119293	0.000177619	0.00119293	0.000183443	0.00119293	0.000189402	0.00119293	0.000195262
0.00127205	0.000225683	0.00127205	0.000228409	0.00127205	0.000231075	0.00127205	0.000233888	0.00127205	0.000236582
0.00132996	0.000272847	0.00132996	0.000274271	0.00132996	0.000275631	0.00132996	0.000277094	0.00132996	0.000278473
0.0013489	0.000289691	0.0013489	0.000290864	0.0013489	0.000291981	0.0013489	0.000293177	0.0013489	0.00029431
0.00138867	0.000327332	0.00138867	0.000328261	0.00138867	0.000329163	0.00138867	0.00033008	0.00138867	0.000330992
0.0014	0.000338624	0.0014	0.000339553	0.0014	0.000340467	0.0014	0.000341373	0.0014	0.000342295
0.00153716	0.000349694	0.00153716	0.000349998	0.00153716	0.000350283	0.00153716	0.000350572	0.00153716	0.000350858
0.00155	0.000336467	0.00155	0.000336734	0.00155	0.000336981	0.00155	0.000337235	0.00155	0.000337484
0.00159548	0.000269854	0.00159548	0.000270008	0.00159548	0.000270146	0.00159548	0.000270289	0.00159548	0.000270428
0.0017	5.68434e-14	0.0017	5.68434e-14	0.0017	5.68434e-14	0.0017	5.68434e-14	0.0017	5.68434e-14

## Sheet: Figure S11 c
x LED / mm	DelT LED / K	x Inner Gut Wall / mm	DelT Inner Gut Wall / K
0	0.000123369	0	0.000335102
0.0111718	0.000130702	0.111746	0.000334814
0.0257698	0.000140061	0.289008	0.00033527
0.0342854	0.000145405	0.46627	0.000335081
0.0361992	0.000146594	0.643531	0.000335501
0.0385127	0.000148042	0.820793	0.000335048
0.0416964	0.000150032	0.998055	0.000335255
0.0429064	0.000150787	1.17532	0.000334965
0.0469495	0.000153306	1.35258	0.000335422
0.0494787	0.000154879	1.52984	0.000335197
0.0527711	0.000157006	1.7071	0.000335576
0.0574408	0.000160014	1.88436	0.000335171
0.0634218	0.00016385	2.06162	0.000335422
0.0776246	0.000172501	2.23889	0.00033481
0.0784745	0.000173008	2.41615	0.000337797
0.0849146	0.00017682	2.59341	0.000336862
0.088109	0.000178687	2.77067	0.000338099
0.0886232	0.000178985	2.94793	0.000336685
0.0907271	0.000180198	3.12519	0.000338053
0.0910042	0.000180357	3.30246	0.000336519
0.092104	0.000180987	3.47972	0.000338074
0.0960361	0.000183219	3.65698	0.000336711
0.125567	0.000199234	3.83422	0.000338058
0.125957	0.000199434	4.01147	0.000336627
0.127406	0.000200178	4.18866	0.000338261
0.127751	0.000200354	4.36586	0.00033685
0.129363	0.000201176	4.5431	0.000338519
0.129868	0.000201432	4.72034	0.000338916
0.133496	0.000203253	4.8976	0.000339917
0.135211	0.000204106	5.07487	0.000339914
0.135327	0.000204158	5.25213	0.000343609
0.135501	0.000204238	5.42939	0.000349493
0.136003	0.000204466	5.60665	0.000350741
0.136839	0.000204884	5.78391	0.000349731
0.138029	0.000205478	5.96117	0.000346625
0.141082	0.000206989	6.13844	0.000343556
0.154697	0.000213513	6.3157	0.000343159
0.155443	0.000213861	6.49296	0.000342
0.155893	0.000214071	6.67013	0.000339682
0.16079	0.000216333	6.8473	0.000337272
0.16217	0.000216947	7.02443	0.000338304
0.168383	0.000219682	7.20156	0.000336928
0.178794	0.000224264	7.37881	0.000338191
0.192743	0.000230174	7.55606	0.00033676
0.193397	0.000230444	7.73333	0.000338186
0.193529	0.000230498	7.91059	0.00033649
0.194045	0.00023071	8.08785	0.000338078
0.198314	0.000232458	8.26511	0.000336346
0.198998	0.000232735	8.44237	0.000338052
0.200177	0.000233211	8.61963	0.000336433
0.215373	0.000239115	8.7969	0.000338103
0.218423	0.000240287	8.97416	0.000336712
0.221291	0.000241383	9.15139	0.000338081
0.224662	0.000242615	9.32862	0.000336505
0.226718	0.000243362	9.50568	0.000338101
0.229064	0.000244195	9.68274	0.000336483
0.247933	0.000250778	9.85989	0.000338133
0.25293	0.000252485	10.037	0.000336587
0.272798	0.000259118	10.2143	0.000337854
0.276347	0.000260277	10.3916	0.000336611
0.279989	0.000261458	10.5688	0.000338316
0.282103	0.000262117	10.7461	0.00033659
0.282822	0.00026234	10.9233	0.000338176
0.287239	0.000263701	11.1006	0.000336463
0.303885	0.000268699	11.2779	0.000337932
0.306088	0.000269344	11.4551	0.000336482
0.308854	0.000270149	11.6324	0.000338017
0.309443	0.000270319	11.8097	0.000336554
0.310424	0.000270563	11.9869	0.000337949
0.311544	0.000270842	12.1641	0.000336366
0.314539	0.000271767	12.3412	0.000337885
0.31834	0.000272931	12.5183	0.000336559
0.34077	0.00027951	12.6955	0.000337943
0.341179	0.000279627	12.8728	0.000336602
0.353524	0.000283105	13.05	0.000338112
0.363962	0.000286005	13.2273	0.000336482
0.366878	0.000286807	13.4045	0.000337953
0.369055	0.000287405	13.5818	0.00033654
0.372247	0.00028824	13.7591	0.000337939
0.379743	0.000290215	13.9363	0.000336581
0.39852	0.000295148	14.1136	0.000338043
0.399435	0.000295391	14.2908	0.000336642
0.40153	0.000295945	14.4681	0.000338048
0.402387	0.000296172	14.6454	0.000336549
0.407236	0.000297452	14.8224	0.000338619
0.427024	0.000302546	14.9995	0.000337367
0.433737	0.000304266	15.1766	0.00034079
0.436745	0.000305034	15.3537	0.000343361
0.447405	0.00030779	15.5309	0.0003445
0.449421	0.000308374	15.7082	0.000345564
0.456726	0.000310493	15.8854	0.000348632
0.463617	0.000312256	16.0627	0.000345892
0.467341	0.000313217	16.24	0.000344707
0.475492	0.000315336	16.4172	0.000340949
0.484171	0.000317769	16.5945	0.000340052
0.491784	0.000319907	16.7718	0.000337896
0.494035	0.000320492	16.949	0.000338582
0.500488	0.000322255	17.1263	0.000336537
0.506907	0.000324004	17.3035	0.000338114
0.525679	0.000329174	17.4807	0.000336583
0.536403	0.000332165	17.6577	0.000338118
0.53976	0.000333107	17.8348	0.000336247
0.541197	0.000333511	18.0119	0.000338143
0.542702	0.000333935	18.1891	0.000336456
0.549892	0.000335974	18.3664	0.000338125
0.550717	0.000336209	18.5436	0.000336346
0.554807	0.000337375	18.7209	0.000338131
0.56348	0.000339725	18.8981	0.000336521
0.566435	0.000340529	19.0754	0.000338011
0.577449	0.000343534	19.2527	0.00033667
0.581148	0.000344529	19.4299	0.000338002
0.58311	0.00034506	19.6072	0.000336436
0.592302	0.000347576	19.7844	0.000338064
0.602721	0.000350481	19.9617	0.00033632
0.604448	0.000350966	20.1388	0.000337946
0.616057	0.000354289	20.3159	0.000336417
0.619598	0.000355393	20.493	0.000337943
0.629685	0.000358539	20.67	0.000336634
0.638162	0.000361222	20.8472	0.000337871
0.642087	0.000362476	21.0244	0.000336567
0.651678	0.000365573	21.2017	0.000337992
0.663447	0.000369357	21.3789	0.000336646
0.666784	0.00037044	21.5562	0.000338071
0.669425	0.0003713	21.7335	0.000336536
0.672361	0.000372212	21.9107	0.000338059
0.685682	0.000376389	22.088	0.000336661
0.693335	0.000378817	22.2652	0.00033818
0.69583	0.000379614	22.4425	0.000336659
0.703588	0.000382104	22.6198	0.000338197
0.704562	0.000382416	22.797	0.000336657
0.705399	0.000382684	22.9741	0.000338083
0.72167	0.000387793	23.1512	0.000336751
0.72565	0.000389182	23.3284	0.000338094
0.738657	0.000393672	23.5055	0.000336683
0.739602	0.000394003	23.6828	0.0003383
0.742132	0.000394892	23.86	0.000336472
0.749098	0.000397363	24.0373	0.000338154
0.750959	0.000398029	24.2146	0.000336472
0.768652	0.000404481	24.3918	0.000338232
0.777446	0.000407738	24.5691	0.000336878
0.780118	0.000408738	24.7464	0.000338395
0.800545	0.000416327	24.9236	0.0003373
0.800762	0.000416408	25.1009	0.000339395
0.806114	0.000418416	25.2781	0.000339714
0.808631	0.000419363	25.4554	0.000342552
0.815432	0.000421931	25.6326	0.000343304
0.828562	0.000426926	25.8097	0.000348012
0.834673	0.000429308	25.9869	0.000351504
0.844606	0.000433229	26.1641	0.000350201
0.845092	0.000433421	26.3414	0.000346419
0.848732	0.000434866	26.5186	0.000343109
0.855408	0.000437528	26.6959	0.000338935
0.857444	0.000438342	26.8731	0.000339288
0.867347	0.000442322	27.0504	0.000336944
0.870721	0.000443686	27.2277	0.000338393
0.871017	0.000443837	27.4049	0.000336844
0.871206	0.000443934	27.5822	0.000338178
0.873072	0.000444705	27.7594	0.000334944
0.885665	0.000450102	27.9367	0.000335262
0.888649	0.000451385	28.114	0.000335037
0.900146	0.000456376	28.2912	0.000335082
0.903043	0.000457645	28.4685	0.000334829
0.908633	0.000460044	28.6457	0.000335301
0.922932	0.000466265	28.8229	0.000335053
0.924099	0.000466918	29.0002	0.000335268
0.925591	0.00046775	29.1775	0.000334902
0.936737	0.000472578	29.3547	0.000335287
0.937366	0.000472864	29.532	0.000334909
0.937782	0.000473063	29.7093	0.000335223
0.937851	0.000473095	29.8865	0.000334887
0.946279	0.00047704	30	0.000335134
0.947589	0.000477654
0.966756	0.000486681
0.966941	0.000486769
0.969149	0.000487813
0.988106	0.000496651
0.988161	0.000496676
0.988283	0.000496732
0.993062	0.000498995
0.99361	0.000499256
0.993776	0.000499335
1.01144	0.000507886
1.01433	0.000509312
1.01897	0.00051162
1.02775	0.000516232
1.03238	0.000518675
1.04174	0.000523525
1.04281	0.000524084
1.04524	0.000525256
1.04969	0.000527435
1.05164	0.000528401
1.05647	0.000530833
1.05832	0.000531782
1.05902	0.000532141
1.06563	0.000535594
1.07127	0.000539183
1.07551	0.000541506
1.07804	0.000542904
1.08301	0.000545039
1.08394	0.000545427
1.09281	0.000550541
1.10532	0.000557838
1.10613	0.000558308
1.10998	0.000560577
1.116	0.000564139
1.12229	0.000567848
1.12662	0.000570234
1.14919	0.000583582
1.14992	0.000584021
1.15471	0.000586937
1.15535	0.000587327
1.16203	0.000591445
1.16239	0.000591664
1.16257	0.000591774
1.16426	0.000592806
1.17469	0.000599175
1.18392	0.000604929
1.19305	0.00061063
1.19987	0.000614628
1.20367	0.000617031
1.20883	0.000620316
1.21796	0.000626205
1.22215	0.000628944
1.22281	0.000629377
1.23016	0.00063395
1.23057	0.000634202
1.23447	0.000636647
1.24514	0.000644117
1.24528	0.000644216
1.24865	0.000646609
1.25374	0.000650248
1.26298	0.000656953
1.26609	0.0006592
1.27194	0.00066329
1.27477	0.000665279
1.28243	0.00067086
1.28649	0.000673829
1.2947	0.000679595
1.30062	0.000683808
1.30983	0.000690441
1.31605	0.000694976
1.32508	0.000701639
1.32571	0.000702093
1.32587	0.000702224
1.34056	0.000712948
1.3489	0.000719159
1.35863	0.000726509
1.36888	0.000734391
1.37112	0.000736131
1.39504	0.000755969
1.39878	0.000759118
1.39899	0.00075933
1.40125	0.000761596
1.4029	0.000763244
1.40965	0.000768742
1.42039	0.000777585
1.42593	0.000782182
1.43165	0.000787017
1.43275	0.000787952
1.44047	0.000794522
1.4489	0.00080175
1.46158	0.000812961
1.46292	0.000814152
1.46785	0.000818707
1.46928	0.00081969
1.48396	0.000833054
1.48429	0.000833353
1.4857	0.000834646
1.50561	0.000853105
1.5074	0.000854789
1.5084	0.000855722
1.50908	0.000856329
1.50961	0.000856796
1.51037	0.00085747
1.51211	0.000859025
1.51449	0.000861164
1.5282	0.000873782
1.5326	0.000877946
1.53974	0.000884813
1.54022	0.00088528
1.55127	0.000896071
1.55224	0.000897043
1.55777	0.00090258
1.56054	0.000905369
1.56516	0.000910053
1.57838	0.000923584
1.57992	0.000925185
1.58358	0.000928975
1.58645	0.00093178
1.59041	0.000936129
1.59263	0.00093841
1.59538	0.000941229
1.60266	0.000948762
1.60528	0.000951486
1.61398	0.00096059
1.62165	0.000968709
1.6343	0.000982667
1.64269	0.000991776
1.64572	0.00099509
1.64853	0.000998196
1.65254	0.00100263
1.65306	0.00100321
1.65713	0.00100776
1.65846	0.00100926
1.66202	0.00101326
1.6728	0.00102587
1.67884	0.00103257
1.68036	0.00103435
1.68757	0.00104285
1.70013	0.00105779
1.70013	0.00105779
1.70015	0.00105781
1.70016	0.00105782
1.71194	0.001072
1.71933	0.00108098
1.72917	0.00109291
1.73964	0.00110559
1.7433	0.00111006
1.74632	0.00111378
1.74926	0.0011174
1.75033	0.00111873
1.75037	0.00111878
1.75818	0.0011285
1.75841	0.0011288
1.7724	0.00114652
1.79867	0.00118035
1.80543	0.00118919
1.80673	0.00119089
1.81777	0.00120553
1.85188	0.00125217
1.85707	0.00125963
1.85947	0.00126275
1.86177	0.00126573
1.86258	0.00126686
1.8627	0.00126703
1.88353	0.00129875
1.88399	0.00129942
1.88656	0.00130318
1.88717	0.00130407
1.89143	0.00131031
1.89975	0.00132256
1.90877	0.00133594
1.91691	0.00134827
1.9204	0.00135244
1.92847	0.00136429
1.93478	0.00137374
1.93487	0.00137388
1.94481	0.00138913
1.94607	0.0013911
1.94661	0.00139197
1.94995	0.00139733
1.95262	0.0014016
1.96664	0.00142373
1.97144	0.0014315
1.97519	0.00143775
1.97799	0.00144241
1.9843	0.00145297
2.00719	0.00149167
2.01248	0.0015007
2.02373	0.00152001
2.03405	0.00153785
2.03968	0.00154733
2.04106	0.0015496
2.0481	0.00156406
2.04828	0.00156443
2.05005	0.00156787
2.06914	0.00160217
2.07264	0.00160852
2.07791	0.00161813
2.07986	0.00162168
2.0819	0.00162542
2.09991	0.00165865
2.10292	0.00166291
2.10304	0.00166314
2.10824	0.00167315
2.10906	0.00167467
2.11415	0.00168406
2.12298	0.00169926
2.12641	0.00170586
2.13532	0.00172307
2.14525	0.00174244
2.14597	0.00174384
2.16298	0.0017775
2.1672	0.00178594
2.17507	0.00180175
2.17696	0.00180561
2.18012	0.0018121
2.18278	0.00181756
2.19244	0.00183749
2.19811	0.00184929
2.19853	0.00185015
2.19933	0.00185186
2.20387	0.00186146
2.2205	0.00189707
2.22088	0.00189788
2.22592	0.00190878
2.22667	0.00191041
2.22767	0.00191261
2.2305	0.00191858
2.24006	0.0019391
2.24904	0.00195878
2.26399	0.00199244
2.26679	0.00199885
2.26822	0.00200216
2.27512	0.0020181
2.28059	0.00203086
2.2827	0.00203581
2.28371	0.00203802
2.28751	0.00204628
2.29197	0.00205588
2.29327	0.00205906
2.30025	0.00207599
2.30484	0.00208706
2.30765	0.00209382
2.31337	0.00210752
2.32816	0.00214319
2.33182	0.00215215
2.33818	0.00216789
2.34233	0.00217809
2.36771	0.00224175
2.37036	0.00224808
2.37451	0.00225803
2.37546	0.00226031
2.37729	0.00226472
2.38093	0.00227423
2.38273	0.00227895
2.38512	0.00228525
2.38836	0.00229376
2.39106	0.0023009
2.4014	0.00232855
2.41199	0.0023573
2.41841	0.00237497
2.4267	0.00239774
2.43868	0.0024314
2.44126	0.002438
2.44626	0.00245204
2.46242	0.00249793
2.47648	0.0025378
2.47678	0.00253866
2.47807	0.00254234
2.49832	0.00260151
2.50455	0.00261995
2.506	0.00262425
2.50992	0.00263591
2.51778	0.0026573
2.52681	0.00268514
2.53917	0.00272372
2.53943	0.00272452
2.54075	0.00272866
2.5442	0.00273955
2.54477	0.0027413
2.5472	0.00274897
2.56978	0.00282086
2.57828	0.00284848
2.57894	0.00285066
2.57908	0.00285111
2.58394	0.00286647
2.58903	0.00288263
2.59186	0.00289162
2.59785	0.00291068
2.60754	0.00294221
2.61214	0.00295637
2.61594	0.0029684
2.62038	0.00298258
2.62662	0.0030028
2.63654	0.00303545
2.64461	0.00306482
2.64494	0.00306602
2.64735	0.00307481
2.65843	0.00311511
2.66749	0.00314806
2.66789	0.00314966
2.66805	0.00315032
2.66881	0.00315281
2.67162	0.00316298
2.6917	0.00323615
2.7058	0.00328825
2.70588	0.00328857
2.70609	0.00328937
2.72663	0.00336687
2.73318	0.0033917
2.73342	0.00339263
2.73526	0.00339977
2.74595	0.00344162
2.75569	0.00347886
2.76086	0.00349885
2.7677	0.0035255
2.7735	0.00355126
2.77843	0.00357332
2.78183	0.00358691
2.80168	0.00366654
2.8032	0.0036727
2.80498	0.00367989
2.80687	0.00368754
2.80691	0.0036877
2.807	0.00368808
2.80819	0.00369353
2.81213	0.00371159
2.81347	0.003717
2.82645	0.00376942
2.83239	0.00379484
2.83469	0.003804
2.84068	0.00383099
2.85141	0.00387978
2.86269	0.00392965
2.88488	0.00402976
2.88699	0.00403943
2.88721	0.00404045
2.90192	0.00410844
2.90711	0.00413218
2.91493	0.0041683
2.91993	0.00419156
2.93489	0.00426292
2.9378	0.00427658
2.94229	0.00429774
2.94251	0.00429876
2.94275	0.0042999
2.94465	0.00430915
2.94664	0.0043189
2.9482	0.00432657
2.94957	0.00433334
2.96054	0.00438791
2.9714	0.0044426
2.97342	0.00445067
2.98005	0.00447742
2.98373	0.00449645
2.99351	0.0045474
2.99902	0.0045763
3.00852	0.00462641
3.019	0.00468221
3.02285	0.00470653
3.02674	0.00473103
3.02909	0.00474372
3.03915	0.00479753
3.04876	0.00484957
3.04962	0.00485422
3.0545	0.00488086
3.06141	0.00491879
3.06196	0.00492175
3.07853	0.00501163
3.07931	0.0050161
3.08132	0.00502621
3.08154	0.00502732
3.08195	0.00502936
3.0821	0.00503031
3.08474	0.00504632
3.11372	0.00521506
3.11862	0.00524406
3.12674	0.00529231
3.13478	0.00534052
3.14747	0.00541719
3.1674	0.00554108
3.16754	0.00554197
3.1676	0.00554238
3.16881	0.00555045
3.17997	0.00562567
3.18073	0.00563064
3.18213	0.00563975
3.19276	0.00570914
3.19753	0.00573936
3.20964	0.00581697
3.21331	0.00584071
3.2156	0.00585578
3.21785	0.00587061
3.22157	0.00589518
3.22312	0.00590544
3.23644	0.00599441
3.24459	0.00604911
3.2622	0.00617083
3.27612	0.00627059
3.27634	0.0062722
3.27667	0.00627462
3.28912	0.00636541
3.29117	0.00638035
3.30636	0.00649262
3.32048	0.00659043
3.32787	0.00664554
3.33555	0.00670404
3.34113	0.00674661
3.34465	0.00677351
3.35196	0.00682949
3.35292	0.00683709
3.35384	0.00684449
3.35394	0.00684531
3.36987	0.00697409
3.39122	0.00714319
3.39144	0.00714458
3.39542	0.00716954
3.39726	0.0071844
3.41092	0.0072956
3.41746	0.00734932
3.41813	0.00735491
3.42523	0.00741367
3.42738	0.00743164
3.43412	0.00748787
3.43534	0.00749808
3.43678	0.00751008
3.43923	0.00753127
3.46028	0.00771523
3.46494	0.00775622
3.46624	0.0077677
3.46648	0.00776989
3.4674	0.00777798
3.47296	0.00782756
3.49426	0.00801906
3.49834	0.0080565
3.50077	0.0080787
3.50467	0.00811468
3.50996	0.00816359
3.52748	0.00832823
3.53145	0.00836612
3.532	0.00837139
3.53243	0.00837552
3.5488	0.00853482
3.55822	0.0086206
3.56634	0.00870041
3.56849	0.0087205
3.57328	0.00876908
3.5805	0.00884541
3.58225	0.00886387
3.59588	0.00900164
3.59891	0.00903256
3.62072	0.00925827
3.62214	0.00927325
3.62375	0.00929015
3.62541	0.0093076
3.62677	0.00932152
3.62847	0.00933904
3.63768	0.0094344
3.646	0.00952135
3.64691	0.00953102
3.65565	0.00962438
3.67386	0.00982874
3.67446	0.00983551
3.6748	0.00983897
3.67684	0.00986188
3.68697	0.00997407
3.68881	0.00999456
3.69176	0.0100275
3.70094	0.0101308
3.70542	0.0101815
3.71387	0.0102778
3.72181	0.0103691
3.72912	0.0104548
3.7473	0.0106668
3.75227	0.0107233
3.75435	0.010747
3.75814	0.0107904
3.76481	0.0108674
3.7669	0.0108917
3.76823	0.0109074
3.76939	0.0109209
3.78473	0.011102
3.79323	0.0112042
3.8055	0.011354
3.82194	0.0115671
3.82275	0.0115777
3.82446	0.0116
3.83552	0.0117436
3.84502	0.0118687
3.86371	0.0121193
3.86392	0.0121221
3.86406	0.012124
3.86766	0.0121735
3.86841	0.012184
3.86856	0.0121862
3.86882	0.0121895
3.87198	0.0122305
3.87762	0.0123042
3.87913	0.0123242
3.87995	0.0123349
3.89177	0.0124928
3.8994	0.0125967
3.9017	0.0126283
3.9119	0.012772
3.91658	0.0128384
3.92715	0.0129847
3.94884	0.0133065
3.95197	0.0133539
3.95578	0.013412
3.96052	0.0134864
3.96309	0.0135265
3.96917	0.0136218
3.9704	0.013641
3.97484	0.0137105
3.99223	0.013983
3.99972	0.0140987
4.00533	0.0141826
4.01767	0.0143813
4.02348	0.014476
4.02482	0.0144979
4.02736	0.0145395
4.03274	0.0146293
4.03525	0.0146712
4.04327	0.0148063
4.04672	0.0148647
4.05407	0.0149896
4.05695	0.0150382
4.0596	0.0150787
4.0624	0.0151212
4.06572	0.015171
4.07623	0.0153647
4.07637	0.0153672
4.07751	0.0153864
4.08315	0.015483
4.08838	0.0155733
4.09194	0.0156346
4.10304	0.0158273
4.11235	0.0159909
4.11761	0.0160852
4.12896	0.0162915
4.1373	0.0164449
4.14724	0.0166237
4.1594	0.0168469
4.1666	0.0169909
4.17575	0.0171747
4.17984	0.0172475
4.18322	0.0173168
4.19331	0.0175113
4.20647	0.0177687
4.20755	0.0177898
4.21215	0.0178809
4.21818	0.0180009
4.21923	0.0180219
4.22854	0.0182082
4.23096	0.0182704
4.23413	0.0183339
4.23797	0.0184146
4.24267	0.0184983
4.25627	0.0187871
4.2585	0.0188348
4.26515	0.0189778
4.27051	0.0190935
4.27536	0.0191985
4.29159	0.0195536
4.29365	0.0195984
4.29552	0.0196384
4.30709	0.0198813
4.30756	0.0198918
4.31572	0.0200752
4.31649	0.0200926
4.32507	0.020288
4.33244	0.0204575
4.34083	0.0206529
4.34408	0.0207337
4.35148	0.0209078
4.36521	0.0212384
4.36967	0.0213478
4.3736	0.021445
4.37589	0.021502
4.3788	0.0215748
4.39468	0.0219732
4.40082	0.0221613
4.4082	0.0223593
4.41579	0.0225408
4.41779	0.0225894
4.41811	0.0225973
4.42235	0.0227019
4.42266	0.0227097
4.42459	0.0227652
4.42594	0.0228041
4.44302	0.0233013
4.44418	0.0233353
4.44572	0.023377
4.44767	0.023428
4.45421	0.0235976
4.46843	0.0239999
4.46883	0.0240115
4.48615	0.0245496
4.49313	0.0247722
4.4964	0.0248776
4.49833	0.0249437
4.50281	0.0250993
4.5047	0.0251616
4.51617	0.0255442
4.5257	0.0258704
4.53001	0.0260131
4.53043	0.026027
4.5309	0.026044
4.54053	0.0263948
4.54683	0.0266308
4.55354	0.0268883
4.55918	0.0271096
4.56197	0.0272204
4.5656	0.0273727
4.58177	0.0280565
4.58443	0.0281812
4.59393	0.0286407
4.59489	0.0286884
4.59576	0.0287317
4.6089	0.0293907
4.6179	0.0298716
4.61939	0.0299535
4.63035	0.0305763
4.63058	0.0305894
4.63089	0.0306081
4.64116	0.0312207
4.64803	0.0316584
4.65057	0.0318266
4.65777	0.032326
4.66627	0.0329524
4.6686	0.0331316
4.67718	0.0338166
4.6825	0.0342623
4.68376	0.0343722
4.69269	0.0351815
4.69303	0.0352132
4.69349	0.0352568
4.69466	0.0353673
4.70453	0.0363617
4.70637	0.0365589
4.71167	0.0371466
4.72898	0.0392788
4.72907	0.0392911
4.72924	0.0393155
4.73045	0.0394773
4.73705	0.040399
4.75008	0.042436
4.75052	0.0425107
4.75643	0.0435328
4.75707	0.0436473
4.77017	0.0461356
4.77082	0.0462748
4.77173	0.0464672
4.78432	0.0492552
4.79277	0.0514587
4.79703	0.0526432
4.80119	0.0538565
4.80255	0.0542651
4.80344	0.054539
4.81237	0.0574091
4.82528	0.0620315
4.83133	0.0644156
4.83823	0.0674459
4.83966	0.0681133
4.84474	0.0706092
4.85679	0.0772373
4.85786	0.077868
4.858	0.0779496
4.85809	0.0780051
4.85874	0.0783942
4.87204	0.0870956
4.87472	0.0890628
4.87479	0.0891153
4.87572	0.089805
4.87988	0.092989
4.88118	0.0940185
4.88442	0.096669
4.89634	0.107294
4.90226	0.113029
4.90319	0.113968
4.91793	0.130612
4.91828	0.131054
4.92436	0.138899
4.9278	0.14351
4.92817	0.144005
4.93923	0.159664
4.95538	0.183326
4.95583	0.183958
4.95846	0.187708
4.95948	0.188781
4.96081	0.19021
4.96282	0.192455
4.98	0.215226
4.9985	0.250496
5.00142	0.256106
5.00473	0.262497
5.02205	0.29841
5.03724	0.331861
5.04346	0.343244
5.05141	0.355444
5.06482	0.370136
5.07557	0.382398
5.08526	0.391776
5.09597	0.400286
5.10522	0.406586
5.11156	0.411849
5.12546	0.423127
5.14096	0.43249
5.14615	0.43487
5.17197	0.441351
5.17273	0.441445
5.17455	0.441645
5.19576	0.441278
5.20942	0.437545
5.22037	0.431407
5.23077	0.422992
5.24596	0.407355
5.26297	0.387416
5.26775	0.382338
5.27159	0.378283
5.29	0.35898
5.31415	0.340087
5.31478	0.339464
5.31897	0.335192
5.32471	0.32895
5.3321	0.32025
5.33345	0.318584
5.34401	0.304642
5.34779	0.299578
5.35156	0.294729
5.35958	0.285029
5.36413	0.2798
5.37568	0.266618
5.38931	0.251848
5.39402	0.246945
5.40979	0.231283
5.41573	0.225678
5.42011	0.221589
5.43666	0.207514
5.43854	0.205991
5.44825	0.198431
5.45046	0.196767
5.46661	0.185193
5.47008	0.182844
5.47356	0.180544
5.47859	0.177251
5.49876	0.164847
5.5002	0.164015
5.50052	0.163828
5.50104	0.163536
5.52907	0.148518
5.53344	0.146343
5.54131	0.142535
5.54724	0.139751
5.55924	0.134428
5.56366	0.132486
5.56868	0.13039
5.5781	0.126552
5.58098	0.125399
5.58477	0.123899
5.59041	0.121708
5.59545	0.119794
5.59839	0.118694
5.60535	0.116147
5.61851	0.111577
5.63328	0.106704
5.63408	0.106448
5.63998	0.104586
5.64418	0.103285
5.6666	0.0966898
5.66883	0.0960645
5.66909	0.0959932
5.67173	0.0952629
5.67327	0.0948293
5.67541	0.094232
5.67591	0.0940925
5.67933	0.093166
5.68042	0.0928749
5.70249	0.0871836
5.70664	0.0861654
5.72748	0.0812777
5.72956	0.0808041
5.73607	0.0793401
5.73794	0.0789243
5.73982	0.07852
5.74245	0.0779577
5.74561	0.0772864
5.74882	0.0766125
5.75408	0.0755077
5.75712	0.0748798
5.76225	0.0738336
5.76918	0.0724511
5.77632	0.071057
5.78247	0.0698857
5.78854	0.0687493
5.79253	0.0680156
5.80076	0.0665282
5.80165	0.0663701
5.80333	0.0660721
5.81231	0.0645078
5.81647	0.0638054
5.82152	0.0629622
5.82951	0.0616511
5.83881	0.0601644
5.8563	0.0574911
5.87061	0.0554169
5.87336	0.0550304
5.87449	0.0548734
5.87584	0.0546848
5.87857	0.0543063
5.88257	0.0537547
5.88613	0.0532699
5.90106	0.0512862
5.90404	0.0509016
5.90496	0.0507832
5.90906	0.0502661
5.91771	0.0491914
5.93002	0.0477159
5.93563	0.0470618
5.9446	0.0460382
5.95724	0.0446409
5.96433	0.0438807
5.97109	0.0431711
5.98233	0.042016
5.98526	0.0417227
5.99919	0.0403701
6.00694	0.039642
6.008	0.0395439
6.00916	0.0394369
6.01093	0.0392743
6.013	0.0390845
6.02387	0.0381064
6.03871	0.0368237
6.05062	0.0358362
6.05869	0.0351868
6.06431	0.0347435
6.07851	0.033657
6.08071	0.0334925
6.08158	0.0334286
6.09106	0.0327627
6.10016	0.0321451
6.1018	0.0320303
6.11621	0.0310096
6.11889	0.0308375
6.12098	0.0307043
6.12352	0.030544
6.12385	0.0305228
6.13538	0.0297864
6.14549	0.0291619
6.14591	0.0291369
6.14689	0.0290773
6.16066	0.0282626
6.16097	0.028245
6.16173	0.0282005
6.17462	0.0274729
6.17494	0.0274549
6.18116	0.0271128
6.1892	0.0266798
6.19161	0.0265519
6.19918	0.0261554
6.22347	0.0249514
6.22772	0.0247494
6.22857	0.0247085
6.23236	0.0245286
6.23446	0.0244295
6.2349	0.024409
6.23718	0.0243052
6.25044	0.0237152
6.25406	0.0235535
6.25556	0.0234867
6.26424	0.0230942
6.27329	0.0227154
6.27334	0.0227134
6.27346	0.0227086
6.28058	0.0224175
6.2846	0.0222561
6.29576	0.0218169
6.29654	0.0217875
6.29818	0.0217254
6.30381	0.0215136
6.30848	0.0213378
6.32702	0.0206581
6.33032	0.0205406
6.33515	0.0203717
6.33743	0.0202929
6.35413	0.0197313
6.35582	0.0196745
6.36228	0.0194581
6.36269	0.0194445
6.36307	0.0194323
6.38134	0.0188593
6.39178	0.0185439
6.39462	0.0184627
6.39584	0.018428
6.39731	0.0183862
6.3979	0.0183696
6.41923	0.0177844
6.42129	0.0177281
6.43296	0.0174035
6.43306	0.0174008
6.43475	0.0173568
6.45733	0.0167744
6.4701	0.0164582
6.47099	0.0164365
6.49345	0.0159051
6.5003	0.0157491
6.50825	0.0155561
6.51031	0.0155117
6.51684	0.0153733
6.51788	0.0153508
6.51859	0.0153353
6.53191	0.0150519
6.54701	0.0147406
6.54875	0.0147053
6.55029	0.0146743
6.56116	0.0144581
6.56718	0.0143367
6.57732	0.014142
6.5832	0.0140176
6.60102	0.0136904
6.60362	0.0136437
6.60441	0.0136295
6.60529	0.0136134
6.6063	0.0135951
6.61169	0.0134981
6.61217	0.0134896
6.61232	0.0134869
6.61803	0.0133865
6.63841	0.0130377
6.64074	0.0129933
6.6461	0.0129051
6.65175	0.0128122
6.65658	0.0127334
6.67	0.012518
6.6829	0.0123159
6.68598	0.0122685
6.69114	0.0121895
6.69485	0.0121333
6.70172	0.0120301
6.70327	0.012007
6.72201	0.0117284
6.72207	0.0117275
6.72209	0.0117271
6.73327	0.0115648
6.74286	0.0114277
6.75013	0.0113225
6.75248	0.0112924
6.75906	0.0112083
6.76157	0.0111742
6.76286	0.0111563
6.7704	0.0110423
6.77414	0.0109943
6.78486	0.0108536
6.80179	0.0106352
6.8032	0.0106172
6.8036	0.0106122
6.81469	0.0104718
6.81791	0.0104283
6.82399	0.0103467
6.8245	0.0103411
6.84543	0.0100867
6.84623	0.0100769
6.84628	0.0100762
6.84664	0.0100719
6.86038	0.00990773
6.86775	0.00982165
6.87008	0.00979469
6.87568	0.00973037
6.88208	0.0096579
6.90332	0.00942043
6.91317	0.0093122
6.91527	0.00928938
6.91829	0.00925626
6.92058	0.00923141
6.92701	0.00916176
6.93399	0.00908709
6.94005	0.00902287
6.94214	0.00900084
6.94958	0.0089231
6.95339	0.00888295
6.9585	0.00882966
6.9651	0.00876142
6.97116	0.00869949
6.97606	0.00864976
6.9863	0.00854677
6.98848	0.00852502
6.99013	0.0085086
7.00375	0.00837424
7.01614	0.00825397
7.02159	0.00820177
7.02197	0.00819808
7.02794	0.00814104
7.03271	0.00809763
7.04112	0.00801888
7.05529	0.00788832
7.05999	0.00784547
7.06064	0.00783961
7.06397	0.00780952
7.08513	0.00762125
7.09139	0.00756753
7.09536	0.00753345
7.09696	0.00751983
7.10924	0.00741388
7.12108	0.00731355
7.12381	0.00729062
7.13099	0.00723085
7.13563	0.00719255
7.14735	0.00709605
7.15248	0.00705441
7.15334	0.00704745
7.15543	0.00703065
7.15727	0.00701581
7.16793	0.00692753
7.18109	0.00682482
7.19086	0.0067498
7.19251	0.00673712
7.19598	0.0067109
7.19778	0.00669737
7.20993	0.00660697
7.21844	0.00654473
7.23431	0.00642161
7.23807	0.00639274
7.24142	0.00636717
7.24208	0.00636213
7.24245	0.00635923
7.24364	0.00635022
7.24435	0.00634448
7.25711	0.00625208
7.27534	0.00612176
7.27741	0.00610758
7.27813	0.00610259
7.28133	0.00608058
7.2838	0.0060634
7.29039	0.00601774
7.29883	0.00595978
7.31343	0.00586052
7.3164	0.00584045
7.32736	0.00576715
7.34614	0.00564407
7.34768	0.00563417
7.34815	0.00563102
7.35075	0.00561362
7.3515	0.00560855
7.35468	0.00558724
7.35507	0.00558467
7.35543	0.00558232
7.35815	0.00556462
7.36478	0.00552191
7.38169	0.00541479
7.38854	0.00537224
7.39761	0.00531655
7.39944	0.0053051
7.40132	0.00529511
7.41198	0.00523067
7.41421	0.00521562
7.42391	0.00515624
7.42629	0.00514178
7.43185	0.00510818
7.44076	0.00505476
7.44701	0.00501763
7.46204	0.00493309
7.46414	0.00492137
7.4697	0.00489037
7.47388	0.00486712
7.48137	0.00482563
7.48377	0.00481243
7.49309	0.00476134
7.4931	0.00476125
7.49568	0.00474723
7.5053	0.00469484
7.50662	0.00468774
7.51159	0.00466111
7.52282	0.0046014
7.5355	0.00453489
7.53831	0.00452029
7.55195	0.00445044
7.56007	0.00440932
7.57044	0.0043565
7.57698	0.00432471
7.58302	0.00429563
7.5989	0.0042202
7.59909	0.00421932
7.59948	0.00421751
7.61411	0.00414643
7.62411	0.00409667
7.62586	0.00408805
7.62726	0.00408111
7.62845	0.00407541
7.63072	0.00406455
7.64386	0.00400222
7.64703	0.00398787
7.65311	0.00396047
7.66919	0.00388894
7.67823	0.00384928
7.67929	0.00384466
7.68493	0.00381976
7.68865	0.0038035
7.7059	0.00372887
7.71105	0.00370724
7.7114	0.00370578
7.71589	0.00368677
7.7328	0.00361603
7.73343	0.00361341
7.73489	0.00360727
7.73985	0.00358655
7.7514	0.00353951
7.7649	0.00348526
7.76605	0.00348065
7.76904	0.00346872
7.77398	0.00344907
7.78888	0.00339055
7.79225	0.00337748
7.79619	0.00336237
7.81078	0.00330672
7.81818	0.00327883
7.82074	0.00326919
7.82556	0.00325114
7.83183	0.0032278
7.844	0.00318305
7.84893	0.00316512
7.85364	0.00314838
7.86431	0.00311006
7.86461	0.00310898
7.87757	0.00306335
7.88435	0.00303903
7.89041	0.00301745
7.89308	0.00300798
7.89373	0.00300572
7.9113	0.00294537
7.92349	0.00290467
7.93417	0.00286923
7.93688	0.00286032
7.93704	0.00285982
7.93712	0.00285953
7.93909	0.00285318
7.94922	0.00282079
7.95057	0.00281652
7.96475	0.00277207
7.96711	0.00276463
7.9693	0.00275775
7.97016	0.00275503
7.98911	0.00269552
8.0028	0.00265334
8.00833	0.00263649
8.01101	0.00262839
8.02224	0.00259465
8.024	0.00258906
8.02619	0.00258297
8.03553	0.00255447
8.03667	0.00255102
8.04077	0.00253893
8.04159	0.00253684
8.04347	0.00253117
8.04445	0.00252857
8.05447	0.0025026
8.06609	0.00246971
8.07549	0.00244332
8.07884	0.00243396
8.09207	0.00239729
8.10417	0.00236409
8.11249	0.00234051
8.12278	0.00231281
8.12341	0.00231113
8.12847	0.00229781
8.13161	0.00228958
8.14305	0.00225993
8.14419	0.002257
8.15464	0.00223038
8.17658	0.00217568
8.17718	0.00217419
8.17752	0.00217333
8.18495	0.00215442
8.2048	0.00210597
8.21061	0.00209203
8.21333	0.00208553
8.21715	0.00207646
8.22927	0.00204796
8.23361	0.00203945
8.23912	0.00202866
8.24274	0.00202025
8.25724	0.0019834
8.26192	0.00197282
8.27629	0.00194071
8.27975	0.00193306
8.28838	0.00191417
8.28909	0.00191261
8.28922	0.00191234
8.29107	0.00190851
8.29897	0.0018922
8.30008	0.00188979
8.3158	0.00185614
8.31747	0.00185263
8.3264	0.00183389
8.32727	0.00183208
8.34162	0.00180201
8.34337	0.00179839
8.3471	0.00179091
8.35188	0.00178141
8.35834	0.00176872
8.36021	0.00176507
8.36033	0.00176484
8.36219	0.00176124
8.37288	0.00174053
8.38404	0.00171875
8.39376	0.00169996
8.39557	0.00169648
8.39681	0.0016941
8.40075	0.00168651
8.40103	0.00168599
8.40436	0.0016796
8.40459	0.00167916
8.41898	0.00165197
8.42354	0.00164329
8.44009	0.00161268
8.44519	0.00160341
8.45112	0.00159267
8.46015	0.00157642
8.47152	0.00155616
8.47604	0.00154817
8.47881	0.00154378
8.48346	0.00153661
8.49956	0.00150852
8.50146	0.00150522
8.50407	0.0015004
8.50897	0.0014914
8.50998	0.00148955
8.51046	0.00148867
8.51082	0.00148802
8.51152	0.00148674
8.52425	0.00146483
8.53252	0.00145465
8.53344	0.00145309
8.54549	0.00143169
8.56046	0.00140786
8.57876	0.00137903
8.58835	0.00136405
8.5929	0.00135698
8.59707	0.00135051
8.59952	0.00134675
8.60229	0.00134251
8.61463	0.00132434
8.62594	0.00130761
8.6272	0.00130575
8.63754	0.00129088
8.64039	0.00128681
8.64479	0.00128054
8.64832	0.00127558
8.65092	0.00127194
8.65845	0.00126156
8.66153	0.00125736
8.67289	0.0012416
8.68233	0.0012286
8.70305	0.00120075
8.7043	0.00119904
8.70677	0.00119569
8.71827	0.00118014
8.72545	0.00117048
8.72865	0.00116619
8.72972	0.00116475
8.73228	0.00116152
8.74624	0.001144
8.7483	0.00114143
8.75112	0.0011378
8.76701	0.00111757
8.78668	0.00109375
8.78736	0.00109294
8.78748	0.00109279
8.80081	0.00107699
8.80646	0.00107037
8.82482	0.00104865
8.8352	0.00103718
8.84009	0.00103182
8.84301	0.00102863
8.8477	0.00102354
8.85282	0.00101801
8.85604	0.00101446
8.85811	0.00101219
8.87549	0.000993293
8.88683	0.000981218
8.88683	0.000981214
8.88684	0.000981207
8.88684	0.000981205
8.89176	0.000975965
8.89226	0.000975436
8.89307	0.000974582
8.89517	0.000972365
8.89566	0.000971845
8.8967	0.000970749
8.90882	0.000958094
8.92185	0.00094481
8.9245	0.000941778
8.92628	0.000939722
8.93584	0.000929844
8.95567	0.000909879
8.95953	0.000906078
8.97285	0.000893175
8.97418	0.000891902
8.97427	0.000891822
8.97447	0.000891642
8.98067	0.000885937
8.98174	0.000884916
8.99135	0.000876327
8.99416	0.000873722
8.99785	0.000870311
9.00969	0.000859446
9.01907	0.000850919
9.0226	0.000847728
9.0266	0.000844135
9.04066	0.00083201
9.04338	0.000829608
9.04629	0.000826969
9.04905	0.000824555
9.06144	0.000813831
9.06285	0.000812625
9.07557	0.000801881
9.08072	0.000797592
9.08228	0.000796307
9.09469	0.000786608
9.09491	0.000786438
9.09574	0.000785793
9.10246	0.000780416
9.10263	0.000780278
9.11057	0.000773813
9.11492	0.000770301
9.11939	0.000766645
9.13666	0.000752739
9.14386	0.000747355
9.16087	0.000734714
9.166	0.000730914
9.16881	0.000728767
9.169	0.000728625
9.16935	0.000728373
9.17011	0.000727841
9.1709	0.00072728
9.17171	0.000726686
9.18507	0.00071696
9.18593	0.000716344
9.20498	0.000702745
9.2074	0.000701038
9.22389	0.000689535
9.22915	0.00068598
9.24216	0.000677315
9.2465	0.000674306
9.24962	0.000672453
9.25701	0.000667584
9.26052	0.000665278
9.26734	0.000660831
9.28058	0.000652282
9.29314	0.000644279
9.29431	0.000643455
9.29557	0.000642634
9.30867	0.000634107
9.31553	0.000630149
9.33131	0.000620809
9.34562	0.000612411
9.35116	0.000609181
9.35256	0.000608364
9.35555	0.000606624
9.35955	0.000604389
9.369	0.000599143
9.37312	0.000596805
9.3746	0.000595974
9.38448	0.000590944
9.40196	0.000581459
9.40354	0.000580611
9.40857	0.000577932
9.41034	0.000576993
9.41468	0.000574699
9.41621	0.000573883
9.42386	0.000569866
9.44152	0.000560956
9.44297	0.000560234
9.44544	0.000558978
9.46019	0.000551734
9.46192	0.0005509
9.46884	0.000547613
9.47407	0.000545167
9.48662	0.000539438
9.48687	0.000539327
9.48733	0.000539109
9.48847	0.00053857
9.50588	0.00053044
9.50828	0.00052934
9.51243	0.000527445
9.51399	0.000526732
9.51471	0.000526406
9.52668	0.00052107
9.52682	0.000521005
9.52699	0.000520929
9.55213	0.000509714
9.55266	0.000509491
9.56162	0.000505774
9.56244	0.000505435
9.57097	0.000501814
9.57768	0.000499014
9.58432	0.000496283
9.58833	0.000494655
9.59545	0.000491799
9.59689	0.000491377
9.60012	0.000490426
9.60496	0.000488414
9.61605	0.000484603
9.62037	0.000482993
9.62956	0.000479608
9.64378	0.000474479
9.65353	0.000471043
9.6571	0.000469799
9.66884	0.000465677
9.68561	0.000459725
9.69508	0.000456423
9.70049	0.000454747
9.7024	0.00045413
9.71361	0.000450557
9.73498	0.000443951
9.74005	0.000442421
9.74007	0.000442416
9.76732	0.000434464
9.77226	0.000433304
9.7794	0.00043133
9.78252	0.000430311
9.78265	0.000430269
9.79761	0.000426259
9.79898	0.000425897
9.81526	0.00042166
9.81632	0.000421389
9.81693	0.000421233
9.82081	0.000420244
9.83403	0.000417081
9.84051	0.000415559
9.85841	0.000411448
9.85893	0.000411331
9.87136	0.000408567
9.88942	0.000404518
9.89877	0.000402458
9.90339	0.000401472
9.90777	0.000400551
9.92792	0.000396532
9.9291	0.000396305
9.93057	0.000396023
9.94419	0.000393489
9.94753	0.000392877
9.94791	0.000392808
9.97495	0.00038813
9.97989	0.000387397
9.9885	0.000386008
9.99233	0.000385401
10.0002	0.000384258
10.0063	0.000383382
10.0079	0.000383159
10.01	0.000382854
10.0189	0.000381571
10.0234	0.000380939
10.0245	0.000380794
10.0275	0.000380377
10.0338	0.000379505
10.0497	0.000377397
10.0588	0.000376276
10.0617	0.000375923
10.0725	0.00037466
10.0866	0.000373081
10.0915	0.000372702
10.095	0.000372264
10.0962	0.000372111
10.1031	0.000371517
10.1034	0.00037149
10.1205	0.000369861
10.1241	0.000369541
10.1356	0.000368537
10.139	0.000368256
10.1401	0.00036817
10.1528	0.000367162
10.1536	0.000367086
10.1601	0.000366474
10.163	0.000366179
10.164	0.000366116
10.1724	0.000365613
10.176	0.000365397
10.1896	0.000364592
10.1967	0.000364208
10.205	0.000363783
10.2135	0.000363379
10.2192	0.000363128
10.2238	0.000362936
10.2393	0.000362467
10.2403	0.000362442
10.2407	0.000362431
10.2455	0.000362313
10.2468	0.000362278
10.2497	0.000362199
10.2816	0.000361774
10.2829	0.000361768
10.2857	0.000361759
10.2865	0.000361759
10.2882	0.000361759
10.2921	0.000361757
10.2975	0.000361786
10.2994	0.000361801
10.3128	0.000361978
10.3146	0.000361985
10.3162	0.00036202
10.3282	0.000362133
10.3331	0.000362199
10.3369	0.000362258
10.3441	0.000362391
10.3484	0.000362483
10.3509	0.000362539
10.3618	0.000363241
10.3655	0.0003635
10.3686	0.000363721
10.3842	0.000364417
10.385	0.000364453
10.3915	0.000364777
10.395	0.000364961
10.3958	0.000365004
10.4178	0.00036628
10.4216	0.000366533
10.4223	0.000366581
10.426	0.000366787
10.4371	0.000367319
10.4432	0.00036786
10.4454	0.000368063
10.4495	0.000368395
10.4503	0.000368466
10.4517	0.000368581
10.4532	0.000368707
10.4721	0.00037042
10.4763	0.000370821
10.4867	0.00037193
10.4875	0.000371989
10.5038	0.000373464
10.505	0.000373588
10.5091	0.000373994
10.5236	0.000375487
10.5263	0.000375773
10.5284	0.000375996
10.5299	0.000376162
10.5326	0.000376548
10.535	0.000376896
10.5487	0.000378884
10.5582	0.000380147
10.5593	0.000380299
10.5595	0.000380321
10.5888	0.000384467
10.5907	0.000384737
10.5915	0.000384862
10.5944	0.000385295
10.5949	0.000385383
10.6105	0.000387576
10.6212	0.000389172
10.6271	0.000390101
10.6351	0.000391579
10.6386	0.000392246
10.6422	0.000392915
10.6477	0.000393962
10.6489	0.000394188
10.652	0.000394796
10.662	0.000396724
10.6643	0.000397174
10.6701	0.00039832
10.6783	0.000399886
10.6916	0.000402643
10.6918	0.000402672
10.6918	0.000402683
10.6919	0.000402707
10.7012	0.000404586
10.703	0.000404964
10.7046	0.000405309
10.705	0.000405391
10.7086	0.000406142
10.7089	0.000406222
10.7231	0.000409316
10.7308	0.000410719
10.7324	0.000411002
10.7328	0.000411104
10.7333	0.00041121
10.7623	0.000418131
10.7699	0.00042004
10.778	0.000421812
10.7857	0.000423936
10.7964	0.000426812
10.8034	0.000428703
10.8084	0.00043008
10.8181	0.000432791
10.8217	0.000433791
10.8323	0.000436847
10.8325	0.000436909
10.8493	0.000441834
10.8617	0.000445876
10.8618	0.000445911
10.862	0.000445968
10.8621	0.000445988
10.8622	0.00044602
10.869	0.000447953
10.8932	0.000455287
10.8933	0.000455349
10.9025	0.000458262
10.9055	0.000459234
10.9076	0.000459927
10.9126	0.00046156
10.9332	0.000468464
10.9404	0.000470949
10.9447	0.000473006
10.9473	0.000473896
10.9474	0.000473913
10.9474	0.000473915
10.9512	0.000474923
10.9709	0.00048221
10.9714	0.00048242
10.9715	0.000482429
10.9717	0.0004825
10.9718	0.000482539
10.9718	0.00048254
10.9718	0.000482544
10.9719	0.000482594
10.9734	0.000483171
10.9735	0.000483211
10.9948	0.000491465
10.9969	0.000492279
11.0049	0.000495345
11.0161	0.000499734
11.0276	0.000504341
11.0298	0.000505198
11.0306	0.000505524
11.0421	0.000510058
11.0467	0.000512016
11.0621	0.000518383
11.085	0.000528488
11.0894	0.000530489
11.0942	0.000532706
11.1041	0.000537593
11.1056	0.000538304
11.1223	0.00054566
11.1261	0.000547473
11.1361	0.00055229
11.1386	0.000553554
11.1465	0.000557709
11.1481	0.000558539
11.1504	0.000559746
11.1582	0.000563836
11.1719	0.000570772
11.1793	0.000574351
11.1844	0.00057696
11.1989	0.000584739
11.2013	0.000586031
11.2119	0.000591673
11.2161	0.000593956
11.2227	0.00059759
11.2243	0.000598476
11.2431	0.000609002
11.244	0.0006095
11.2454	0.000610296
11.2471	0.000611268
11.2584	0.000617926
11.2653	0.000622067
11.2703	0.00062492
11.2711	0.000625404
11.2738	0.000626978
11.2749	0.000627628
11.2883	0.00063562
11.2934	0.000638724
11.3044	0.000645531
11.3066	0.000646898
11.3088	0.000648265
11.3103	0.000649239
11.3118	0.00065015
11.3252	0.000658865
11.3366	0.000666363
11.3387	0.000667696
11.3407	0.000668947
11.3488	0.0006742
11.3507	0.00067549
11.3594	0.000681237
11.3715	0.000689343
11.3773	0.000693237
11.3795	0.00069471
11.3856	0.000698883
11.3857	0.000698971
11.3859	0.000699064
11.3963	0.000706168
11.41	0.000715628
11.4135	0.000718135
11.4137	0.000718259
11.4314	0.000730875
11.4319	0.000731291
11.4386	0.000736101
11.445	0.000742002
11.4457	0.000742677
11.4521	0.000747085
11.4538	0.000748277
11.466	0.000756531
11.4664	0.000756837
11.4685	0.000758457
11.4825	0.000769227
11.4891	0.00077437
11.4934	0.000777678
11.4981	0.00078162
11.5036	0.000786278
11.5173	0.000797858
11.5189	0.00079919
11.522	0.000801883
11.5371	0.000814936
11.5389	0.000816437
11.547	0.00082305
11.5489	0.000824769
11.5579	0.00083297
11.5673	0.000840981
11.5709	0.000844102
11.5719	0.000845012
11.5844	0.000855971
11.5879	0.00085912
11.5928	0.00086355
11.5943	0.000864745
11.5961	0.00086619
11.598	0.000867769
11.6034	0.000872479
11.6063	0.000875085
11.6119	0.000880219
11.6201	0.000887797
11.6214	0.000888971
11.6238	0.000891294
11.6355	0.000903068
11.6406	0.00090821
11.6469	0.000914526
11.6518	0.000919414
11.6525	0.000920164
11.6568	0.000924356
11.6603	0.000928254
11.6719	0.000939888
11.6807	0.000948891
11.6928	0.000960148
11.6939	0.000961186
11.6967	0.000963832
11.7129	0.000980967
11.7203	0.000988812
11.7225	0.000991234
11.7262	0.000995357
11.7262	0.000995384
11.7281	0.000997529
11.7338	0.00100362
11.7376	0.00100775
11.7501	0.00102137
11.7524	0.00102384
11.7682	0.00104142
11.7712	0.00104471
11.775	0.00104892
11.7774	0.00105163
11.7797	0.00105425
11.7866	0.00106208
11.7989	0.00107643
11.8002	0.00107801
11.8021	0.00108025
11.8108	0.00109055
11.8116	0.00109146
11.8143	0.00109472
11.821	0.00110285
11.8239	0.00110614
11.8453	0.0011317
11.8537	0.00114201
11.8617	0.00115192
11.8734	0.00116669
11.8776	0.00117204
11.8849	0.00118147
11.888	0.00118645
11.9055	0.00120921
11.9106	0.00121539
11.9117	0.00121698
11.9199	0.0012285
11.9308	0.00124391
11.9501	0.00127172
11.9543	0.00127766
11.956	0.00127996
11.9581	0.00128303
11.9594	0.0012848
11.9601	0.0012858
11.9639	0.00129127
11.9716	0.00130217
11.9881	0.00132589
12	0.00134328
12.0022	0.00134654
12.0163	0.00136753
12.0194	0.00137262
12.0232	0.00137901
12.0411	0.00140686
12.0445	0.00141056
12.0476	0.0014154
12.0577	0.00143113
12.0637	0.00144119
12.0701	0.00145136
12.0769	0.00146222
12.085	0.00147532
12.0863	0.0014774
12.0978	0.00149644
12.0994	0.00149896
12.1079	0.00151302
12.116	0.00152672
12.1212	0.00153575
12.1233	0.00153932
12.131	0.00155116
12.1426	0.00157477
12.1448	0.00157855
12.1463	0.00158138
12.1526	0.00159044
12.1569	0.00159669
12.1705	0.00162081
12.1826	0.00164282
12.1829	0.00164322
12.1831	0.0016437
12.1836	0.00164458
12.1977	0.00167045
12.2053	0.00168472
12.2136	0.00170206
12.2182	0.00171173
12.2192	0.00171361
12.2212	0.00171759
12.2274	0.00172923
12.2302	0.00173456
12.2402	0.00175396
12.2467	0.00176663
12.2557	0.00178425
12.2586	0.00178992
12.2627	0.00179815
12.2736	0.00182174
12.284	0.00184164
12.2979	0.00187113
12.3049	0.00188614
12.3172	0.00191258
12.3219	0.00192297
12.3235	0.0019265
[truncated: 2,910 more rows]
