# Supplementary material for: Multifunctional microelectronic fibers enable wireless modulation of gut and brain neural circuits
Source: Nat Biotechnol. 2023 Jun 22;42(6):892–904. doi: 10.1038/s41587-023-01833-5 (PMC11180606; doi:10.1038/s41587-023-01833-5)
Supplement: Supplementary file 20 — Statistical source data. [file 41587_2023_1833_MOESM20_ESM.xlsx]

## Sheet: Figure S14b
r/f time (ms)	Artifact amplitude (uV) @ 3.6mW/mm2												r/f time (ms)	Artifact amplitude (uV) @15.6mW/mm2										r/f time (ms)	Artifact amplitude (uV) @ 30.2mW/mm2
	fiber-1		fiber-2		fiber-3		fiber-4		Mean	Std				fiber-1		fiber-2		fiber-3		Mean	Std				fiber-1		fiber-2		fiber-3		fiber-4		Mean	Std
0.01	55.2	34.3	36.15	18	108	30.96	54.06	54.14	48.8513	27.3573			0.01	73.2	35.6	31.19	9.23	48.9	149	57.8533	49.3837			0.01	88.3	45.09	33.2	9.7	58.02	167.2	112.7	114.4	78.5763	51.7457
0.05	51	30	27.32	16.84	87.24	29.6	67.16	68.32	47.185	25.0275			0.05	69.9	34.98	29.63	9.67	42.58	133.4	53.36	43.8314			0.05	82.6	40.21	32.21	8.06	52.04	154	103.1	103.4	71.9525	47.6146
0.1	45.9	26	21.95	14.66	86.58	26.08	49.3	55.37	40.73	23.5453			0.1	58.1	29.35	26.13	7.7	40.11	111.8	45.5317	36.4647			0.1	55.9	32.73	26.07	5.9	44.6	127.4	86.72	87.3	58.3275	39.7408
0.5	12.83	8.393	18.26	10.15	39.07	19.73	16.18	20.86	18.1841	9.5534			0.5	14.83	18.4	6.5	5.9	28.87	48.08	20.43	15.9775			0.5	11.9	13.9	13.2	5.7	32.34	61.23	29.11	24.89	24.0338	17.6574
1	11.84	11.55	13.46	9.8	16.23	17.71	5.7	13.75	12.505	3.74946			1	16.04	13.1	6.7	4.07	23.48	19.89	13.88	7.50123			1	9.8	7.1	5.9	3.78	23.02	28.53	12.06	11.65	12.73	8.65343
5	7.126	8.4	5.2	2.8	4.33	4.3	4.8	3.34	5.037	1.87782			5	6.1	5.7	5.67	5.02	9.49	8.61	6.765	1.82484			5	6.05	4.3	6.5	6.84	7.99	7.35	5.6	5.2	6.22875	1.19595
10	2.7	3.1	4.8	5.05	5.9	6.13	2.7	3.7	4.26	1.39533			10	2.05	1.48	2.6	1.11	2.6	3.2	2.17333	0.78035			10	2.9	2.9	1.16	1.3	3.8	3.3	2.27	2.9	2.56625	0.9307
20	3.4	2.4	3.9	4.11	4.67	5.66	2.06	3.08	3.66	1.18513			20	2	2.4	1.43	1.19	5.8	5.9	3.12	2.15706			20	3.2	3.4	1.84	1.87	4.78	4.9	2.59	3.8	3.2975	1.17722

## Sheet: Figure S14c
	Pulse width (ms)	Artifact amplitude (uV)
		fiber-1		fiber-2		fiber-3		fiber-4
	5	4.4	5.4	3.9	3.67	8.7	8.4	4.74	4.85
	10	3.03	3.6	3.9	4.23	6.7	6.89	3.73	3.49
	15	3.9	3.2	4.3	3.8	8.16	8.57	3.43	3.65
	20	4.5	3.59	4.4	4.85	6.72	6.07	3.31	2.68
	25	3.2	2.9	2.4	1.9	5.8	7.02	2.17	1.47
