# Supplementary material for: Multifunctional microelectronic fibers enable wireless modulation of gut and brain neural circuits
Source: Nat Biotechnol. 2023 Jun 22;42(6):892–904. doi: 10.1038/s41587-023-01833-5 (PMC11180606; doi:10.1038/s41587-023-01833-5)
Supplement: Supplementary file 21 — Statistical source data. [file 41587_2023_1833_MOESM21_ESM.xlsx]

## Sheet: Figure S15a
	r/f time (ms)	Artifact amplitude (uV) @ 3.6mW/mm2										r/f time (ms)	Artifact amplitude (uV) @ 15.6mW/mm2											r/f time (ms)	Artifact amplitude (uV) @ 15.6mW/mm2
		fiber-1		fiber-2		fiber-3		Mean	Std				fiber-1		fiber-2		fiber-3		Mean	Std					fiber-1		fiber-2		Mean	Std
	0.01	868.8	882.7	239.3	236	462.3	458	524.517	289.728			0.01	228.9	223.9	443.7	445.6	784.183	634.047	550.725	335.525	126.026			0.01	213.3	210.2	455.7	453.2	333.1	140.132
	0.05	790.3	867.8	229.5	227.9	386.6	385.1	481.2	279.536			0.05	221.5	223.5	429.9	438.1	782.333	617.389	527.195	328.25	122.158			0.05	197.1	192.1	474.9	466.7	332.7	159.512
	0.1	715.3	815.6	147.2	142.6	276.2	273.8	395.117	294.418			0.1	193.8	189.4	339.5	333.5	701.2	539.567	497.032	264.05	83.7132			0.1	186.8	192.9	399.1	394	293.2	119.382
	0.5	447.1	435.2	72.3	68.94	82.53	84.09	198.36	188.191			0.5	139.4	221.6	113.3	114.1	416.067	330.061	336.525	147.1	51.124			0.5	124.3	119.5	128.6	139	127.85	8.31084
	1	284.5	284.8	46.7	48.94	42.4	46.32	125.61	123.21			1	45.96	51.06	55.51	53.64	233.445	172.452	219.49	51.5425	4.14478			1	106.3	102.4	77	77.35	90.7625	15.7707
	5	24.69	72.85	40.97	35.91	28.06	21.97	37.4083	18.7538			5	11.85	13.3	10.69	7.71	46.7	27.1	26.4575	10.8875	2.37221			5	11.87	12.08	13.52	9.3	11.6925	1.75551
	10	9.26	41.28	11.38	10.81	15.7	14.8	17.205	12.0466			10	10.04	15.8			26.3483	25.8031	27.1564	12.92	4.07294			10	9.08	15.26	18.05	8.76	12.7875	4.61062
	20	16.23	38.36	9.06	7.79	15.6	7.6	15.7733	11.7133			20	8.4	7.7	9.039	8.844	25.35	24.4583	30.5326	8.49575	0.59408			20	7.6	4.7	6.5	5.79	6.1475	1.21889

## Sheet: Figure S15b
	Pulse width (ms)	Artifact amplitude (uV)
		fiber-1	fiber-2	fiber-3
	5	11.06	10.16	15.19
	10	7.5	17.5	27.45
	15	6.055	15.05	23.56
	20	3.98	4.57	24.4
	25	5.3	5.9	30.6
