# Supplementary material for: Multifunctional microelectronic fibers enable wireless modulation of gut and brain neural circuits
Source: Nat Biotechnol. 2023 Jun 22;42(6):892–904. doi: 10.1038/s41587-023-01833-5 (PMC11180606; doi:10.1038/s41587-023-01833-5)
Supplement: Supplementary file 22 — Statistical source data. [file 41587_2023_1833_MOESM22_ESM.xlsx]

## Sheet: Figure S16m,n,o
Voltage (V)	Evoked potential (uV)
	week-3	week-6	week-8
2.5	0.1793	0.2034	0.2074
2.6	0.3107	0.3697	0.3352
2.7	0.4461	0.5585	0.4012
2.8	0.5234	0.5728	0.4694
2.9	0.5814	0.583	0.4811
