# Supplementary material for: Multifunctional microelectronic fibers enable wireless modulation of gut and brain neural circuits
Source: Nat Biotechnol. 2023 Jun 22;42(6):892–904. doi: 10.1038/s41587-023-01833-5 (PMC11180606; doi:10.1038/s41587-023-01833-5)
Supplement: Supplementary file 23 — Statistical source data. [file 41587_2023_1833_MOESM23_ESM.xlsx]

## Sheet: Figure S17a
	1-week		2-week		4-week		2-month		6-month
	Freq (Hz)	Impedance (ohm)	Freq (Hz)	Impedance (ohm)	Freq (Hz)	Impedance (ohm)	Freq (Hz)	Impedance (ohm)	Freq (Hz)	Impedance (ohm)
	100.032	582298	100.032	759056	100.032	681258	100.032	712134	100.032	833116
	146.738	457241	146.738	623123	146.738	551165	146.738	572684	146.738	694378
	215.483	362881	215.483	510110	215.483	445069	215.483	460459	215.483	572334
	316.316	290362	316.316	419176	316.316	361190	316.316	369375	316.316	472259
	464.257	236575	464.257	348258	464.257	295630	464.257	299195	464.257	394154
	681.09	196762	681.09	292104	681.09	244144	681.09	244599	681.09	336008
	999.682	166369	999.682	247502	999.682	204013	999.682	203642	999.682	292348
	1467.65	143957	1467.65	211360	1467.65	172788	1467.65	172152	1467.65	259232
	2154.31	126395	2154.31	182356	2154.31	149526	2154.31	148692	2154.31	234953
	3163.04	112907	3163.04	160133	3163.04	131629	3163.04	130902	3163.04	214493
	4641.49	101866	4641.49	141968	4641.49	117763	4641.49	117362	4641.49	198215
	6963.31	92475.2	6963.31	126931	6963.31	106570	6963.31	105215	6963.31	184581
	10002.2	85569.8	10002.2	116109	10002.2	98711.2	10002.2	96754.8	10002.2	172849
	14678.6	79275.7	14678.6	105834	14678.6	91523.8	14678.6	89285.6	14678.6	159742
	21544.7	73808.9	21544.7	97117.7	21544.7	85436.1	21544.7	82708.7	21544.7	145636
	31621.1	68566.4	31621.1	88312.1	31621.1	79037	31621.1	76467.7	31621.1	128192
	46420.4	63889.5	46420.4	80920.5	46420.4	73518	46420.4	70831.8	46420.4	111642
	68132	58214.3	68132	72145.5	68132	66185.8	68132	63631.2	68132	91862.9
	100004	52793.9	100004	63810.9	100004	59160.9	100004	56779	100004	72598.4

## Sheet: Figure S17b
		Impedance @1kHz (ohm)
		Week-1	Week-2	1-Month	2-Month	6-Month
	animal-1	233961	232599	204013	203642	292348
		205004	210944	209420	196680	216607
	animal-2	132670	196426	221629	249307	288437
		182334	232461	268042	273762	309119
	animal-3	224523	221832	132356	207936	256889
		272462	275501	200258	314669
