# Supplementary material for: Multifunctional microelectronic fibers enable wireless modulation of gut and brain neural circuits
Source: Nat Biotechnol. 2023 Jun 22;42(6):892–904. doi: 10.1038/s41587-023-01833-5 (PMC11180606; doi:10.1038/s41587-023-01833-5)
Supplement: Supplementary file 24 — Statistical source data. [file 41587_2023_1833_MOESM24_ESM.xlsx]

## Sheet: Figure S21c
Week-2 GFAP
Polymer fiber	Silica
8.39	7.58
5.3	11.31
1.55	15.02
1.17	14.85
6.64	17.53
5.26	7.35
2.28	2.68
7.53	2.4
3.23

## Sheet: Figure S21f
Week-2 Iba1
Polymer fiber	Silica
4.1	14.37
7.69	11.76
4.64	7.52
6.65	9.45
5.26	9.82
4.67	11.43
4.86	13.42
6.58	15.16
3.5	18.39
	10.68
	12.98

## Sheet: Figure S21i
Week-6 GFAP
Polymer fiber	Silica
14.71	15.37
18.64	18.22
16.03	16.92
13.49	15.4
14.99	15.82
12.32
6.26

## Sheet: Figure S21l
Week-6 Iba1
Polymer fiber	Silica
5.62	8.67
5.34	3.73
8.07	9.39
4.64	12.99
	7.93
