# Supplementary material for: Multifunctional microelectronic fibers enable wireless modulation of gut and brain neural circuits
Source: Nat Biotechnol. 2023 Jun 22;42(6):892–904. doi: 10.1038/s41587-023-01833-5 (PMC11180606; doi:10.1038/s41587-023-01833-5)
Supplement: Supplementary file 25 — Statistical source data. [file 41587_2023_1833_MOESM25_ESM.xlsx]

## Sheet: Figure S22a
Delta T max	Delta T max
30mg/kg	60mg/kg
1.77	4.13
1.31	3.45
1.61	2.8

## Sheet: Figure S22b
Time for deltaT max (s)	Time for deltaT max (s)
30mg/kg	60mg/kg
1675.03	5067.03
1305.74	4205.19
1969.2	4114.91
