# Supplementary material for: Multifunctional microelectronic fibers enable wireless modulation of gut and brain neural circuits
Source: Nat Biotechnol. 2023 Jun 22;42(6):892–904. doi: 10.1038/s41587-023-01833-5 (PMC11180606; doi:10.1038/s41587-023-01833-5)
Supplement: Supplementary file 26 — Statistical source data. [file 41587_2023_1833_MOESM26_ESM.xlsx]

## Sheet: Figure S23a.
Baseline				Stim
0-10	10 - 20.	20-30		0-10	10 - 20.	20-30
time(%)	time(%)	time(%)		time(%)	time(%)	time(%)
38.3084	41.9519	46.9215		66.2486	74.7795	71.4389
36.0767	47.9487	50.1028		52.4709	60.7659	78.3959
40.7291	43.5369	56.2375		50.4197	53.7506	60.2057
54.5804	44.7417	48.8708		50.7521	71.693	72.3156
42.4188	32.8901	24.8297		54.9498	62.2922	72.1925
40.9019	40.3143	29.6852		48.9233	54.1284	62.2442
40.3741	52.336	48.1483		67.6233	79.4793	85.2593
43.2203	39.9812	45.1783		36.0042	54.1284	73.3847

## Sheet: Figure S23b.
	Baseline					Stim
	0-10	10 - 20.	20-30			0-10	10 - 20.	20-30
	time(%)	time(%)	time(%)			time(%)	time(%)	time(%)
	43.7403	47.4327	47.995
	40.5006	48.4773	43.083			45.9234	43.7261	50.0511
	39.163	41.0538	42.804			46.4572	54.7031	49.4235
	53.0615	51.0187	41.2857			56.6847	50.7598	53.4462
	44.5044	50.0514	49.8564			49.5529	37.2296	40.4757
	43.6392	42.1217	28.416			48.765	39.8067	48.9176
	51.9242	25.1898	32.7912			51.1939	35.0576	35.9554
	46.6437	54.0113	39.4811			45.9986	38.48	36.3017
						53.4992	48.7123	48.5557

## Sheet: Figure S23c.
Baseline				Stim
0-10	10 - 20.	20-30		0-10	10 - 20.	20-30
time(%)	time(%)	time(%)		time(%)	time(%)	time(%)
49.3259	52.98	37.5341		63.9935	71.6287	66.4308
32.3794	46.5855	46.8901		52.2316	64.8643	78.8848
45.1072	45.4273	37.6965		50.0711	64.9123	67.4225
45.897	27.2812	28.4864		68.3322	79.2232	84.6008
49.7194	38.0106	30.0063		55.6741	78.0392	76.8584
34.1458	52.1675	46.7226		50.0711	61.6358	74.5723
50.1026	57.9447	34.5142		55.1687	75.9942	82.2862
39.0876	41.0586	27.786		55.0366	72.6022	81.5974

## Sheet: Figure S23d.
Baseline					Stim
0-10	10 - 20.	20-30			0-10	10 - 20.	20-30
time(%)	time(%)	time(%)			time(%)	time(%)	time(%)
37.3095	50.3185	27.4805			37.3641	37.0576	35.8093
42.2785	43.185	44.0924			46.3439	42.8165	45.3155
49.7234	48.836	33.2061			42.9755	46.0539	58.1828
40.15	51.4674	41.6422			53.0094	49.51	64.7586
42.8296	48.4236	17.9976			39.805	42.9533	43.3866
61.9411	39.6055	34.2601			48.06	28.935	37.5671

## Sheet: Figure S23e.
Baseline					Stim
0-10	10 - 20.	20-30			0-10	10 - 20.	20-30
time(%)	time(%)	time(%)			time(%)	time(%)	time(%)
41.3944	31.4829	33.0149			51.6647	61.0934	72.5049
43.5444	40.7703	54.5446			57.9652	70.1007	71.671
38.9551	44.5655	40.0096			60.718	71.4171	86.0581
26.1497	29.602	46.0647			82.12	72.0405	76.8737
42.8851	59.4553	23.6308			70.7953	73.2912	85.5273
39.665	32.8575	37.0983			69.4271	80.4371	92.8777

## Sheet: Figure S23f.
Baseline					Stim
0-10	10 - 20.	20-30			0-10	10 - 20.	20-30
time(%)	time(%)	time(%)			time(%)	time(%)	time(%)
47.3579	31.8162	52.7273			62.5305	49.7215	34.4697
42.0761	42.4823	32.2209			36.9624	52.6654	37.2143
31.9605	33.0045	30.2379			50.7822	53.0573	47.9826
39.5134	56.6322	43.9115			54.181	51.8728	51.3117
40.4535	37.1694	42.4823			37.4932	31.972	34.2795
61.6174	38.1077	49.9814			61.0336	43.2096	46.3542
37.5176	29.2836	53.9338			46.3542	34.1497	35.7426
63.1609	41.1009	28.9066			35.825	28.7912	44.5755
