# Supplementary material for: Multifunctional microelectronic fibers enable wireless modulation of gut and brain neural circuits
Source: Nat Biotechnol. 2023 Jun 22;42(6):892–904. doi: 10.1038/s41587-023-01833-5 (PMC11180606; doi:10.1038/s41587-023-01833-5)
Supplement: Supplementary file 27 — Statistical source data. [file 41587_2023_1833_MOESM27_ESM.xlsx]

## Sheet: Figure S24a.
velocity	velocity
(cm/s)	(cm/s)
Naive	module
7.3	8.3
7.36	8.8
6.57	7.17
6.2	7.18
7.67	6.04
6.94	5.96
6.13	9.11

## Sheet: Figure S24b
Distance	Distance
(cm)	(cm)
Naive	module
8733.14	9895.4
8817.34	10581.4
7838.84	8597.77
7397.78	8614.54
9149.13	7252.05
8260.67	6584.17
7327.97	6131.81

## Sheet: Figure S24e
Baseline	Test
(cm/s)	(cm/s)
stim chamber vel	stim chamber vel
3.77	3.98
7.41	6.49
6.9	5.82
5.98	4.03
5.59	4.02
7.9	7.68
9.42	11.72
4.89	3.15
3.61	3.48
4.33	4.53
