# Supplementary material for: Multifunctional microelectronic fibers enable wireless modulation of gut and brain neural circuits
Source: Nat Biotechnol. 2023 Jun 22;42(6):892–904. doi: 10.1038/s41587-023-01833-5 (PMC11180606; doi:10.1038/s41587-023-01833-5)
Supplement: Supplementary file 28 — Statistical source data. [file 41587_2023_1833_MOESM28_ESM.xlsx]

## Sheet: Fig S25b
Firing rate, normalized maximum
Mouse	Baseline	blue stim
1	1.04505	0.673397
2	1.33623	1.73425
3	1.03451	0.997484

## Sheet: Fig S25c
Distance traveled (m)
Mouse	Pre-surgery	Post-surgery
1	72.96	53.11
2	81.19	156.32
3	151.27	86.4
4	97.98	74.09
5	90.2	183.31

## Sheet: Fig S25d
Chow intake
pre-implant	Mouse 1	Mouse 2	Mouse 3	Mouse 4	Mouse 5		post-implant	Mouse 1	Mouse 2	Mouse 3	Mouse 4	Mouse 5
	0	0	0	0	0			0	0	0	0	0
	0	0	0	0	0			0	0	0	0	0
	0	0	0	0	0			0	0	0	0	0
	0	0	0	0	0.11			0	0	0	0	0
	0	0	0	0	0.115			0	0	0	0	0
	0	0	0	0	0.115			0	0	0	0	0
	0	0	0	0	0.115			0	0	0	0	0
	0	0	0	0	0.115			0	0	0	0	0
	0	0	0	0	0.115			0	0	0	0	0
	0	0	0	0	0.115			0	0	0	0	0
	0	0	0	0	0.115			0	0	0	0	0
	0	0	0	0	0.115			0	0	0	0	0
	0	0	0	0	0.115			0	0	0	0	0
	0	0	0	0	0.115			0	0	0	0	0
	0	0	0	0	0.12			0	0	0	0	0
	0	0	0	0	0.12			0	0	0	0	0
	0	0	0	0	0.175			0	0	0	0	0
	0	0	0	0	0.175			0	0	0	0	0
	0	0	0	0	0.18			0	0	0	0	0
	0	0	0	0	0.18			0	0	0	0	0
	0	0	0	0	0.18			0	0	0	0	0
	0	0	0	0	0.18			0	0	0	0	0
	0	0	0	0	0.18			0	0	0	0	0
	0	0	0	0	0.18			0	0	0	0	0
	0	0	0	0	0.18			0	0	0	0	0
	0	0	0	0	0.18			0	0	0	0	0
	0	0	0	0	0.18			0	0	0	0	0
	0	0	0	0	0.18			0	0	0	0	0
	0	0	0	0	0.18			0	0	0	0	0
	0	0	0	0	0.18			0	0	0	0	0
	0	0	0	0	0.18			0	0	0	0	0
	0	0	0	0	0.18			0	0	0	0	0
	0	0	0	0	0.18			0	0	0	0	0
	0	0	0	0	0.18			0	0	0	0	0
	0	0	0	0	0.18			0	0	0	0	0
	0	0	0	0	0.18			0	0	0	0	0
	0	0	0	0	0.18			0	0	0	0	0
	0	0	0	0	0.18			0	0	0	0	0
	0	0	0	0	0.18			0	0	0	0	0
	0	0	0	0	0.18			0	0	0	0	0
	0	0	0	0	0.18			0	0	0	0	0
	0	0	0	0	0.18			0	0	0	0	0
	0	0	0	0	0.18			0	0	0	0	0
	0	0	0	0	0.18			0	0	0	0	0
	0	0	0	0	0.18			0	0	0	0	0
	0	0	0	0.005	0.18			0	0	0	0	0
	0	0	0	0.005	0.18			0	0	0	0	0
	0	0	0	0.035	0.18			0	0	0	0	0
	0	0	0	0.035	0.18			0	0	0	0	0
	0	0	0	0.035	0.18			0	0	0	0	0
	0	0	0	0.035	0.18			0	0	0	0	0
	0	0	0	0.035	0.18			0	0	0	0	0
	0	0	0	0.035	0.18			0	0	0	0	0
	0	0	0	0.035	0.18			0	0	0	0	0
	0	0.04	0	0.035	0.18			0	0	0	0	0
	0	0.04	0	0.035	0.18			0	0	0	0	0
	0	0.04	0	0.035	0.18			0	0	0	0	0
	0	0.04	0	0.035	0.18			0	0	0	0	0
	0	0.04	0	0.035	0.18			0	0	0	0	0
	0	0.04	0	0.035	0.18			0	0	0	0	0
	0	0.04	0	0.035	0.18			0	0	0	0	0
	0	0.04	0	0.035	0.18			0	0	0	0	0
	0	0.04	0	0.035	0.18			0	0	0	0	0
	0	0.04	0	0.035	0.18			0	0	0	0	0
	0	0.04	0	0.035	0.18			0	0	0	0	0
	0	0.04	0	0.035	0.18			0	0	0	0	0
	0	0.045	0	0.035	0.18			0	0	0	0	0
	0	0.05	0	0.035	0.18			0	0	0	0	0
	0	0.05	0	0.035	0.18			0	0	0	0	0
	0	0.05	0	0.035	0.18			0	0	0	0	0
	0	0.05	0	0.035	0.18			0	0	0	0	0
	0	0.05	0	0.035	0.18			0	0	0	0	0
	0	0.05	0	0.035	0.18			0	0	0	0	0
	0	0.05	0	0.035	0.18			0	0	0	0	0
	0	0.05	0	0.035	0.18			0	0	0	0	0
	0	0.05	0	0.035	0.18			0	0	0	0	0
	0	0.05	0	0.035	0.18			0	0	0	0	0
	0	0.05	0	0.035	0.18			0	0	0	0	0
	0	0.05	0	0.035	0.18			0	0	0	0	0
	0	0.05	0	0.035	0.18			0	0	0	0	0
	0	0.05	0	0.035	0.18			0	0	0	0	0
	0	0.05	0	0.035	0.18			0	0	0	0	0
	0	0.05	0	0.035	0.18			0	0	0	0	0
	0	0.05	0	0.035	0.18			0	0	0	0	0
	0	0.05	0	0.035	0.18			0	0	0	0	0
	0	0.05	0	0.035	0.18			0	0	0	0	0
	0	0.05	0	0.035	0.18			0	0	0	0	0
	0	0.05	0	0.035	0.18			0	0	0	0	0
	0	0.05	0	0.035	0.18			0	0	0	0	0
	0	0.05	0	0.035	0.18			0	0	0	0	0
	0	0.05	0	0.035	0.18			0	0	0	0	0
	0	0.05	0	0.035	0.18			0	0	0	0	0
	0	0.05	0	0.035	0.18			0	0	0	0	0
	0	0.05	0	0.035	0.18			0	0	0	0	0
	0	0.05	0	0.035	0.18			0	0	0	0	0
	0	0.05	0	0.035	0.18			0	0	0	0	0
	0	0.05	0	0.035	0.18			0	0	0	0	0
	0	0.05	0	0.035	0.18			0	0	0	0	0
	0	0.05	0	0.035	0.18			0	0	0	0	0
	0	0.05	0	0.04	0.18			0	0	0	0	0
	0	0.05	0	0.04	0.18			0	0	0	0	0
	0	0.05	0	0.04	0.18			0	0	0	0	0
	0	0.05	0	0.04	0.18			0	0	0	0	0
	0	0.05	0	0.04	0.18			0	0	0	0	0
	0	0.05	0	0.04	0.18			0	0	0	0	0
	0	0.05	0	0.09	0.18			0	0	0	0	0
	0	0.05	0	0.09	0.18			0	0	0	0	0
	0	0.05	0	0.09	0.18			0	0	0	0	0
	0	0.05	0	0.09	0.18			0	0	0	0	0
	0	0.05	0	0.09	0.18			0	0	0	0	0
	0	0.05	0	0.09	0.18			0	0	0	0	0
	0	0.05	0	0.09	0.18			0	0	0	0	0
	0	0.05	0	0.09	0.18			0	0	0	0	0
	0	0.05	0	0.09	0.18			0	0	0	0	0
	0	0.05	0	0.09	0.18			0	0	0	0	0
	0	0.05	0	0.09	0.18			0	0	0	0	0
	0	0.05	0	0.09	0.18			0	0	0	0	0
	0	0.05	0	0.09	0.18			0	0	0	0	0
	0	0.05	0	0.09	0.18			0	0	0	0	0
	0	0.05	0	0.09	0.18			0	0	0	0	0
	0	0.05	0	0.09	0.18			0	0	0	0	0
	0	0.05	0	0.09	0.18			0	0	0	0	0
	0	0.05	0	0.09	0.18			0	0	0	0	0
	0	0.05	0	0.09	0.18			0	0	0	0	0
	0	0.05	0	0.09	0.18			0	0	0.015	0	0
	0	0.05	0	0.09	0.18			0	0	0.015	0	0
	0	0.05	0	0.09	0.18			0	0	0.015	0	0
	0	0.05	0	0.09	0.18			0	0	0.015	0	0
	0	0.055	0	0.09	0.18			0	0	0.015	0	0
	0	0.055	0	0.09	0.18			0	0	0.015	0	0
	0	0.055	0	0.09	0.18			0	0	0.015	0	0
	0	0.055	0	0.09	0.18			0	0	0.015	0	0
	0	0.055	0	0.09	0.18			0	0	0.02	0	0
	0	0.055	0	0.09	0.18			0	0	0.02	0	0
	0	0.055	0	0.09	0.18			0	0	0.02	0	0
	0	0.055	0	0.09	0.18			0	0	0.02	0	0
	0	0.055	0	0.09	0.18			0	0	0.02	0	0
	0	0.055	0	0.09	0.18			0	0	0.02	0	0
	0	0.055	0	0.09	0.18			0	0	0.02	0	0
	0	0.055	0	0.09	0.18			0	0	0.02	0	0
	0	0.055	0	0.09	0.18			0	0	0.02	0	0
	0	0.055	0	0.09	0.18			0	0	0.02	0	0
	0	0.055	0	0.09	0.18			0	0	0.025	0	0
	0	0.055	0	0.09	0.18			0	0	0.025	0	0
	0	0.055	0	0.09	0.18			0	0	0.025	0	0
	0	0.055	0	0.09	0.18			0	0	0.025	0	0
	0	0.055	0	0.09	0.18			0	0	0.025	0	0
	0	0.055	0	0.09	0.18			0	0	0.04	0	0
	0	0.055	0	0.09	0.18			0	0	0.04	0	0
	0	0.055	0	0.09	0.18			0	0	0.04	0	0
	0	0.055	0	0.09	0.18			0	0	0.04	0	0
	0	0.055	0	0.09	0.18			0	0	0.04	0	0
	0	0.055	0	0.09	0.18			0	0	0.04	0	0
	0	0.055	0	0.09	0.18			0	0	0.05	0	0
	0	0.055	0	0.09	0.18			0	0	0.05	0	0
	0	0.055	0	0.09	0.18			0	0	0.05	0	0
	0	0.055	0	0.09	0.18			0	0	0.05	0	0
	0	0.055	0	0.09	0.18			0	0	0.05	0	0
	0	0.055	0	0.09	0.18			0	0	0.05	0	0
	0	0.055	0	0.09	0.18			0	0	0.05	0	0
	0	0.055	0	0.09	0.18			0	0	0.05	0	0
	0	0.055	0	0.09	0.18			0	0	0.05	0	0
	0	0.055	0	0.09	0.18			0	0	0.055	0	0
	0	0.055	0.005	0.09	0.18			0	0	0.055	0	0
	0	0.055	0.005	0.09	0.18			0	0	0.055	0	0
	0	0.055	0.005	0.09	0.18			0	0	0.06	0	0
	0	0.055	0.005	0.09	0.18			0	0	0.06	0	0
	0	0.055	0.005	0.09	0.18			0	0	0.065	0	0
	0	0.055	0.005	0.09	0.18			0	0	0.065	0	0
	0	0.055	0.01	0.09	0.18			0	0	0.07	0	0
	0	0.055	0.015	0.09	0.18			0	0	0.07	0	0
	0	0.055	0.01	0.09	0.18			0	0	0.07	0	0
	0	0.055	0.01	0.09	0.18			0	0	0.075	0	0
	0	0.055	0.01	0.09	0.18			0	0	0.075	0	0
	0	0.055	0.01	0.09	0.18			0	0	0.075	0	0
	0	0.055	0.01	0.09	0.18			0	0	0.075	0	0
	0	0.055	0.01	0.09	0.18			0	0	0.08	0	0
	0	0.055	0.01	0.09	0.18			0	0	0.08	0	0
	0	0.055	0.01	0.09	0.18			0	0	0.08	0	0
	0	0.055	0.01	0.09	0.18			0	0	0.085	0	0
	0	0.055	0.01	0.09	0.18			0	0	0.085	0	0
	0	0.055	0.01	0.09	0.18			0	0	0.085	0	0
	0	0.055	0.01	0.09	0.18			0	0	0.085	0	0
	0	0.055	0.01	0.09	0.18			0	0	0.085	0	0
	0	0.055	0.01	0.09	0.18			0	0	0.085	0	0
	0	0.055	0.01	0.09	0.18			0	0	0.085	0	0
	0	0.055	0.01	0.09	0.18			0	0	0.085	0	0
	0	0.055	0.01	0.09	0.18			0	0	0.085	0	0
	0	0.055	0.01	0.09	0.18			0	0	0.085	0	0
	0	0.055	0.01	0.09	0.18			0	0	0.085	0	0
	0	0.055	0.01	0.09	0.18			0	0	0.085	0	0
	0	0.055	0.01	0.09	0.18			0	0	0.085	0	0
	0	0.055	0.01	0.09	0.18			0	0	0.085	0	0
	0	0.055	0.01	0.09	0.18			0	0	0.105	0	0
	0	0.055	0.01	0.09	0.18			0	0	0.105	0	0
	0	0.055	0.01	0.09	0.18			0	0	0.105	0	0
	0	0.055	0.01	0.09	0.18			0	0	0.105	0	0
	0	0.055	0.01	0.09	0.18			0	0	0.105	0	0
	0	0.055	0.01	0.09	0.18			0	0	0.105	0	0
	0	0.055	0.01	0.09	0.18			0	0	0.105	0	0
	0	0.055	0.01	0.09	0.18			0	0	0.105	0	0
	0	0.055	0.01	0.09	0.18			0	0	0.105	0	0
	0	0.055	0.01	0.09	0.18			0	0	0.105	0	0
	0	0.055	0.01	0.09	0.18			0	0	0.105	0	0
	0	0.055	0.01	0.09	0.18			0	0	0.105	0	0
	0	0.055	0.01	0.09	0.18			0	0	0.105	0	0
	0	0.055	0.01	0.09	0.18			0	0	0.105	0	0
	0	0.055	0.01	0.09	0.18			0	0	0.105	0	0
	0	0.055	0.01	0.09	0.18			0	0	0.105	0	0
	0	0.055	0.01	0.09	0.18			0	0	0.105	0	0
	0	0.055	0.01	0.09	0.18			0	0	0.105	0	0
	0	0.055	0.01	0.09	0.18			0	0	0.105	0	0
	0	0.055	0.01	0.09	0.18			0	0	0.105	0	0
	0	0.055	0.01	0.09	0.18			0	0	0.105	0	0
	0	0.055	0.01	0.095	0.18			0	0	0.105	0	0
	0	0.055	0.01	0.095	0.18			0	0	0.105	0	0
	0	0.055	0.01	0.095	0.18			0	0	0.105	0	0
	0	0.055	0.01	0.095	0.18			0	0	0.105	0	0
	0	0.055	0.01	0.095	0.18			0	0	0.105	0	0
	0	0.055	0.01	0.095	0.18			0	0	0.105	0	0
	0	0.055	0.01	0.095	0.18			0	0	0.105	0	0
	0	0.055	0.01	0.095	0.18			0	0	0.105	0	0
	0	0.055	0.01	0.095	0.18			0	0	0.105	0	0
	0	0.055	0.01	0.095	0.18			0	0	0.105	0	0
	0	0.06	0.01	0.095	0.18			0	0	0.105	0	0
	0	0.06	0.01	0.095	0.18			0	0	0.105	0	0
	0	0.06	0.01	0.095	0.18			0	0	0.105	0	0
	0	0.06	0.01	0.095	0.18			0	0	0.105	0	0
	0	0.06	0.01	0.095	0.18			0	0	0.105	0	0
	0	0.06	0.01	0.095	0.18			0	0	0.105	0	0
	0	0.06	0.01	0.095	0.18			0	0	0.105	0	0
	0	0.06	0.01	0.095	0.18			0	0	0.105	0	0
	0	0.06	0.01	0.095	0.18			0	0	0.105	0	0
	0	0.06	0.01	0.095	0.18			0	0	0.105	0	0
	0	0.06	0.01	0.095	0.18			0	0	0.105	0	0
	0	0.06	0.01	0.095	0.18			0	0	0.105	0	0
	0	0.06	0.01	0.095	0.18			0	0	0.105	0	0
	0	0.06	0.01	0.095	0.18			0	0	0.105	0	0
	0	0.06	0.01	0.095	0.18			0	0	0.105	0	0
	0	0.06	0.01	0.095	0.18			0	0	0.105	0	0
	0	0.06	0.01	0.095	0.18			0	0	0.105	0	0
	0	0.06	0.01	0.095	0.18			0	0	0.105	0	0
	0	0.06	0.01	0.095	0.18			0	0	0.105	0	0
	0	0.06	0.01	0.095	0.18			0	0	0.105	0	0
	0	0.06	0.01	0.095	0.18			0	0	0.105	0	0
	0	0.06	0.01	0.095	0.18			0	0	0.105	0	0
	0	0.06	0.01	0.095	0.18			0	0	0.105	0	0
	0	0.06	0.01	0.095	0.18			0	0	0.105	0	0
	0	0.06	0.01	0.095	0.18			0	0	0.105	0	0
	0	0.06	0.01	0.095	0.18			0	0	0.105	0	0
	0	0.06	0.01	0.095	0.18			0	0	0.105	0	0
	0	0.06	0.01	0.095	0.18			0	0	0.105	0	0
	0	0.06	0.01	0.095	0.18			0	0	0.105	0	0
	0	0.06	0.01	0.095	0.18			0	0	0.105	0	0
	0	0.06	0.01	0.095	0.18			0	0	0.105	0	0
	0	0.06	0.01	0.095	0.18			0	0	0.105	0	0
	0	0.06	0.01	0.095	0.18			0	0	0.105	0	0
	0	0.06	0.01	0.095	0.18			0	0	0.105	0	0
	0.005	0.06	0.01	0.095	0.18			0	0	0.105	0	0
	0.005	0.06	0.01	0.095	0.18			0	0	0.105	0	0
	0.005	0.06	0.01	0.095	0.18			0	0	0.105	0	0
	0.005	0.06	0.01	0.095	0.18			0.01	0	0.105	0	0
	0.005	0.06	0.01	0.095	0.18			0.01	0	0.105	0	0
	0.005	0.06	0.01	0.095	0.18			0.01	0	0.105	0	0
	0.005	0.06	0.01	0.095	0.18			0.01	0	0.105	0	0
	0.005	0.06	0.01	0.095	0.18			0.01	0	0.105	0	0
	0.005	0.06	0.01	0.095	0.18			0.01	0	0.105	0	0
	0.005	0.06	0.01	0.095	0.18			0.01	0	0.105	0	0
	0.005	0.06	0.01	0.095	0.18			0.01	0	0.105	0	0
	0.005	0.06	0.01	0.095	0.18			0.01	0	0.105	0	0
	0.005	0.06	0.01	0.095	0.18			0.01	0	0.105	0	0
	0.005	0.06	0.01	0.095	0.18			0.015	0	0.105	0	0
	0.005	0.06	0.01	0.095	0.18			0.015	0	0.105	0	0
	0.01	0.06	0.01	0.095	0.18			0.015	0	0.105	0	0
	0.01	0.06	0.01	0.095	0.18			0.015	0	0.105	0	0
	0.01	0.06	0.01	0.095	0.18			0.015	0	0.105	0	0
	0.01	0.06	0.01	0.095	0.18			0.015	0	0.105	0	0
	0.01	0.06	0.01	0.095	0.18			0.015	0	0.105	0	0
	0.01	0.06	0.01	0.095	0.18			0.015	0	0.105	0	0
	0.01	0.06	0.01	0.095	0.18			0.015	0	0.105	0	0
	0.04	0.06	0.01	0.095	0.18			0.015	0	0.105	0	0
	0.04	0.06	0.01	0.095	0.18			0.015	0	0.105	0	0
	0.04	0.06	0.01	0.095	0.18			0.015	0	0.105	0	0
	0.04	0.06	0.01	0.095	0.18			0.015	0	0.105	0	0
	0.04	0.06	0.01	0.095	0.18			0.02	0	0.105	0	0
	0.04	0.06	0.01	0.095	0.18			0.02	0	0.105	0	0
	0.04	0.06	0.01	0.095	0.18			0.02	0	0.105	0	0
	0.04	0.06	0.01	0.095	0.18			0.02	0	0.105	0	0
	0.04	0.06	0.01	0.095	0.18			0.02	0	0.105	0	0
	0.04	0.06	0.01	0.095	0.18			0.02	0	0.105	0	0
	0.04	0.06	0.01	0.095	0.18			0.02	0	0.105	0	0
	0.04	0.06	0.01	0.095	0.18			0.02	0	0.105	0	0
	0.04	0.06	0.01	0.095	0.18			0.02	0	0.105	0	0
	0.04	0.06	0.01	0.095	0.18			0.02	0	0.105	0	0
	0.04	0.06	0.01	0.095	0.18			0.03	0	0.105	0	0
	0.04	0.06	0.01	0.095	0.18			0.03	0	0.105	0	0
	0.04	0.06	0.01	0.095	0.18			0.03	0	0.105	0	0
	0.04	0.06	0.01	0.095	0.18			0.03	0	0.105	0	0
	0.04	0.06	0.01	0.095	0.18			0.04	0	0.105	0	0
	0.04	0.06	0.01	0.095	0.18			0.04	0	0.105	0	0
	0.04	0.06	0.01	0.095	0.18			0.04	0	0.105	0	0
	0.04	0.06	0.01	0.095	0.18			0.04	0	0.105	0	0
	0.04	0.06	0.01	0.095	0.18			0.04	0	0.105	0	0
	0.04	0.06	0.01	0.095	0.18			0.04	0	0.105	0	0
	0.04	0.06	0.01	0.095	0.18			0.04	0	0.105	0	0
	0.04	0.06	0.01	0.095	0.18			0.04	0	0.105	0	0
	0.04	0.06	0.01	0.095	0.18			0.04	0	0.105	0	0
	0.04	0.06	0.01	0.095	0.18			0.04	0	0.105	0	0
	0.04	0.06	0.01	0.095	0.18			0.04	0	0.105	0	0
	0.04	0.06	0.01	0.095	0.18			0.06	0	0.105	0	0
	0.04	0.06	0.01	0.095	0.18			0.06	0	0.105	0	0
	0.04	0.06	0.01	0.095	0.18			0.06	0	0.105	0	0
	0.04	0.06	0.01	0.095	0.18			0.06	0	0.105	0	0
	0.075	0.06	0.01	0.095	0.18			0.06	0	0.105	0	0
	0.075	0.06	0.01	0.095	0.18			0.06	0	0.105	0	0
	0.075	0.06	0.01	0.095	0.185			0.06	0	0.105	0	0
	0.075	0.06	0.01	0.095	0.185			0.06	0	0.105	0	0
	0.075	0.06	0.01	0.095	0.185			0.06	0	0.105	0	0
	0.075	0.06	0.01	0.095	0.185			0.065	0	0.115	0	0
	0.075	0.06	0.01	0.095	0.185			0.065	0	0.12	0	0
	0.075	0.06	0.01	0.095	0.185			0.065	0	0.12	0	0
	0.075	0.06	0.01	0.095	0.185			0.065	0	0.12	0	0
	0.075	0.06	0.01	0.095	0.185			0.065	0	0.125	0	0
	0.075	0.06	0.01	0.095	0.185			0.065	0	0.125	0	0
	0.075	0.06	0.01	0.095	0.185			0.065	0	0.125	0	0
	0.075	0.06	0.01	0.095	0.185			0.065	0	0.125	0	0
	0.075	0.06	0.01	0.095	0.185			0.065	0	0.125	0	0
	0.075	0.06	0.01	0.095	0.185			0.065	0	0.125	0	0
	0.075	0.06	0.01	0.095	0.185			0.065	0	0.125	0	0
	0.075	0.06	0.01	0.095	0.185			0.065	0	0.125	0	0
	0.075	0.06	0.01	0.095	0.185			0.065	0	0.125	0	0
	0.075	0.06	0.01	0.095	0.185			0.065	0	0.125	0	0
	0.075	0.06	0.01	0.095	0.185			0.065	0	0.125	0	0
	0.075	0.06	0.01	0.095	0.185			0.065	0	0.125	0	0
	0.075	0.06	0.01	0.095	0.185			0.065	0	0.125	0	0
	0.075	0.06	0.01	0.095	0.185			0.065	0	0.125	0	0
	0.075	0.06	0.01	0.095	0.185			0.065	0	0.125	0	0
	0.075	0.06	0.01	0.095	0.185			0.065	0	0.125	0	0
	0.075	0.06	0.01	0.095	0.185			0.065	0	0.125	0	0
	0.075	0.06	0.01	0.095	0.185			0.065	0	0.125	0	0
	0.075	0.06	0.01	0.095	0.185			0.065	0	0.125	0	0
	0.075	0.06	0.01	0.095	0.185			0.065	0	0.125	0	0
	0.075	0.06	0.01	0.095	0.185			0.065	0	0.125	0	0
	0.075	0.06	0.01	0.095	0.185			0.065	0	0.125	0	0
	0.075	0.06	0.01	0.095	0.185			0.065	0	0.125	0	0
	0.075	0.06	0.01	0.095	0.185			0.065	0	0.125	0	0
	0.075	0.06	0.01	0.095	0.185			0.065	0	0.125	0	0
	0.075	0.06	0.01	0.095	0.185			0.065	0	0.125	0	0
	0.075	0.06	0.01	0.095	0.185			0.065	0	0.125	0	0
	0.075	0.06	0.01	0.095	0.185			0.065	0	0.125	0	0
	0.075	0.06	0.01	0.095	0.185			0.065	0	0.125	0	0
	0.075	0.06	0.01	0.095	0.185			0.065	0	0.125	0	0
	0.075	0.06	0.01	0.095	0.185			0.065	0	0.125	0	0
	0.075	0.06	0.01	0.095	0.185			0.065	0	0.125	0	0
	0.075	0.06	0.01	0.095	0.185			0.065	0	0.125	0	0
	0.075	0.06	0.01	0.095	0.185			0.065	0	0.125	0	0
	0.075	0.06	0.01	0.095	0.185			0.065	0	0.125	0	0
	0.075	0.06	0.01	0.095	0.185			0.065	0	0.125	0	0
	0.075	0.06	0.01	0.095	0.185			0.065	0	0.125	0	0
	0.075	0.06	0.01	0.095	0.185			0.065	0	0.125	0	0
	0.075	0.06	0.01	0.095	0.185			0.065	0	0.125	0	0
	0.075	0.06	0.01	0.095	0.185			0.065	0	0.125	0	0
	0.075	0.06	0.01	0.095	0.185			0.065	0	0.125	0	0
	0.105	0.06	0.01	0.095	0.185			0.065	0	0.125	0	0
	0.11	0.06	0.01	0.095	0.185			0.065	0	0.125	0	0
	0.11	0.06	0.01	0.095	0.185			0.065	0	0.125	0	0
	0.11	0.06	0.01	0.095	0.185			0.065	0	0.125	0	0
	0.11	0.06	0.01	0.095	0.185			0.065	0	0.125	0	0
	0.11	0.06	0.01	0.095	0.185			0.065	0	0.125	0	0
	0.11	0.06	0.01	0.095	0.185			0.065	0	0.125	0	0
	0.11	0.06	0.01	0.095	0.185			0.065	0	0.125	0	0
	0.11	0.06	0.01	0.095	0.185			0.065	0	0.125	0	0
	0.11	0.06	0.01	0.095	0.185			0.065	0	0.125	0	0
	0.11	0.06	0.01	0.095	0.185			0.065	0	0.125	0	0
	0.11	0.06	0.01	0.095	0.185			0.065	0	0.125	0	0
	0.11	0.06	0.01	0.095	0.185			0.065	0	0.125	0	0
	0.11	0.06	0.01	0.095	0.185			0.065	0	0.125	0	0
	0.11	0.06	0.01	0.095	0.185			0.065	0	0.125	0	0
	0.11	0.06	0.01	0.095	0.185			0.065	0.005	0.125	0	0
	0.11	0.06	0.01	0.095	0.185			0.065	0.005	0.125	0	0
	0.11	0.06	0.01	0.095	0.185			0.065	0.005	0.125	0	0
	0.11	0.06	0.01	0.095	0.185			0.065	0.005	0.125	0	0
	0.11	0.06	0.01	0.095	0.185			0.065	0.005	0.125	0	0
	0.11	0.06	0.01	0.095	0.185			0.065	0.005	0.125	0	0
	0.11	0.06	0.01	0.095	0.185			0.065	0.005	0.125	0	0
	0.11	0.06	0.01	0.095	0.185			0.065	0.005	0.125	0	0
	0.11	0.06	0.01	0.095	0.185			0.065	0.005	0.125	0	0
	0.11	0.06	0.01	0.095	0.185			0.065	0.005	0.125	0	0
	0.11	0.06	0.01	0.095	0.185			0.065	0.005	0.125	0	0
	0.11	0.06	0.01	0.095	0.185			0.065	0.005	0.125	0	0
	0.11	0.06	0.01	0.095	0.185			0.065	0.005	0.125	0	0
	0.11	0.06	0.01	0.095	0.185			0.065	0.005	0.125	0	0
	0.11	0.06	0.01	0.095	0.185			0.065	0.005	0.125	0	0
	0.11	0.06	0.01	0.095	0.185			0.065	0.005	0.125	0	0
	0.11	0.06	0.01	0.095	0.185			0.065	0.005	0.125	0	0
	0.11	0.06	0.01	0.095	0.185			0.065	0.005	0.125	0	0
	0.11	0.06	0.01	0.095	0.185			0.065	0.005	0.125	0	0
	0.11	0.06	0.01	0.095	0.185			0.065	0.005	0.125	0	0
	0.11	0.06	0.01	0.095	0.185			0.065	0.005	0.125	0	0
	0.11	0.06	0.01	0.095	0.185			0.065	0.005	0.125	0	0
	0.11	0.06	0.01	0.095	0.185			0.065	0.005	0.125	0	0
	0.11	0.06	0.01	0.095	0.185			0.065	0.005	0.125	0	0
	0.11	0.06	0.01	0.095	0.185			0.065	0.005	0.125	0	0
	0.11	0.06	0.01	0.095	0.185			0.065	0.005	0.125	0	0
	0.11	0.06	0.01	0.095	0.185			0.065	0.005	0.125	0	0
	0.11	0.06	0.01	0.095	0.185			0.065	0.005	0.125	0	0
	0.11	0.06	0.01	0.095	0.185			0.065	0.005	0.125	0	0
	0.11	0.06	0.01	0.095	0.185			0.065	0.005	0.125	0	0
	0.11	0.06	0.01	0.095	0.185			0.065	0.005	0.125	0	0
	0.11	0.06	0.01	0.095	0.185			0.065	0.005	0.125	0	0
	0.11	0.06	0.01	0.095	0.185			0.065	0.005	0.125	0	0
	0.11	0.06	0.01	0.095	0.185			0.065	0.005	0.125	0	0
	0.11	0.06	0.01	0.095	0.185			0.065	0.005	0.125	0	0
	0.11	0.06	0.01	0.095	0.185			0.065	0.005	0.125	0	0
	0.11	0.06	0.01	0.095	0.185			0.065	0.005	0.125	0	0
	0.11	0.06	0.01	0.095	0.185			0.065	0.005	0.125	0	0
	0.11	0.06	0.01	0.095	0.185			0.065	0.005	0.125	0	0
	0.11	0.06	0.01	0.095	0.185			0.065	0.005	0.125	0	0
	0.11	0.06	0.01	0.095	0.185			0.065	0.005	0.125	0	0
	0.11	0.06	0.01	0.095	0.185			0.065	0.005	0.125	0	0
	0.11	0.06	0.01	0.095	0.185			0.065	0.005	0.125	0	0
	0.11	0.06	0.01	0.095	0.185			0.065	0.005	0.125	0	0
	0.11	0.06	0.01	0.095	0.185			0.065	0.005	0.125	0	0
	0.11	0.06	0.01	0.095	0.185			0.065	0.005	0.125	0	0
	0.11	0.06	0.01	0.095	0.185			0.065	0.005	0.125	0	0
	0.11	0.06	0.01	0.095	0.185			0.065	0.005	0.125	0	0
	0.11	0.06	0.01	0.095	0.185			0.065	0.005	0.125	0	0
	0.11	0.06	0.01	0.095	0.185			0.065	0.005	0.125	0	0
	0.11	0.06	0.01	0.095	0.185			0.065	0.005	0.125	0	0
	0.11	0.06	0.01	0.095	0.185			0.065	0.005	0.125	0	0
	0.11	0.06	0.01	0.095	0.185			0.065	0.005	0.125	0	0
	0.11	0.06	0.01	0.095	0.185			0.065	0.005	0.125	0	0
	0.11	0.06	0.01	0.095	0.185			0.065	0.005	0.125	0	0
	0.11	0.06	0.01	0.095	0.185			0.065	0.005	0.125	0	0
	0.11	0.06	0.01	0.095	0.185			0.065	0.005	0.125	0	0
	0.11	0.06	0.01	0.095	0.185			0.065	0.005	0.125	0	0
	0.11	0.06	0.01	0.095	0.185			0.065	0.005	0.125	0	0
	0.11	0.06	0.01	0.095	0.185			0.065	0.005	0.125	0	0
	0.11	0.06	0.01	0.095	0.185			0.065	0.005	0.125	0	0
	0.11	0.06	0.01	0.095	0.185			0.065	0.005	0.125	0	0
	0.11	0.06	0.01	0.095	0.185			0.065	0.005	0.125	0	0
	0.11	0.06	0.01	0.095	0.185			0.065	0.005	0.125	0	0
	0.11	0.06	0.01	0.095	0.185			0.065	0.005	0.125	0	0
	0.11	0.06	0.01	0.095	0.185			0.065	0.005	0.125	0	0
	0.11	0.06	0.01	0.095	0.185			0.065	0.005	0.125	0	0
	0.11	0.06	0.01	0.095	0.185			0.065	0.005	0.125	0	0
	0.11	0.06	0.01	0.095	0.185			0.065	0.005	0.125	0	0
	0.11	0.06	0.01	0.095	0.185			0.065	0.005	0.125	0	0
	0.11	0.06	0.01	0.095	0.185			0.065	0.005	0.125	0	0
	0.11	0.06	0.01	0.095	0.185			0.065	0.005	0.125	0	0
	0.11	0.06	0.01	0.095	0.185			0.065	0.005	0.125	0	0
	0.11	0.06	0.01	0.095	0.185			0.065	0.005	0.125	0	0
	0.11	0.06	0.01	0.095	0.185			0.065	0.005	0.125	0	0
	0.11	0.06	0.01	0.095	0.185			0.065	0.005	0.125	0	0
	0.11	0.06	0.01	0.095	0.185			0.065	0.005	0.125	0	0
	0.11	0.06	0.01	0.095	0.185			0.065	0.005	0.125	0	0
	0.11	0.06	0.01	0.1	0.185			0.065	0.005	0.125	0	0
	0.11	0.06	0.01	0.1	0.185			0.065	0.005	0.125	0	0
	0.11	0.06	0.01	0.1	0.185			0.065	0.005	0.125	0	0
	0.11	0.06	0.01	0.1	0.185			0.065	0.005	0.125	0	0
	0.11	0.06	0.01	0.1	0.185			0.065	0.005	0.125	0	0
	0.11	0.06	0.01	0.1	0.185			0.065	0.005	0.125	0	0
	0.11	0.06	0.01	0.1	0.185			0.065	0.005	0.125	0	0
	0.11	0.06	0.01	0.1	0.185			0.065	0.005	0.125	0	0
	0.11	0.06	0.01	0.1	0.185			0.065	0.005	0.125	0	0
	0.11	0.06	0.01	0.1	0.185			0.065	0.005	0.125	0	0
	0.11	0.06	0.01	0.1	0.185			0.065	0.005	0.125	0	0
	0.11	0.06	0.01	0.1	0.185			0.065	0.005	0.125	0	0
	0.11	0.06	0.01	0.1	0.185			0.065	0.005	0.125	0	0
	0.11	0.06	0.01	0.1	0.185			0.065	0.005	0.125	0	0
	0.11	0.06	0.01	0.1	0.185			0.065	0.005	0.125	0	0
	0.11	0.06	0.01	0.1	0.185			0.065	0.005	0.125	0	0
	0.11	0.06	0.01	0.1	0.185			0.065	0.005	0.125	0	0
	0.11	0.06	0.01	0.1	0.185			0.065	0.005	0.125	0	0
	0.11	0.06	0.01	0.1	0.185			0.065	0.005	0.125	0	0
	0.11	0.06	0.01	0.1	0.185			0.065	0.005	0.125	0	0
	0.11	0.06	0.01	0.1	0.185			0.065	0.005	0.125	0	0
	0.11	0.06	0.01	0.1	0.185			0.065	0.005	0.125	0	0
	0.11	0.06	0.01	0.1	0.185			0.065	0.005	0.125	0	0
	0.11	0.07	0.01	0.1	0.185			0.065	0.005	0.125	0	0
	0.11	0.07	0.01	0.1	0.185			0.065	0.005	0.125	0	0
	0.11	0.07	0.01	0.1	0.185			0.065	0.005	0.125	0	0
	0.11	0.07	0.01	0.1	0.185			0.065	0.005	0.125	0	0
	0.11	0.07	0.01	0.1	0.185			0.065	0.005	0.125	0	0
	0.11	0.07	0.01	0.1	0.185			0.065	0.005	0.125	0	0
	0.11	0.07	0.01	0.1	0.185			0.065	0.005	0.125	0	0
	0.11	0.07	0.01	0.1	0.185			0.065	0.005	0.125	0	0
	0.11	0.07	0.01	0.1	0.185			0.065	0.005	0.125	0	0
	0.11	0.07	0.01	0.1	0.185			0.065	0.005	0.125	0	0
	0.11	0.07	0.01	0.1	0.185			0.065	0.005	0.125	0	0
	0.11	0.07	0.01	0.1	0.185			0.065	0.005	0.125	0	0
	0.11	0.07	0.01	0.1	0.185			0.065	0.005	0.125	0	0
	0.11	0.07	0.01	0.1	0.185			0.065	0.005	0.125	0	0
	0.11	0.07	0.01	0.1	0.185			0.065	0.005	0.125	0	0
	0.11	0.07	0.01	0.1	0.185			0.065	0.005	0.125	0	0
	0.11	0.07	0.01	0.1	0.185			0.065	0.005	0.125	0	0
	0.11	0.07	0.01	0.1	0.185			0.065	0.005	0.125	0	0
	0.11	0.07	0.01	0.1	0.185			0.065	0.005	0.125	0	0
	0.11	0.07	0.01	0.1	0.185			0.065	0.005	0.125	0	0
	0.11	0.07	0.01	0.1	0.185			0.065	0.005	0.125	0	0
	0.11	0.07	0.01	0.1	0.185			0.065	0.005	0.125	0	0
	0.11	0.07	0.01	0.1	0.185			0.065	0.005	0.125	0	0
	0.11	0.07	0.01	0.1	0.185			0.065	0.005	0.125	0	0
	0.11	0.07	0.01	0.1	0.185			0.065	0.005	0.125	0	0
	0.11	0.07	0.01	0.1	0.185			0.065	0.005	0.125	0	0
	0.11	0.07	0.01	0.1	0.185			0.065	0.005	0.125	0	0
	0.11	0.07	0.01	0.1	0.185			0.065	0.005	0.125	0	0
	0.11	0.07	0.01	0.1	0.185			0.065	0.005	0.125	0	0
	0.11	0.07	0.01	0.1	0.185			0.065	0.005	0.125	0	0
	0.11	0.07	0.01	0.1	0.185			0.065	0.005	0.125	0	0
	0.11	0.07	0.01	0.1	0.185			0.065	0.005	0.125	0	0
	0.11	0.07	0.01	0.1	0.185			0.065	0.005	0.125	0	0
	0.11	0.07	0.01	0.1	0.185			0.065	0.005	0.125	0	0
	0.11	0.07	0.01	0.1	0.185			0.065	0.005	0.125	0	0
	0.11	0.07	0.01	0.1	0.185			0.065	0.005	0.125	0	0
	0.11	0.07	0.01	0.1	0.185			0.065	0.005	0.125	0	0
	0.11	0.07	0.01	0.1	0.185			0.065	0.005	0.125	0	0
	0.11	0.07	0.01	0.1	0.185			0.065	0.005	0.125	0	0
	0.11	0.07	0.01	0.1	0.185			0.065	0.005	0.125	0	0
	0.11	0.07	0.01	0.1	0.185			0.065	0.005	0.125	0	0
	0.11	0.07	0.01	0.1	0.185			0.065	0.005	0.125	0	0
	0.11	0.07	0.01	0.1	0.185			0.065	0.005	0.125	0	0
	0.11	0.07	0.01	0.1	0.185			0.065	0.005	0.125	0	0
	0.11	0.07	0.01	0.1	0.185			0.065	0.005	0.125	0	0
	0.11	0.07	0.01	0.1	0.185			0.065	0.005	0.125	0	0
	0.11	0.07	0.01	0.1	0.185			0.065	0.005	0.125	0	0
	0.11	0.07	0.01	0.1	0.185			0.065	0.005	0.125	0	0
	0.11	0.07	0.01	0.1	0.185			0.065	0.005	0.125	0	0
	0.11	0.07	0.01	0.1	0.185			0.065	0.005	0.125	0	0
	0.11	0.07	0.01	0.1	0.185			0.065	0.005	0.125	0	0
	0.11	0.07	0.01	0.1	0.185			0.065	0.005	0.125	0	0
	0.11	0.07	0.01	0.1	0.185			0.065	0.005	0.125	0	0
	0.11	0.07	0.01	0.1	0.185			0.065	0.005	0.125	0	0
	0.11	0.07	0.01	0.1	0.185			0.065	0.005	0.125	0	0
	0.11	0.07	0.01	0.1	0.185			0.065	0.005	0.125	0	0
	0.11	0.07	0.01	0.1	0.185			0.065	0.005	0.125	0	0
	0.11	0.07	0.01	0.1	0.185			0.065	0.005	0.125	0	0
	0.11	0.07	0.01	0.1	0.185			0.065	0.005	0.125	0	0
	0.11	0.07	0.01	0.1	0.185			0.065	0.005	0.125	0	0
	0.11	0.07	0.01	0.1	0.185			0.065	0.005	0.125	0	0
	0.11	0.07	0.01	0.1	0.185			0.065	0.005	0.125	0	0
	0.11	0.07	0.01	0.1	0.185			0.065	0.005	0.125	0	0
	0.11	0.07	0.01	0.1	0.185			0.065	0.005	0.125	0	0
	0.11	0.07	0.01	0.1	0.185			0.065	0.005	0.125	0	0
	0.11	0.07	0.01	0.1	0.185			0.065	0.005	0.125	0	0
	0.11	0.07	0.01	0.1	0.19			0.065	0.005	0.125	0	0
	0.11	0.07	0.01	0.1	0.19			0.065	0.005	0.125	0	0
	0.11	0.07	0.01	0.1	0.19			0.065	0.005	0.125	0	0
	0.11	0.07	0.01	0.1	0.19			0.065	0.005	0.125	0	0
	0.11	0.07	0.01	0.1	0.19			0.065	0.005	0.125	0	0
	0.11	0.07	0.01	0.1	0.19			0.065	0.005	0.125	0	0
	0.11	0.07	0.01	0.1	0.19			0.065	0.005	0.125	0	0
	0.11	0.07	0.01	0.1	0.19			0.065	0.005	0.125	0	0
	0.11	0.07	0.01	0.1	0.19			0.065	0.005	0.125	0	0
	0.11	0.07	0.01	0.1	0.19			0.065	0.005	0.125	0	0
	0.11	0.07	0.01	0.1	0.19			0.065	0.005	0.125	0	0
	0.11	0.07	0.01	0.1	0.19			0.065	0.005	0.125	0	0
	0.11	0.07	0.01	0.1	0.19			0.065	0.005	0.125	0	0
	0.11	0.07	0.01	0.1	0.19			0.065	0.005	0.125	0	0
	0.11	0.07	0.01	0.1	0.19			0.065	0.005	0.125	0	0
	0.11	0.07	0.01	0.1	0.19			0.065	0.005	0.125	0	0
	0.11	0.07	0.01	0.1	0.19			0.065	0.005	0.125	0	0
	0.11	0.07	0.01	0.1	0.19			0.065	0.005	0.125	0	0
	0.11	0.07	0.01	0.1	0.19			0.065	0.005	0.125	0	0
	0.11	0.07	0.01	0.1	0.19			0.065	0.005	0.125	0	0
	0.11	0.07	0.01	0.1	0.19			0.065	0.005	0.125	0	0
	0.11	0.07	0.01	0.1	0.19			0.065	0.005	0.125	0	0
	0.11	0.07	0.01	0.1	0.19			0.065	0.005	0.125	0	0
	0.11	0.07	0.01	0.1	0.19			0.065	0.005	0.125	0	0
	0.11	0.07	0.01	0.1	0.19			0.065	0.005	0.125	0	0
	0.11	0.07	0.01	0.1	0.19			0.065	0.005	0.125	0	0
	0.11	0.07	0.01	0.1	0.19			0.065	0.005	0.125	0	0
	0.11	0.07	0.01	0.1	0.19			0.07	0.005	0.125	0	0
	0.11	0.07	0.01	0.1	0.19			0.07	0.005	0.125	0	0
	0.11	0.07	0.01	0.1	0.19			0.07	0.005	0.125	0	0
	0.11	0.07	0.01	0.1	0.19			0.07	0.005	0.125	0	0
	0.11	0.07	0.01	0.1	0.19			0.07	0.005	0.125	0	0
	0.11	0.07	0.01	0.1	0.19			0.07	0.005	0.125	0	0
	0.11	0.07	0.01	0.1	0.19			0.07	0.005	0.125	0	0
	0.11	0.07	0.01	0.1	0.19			0.07	0.005	0.125	0	0
	0.11	0.07	0.01	0.1	0.19			0.07	0.005	0.125	0	0
	0.11	0.07	0.01	0.1	0.19			0.07	0.005	0.125	0	0
	0.11	0.07	0.01	0.1	0.19			0.07	0.005	0.125	0	0
	0.11	0.07	0.01	0.1	0.19			0.07	0.005	0.125	0	0
	0.11	0.07	0.01	0.1	0.19			0.07	0.005	0.125	0	0
	0.11	0.07	0.01	0.1	0.19			0.07	0.005	0.125	0	0
	0.11	0.07	0.01	0.1	0.19			0.07	0.005	0.125	0	0
	0.11	0.07	0.01	0.1	0.19			0.07	0.005	0.125	0	0
	0.11	0.07	0.01	0.1	0.19			0.07	0.005	0.125	0	0
	0.11	0.07	0.01	0.1	0.19			0.07	0.005	0.125	0	0
	0.11	0.07	0.01	0.1	0.19			0.07	0.005	0.125	0	0
	0.11	0.07	0.01	0.1	0.19			0.07	0.005	0.125	0	0
	0.11	0.07	0.01	0.1	0.19			0.07	0.005	0.125	0	0
	0.11	0.07	0.01	0.1	0.19			0.07	0.005	0.125	0	0
	0.11	0.07	0.01	0.1	0.19			0.07	0.005	0.125	0	0
	0.11	0.07	0.01	0.1	0.19			0.07	0.005	0.125	0	0
	0.11	0.07	0.01	0.1	0.19			0.07	0.005	0.125	0	0
	0.11	0.07	0.01	0.1	0.19			0.07	0.005	0.125	0	0
	0.11	0.07	0.01	0.1	0.19			0.07	0.005	0.125	0	0
	0.11	0.07	0.01	0.1	0.19			0.07	0.005	0.125	0	0
	0.11	0.07	0.01	0.1	0.19			0.07	0.005	0.125	0	0
	0.11	0.07	0.01	0.1	0.19			0.07	0.005	0.125	0	0
	0.11	0.07	0.01	0.1	0.19			0.07	0.005	0.125	0	0
	0.11	0.07	0.01	0.1	0.19			0.07	0.005	0.125	0	0
	0.11	0.07	0.01	0.1	0.19			0.07	0.005	0.125	0	0
	0.11	0.07	0.01	0.1	0.19			0.07	0.005	0.125	0	0
	0.11	0.07	0.01	0.1	0.19			0.07	0.005	0.125	0	0.015
	0.11	0.07	0.01	0.1	0.19			0.07	0.005	0.125	0	0.02
	0.11	0.07	0.01	0.1	0.19			0.07	0.005	0.125	0	0.02
	0.11	0.07	0.01	0.1	0.19			0.07	0.005	0.125	0	0.02
	0.11	0.07	0.01	0.1	0.19			0.07	0.005	0.125	0	0.03
	0.11	0.07	0.01	0.1	0.19			0.07	0.005	0.125	0	0.03
	0.11	0.07	0.01	0.1	0.19			0.07	0.005	0.125	0	0.03
	0.11	0.07	0.01	0.1	0.19			0.07	0.005	0.125	0	0.03
	0.11	0.07	0.01	0.1	0.19			0.07	0.005	0.125	0	0.04
	0.11	0.07	0.01	0.1	0.19			0.07	0.005	0.125	0	0.04
	0.11	0.07	0.01	0.1	0.19			0.07	0.005	0.125	0	0.035
	0.11	0.07	0.01	0.1	0.19			0.07	0.005	0.125	0	0.035
	0.11	0.07	0.01	0.1	0.19			0.07	0.005	0.125	0	0.035
	0.11	0.07	0.01	0.1	0.19			0.07	0.005	0.125	0	0.035
	0.11	0.07	0.01	0.1	0.19			0.07	0.005	0.125	0	0.035
	0.11	0.07	0.01	0.1	0.19			0.07	0.005	0.125	0	0.035
	0.11	0.07	0.01	0.1	0.19			0.07	0.005	0.125	0	0.035
	0.11	0.07	0.01	0.1	0.19			0.07	0.005	0.125	0	0.035
	0.11	0.07	0.01	0.1	0.19			0.07	0.005	0.125	0	0.035
	0.11	0.07	0.01	0.1	0.19			0.07	0.005	0.125	0	0.035
	0.11	0.07	0.01	0.1	0.19			0.07	0.005	0.125	0	0.035
	0.11	0.07	0.01	0.1	0.19			0.07	0.005	0.125	0	0.035
	0.11	0.07	0.1	0.1	0.19			0.07	0.005	0.125	0	0.035
	0.11	0.07	0.04	0.1	0.19			0.07	0.005	0.125	0	0.035
	0.11	0.07	0.04	0.1	0.19			0.07	0.005	0.125	0	0.035
	0.11	0.07	0.04	0.1	0.19			0.07	0.005	0.125	0	0.035
	0.11	0.07	0.04	0.1	0.19			0.07	0.005	0.125	0	0.035
	0.11	0.07	0.04	0.1	0.205			0.07	0.005	0.125	0	0.035
	0.11	0.07	0.04	0.1	0.2			0.07	0.005	0.125	0	0.035
	0.11	0.07	0.04	0.1	0.2			0.07	0.005	0.125	0	0.035
	0.11	0.07	0.04	0.1	0.2			0.07	0.005	0.125	0	0.035
	0.11	0.07	0.04	0.1	0.2			0.07	0.01	0.125	0	0.035
	0.11	0.07	0.04	0.1	0.2			0.07	0.01	0.125	0	0.035
	0.11	0.07	0.04	0.1	0.2			0.07	0.01	0.125	0	0.035
	0.11	0.07	0.04	0.1	0.2			0.07	0.01	0.125	0	0.035
	0.11	0.07	0.04	0.1	0.2			0.07	0.01	0.125	0	0.035
	0.11	0.07	0.04	0.1	0.2			0.07	0.01	0.125	0	0.035
	0.11	0.07	0.04	0.1	0.2			0.07	0.01	0.125	0	0.035
	0.11	0.07	0.04	0.1	0.2			0.07	0.01	0.125	0	0.035
	0.11	0.07	0.04	0.1	0.2			0.07	0.01	0.125	0	0.035
	0.11	0.07	0.04	0.1	0.2			0.07	0.01	0.125	0	0.035
	0.11	0.07	0.04	0.1	0.2			0.07	0.01	0.125	0	0.035
	0.11	0.07	0.04	0.1	0.2			0.07	0.01	0.125	0	0.035
	0.11	0.07	0.04	0.1	0.2			0.07	0.01	0.125	0	0.035
	0.11	0.07	0.04	0.1	0.2			0.07	0.01	0.125	0	0.035
	0.11	0.07	0.04	0.1	0.2			0.07	0.01	0.125	0	0.035
	0.11	0.07	0.04	0.1	0.2			0.07	0.01	0.125	0	0.035
	0.11	0.07	0.04	0.1	0.2			0.07	0.01	0.125	0	0.035
	0.11	0.07	0.04	0.1	0.2			0.07	0.01	0.125	0	0.035
	0.11	0.07	0.04	0.1	0.2			0.07	0.01	0.135	0	0.035
	0.11	0.07	0.04	0.1	0.2			0.07	0.01	0.135	0	0.035
	0.11	0.07	0.04	0.1	0.2			0.07	0.01	0.135	0	0.035
	0.11	0.07	0.04	0.1	0.2			0.07	0.01	0.135	0	0.035
	0.11	0.07	0.04	0.1	0.2			0.07	0.01	0.145	0	0.035
	0.11	0.07	0.04	0.1	0.2			0.07	0.01	0.135	0	0.035
	0.11	0.07	0.04	0.1	0.2			0.07	0.01	0.135	0	0.035
	0.11	0.07	0.04	0.1	0.2			0.07	0.01	0.135	0	0.035
	0.11	0.07	0.04	0.1	0.2			0.07	0.01	0.14	0	0.035
	0.11	0.07	0.04	0.1	0.2			0.07	0.01	0.14	0	0.035
	0.11	0.07	0.04	0.1	0.2			0.07	0.01	0.14	0	0.035
	0.11	0.07	0.04	0.1	0.205			0.07	0.01	0.14	0	0.035
	0.11	0.07	0.04	0.1	0.205			0.07	0.01	0.14	0	0.035
	0.11	0.07	0.04	0.1	0.205			0.07	0.01	0.14	0	0.035
	0.11	0.07	0.04	0.1	0.205			0.07	0.01	0.14	0	0.035
	0.11	0.07	0.04	0.1	0.205			0.07	0.01	0.14	0	0.035
	0.11	0.07	0.04	0.1	0.205			0.07	0.01	0.14	0	0.035
	0.11	0.07	0.04	0.1	0.205			0.07	0.01	0.14	0	0.035
	0.11	0.07	0.04	0.1	0.205			0.075	0.01	0.14	0	0.035
	0.11	0.07	0.04	0.1	0.205			0.075	0.01	0.14	0	0.035
	0.11	0.07	0.04	0.1	0.205			0.075	0.01	0.14	0	0.035
	0.11	0.07	0.04	0.1	0.205			0.075	0.01	0.14	0	0.035
	0.11	0.07	0.04	0.1	0.205			0.075	0.01	0.14	0	0.035
	0.11	0.07	0.04	0.1	0.205			0.075	0.01	0.14	0	0.035
	0.11	0.07	0.04	0.1	0.205			0.075	0.01	0.14	0	0.035
	0.11	0.07	0.04	0.1	0.205			0.075	0.01	0.14	0	0.035
	0.11	0.07	0.04	0.1	0.205			0.075	0.01	0.14	0	0.035
	0.11	0.07	0.04	0.1	0.205			0.075	0.01	0.165	0	0.035
	0.11	0.07	0.04	0.1	0.205			0.08	0.01	0.165	0	0.04
	0.11	0.07	0.04	0.1	0.205			0.1	0.01	0.165	0	0.04
	0.11	0.07	0.04	0.1	0.205			0.105	0.01	0.165	0	0.04
	0.11	0.07	0.04	0.1	0.205			0.105	0.01	0.165	0	0.04
	0.11	0.07	0.04	0.1	0.205			0.11	0.01	0.18	0	0.04
	0.11	0.07	0.04	0.1	0.205			0.11	0.01	0.18	0	0.04
	0.11	0.07	0.04	0.1	0.205			0.11	0.01	0.185	0	0.04
	0.11	0.07	0.04	0.1	0.205			0.11	0.01	0.185	0	0.04
	0.11	0.07	0.04	0.1	0.205			0.115	0.01	0.185	0	0.04
	0.11	0.07	0.04	0.1	0.205			0.12	0.01	0.185	0	0.04
	0.11	0.07	0.04	0.1	0.205			0.13	0.01	0.195	0	0.04
	0.11	0.07	0.04	0.1	0.205			0.13	0.01	0.195	0	0.04
	0.11	0.07	0.04	0.1	0.205			0.13	0.01	0.195	0	0.04
	0.11	0.07	0.04	0.1	0.205			0.13	0.01	0.185	0	0.04
	0.11	0.07	0.04	0.1	0.205			0.13	0.01	0.185	0	0.04
	0.11	0.07	0.04	0.1	0.205			0.13	0.01	0.185	0	0.04
	0.11	0.07	0.04	0.1	0.205			0.135	0.01	0.19	0	0.04
	0.11	0.07	0.04	0.1	0.205			0.135	0.01	0.19	0	0.04
	0.11	0.07	0.04	0.1	0.205			0.135	0.01	0.19	0	0.04
	0.11	0.07	0.04	0.1	0.205			0.135	0.01	0.19	0	0.04
	0.11	0.07	0.04	0.1	0.205			0.155	0.01	0.19	0	0.04
	0.11	0.07	0.04	0.1	0.205			0.155	0.01	0.21	0	0.04
	0.11	0.07	0.04	0.1	0.205			0.155	0.01	0.21	0	0.04
	0.11	0.07	0.04	0.1	0.205			0.16	0.01	0.21	0	0.04
	0.11	0.07	0.04	0.1	0.235			0.16	0.01	0.21	0	0.04
	0.11	0.07	0.04	0.1	0.235			0.16	0.01	0.21	0	0.04
	0.11	0.07	0.04	0.1	0.235			0.16	0.01	0.21	0	0.04
	0.11	0.07	0.04	0.1	0.235			0.16	0.01	0.21	0	0.04
	0.11	0.07	0.04	0.1	0.235			0.17	0.01	0.21	0	0.04
	0.11	0.07	0.04	0.1	0.235			0.17	0.01	0.21	0	0.04
	0.11	0.07	0.04	0.1	0.235			0.175	0.01	0.21	0	0.04
	0.11	0.07	0.04	0.1	0.235			0.18	0.01	0.21	0	0.04
	0.11	0.07	0.04	0.1	0.235			0.18	0.01	0.21	0	0.04
	0.11	0.07	0.04	0.1	0.235			0.18	0.01	0.21	0	0.04
	0.11	0.07	0.04	0.1	0.235			0.18	0.01	0.21	0	0.04
	0.11	0.07	0.04	0.1	0.235			0.18	0.01	0.215	0	0.04
	0.11	0.07	0.04	0.1	0.235			0.19	0.01	0.215	0	0.04
	0.11	0.07	0.04	0.1	0.235			0.18	0.01	0.23	0	0.04
	0.11	0.07	0.04	0.1	0.235			0.195	0.01	0.23	0	0.04
	0.11	0.07	0.04	0.1	0.235			0.195	0.01	0.23	0	0.04
	0.11	0.07	0.04	0.1	0.235			0.195	0.01	0.23	0	0.04
	0.14	0.07	0.04	0.1	0.235			0.195	0.01	0.23	0	0.04
	0.14	0.07	0.04	0.1	0.235			0.2	0.01	0.235	0	0.04
	0.14	0.07	0.04	0.1	0.235			0.205	0.01	0.245	0	0.04
	0.14	0.07	0.04	0.1	0.235			0.205	0.01	0.245	0	0.04
	0.14	0.07	0.04	0.1	0.235			0.205	0.01	0.245	0	0.04
	0.14	0.07	0.04	0.1	0.235			0.215	0.01	0.245	0	0.04
	0.14	0.07	0.04	0.1	0.235			0.215	0.01	0.245	0	0.04
	0.14	0.07	0.04	0.1	0.235			0.22	0.01	0.245	0	0.04
	0.14	0.07	0.04	0.1	0.235			0.22	0.01	0.245	0	0.04
	0.14	0.07	0.04	0.1	0.235			0.22	0.01	0.25	0	0.04
	0.14	0.07	0.04	0.1	0.235			0.22	0.01	0.25	0	0.04
	0.14	0.07	0.04	0.1	0.235			0.22	0.01	0.25	0	0.04
	0.14	0.07	0.04	0.1	0.235			0.22	0.01	0.26	0	0.04
	0.14	0.07	0.04	0.1	0.235			0.23	0.01	0.26	0	0.04
	0.14	0.07	0.04	0.1	0.235			0.235	0.01	0.26	0	0.04
	0.14	0.07	0.04	0.1	0.235			0.235	0.01	0.26	0	0.04
	0.14	0.07	0.04	0.1	0.235			0.235	0.01	0.26	0	0.04
	0.14	0.07	0.04	0.1	0.235			0.235	0.01	0.265	0	0.04
	0.14	0.07	0.04	0.1	0.235			0.235	0.01	0.27	0	0.04
	0.14	0.07	0.04	0.1	0.235			0.235	0.01	0.27	0	0.04
	0.175	0.07	0.04	0.1	0.235			0.235	0.01	0.27	0	0.04
	0.18	0.07	0.04	0.1	0.235			0.235	0.01	0.27	0	0.04
	0.18	0.07	0.105	0.1	0.235			0.235	0.01	0.27	0	0.04
	0.18	0.07	0.105	0.1	0.235			0.235	0.01	0.27	0	0.04
	0.18	0.07	0.105	0.1	0.235			0.235	0.01	0.27	0	0.04
	0.18	0.07	0.105	0.1	0.235			0.235	0.01	0.27	0	0.04
	0.18	0.07	0.105	0.1	0.235			0.235	0.01	0.27	0	0.04
	0.18	0.07	0.105	0.1	0.235			0.235	0.01	0.27	0	0.04
	0.18	0.07	0.105	0.1	0.235			0.235	0.01	0.27	0	0.04
	0.18	0.07	0.105	0.1	0.235			0.235	0.01	0.27	0	0.04
	0.18	0.07	0.105	0.1	0.255			0.235	0.01	0.27	0	0.04
	0.18	0.07	0.105	0.1	0.255			0.235	0.01	0.27	0	0.04
	0.18	0.07	0.105	0.1	0.255			0.235	0.01	0.27	0	0.04
	0.18	0.07	0.105	0.1	0.255			0.235	0.015	0.275	0	0.04
	0.18	0.07	0.105	0.1	0.255			0.235	0.015	0.275	0	0.04
	0.18	0.07	0.105	0.1	0.255			0.235	0.015	0.275	0	0.04
	0.18	0.07	0.105	0.1	0.255			0.235	0.015	0.275	0	0.04
	0.18	0.07	0.105	0.1	0.255			0.235	0.015	0.275	0	0.04
	0.18	0.07	0.105	0.1	0.255			0.235	0.015	0.275	0	0.04
	0.18	0.07	0.105	0.1	0.255			0.235	0.015	0.275	0	0.04
	0.18	0.07	0.105	0.1	0.255			0.235	0.015	0.275	0	0.04
	0.18	0.07	0.105	0.1	0.255			0.235	0.015	0.28	0	0.04
	0.18	0.07	0.105	0.1	0.255			0.235	0.015	0.28	0	0.04
	0.205	0.07	0.105	0.1	0.255			0.235	0.015	0.28	0	0.04
	0.205	0.07	0.105	0.1	0.255			0.235	0.015	0.28	0	0.04
	0.205	0.07	0.105	0.1	0.255			0.235	0.015	0.28	0	0.04
	0.205	0.07	0.105	0.1	0.255			0.235	0.015	0.29	0	0.04
	0.205	0.07	0.105	0.1	0.255			0.235	0.015	0.29	0	0.04
	0.205	0.07	0.105	0.1	0.255			0.235	0.015	0.29	0	0.04
	0.205	0.07	0.105	0.1	0.255			0.235	0.015	0.29	0	0.04
	0.205	0.07	0.105	0.1	0.255			0.235	0.015	0.29	0	0.04
	0.205	0.07	0.105	0.1	0.255			0.235	0.015	0.29	0	0.04
	0.205	0.07	0.105	0.1	0.255			0.235	0.015	0.29	0	0.04
	0.205	0.07	0.105	0.1	0.255			0.235	0.015	0.29	0	0.04
	0.205	0.07	0.105	0.1	0.255			0.235	0.015	0.29	0	0.04
	0.205	0.07	0.105	0.1	0.255			0.235	0.015	0.29	0	0.04
	0.205	0.07	0.105	0.1	0.255			0.235	0.015	0.29	0	0.04
	0.205	0.07	0.105	0.1	0.255			0.235	0.015	0.3	0	0.04
	0.205	0.07	0.105	0.1	0.255			0.235	0.015	0.3	0	0.04
	0.205	0.07	0.105	0.1	0.255			0.235	0.015	0.305	0	0.04
	0.205	0.07	0.105	0.1	0.255			0.235	0.015	0.305	0	0.04
	0.205	0.07	0.105	0.1	0.255			0.235	0.015	0.305	0	0.04
	0.205	0.07	0.105	0.1	0.255			0.235	0.015	0.305	0	0.04
	0.205	0.07	0.105	0.1	0.255			0.235	0.015	0.305	0	0.04
	0.205	0.07	0.105	0.1	0.255			0.235	0.015	0.305	0	0.04
	0.205	0.07	0.105	0.1	0.255			0.235	0.015	0.305	0	0.04
	0.205	0.07	0.105	0.1	0.255			0.235	0.015	0.305	0	0.04
	0.205	0.07	0.105	0.1	0.255			0.235	0.015	0.305	0	0.04
	0.205	0.07	0.105	0.1	0.255			0.235	0.015	0.305	0	0.04
	0.205	0.07	0.105	0.1	0.255			0.235	0.015	0.305	0	0.04
	0.205	0.07	0.105	0.1	0.255			0.235	0.015	0.305	0	0.04
	0.205	0.07	0.105	0.1	0.255			0.235	0.015	0.305	0	0.04
	0.205	0.07	0.105	0.1	0.255			0.235	0.015	0.305	0	0.04
	0.205	0.07	0.105	0.1	0.255			0.235	0.015	0.305	0	0.04
	0.205	0.07	0.105	0.1	0.255			0.235	0.015	0.305	0	0.04
	0.205	0.07	0.105	0.1	0.255			0.235	0.015	0.305	0	0.04
	0.205	0.07	0.105	0.1	0.255			0.235	0.015	0.305	0	0.04
	0.205	0.07	0.105	0.1	0.255			0.235	0.015	0.305	0	0.04
	0.205	0.07	0.105	0.1	0.255			0.235	0.015	0.305	0	0.04
	0.235	0.07	0.105	0.1	0.255			0.235	0.015	0.305	0	0.04
	0.225	0.07	0.105	0.1	0.255			0.235	0.015	0.305	0	0.04
	0.23	0.07	0.105	0.1	0.255			0.235	0.015	0.305	0	0.04
	0.23	0.07	0.105	0.1	0.255			0.235	0.015	0.305	0	0.04
	0.23	0.07	0.105	0.1	0.255			0.235	0.015	0.305	0	0.04
	0.23	0.07	0.105	0.1	0.255			0.235	0.015	0.305	0	0.04
	0.23	0.07	0.105	0.1	0.255			0.235	0.015	0.305	0	0.04
	0.23	0.07	0.105	0.1	0.255			0.235	0.015	0.305	0	0.04
	0.23	0.07	0.105	0.1	0.255			0.235	0.015	0.305	0	0.04
	0.23	0.07	0.105	0.1	0.255			0.235	0.015	0.305	0	0.04
	0.23	0.07	0.105	0.1	0.255			0.235	0.015	0.305	0	0.04
	0.23	0.07	0.105	0.1	0.255			0.235	0.015	0.305	0	0.04
	0.23	0.07	0.105	0.1	0.255			0.235	0.015	0.305	0	0.04
	0.23	0.07	0.105	0.1	0.255			0.235	0.015	0.31	0	0.04
	0.23	0.07	0.105	0.1	0.255			0.235	0.015	0.31	0	0.04
	0.23	0.07	0.105	0.1	0.255			0.235	0.015	0.31	0	0.04
	0.23	0.07	0.105	0.1	0.255			0.235	0.015	0.31	0	0.04
	0.23	0.07	0.105	0.1	0.255			0.235	0.015	0.31	0	0.04
	0.23	0.07	0.105	0.1	0.255			0.235	0.015	0.31	0	0.04
	0.23	0.07	0.105	0.1	0.255			0.235	0.015	0.31	0	0.04
	0.23	0.07	0.105	0.1	0.255			0.235	0.015	0.31	0	0.04
	0.23	0.07	0.105	0.1	0.255			0.235	0.015	0.31	0	0.04
	0.23	0.07	0.105	0.1	0.255			0.235	0.015	0.31	0	0.04
	0.23	0.07	0.105	0.1	0.255			0.235	0.015	0.31	0	0.04
	0.23	0.07	0.105	0.1	0.255			0.235	0.015	0.31	0	0.04
	0.23	0.07	0.105	0.1	0.255			0.235	0.015	0.31	0	0.04
	0.23	0.07	0.105	0.1	0.255			0.235	0.015	0.31	0	0.04
	0.23	0.07	0.105	0.1	0.255			0.235	0.015	0.31	0	0.04
	0.23	0.07	0.105	0.1	0.255			0.235	0.015	0.31	0	0.04
	0.23	0.07	0.105	0.1	0.255			0.235	0.015	0.31	0	0.04
	0.23	0.07	0.105	0.1	0.255			0.235	0.015	0.31	0	0.04
	0.23	0.07	0.105	0.1	0.255			0.235	0.015	0.31	0	0.04
	0.23	0.07	0.105	0.1	0.255			0.235	0.015	0.31	0	0.04
	0.23	0.07	0.105	0.1	0.255			0.235	0.015	0.31	0	0.04
	0.23	0.07	0.105	0.1	0.255			0.235	0.015	0.31	0	0.04
	0.23	0.07	0.105	0.1	0.255			0.235	0.015	0.31	0	0.04
	0.23	0.07	0.105	0.1	0.255			0.24	0.015	0.31	0	0.04
	0.23	0.07	0.105	0.1	0.255			0.24	0.015	0.31	0	0.04
	0.23	0.07	0.105	0.1	0.255			0.24	0.015	0.31	0	0.04
	0.23	0.07	0.105	0.1	0.255			0.24	0.015	0.31	0	0.04
	0.23	0.07	0.105	0.1	0.255			0.24	0.015	0.31	0	0.04
	0.23	0.07	0.105	0.1	0.255			0.24	0.015	0.31	0	0.04
	0.23	0.07	0.105	0.1	0.255			0.24	0.015	0.31	0	0.04
	0.23	0.07	0.105	0.1	0.255			0.24	0.015	0.31	0	0.04
	0.23	0.07	0.105	0.1	0.255			0.24	0.015	0.31	0	0.04
	0.23	0.07	0.105	0.1	0.255			0.24	0.015	0.31	0	0.04
	0.23	0.07	0.105	0.1	0.255			0.24	0.015	0.31	0	0.04
	0.23	0.07	0.105	0.1	0.255			0.24	0.015	0.31	0	0.04
	0.23	0.07	0.105	0.1	0.255			0.24	0.015	0.31	0	0.04
	0.23	0.07	0.105	0.1	0.255			0.24	0.015	0.31	0	0.04
	0.23	0.07	0.105	0.1	0.255			0.24	0.015	0.31	0	0.04
	0.23	0.07	0.105	0.1	0.255			0.24	0.015	0.31	0	0.04
	0.23	0.07	0.105	0.1	0.255			0.24	0.015	0.31	0	0.04
	0.23	0.07	0.105	0.1	0.255			0.24	0.015	0.31	0	0.04
	0.23	0.07	0.105	0.1	0.255			0.24	0.015	0.31	0	0.04
	0.23	0.07	0.105	0.1	0.255			0.24	0.015	0.31	0	0.04
	0.23	0.07	0.105	0.1	0.255			0.24	0.015	0.31	0	0.04
	0.23	0.07	0.1	0.1	0.255			0.24	0.015	0.31	0	0.04
	0.23	0.07	0.105	0.1	0.255			0.24	0.015	0.31	0	0.04
	0.225	0.07	0.105	0.1	0.255			0.24	0.015	0.31	0	0.04
	0.26	0.07	0.105	0.1	0.255			0.24	0.015	0.31	0	0.04
	0.26	0.07	0.105	0.1	0.255			0.24	0.015	0.31	0	0.04
	0.26	0.07	0.105	0.1	0.255			0.24	0.015	0.31	0	0.04
	0.265	0.07	0.105	0.1	0.255			0.24	0.015	0.31	0	0.04
	0.26	0.07	0.105	0.1	0.255			0.24	0.015	0.31	0	0.04
	0.26	0.07	0.105	0.1	0.255			0.24	0.015	0.31	0	0.04
	0.26	0.07	0.105	0.1	0.255			0.24	0.015	0.31	0	0.04
	0.26	0.07	0.105	0.1	0.255			0.24	0.015	0.31	0	0.04
	0.26	0.07	0.105	0.1	0.255			0.24	0.015	0.31	0	0.04
	0.26	0.07	0.105	0.1	0.255			0.24	0.015	0.31	0	0.04
	0.26	0.07	0.105	0.1	0.255			0.24	0.015	0.31	0	0.04
	0.26	0.07	0.105	0.1	0.255			0.24	0.015	0.31	0	0.04
	0.26	0.07	0.105	0.1	0.255			0.24	0.015	0.31	0	0.04
	0.265	0.07	0.105	0.1	0.255			0.24	0.015	0.31	0	0.04
	0.265	0.07	0.105	0.1	0.255			0.24	0.015	0.31	0	0.04
	0.265	0.07	0.105	0.1	0.255			0.24	0.015	0.31	0	0.04
	0.265	0.07	0.105	0.1	0.255			0.24	0.015	0.31	0	0.04
	0.265	0.07	0.105	0.1	0.255			0.24	0.015	0.31	0	0.04
	0.265	0.07	0.105	0.1	0.255			0.24	0.015	0.31	0	0.04
	0.265	0.07	0.105	0.1	0.255			0.24	0.015	0.31	0	0.04
	0.265	0.07	0.105	0.1	0.255			0.24	0.015	0.31	0	0.04
	0.265	0.07	0.105	0.1	0.255			0.24	0.015	0.31	0	0.04
	0.265	0.07	0.105	0.1	0.255			0.24	0.015	0.31	0	0.04
	0.265	0.07	0.105	0.1	0.255			0.24	0.015	0.31	0	0.04
	0.265	0.07	0.105	0.135	0.255			0.24	0.015	0.31	0	0.04
	0.265	0.07	0.105	0.135	0.255			0.24	0.015	0.31	0	0.04
	0.265	0.07	0.105	0.135	0.255			0.24	0.015	0.31	0	0.04
	0.265	0.07	0.105	0.135	0.255			0.24	0.015	0.31	0	0.04
	0.265	0.07	0.105	0.135	0.255			0.24	0.015	0.31	0	0.04
	0.265	0.07	0.105	0.135	0.255			0.24	0.015	0.31	0	0.04
	0.265	0.07	0.105	0.135	0.255			0.24	0.015	0.31	0	0.04
	0.265	0.07	0.105	0.14	0.255			0.245	0.015	0.31	0	0.04
	0.265	0.07	0.105	0.14	0.255			0.245	0.015	0.31	0	0.04
	0.265	0.07	0.105	0.14	0.255			0.245	0.015	0.31	0	0.04
	0.265	0.07	0.105	0.14	0.255			0.245	0.015	0.31	0	0.04
	0.265	0.07	0.105	0.14	0.255			0.245	0.015	0.31	0	0.04
	0.265	0.07	0.105	0.14	0.255			0.245	0.015	0.31	0	0.04
	0.265	0.07	0.105	0.14	0.255			0.245	0.015	0.31	0	0.04
	0.265	0.07	0.105	0.14	0.255			0.245	0.015	0.31	0	0.04
	0.265	0.07	0.105	0.14	0.255			0.245	0.015	0.31	0	0.04
	0.265	0.07	0.105	0.14	0.255			0.245	0.015	0.31	0	0.04
	0.265	0.07	0.105	0.14	0.255			0.245	0.015	0.31	0	0.04
	0.265	0.07	0.105	0.14	0.255			0.245	0.015	0.31	0	0.04
	0.265	0.07	0.105	0.14	0.255			0.245	0.015	0.31	0	0.04
	0.265	0.07	0.105	0.14	0.255			0.245	0.015	0.31	0	0.04
	0.265	0.07	0.105	0.14	0.255			0.245	0.015	0.31	0	0.04
	0.265	0.07	0.105	0.14	0.255			0.245	0.015	0.31	0	0.04
	0.265	0.07	0.105	0.14	0.255			0.245	0.015	0.31	0	0.04
	0.265	0.07	0.105	0.14	0.255			0.245	0.015	0.31	0	0.04
	0.265	0.07	0.105	0.14	0.255			0.245	0.015	0.31	0	0.04
	0.265	0.07	0.105	0.14	0.255			0.245	0.015	0.31	0	0.04
	0.265	0.07	0.105	0.14	0.255			0.245	0.015	0.31	0	0.04
	0.265	0.07	0.105	0.14	0.255			0.245	0.015	0.31	0	0.04
	0.265	0.07	0.105	0.14	0.255			0.245	0.015	0.31	0	0.04
	0.265	0.07	0.105	0.14	0.255			0.245	0.015	0.31	0	0.04
	0.265	0.07	0.105	0.14	0.255			0.245	0.015	0.31	0	0.04
	0.265	0.07	0.105	0.14	0.255			0.245	0.015	0.31	0	0.04
	0.265	0.07	0.105	0.14	0.255			0.245	0.015	0.31	0	0.04
	0.265	0.07	0.105	0.14	0.255			0.245	0.015	0.31	0	0.04
	0.265	0.07	0.105	0.14	0.255			0.245	0.015	0.31	0	0.04
	0.265	0.07	0.105	0.14	0.255			0.245	0.015	0.31	0	0.04
	0.265	0.07	0.105	0.14	0.255			0.245	0.015	0.31	0	0.04
	0.265	0.07	0.105	0.14	0.255			0.245	0.015	0.31	0	0.04
	0.265	0.07	0.105	0.14	0.255			0.245	0.015	0.31	0	0.04
	0.265	0.07	0.105	0.14	0.255			0.245	0.015	0.31	0	0.04
	0.265	0.07	0.105	0.14	0.255			0.245	0.015	0.31	0	0.04
	0.265	0.07	0.105	0.14	0.255			0.245	0.015	0.31	0	0.04
	0.265	0.07	0.105	0.14	0.255			0.245	0.015	0.31	0	0.04
	0.265	0.07	0.105	0.14	0.255			0.245	0.015	0.31	0	0.04
	0.265	0.07	0.105	0.14	0.255			0.245	0.015	0.31	0	0.04
	0.265	0.07	0.105	0.14	0.255			0.245	0.015	0.31	0	0.04
	0.265	0.07	0.105	0.14	0.255			0.245	0.015	0.31	0	0.04
	0.265	0.07	0.105	0.14	0.255			0.245	0.015	0.31	0	0.04
	0.265	0.07	0.105	0.14	0.255			0.245	0.015	0.31	0	0.04
	0.265	0.07	0.105	0.14	0.255			0.245	0.015	0.31	0	0.04
	0.265	0.07	0.105	0.14	0.255			0.245	0.015	0.31	0	0.04
	0.265	0.07	0.105	0.14	0.255			0.245	0.015	0.31	0	0.04
	0.265	0.07	0.105	0.14	0.255			0.245	0.015	0.31	0	0.04
	0.265	0.07	0.105	0.14	0.255			0.245	0.015	0.31	0	0.04
	0.265	0.07	0.105	0.14	0.255			0.245	0.015	0.31	0	0.04
	0.265	0.07	0.105	0.14	0.255			0.245	0.015	0.31	0	0.04
	0.265	0.07	0.105	0.14	0.255			0.245	0.015	0.31	0	0.04
	0.265	0.07	0.105	0.14	0.255			0.245	0.015	0.31	0	0.04
	0.265	0.07	0.105	0.14	0.255			0.245	0.015	0.31	0	0.04
	0.265	0.07	0.105	0.14	0.255			0.245	0.015	0.31	0	0.04
	0.265	0.07	0.105	0.14	0.255			0.245	0.015	0.31	0	0.04
	0.265	0.07	0.105	0.14	0.255			0.245	0.015	0.31	0	0.04
	0.265	0.07	0.105	0.14	0.255			0.245	0.015	0.31	0	0.04
	0.265	0.07	0.105	0.14	0.255			0.245	0.015	0.31	0	0.04
	0.265	0.07	0.105	0.14	0.255			0.245	0.015	0.31	0	0.04
	0.265	0.07	0.105	0.14	0.255			0.245	0.015	0.31	0	0.04
	0.265	0.07	0.105	0.14	0.255			0.245	0.015	0.31	0	0.04
	0.265	0.07	0.105	0.14	0.255			0.245	0.015	0.31	0	0.04
	0.265	0.07	0.105	0.14	0.255			0.245	0.015	0.31	0	0.04
	0.265	0.07	0.105	0.14	0.255			0.245	0.015	0.31	0	0.04
	0.265	0.07	0.105	0.14	0.255			0.245	0.015	0.31	0	0.04
	0.265	0.07	0.105	0.14	0.255			0.245	0.015	0.31	0	0.04
	0.265	0.07	0.105	0.14	0.255			0.245	0.015	0.31	0	0.04
	0.265	0.07	0.105	0.14	0.255			0.245	0.015	0.31	0	0.04
	0.265	0.07	0.105	0.14	0.255			0.245	0.015	0.31	0	0.04
	0.265	0.07	0.105	0.14	0.255			0.245	0.015	0.31	0	0.04
	0.265	0.07	0.105	0.14	0.255			0.245	0.015	0.31	0	0.04
	0.265	0.07	0.105	0.14	0.255			0.245	0.015	0.31	0	0.04
	0.265	0.07	0.105	0.14	0.255			0.245	0.015	0.31	0	0.04
	0.265	0.07	0.105	0.145	0.255			0.245	0.015	0.31	0	0.04
	0.265	0.07	0.105	0.19	0.255			0.245	0.015	0.31	0	0.04
	0.265	0.07	0.105	0.19	0.255			0.245	0.015	0.31	0	0.04
	0.265	0.07	0.105	0.19	0.255			0.245	0.015	0.31	0	0.04
	0.265	0.07	0.105	0.19	0.255			0.245	0.015	0.31	0	0.04
	0.265	0.07	0.105	0.19	0.255			0.245	0.015	0.31	0	0.04
	0.265	0.07	0.105	0.19	0.255			0.245	0.015	0.31	0	0.04
	0.265	0.07	0.105	0.19	0.255			0.245	0.015	0.31	0	0.04
	0.265	0.07	0.105	0.19	0.255			0.245	0.015	0.31	0	0.04
	0.265	0.07	0.105	0.19	0.255			0.245	0.015	0.31	0	0.04
	0.265	0.07	0.105	0.19	0.255			0.245	0.015	0.31	0	0.04
	0.265	0.07	0.105	0.19	0.255			0.245	0.015	0.31	0	0.04
	0.265	0.07	0.105	0.19	0.255			0.245	0.015	0.31	0	0.04
	0.265	0.07	0.105	0.19	0.255			0.245	0.015	0.31	0	0.04
	0.265	0.07	0.105	0.19	0.255			0.245	0.015	0.31	0	0.04
	0.265	0.07	0.105	0.19	0.255			0.245	0.015	0.31	0	0.04
	0.265	0.07	0.105	0.19	0.255			0.245	0.015	0.31	0	0.04
	0.265	0.07	0.105	0.19	0.255			0.245	0.015	0.31	0	0.04
	0.27	0.07	0.105	0.19	0.255			0.245	0.015	0.31	0	0.04
	0.27	0.07	0.105	0.19	0.255			0.245	0.015	0.31	0	0.04
	0.27	0.07	0.105	0.19	0.255			0.245	0.015	0.31	0	0.04
	0.27	0.07	0.105	0.19	0.255			0.245	0.015	0.31	0	0.04
	0.27	0.07	0.105	0.19	0.255			0.245	0.015	0.31	0	0.04
	0.27	0.07	0.105	0.19	0.255			0.245	0.015	0.31	0	0.04
	0.27	0.07	0.105	0.19	0.255			0.245	0.015	0.31	0	0.04
	0.27	0.07	0.105	0.19	0.255			0.245	0.015	0.31	0	0.04
	0.27	0.07	0.105	0.19	0.255			0.245	0.015	0.31	0	0.04
	0.27	0.07	0.105	0.19	0.255			0.245	0.015	0.31	0	0.04
	0.27	0.07	0.105	0.19	0.255			0.245	0.015	0.31	0	0.04
	0.27	0.07	0.105	0.19	0.255			0.245	0.015	0.31	0	0.04
	0.27	0.07	0.105	0.19	0.255			0.245	0.015	0.31	0	0.04
	0.27	0.07	0.105	0.19	0.255			0.245	0.015	0.31	0	0.04
	0.27	0.07	0.105	0.19	0.255			0.245	0.015	0.31	0	0.04
	0.27	0.07	0.105	0.19	0.255			0.245	0.015	0.31	0	0.04
	0.27	0.07	0.105	0.19	0.255			0.245	0.015	0.31	0	0.04
	0.27	0.07	0.105	0.19	0.255			0.245	0.015	0.31	0	0.04
	0.27	0.07	0.105	0.19	0.255			0.245	0.015	0.31	0	0.04
	0.27	0.07	0.105	0.19	0.255			0.245	0.015	0.31	0	0.04
	0.27	0.07	0.105	0.19	0.255			0.245	0.015	0.31	0	0.04
	0.27	0.07	0.105	0.19	0.255			0.245	0.015	0.31	0	0.04
	0.27	0.07	0.105	0.19	0.255			0.245	0.015	0.31	0	0.04
	0.27	0.07	0.105	0.19	0.255			0.245	0.015	0.31	0	0.04
	0.27	0.07	0.105	0.195	0.255			0.245	0.015	0.31	0	0.04
	0.27	0.07	0.105	0.195	0.255			0.245	0.015	0.31	0	0.04
	0.27	0.07	0.105	0.195	0.255			0.245	0.015	0.31	0	0.04
	0.27	0.07	0.105	0.195	0.255			0.245	0.015	0.31	0	0.04
	0.27	0.07	0.105	0.195	0.255			0.245	0.015	0.31	0	0.04
	0.27	0.07	0.105	0.195	0.255			0.245	0.015	0.31	0	0.04
	0.27	0.07	0.105	0.195	0.255			0.245	0.015	0.31	0	0.04
	0.27	0.07	0.105	0.195	0.255			0.245	0.015	0.31	0	0.04
	0.27	0.07	0.105	0.195	0.255			0.245	0.015	0.31	0	0.04
	0.27	0.07	0.105	0.195	0.255			0.245	0.015	0.31	0	0.04
	0.27	0.07	0.105	0.195	0.255			0.245	0.015	0.31	0	0.04
	0.27	0.07	0.105	0.195	0.255			0.245	0.015	0.31	0	0.04
	0.27	0.07	0.105	0.195	0.255			0.245	0.015	0.31	0	0.04
	0.27	0.07	0.105	0.195	0.255			0.245	0.015	0.31	0	0.04
	0.27	0.07	0.105	0.195	0.255			0.245	0.015	0.31	0	0.04
	0.27	0.07	0.105	0.195	0.255			0.245	0.015	0.31	0	0.04
	0.27	0.07	0.105	0.195	0.255			0.245	0.015	0.31	0	0.04
	0.27	0.07	0.105	0.21	0.255			0.245	0.015	0.31	0	0.04
	0.27	0.07	0.105	0.21	0.255			0.245	0.015	0.31	0	0.04
	0.27	0.07	0.105	0.21	0.255			0.245	0.015	0.31	0	0.04
	0.27	0.07	0.105	0.21	0.255			0.245	0.015	0.31	0	0.04
	0.27	0.07	0.105	0.21	0.255			0.245	0.015	0.31	0	0.04
	0.27	0.07	0.105	0.21	0.255			0.245	0.015	0.31	0	0.04
	0.27	0.07	0.105	0.21	0.255			0.245	0.015	0.31	0	0.04
	0.27	0.07	0.105	0.21	0.255			0.245	0.015	0.31	0	0.04
	0.27	0.07	0.105	0.21	0.255			0.245	0.015	0.31	0	0.04
	0.27	0.07	0.105	0.21	0.255			0.245	0.015	0.31	0	0.04
	0.27	0.07	0.105	0.21	0.255			0.245	0.015	0.31	0	0.04
	0.27	0.07	0.105	0.21	0.255			0.245	0.015	0.31	0	0.04
	0.27	0.07	0.105	0.21	0.255			0.245	0.015	0.31	0	0.04
	0.27	0.07	0.105	0.21	0.255			0.245	0.015	0.31	0	0.04
	0.27	0.07	0.105	0.21	0.255			0.245	0.015	0.31	0	0.04
	0.27	0.07	0.105	0.21	0.235			0.245	0.015	0.31	0	0.04
	0.27	0.07	0.105	0.21	0.235			0.245	0.015	0.31	0	0.04
	0.27	0.07	0.105	0.21	0.235			0.245	0.015	0.31	0	0.04
	0.27	0.07	0.105	0.21	0.235			0.245	0.015	0.31	0	0.04
	0.27	0.07	0.105	0.21	0.235			0.245	0.015	0.31	0	0.04
	0.27	0.075	0.105	0.21	0.235			0.245	0.015	0.31	0	0.04
	0.27	0.07	0.105	0.21	0.235			0.245	0.015	0.31	0	0.04
	0.27	0.07	0.105	0.21	0.235			0.245	0.015	0.31	0	0.04
	0.27	0.07	0.105	0.21	0.305			0.245	0.015	0.31	0	0.04
	0.27	0.07	0.105	0.21	0.305			0.245	0.015	0.31	0	0.04
	0.27	0.07	0.105	0.21	0.305			0.245	0.015	0.31	0	0.04
	0.27	0.07	0.105	0.21	0.305			0.245	0.015	0.31	0	0.04
	0.27	0.07	0.105	0.21	0.305			0.245	0.015	0.31	0	0.04
	0.27	0.07	0.105	0.21	0.305			0.245	0.015	0.31	0	0.04
	0.27	0.07	0.105	0.21	0.305			0.245	0.015	0.31	0	0.04
	0.27	0.07	0.105	0.21	0.305			0.245	0.015	0.31	0	0.04
	0.27	0.07	0.105	0.21	0.305			0.245	0.015	0.31	0	0.04
	0.27	0.07	0.105	0.21	0.305			0.245	0.015	0.31	0	0.04
	0.27	0.07	0.105	0.21	0.305			0.245	0.015	0.31	0	0.04
	0.27	0.07	0.105	0.21	0.305			0.245	0.015	0.31	0	0.04
	0.27	0.07	0.105	0.21	0.305			0.245	0.015	0.31	0	0.04
	0.27	0.07	0.105	0.21	0.305			0.245	0.015	0.31	0	0.04
	0.27	0.07	0.105	0.21	0.305			0.245	0.015	0.31	0.03	0.04
	0.27	0.07	0.105	0.21	0.305			0.245	0.015	0.31	0.03	0.04
	0.27	0.07	0.105	0.21	0.305			0.245	0.015	0.31	0.03	0.04
	0.27	0.07	0.105	0.21	0.305			0.245	0.015	0.31	0.03	0.04
	0.27	0.07	0.105	0.21	0.305			0.245	0.015	0.31	0.03	0.04
	0.27	0.07	0.105	0.21	0.305			0.245	0.015	0.31	0.03	0.04
	0.27	0.07	0.105	0.21	0.305			0.245	0.015	0.31	0.03	0.04
	0.27	0.07	0.105	0.21	0.305			0.245	0.015	0.31	0.03	0.04
	0.27	0.07	0.105	0.21	0.305			0.245	0.015	0.31	0.03	0.04
	0.27	0.07	0.105	0.21	0.305			0.245	0.015	0.31	0.03	0.04
	0.27	0.07	0.105	0.21	0.305			0.245	0.015	0.31	0.03	0.04
	0.27	0.07	0.105	0.21	0.305			0.245	0.015	0.31	0.03	0.04
	0.27	0.07	0.105	0.21	0.305			0.245	0.015	0.31	0.03	0.04
	0.27	0.07	0.105	0.21	0.305			0.245	0.015	0.31	0.035	0.04
	0.27	0.07	0.105	0.21	0.305			0.245	0.015	0.31	0.05	0.04
	0.27	0.07	0.105	0.21	0.305			0.245	0.015	0.31	0.05	0.04
	0.27	0.07	0.105	0.21	0.305			0.245	0.015	0.31	0.06	0.04
	0.27	0.07	0.105	0.21	0.305			0.245	0.015	0.31	0.06	0.04
	0.27	0.07	0.105	0.21	0.305			0.245	0.015	0.31	0.06	0.04
	0.27	0.07	0.105	0.21	0.305			0.245	0.015	0.31	0.06	0.04
	0.27	0.07	0.105	0.21	0.305			0.245	0.015	0.31	0.06	0.04
	0.27	0.07	0.105	0.21	0.305			0.245	0.015	0.31	0.06	0.04
	0.27	0.07	0.105	0.21	0.305			0.245	0.015	0.31	0.06	0.04
	0.27	0.07	0.105	0.21	0.305			0.245	0.015	0.31	0.06	0.04
	0.27	0.07	0.105	0.21	0.305			0.245	0.015	0.31	0.06	0.04
	0.27	0.07	0.105	0.21	0.305			0.245	0.015	0.31	0.06	0.04
	0.27	0.07	0.105	0.21	0.305			0.245	0.015	0.31	0.06	0.04
	0.27	0.07	0.105	0.21	0.305			0.245	0.015	0.31	0.06	0.04
	0.27	0.07	0.105	0.21	0.305			0.245	0.015	0.31	0.06	0.04
	0.27	0.07	0.105	0.21	0.305			0.245	0.015	0.31	0.06	0.04
	0.27	0.07	0.105	0.215	0.305			0.245	0.015	0.31	0.06	0.04
	0.27	0.07	0.105	0.215	0.305			0.245	0.015	0.31	0.06	0.04
	0.27	0.07	0.105	0.215	0.305			0.245	0.015	0.31	0.06	0.04
	0.27	0.07	0.105	0.215	0.305			0.245	0.015	0.31	0.06	0.04
	0.27	0.07	0.105	0.215	0.305			0.245	0.015	0.31	0.06	0.04
	0.27	0.07	0.105	0.215	0.305			0.245	0.015	0.31	0.06	0.04
	0.27	0.07	0.105	0.215	0.305			0.245	0.015	0.31	0.06	0.04
	0.27	0.07	0.105	0.215	0.305			0.245	0.015	0.31	0.06	0.04
	0.27	0.07	0.105	0.215	0.305			0.245	0.015	0.31	0.06	0.04
	0.27	0.07	0.105	0.215	0.305			0.245	0.015	0.31	0.06	0.04
	0.27	0.07	0.105	0.215	0.305			0.245	0.015	0.31	0.06	0.04
	0.27	0.07	0.105	0.215	0.305			0.245	0.015	0.31	0.06	0.04
	0.27	0.07	0.105	0.265	0.305			0.245	0.015	0.31	0.06	0.04
	0.27	0.07	0.105	0.265	0.305			0.245	0.015	0.31	0.06	0.04
	0.27	0.07	0.105	0.265	0.305			0.245	0.015	0.31	0.06	0.04
	0.27	0.07	0.105	0.265	0.305			0.245	0.015	0.31	0.06	0.04
	0.27	0.07	0.105	0.265	0.305			0.245	0.015	0.31	0.06	0.04
	0.27	0.07	0.105	0.265	0.305			0.245	0.015	0.31	0.06	0.04
	0.27	0.07	0.105	0.265	0.305			0.245	0.015	0.31	0.06	0.04
	0.27	0.07	0.105	0.265	0.305			0.245	0.015	0.31	0.06	0.04
	0.27	0.07	0.105	0.265	0.305			0.245	0.015	0.31	0.06	0.04
	0.27	0.07	0.105	0.265	0.305			0.245	0.015	0.31	0.06	0.04
	0.27	0.07	0.105	0.265	0.305			0.245	0.015	0.31	0.06	0.04
	0.27	0.07	0.105	0.265	0.305			0.245	0.015	0.31	0.06	0.04
	0.27	0.07	0.105	0.265	0.305			0.245	0.015	0.31	0.06	0.04
	0.27	0.07	0.105	0.265	0.305			0.245	0.015	0.31	0.06	0.04
	0.27	0.07	0.105	0.265	0.305			0.245	0.015	0.31	0.06	0.04
	0.27	0.07	0.105	0.265	0.305			0.245	0.015	0.31	0.06	0.04
	0.27	0.07	0.105	0.265	0.305			0.245	0.015	0.31	0.06	0.04
	0.27	0.07	0.105	0.265	0.305			0.245	0.015	0.31	0.06	0.04
	0.27	0.07	0.105	0.265	0.305			0.245	0.015	0.31	0.1	0.04
	0.27	0.07	0.105	0.265	0.305			0.245	0.015	0.31	0.1	0.04
	0.27	0.07	0.105	0.265	0.305			0.245	0.015	0.31	0.115	0.04
	0.27	0.07	0.105	0.265	0.305			0.245	0.015	0.31	0.115	0.04
	0.27	0.07	0.105	0.265	0.305			0.245	0.015	0.31	0.125	0.04
	0.27	0.07	0.105	0.265	0.305			0.245	0.015	0.31	0.125	0.04
	0.27	0.07	0.105	0.265	0.305			0.245	0.015	0.31	0.125	0.04
	0.27	0.07	0.105	0.265	0.305			0.245	0.015	0.31	0.125	0.04
	0.27	0.07	0.105	0.265	0.305			0.245	0.015	0.31	0.125	0.04
	0.27	0.07	0.105	0.265	0.305			0.245	0.015	0.31	0.125	0.04
	0.27	0.07	0.105	0.265	0.305			0.245	0.015	0.31	0.125	0.04
	0.27	0.07	0.105	0.265	0.305			0.245	0.015	0.31	0.125	0.04
	0.27	0.07	0.105	0.265	0.305			0.245	0.015	0.31	0.125	0.04
	0.27	0.07	0.105	0.265	0.305			0.245	0.015	0.31	0.125	0.04
	0.27	0.07	0.105	0.265	0.305			0.245	0.015	0.31	0.125	0.04
	0.27	0.07	0.105	0.265	0.4			0.245	0.015	0.31	0.125	0.04
	0.27	0.07	0.105	0.265	0.4			0.245	0.015	0.31	0.125	0.04
	0.27	0.07	0.105	0.265	0.4			0.245	0.015	0.31	0.125	0.04
	0.27	0.07	0.105	0.265	0.4			0.245	0.015	0.31	0.125	0.04
	0.27	0.07	0.105	0.265	0.4			0.245	0.015	0.31	0.125	0.04
	0.27	0.07	0.105	0.265	0.405			0.245	0.015	0.31	0.125	0.04
	0.27	0.07	0.105	0.265	0.405			0.245	0.015	0.31	0.125	0.04
	0.27	0.07	0.105	0.265	0.405			0.245	0.015	0.31	0.125	0.04
	0.27	0.07	0.105	0.265	0.405			0.245	0.015	0.31	0.125	0.04
	0.27	0.07	0.105	0.265	0.405			0.245	0.015	0.31	0.125	0.04
	0.27	0.07	0.105	0.265	0.405			0.245	0.015	0.31	0.125	0.04
	0.27	0.07	0.105	0.265	0.405			0.245	0.015	0.31	0.125	0.04
	0.27	0.07	0.105	0.265	0.405			0.245	0.015	0.31	0.125	0.04
	0.27	0.07	0.105	0.265	0.405			0.245	0.015	0.31	0.125	0.04
	0.27	0.07	0.105	0.265	0.405			0.245	0.015	0.31	0.125	0.04
	0.27	0.07	0.105	0.265	0.405			0.245	0.015	0.31	0.125	0.04
	0.27	0.07	0.105	0.265	0.405			0.245	0.015	0.31	0.125	0.04
	0.27	0.07	0.105	0.265	0.405			0.245	0.015	0.31	0.125	0.04
	0.27	0.07	0.105	0.265	0.405			0.245	0.015	0.31	0.125	0.04
	0.27	0.07	0.105	0.265	0.405			0.245	0.015	0.31	0.125	0.04
	0.27	0.07	0.105	0.265	0.405			0.245	0.015	0.31	0.125	0.04
	0.27	0.07	0.105	0.265	0.405			0.245	0.015	0.31	0.125	0.04
	0.27	0.07	0.105	0.265	0.405			0.245	0.015	0.31	0.125	0.05
	0.27	0.07	0.105	0.265	0.405			0.245	0.015	0.31	0.125	0.05
	0.27	0.07	0.105	0.265	0.405			0.245	0.015	0.31	0.125	0.05
	0.27	0.07	0.105	0.265	0.405			0.245	0.015	0.31	0.125	0.05
	0.27	0.07	0.105	0.265	0.405			0.245	0.015	0.31	0.125	0.05
	0.27	0.07	0.105	0.265	0.405			0.245	0.015	0.31	0.125	0.065
	0.27	0.07	0.105	0.265	0.405			0.245	0.015	0.31	0.125	0.1
	0.27	0.07	0.105	0.265	0.405			0.245	0.01	0.31	0.125	0.1
	0.27	0.07	0.105	0.265	0.405			0.245	0.015	0.31	0.125	0.1
	0.27	0.07	0.105	0.265	0.405			0.245	0.015	0.31	0.125	0.1
	0.27	0.07	0.105	0.265	0.405			0.245	0.015	0.31	0.125	0.1
	0.27	0.07	0.105	0.265	0.405			0.245	0.015	0.31	0.125	0.1
	0.27	0.07	0.105	0.265	0.405			0.245	0.015	0.31	0.125	0.1
	0.27	0.07	0.105	0.265	0.405			0.245	0.015	0.31	0.125	0.11
	0.27	0.07	0.105	0.265	0.405			0.245	0.015	0.31	0.125	0.11
	0.27	0.07	0.105	0.265	0.405			0.245	0.015	0.31	0.125	0.11
	0.27	0.07	0.105	0.265	0.405			0.245	0.015	0.31	0.125	0.11
	0.27	0.07	0.105	0.265	0.405			0.245	0.015	0.31	0.125	0.11
	0.27	0.07	0.105	0.265	0.405			0.245	0.015	0.31	0.125	0.11
	0.27	0.07	0.105	0.265	0.405			0.245	0.015	0.31	0.125	0.11
	0.27	0.07	0.105	0.265	0.405			0.245	0.015	0.31	0.125	0.11
	0.27	0.07	0.105	0.265	0.405			0.245	0.015	0.31	0.125	0.11
	0.27	0.075	0.105	0.265	0.405			0.245	0.015	0.31	0.125	0.11
	0.27	0.075	0.105	0.265	0.405			0.245	0.015	0.31	0.125	0.11
	0.3	0.075	0.105	0.265	0.405			0.245	0.015	0.31	0.125	0.11
	0.3	0.075	0.105	0.265	0.405			0.245	0.015	0.31	0.125	0.11
	0.3	0.075	0.105	0.265	0.405			0.245	0.015	0.31	0.125	0.11
	0.3	0.075	0.105	0.265	0.405			0.245	0.015	0.31	0.125	0.11
	0.3	0.075	0.105	0.265	0.405			0.245	0.015	0.31	0.125	0.11
	0.3	0.075	0.105	0.265	0.405			0.245	0.015	0.31	0.125	0.12
	0.3	0.075	0.105	0.265	0.405			0.245	0.015	0.31	0.125	0.12
	0.3	0.075	0.105	0.265	0.405			0.245	0.015	0.31	0.125	0.125
	0.3	0.075	0.105	0.265	0.405			0.245	0.015	0.31	0.125	0.125
	0.3	0.075	0.105	0.265	0.405			0.245	0.015	0.31	0.125	0.13
	0.3	0.075	0.105	0.265	0.405			0.245	0.015	0.31	0.125	0.13
	0.3	0.075	0.105	0.265	0.405			0.245	0.015	0.31	0.125	0.13
	0.3	0.075	0.105	0.265	0.405			0.245	0.015	0.31	0.125	0.13
	0.3	0.075	0.105	0.265	0.405			0.245	0.015	0.31	0.125	0.13
	0.3	0.075	0.105	0.265	0.43			0.245	0.015	0.31	0.125	0.13
	0.3	0.075	0.105	0.265	0.43			0.245	0.015	0.31	0.125	0.13
	0.3	0.075	0.105	0.265	0.43			0.245	0.015	0.31	0.125	0.13
	0.3	0.075	0.105	0.265	0.43			0.245	0.015	0.31	0.125	0.13
	0.3	0.075	0.105	0.265	0.43			0.245	0.015	0.31	0.125	0.13
	0.3	0.075	0.105	0.265	0.43			0.245	0.015	0.31	0.125	0.13
	0.3	0.075	0.105	0.265	0.43			0.245	0.015	0.31	0.125	0.13
	0.3	0.075	0.105	0.265	0.43			0.245	0.015	0.31	0.125	0.13
	0.3	0.075	0.105	0.265	0.43			0.245	0.015	0.31	0.125	0.13
	0.3	0.075	0.105	0.265	0.43			0.245	0.015	0.31	0.125	0.13
	0.3	0.075	0.105	0.265	0.43			0.245	0.015	0.31	0.125	0.13
	0.3	0.075	0.105	0.265	0.43			0.245	0.015	0.31	0.125	0.135
	0.3	0.075	0.105	0.265	0.43			0.245	0.015	0.31	0.125	0.14
	0.3	0.075	0.105	0.265	0.43			0.245	0.015	0.31	0.125	0.14
	0.3	0.075	0.105	0.265	0.43			0.245	0.015	0.31	0.125	0.145
	0.3	0.075	0.105	0.265	0.43			0.245	0.015	0.31	0.125	0.145
	0.3	0.075	0.105	0.265	0.43			0.245	0.015	0.31	0.125	0.145
	0.3	0.075	0.105	0.265	0.43			0.245	0.015	0.31	0.125	0.145
	0.3	0.075	0.105	0.265	0.43			0.245	0.015	0.31	0.125	0.145
	0.3	0.075	0.105	0.265	0.43			0.245	0.015	0.31	0.125	0.15
	0.3	0.075	0.105	0.265	0.43			0.245	0.015	0.31	0.125	0.16
	0.3	0.075	0.105	0.265	0.43			0.245	0.015	0.31	0.125	0.16
	0.3	0.075	0.105	0.265	0.43			0.245	0.015	0.31	0.125	0.16
	0.3	0.075	0.105	0.265	0.43			0.245	0.015	0.31	0.125	0.17
	0.3	0.075	0.105	0.265	0.43			0.245	0.015	0.31	0.125	0.17
	0.3	0.075	0.105	0.265	0.43			0.245	0.015	0.31	0.125	0.175
	0.3	0.075	0.105	0.265	0.43			0.245	0.015	0.31	0.125	0.175
	0.3	0.075	0.105	0.265	0.43			0.245	0.015	0.31	0.125	0.175
	0.3	0.075	0.105	0.265	0.43			0.245	0.015	0.31	0.125	0.185
	0.3	0.075	0.105	0.265	0.43			0.245	0.015	0.31	0.125	0.185
	0.3	0.075	0.105	0.265	0.43			0.245	0.015	0.31	0.125	0.185
	0.3	0.075	0.105	0.265	0.43			0.245	0.015	0.31	0.125	0.195
	0.3	0.075	0.105	0.265	0.43			0.245	0.015	0.31	0.125	0.195
	0.3	0.075	0.105	0.265	0.43			0.245	0.015	0.31	0.125	0.16
	0.3	0.075	0.105	0.265	0.43			0.245	0.015	0.31	0.125	0.195
	0.3	0.075	0.105	0.265	0.43			0.245	0.015	0.31	0.125	0.2
	0.3	0.075	0.105	0.265	0.43			0.245	0.015	0.31	0.125	0.2
	0.3	0.075	0.105	0.265	0.43			0.245	0.015	0.31	0.125	0.2
	0.3	0.075	0.105	0.265	0.43			0.245	0.015	0.31	0.125	0.2
	0.3	0.075	0.105	0.265	0.43			0.245	0.015	0.31	0.125	0.2
	0.3	0.075	0.105	0.265	0.48			0.245	0.015	0.31	0.125	0.2
	0.3	0.075	0.105	0.265	0.48			0.245	0.015	0.31	0.125	0.2
	0.3	0.075	0.105	0.265	0.48			0.245	0.015	0.31	0.125	0.2
	0.3	0.075	0.105	0.265	0.48			0.245	0.015	0.31	0.125	0.2
	0.3	0.075	0.105	0.265	0.48			0.245	0.015	0.31	0.125	0.2
	0.3	0.075	0.105	0.265	0.48			0.245	0.015	0.31	0.125	0.2
	0.3	0.075	0.105	0.265	0.48			0.245	0.015	0.31	0.125	0.2
	0.3	0.075	0.105	0.265	0.48			0.245	0.015	0.31	0.125	0.2
	0.3	0.075	0.105	0.265	0.48			0.245	0.015	0.31	0.125	0.2
	0.3	0.075	0.105	0.265	0.48			0.245	0.015	0.31	0.125	0.2
	0.3	0.075	0.105	0.265	0.48			0.245	0.015	0.31	0.125	0.2
	0.3	0.075	0.105	0.265	0.48			0.245	0.015	0.31	0.125	0.2
	0.3	0.075	0.105	0.265	0.48			0.245	0.015	0.31	0.125	0.2
	0.3	0.075	0.105	0.265	0.48			0.245	0.015	0.31	0.125	0.2
	0.3	0.075	0.105	0.265	0.48			0.245	0.015	0.31	0.125	0.2
	0.3	0.075	0.105	0.265	0.48			0.245	0.015	0.31	0.125	0.2
	0.3	0.075	0.105	0.265	0.485			0.245	0.015	0.31	0.125	0.2
	0.3	0.075	0.105	0.265	0.5			0.245	0.015	0.31	0.125	0.2
	0.3	0.075	0.105	0.265	0.5			0.245	0.015	0.31	0.125	0.2
	0.3	0.075	0.105	0.265	0.5			0.245	0.015	0.31	0.125	0.2
	0.3	0.075	0.105	0.265	0.5			0.245	0.015	0.31	0.125	0.2
	0.3	0.075	0.105	0.265	0.5			0.245	0.015	0.31	0.125	0.2
	0.3	0.075	0.105	0.265	0.5			0.245	0.015	0.31	0.125	0.2
	0.3	0.075	0.105	0.265	0.5			0.245	0.015	0.31	0.125	0.2
	0.3	0.075	0.105	0.265	0.5			0.245	0.015	0.31	0.125	0.2
	0.3	0.075	0.105	0.265	0.5			0.245	0.015	0.31	0.125	0.2
	0.3	0.075	0.105	0.265	0.5			0.245	0.015	0.31	0.125	0.2
	0.3	0.075	0.105	0.265	0.5			0.245	0.015	0.31	0.125	0.2
	0.3	0.075	0.105	0.265	0.5			0.245	0.015	0.31	0.125	0.2
	0.3	0.075	0.105	0.265	0.5			0.245	0.015	0.31	0.125	0.2
	0.3	0.075	0.105	0.265	0.5			0.245	0.015	0.31	0.125	0.2
	0.3	0.075	0.105	0.265	0.5			0.245	0.015	0.31	0.125	0.2
	0.3	0.075	0.105	0.265	0.5			0.245	0.015	0.31	0.125	0.2
	0.3	0.075	0.105	0.265	0.5			0.245	0.015	0.31	0.125	0.2
	0.3	0.075	0.105	0.265	0.5			0.245	0.015	0.31	0.125	0.2
	0.3	0.075	0.105	0.265	0.5			0.245	0.015	0.31	0.125	0.2
	0.3	0.075	0.105	0.265	0.5			0.245	0.015	0.31	0.125	0.2
	0.3	0.075	0.105	0.265	0.5			0.245	0.015	0.31	0.125	0.2
	0.3	0.075	0.105	0.265	0.5			0.245	0.015	0.31	0.125	0.2
	0.3	0.075	0.1	0.265	0.5			0.245	0.015	0.31	0.125	0.2
	0.3	0.075	0.105	0.265	0.5			0.245	0.015	0.31	0.125	0.2
	0.3	0.08	0.105	0.265	0.5			0.245	0.015	0.31	0.125	0.2
	0.3	0.08	0.105	0.265	0.5			0.245	0.015	0.31	0.125	0.2
	0.3	0.08	0.105	0.265	0.5			0.245	0.015	0.31	0.125	0.2
	0.3	0.08	0.105	0.265	0.5			0.245	0.015	0.31	0.125	0.2
	0.3	0.08	0.105	0.265	0.5			0.245	0.015	0.31	0.125	0.2
	0.3	0.08	0.105	0.265	0.5			0.245	0.015	0.31	0.125	0.2
	0.3	0.08	0.105	0.265	0.5			0.245	0.015	0.31	0.125	0.2
	0.3	0.08	0.105	0.265	0.5			0.245	0.015	0.31	0.125	0.2
	0.3	0.08	0.105	0.265	0.5			0.245	0.015	0.31	0.125	0.2
	0.3	0.08	0.105	0.265	0.5			0.245	0.015	0.31	0.125	0.2
	0.3	0.08	0.105	0.265	0.5			0.245	0.015	0.31	0.125	0.2
	0.3	0.08	0.105	0.265	0.5			0.245	0.015	0.31	0.125	0.2
	0.3	0.08	0.105	0.265	0.5			0.245	0.015	0.31	0.125	0.2
	0.3	0.08	0.105	0.265	0.5			0.245	0.015	0.31	0.125	0.2
	0.3	0.08	0.105	0.265	0.5			0.245	0.015	0.31	0.125	0.2
	0.3	0.08	0.105	0.265	0.5			0.245	0.015	0.31	0.125	0.2
	0.3	0.08	0.105	0.265	0.5			0.245	0.015	0.31	0.125	0.2
	0.3	0.08	0.105	0.265	0.5			0.245	0.015	0.31	0.125	0.2
	0.3	0.08	0.105	0.265	0.5			0.245	0.015	0.31	0.125	0.2
	0.3	0.08	0.105	0.265	0.5			0.245	0.015	0.31	0.125	0.2
	0.3	0.08	0.105	0.265	0.5			0.245	0.015	0.31	0.125	0.2
	0.3	0.08	0.105	0.265	0.5			0.245	0.015	0.31	0.125	0.2
	0.3	0.08	0.105	0.265	0.5			0.245	0.015	0.31	0.125	0.2
	0.3	0.08	0.105	0.265	0.5			0.245	0.015	0.31	0.125	0.2
	0.3	0.08	0.105	0.265	0.5			0.245	0.015	0.31	0.125	0.2
	0.3	0.08	0.105	0.265	0.5			0.245	0.015	0.31	0.125	0.2
	0.3	0.08	0.105	0.265	0.5			0.245	0.015	0.31	0.125	0.2
	0.3	0.085	0.105	0.265	0.5			0.245	0.015	0.31	0.125	0.2
	0.3	0.08	0.105	0.265	0.5			0.245	0.015	0.31	0.125	0.2
	0.3	0.08	0.105	0.265	0.5			0.245	0.015	0.31	0.125	0.2
	0.3	0.08	0.105	0.265	0.5			0.245	0.015	0.31	0.125	0.2
	0.3	0.08	0.105	0.265	0.5			0.245	0.015	0.31	0.125	0.2
	0.3	0.08	0.105	0.265	0.5			0.245	0.015	0.31	0.125	0.2
	0.3	0.08	0.105	0.265	0.5			0.245	0.015	0.31	0.125	0.2
	0.3	0.08	0.105	0.265	0.5			0.245	0.015	0.31	0.125	0.2
	0.3	0.08	0.105	0.265	0.5			0.245	0.015	0.31	0.125	0.2
	0.3	0.08	0.105	0.265	0.5			0.245	0.015	0.31	0.125	0.2
	0.3	0.08	0.105	0.265	0.5			0.245	0.015	0.31	0.125	0.2
	0.3	0.08	0.105	0.265	0.5			0.245	0.015	0.31	0.125	0.2
	0.3	0.08	0.105	0.265	0.5			0.245	0.015	0.31	0.125	0.2
	0.3	0.08	0.105	0.265	0.5			0.245	0.015	0.31	0.125	0.2
	0.3	0.08	0.105	0.265	0.5			0.245	0.015	0.31	0.125	0.2
	0.3	0.08	0.105	0.265	0.5			0.245	0.015	0.31	0.125	0.2
	0.3	0.08	0.105	0.265	0.5			0.245	0.015	0.31	0.125	0.2
	0.3	0.08	0.105	0.265	0.5			0.245	0.015	0.31	0.125	0.2
	0.3	0.08	0.105	0.265	0.5			0.245	0.015	0.31	0.125	0.2
	0.3	0.08	0.105	0.265	0.5			0.245	0.015	0.31	0.125	0.2
	0.3	0.08	0.105	0.265	0.5			0.245	0.015	0.31	0.125	0.2
	0.3	0.08	0.105	0.265	0.5			0.245	0.015	0.31	0.125	0.2
	0.3	0.08	0.105	0.265	0.5			0.245	0.015	0.31	0.125	0.2
	0.3	0.08	0.105	0.265	0.5			0.245	0.015	0.31	0.125	0.2
	0.3	0.08	0.105	0.265	0.5			0.245	0.015	0.31	0.125	0.2
	0.3	0.08	0.105	0.265	0.5			0.245	0.015	0.31	0.125	0.2
	0.3	0.08	0.105	0.265	0.5			0.245	0.015	0.31	0.125	0.2
	0.3	0.08	0.105	0.265	0.5			0.245	0.015	0.31	0.125	0.2
	0.3	0.08	0.105	0.265	0.5			0.245	0.015	0.31	0.125	0.2
	0.3	0.08	0.105	0.265	0.5			0.245	0.015	0.31	0.125	0.2
	0.3	0.08	0.105	0.265	0.5			0.245	0.015	0.31	0.125	0.2
	0.3	0.08	0.105	0.265	0.5			0.245	0.015	0.31	0.125	0.2
	0.3	0.08	0.105	0.265	0.5			0.245	0.015	0.31	0.125	0.2
	0.3	0.08	0.105	0.265	0.5			0.245	0.015	0.31	0.125	0.2
	0.3	0.08	0.105	0.265	0.5			0.245	0.015	0.31	0.125	0.2
	0.3	0.08	0.105	0.265	0.5			0.245	0.015	0.31	0.125	0.2
	0.3	0.08	0.105	0.265	0.5			0.245	0.015	0.31	0.125	0.2
	0.3	0.08	0.105	0.265	0.5			0.245	0.015	0.31	0.125	0.2
	0.3	0.08	0.105	0.265	0.5			0.245	0.015	0.31	0.125	0.2
	0.3	0.08	0.105	0.265	0.5			0.245	0.015	0.31	0.125	0.2
	0.3	0.08	0.105	0.265	0.5			0.245	0.015	0.31	0.125	0.2
	0.3	0.08	0.105	0.265	0.5			0.245	0.015	0.31	0.125	0.2
	0.3	0.08	0.105	0.265	0.5			0.245	0.015	0.31	0.125	0.2
	0.3	0.08	0.105	0.265	0.5			0.245	0.015	0.31	0.125	0.2
	0.3	0.08	0.105	0.265	0.5			0.245	0.015	0.31	0.125	0.2
	0.3	0.08	0.105	0.265	0.5			0.245	0.015	0.31	0.125	0.2
	0.3	0.08	0.105	0.265	0.5			0.245	0.015	0.31	0.125	0.2
	0.3	0.08	0.105	0.265	0.5			0.245	0.015	0.31	0.125	0.2
	0.3	0.08	0.105	0.265	0.5			0.245	0.015	0.31	0.125	0.2
	0.3	0.08	0.105	0.265	0.5			0.245	0.015	0.31	0.125	0.2
	0.3	0.08	0.105	0.265	0.5			0.245	0.015	0.31	0.125	0.2
	0.3	0.08	0.105	0.265	0.5			0.245	0.015	0.31	0.125	0.2
	0.3	0.08	0.105	0.265	0.5			0.245	0.015	0.31	0.125	0.2
	0.3	0.08	0.105	0.265	0.5			0.245	0.015	0.31	0.125	0.2
	0.3	0.08	0.105	0.265	0.5			0.245	0.015	0.31	0.125	0.2
	0.3	0.08	0.105	0.265	0.5			0.245	0.015	0.31	0.125	0.2
	0.3	0.08	0.105	0.265	0.5			0.245	0.015	0.31	0.125	0.2
	0.3	0.08	0.105	0.265	0.5			0.245	0.015	0.31	0.125	0.2
	0.3	0.08	0.105	0.265	0.5			0.245	0.015	0.31	0.125	0.2
	0.3	0.08	0.105	0.265	0.5			0.245	0.015	0.31	0.125	0.2
	0.3	0.08	0.105	0.265	0.5			0.245	0.015	0.31	0.125	0.2
	0.3	0.08	0.105	0.265	0.5			0.245	0.015	0.31	0.125	0.2
	0.3	0.08	0.105	0.27	0.5			0.245	0.015	0.31	0.125	0.2
	0.3	0.08	0.105	0.27	0.5			0.245	0.015	0.31	0.125	0.2
	0.3	0.08	0.105	0.27	0.5			0.245	0.015	0.31	0.125	0.2
	0.3	0.08	0.105	0.27	0.5			0.245	0.015	0.31	0.125	0.2
	0.3	0.08	0.105	0.27	0.5			0.245	0.015	0.31	0.125	0.2
	0.3	0.08	0.105	0.27	0.5			0.245	0.015	0.31	0.125	0.2
	0.3	0.08	0.105	0.27	0.5			0.245	0.015	0.31	0.125	0.2
	0.3	0.08	0.105	0.27	0.5			0.245	0.015	0.31	0.125	0.2
	0.3	0.08	0.105	0.27	0.5			0.245	0.015	0.31	0.125	0.2
	0.3	0.08	0.105	0.27	0.5			0.245	0.015	0.31	0.125	0.2
	0.3	0.08	0.105	0.27	0.5			0.245	0.015	0.31	0.125	0.2
	0.3	0.08	0.105	0.27	0.5			0.245	0.015	0.31	0.125	0.2
	0.3	0.08	0.105	0.27	0.5			0.245	0.015	0.31	0.125	0.2
	0.3	0.08	0.105	0.27	0.5			0.245	0.015	0.31	0.125	0.2
	0.3	0.08	0.105	0.27	0.5			0.245	0.015	0.31	0.125	0.2
	0.3	0.08	0.105	0.27	0.5			0.245	0.015	0.31	0.125	0.2
	0.3	0.08	0.105	0.27	0.5			0.245	0.015	0.31	0.125	0.2
	0.3	0.08	0.145	0.27	0.5			0.245	0.015	0.31	0.125	0.2
	0.3	0.08	0.145	0.27	0.5			0.245	0.015	0.31	0.125	0.2
	0.3	0.08	0.145	0.27	0.5			0.245	0.015	0.31	0.125	0.2
	0.3	0.08	0.145	0.27	0.5			0.245	0.015	0.31	0.125	0.2
	0.3	0.08	0.145	0.27	0.5			0.245	0.015	0.31	0.125	0.2
	0.3	0.08	0.145	0.27	0.5			0.245	0.015	0.31	0.125	0.2
	0.3	0.08	0.145	0.27	0.5			0.245	0.015	0.31	0.125	0.2
	0.3	0.08	0.145	0.27	0.5			0.245	0.015	0.31	0.125	0.2
	0.3	0.08	0.145	0.27	0.5			0.245	0.015	0.31	0.125	0.2
	0.3	0.08	0.145	0.27	0.5			0.245	0.015	0.31	0.125	0.2
	0.3	0.08	0.145	0.27	0.5			0.245	0.015	0.31	0.125	0.2
	0.3	0.08	0.145	0.27	0.5			0.245	0.015	0.31	0.125	0.2
	0.3	0.08	0.145	0.27	0.5			0.245	0.015	0.31	0.125	0.2
	0.3	0.08	0.145	0.27	0.5			0.245	0.015	0.31	0.125	0.2
	0.3	0.08	0.145	0.27	0.5			0.245	0.015	0.31	0.125	0.2
	0.3	0.08	0.145	0.27	0.5			0.245	0.015	0.31	0.125	0.2
	0.3	0.08	0.145	0.27	0.5			0.245	0.015	0.31	0.125	0.2
	0.3	0.08	0.145	0.27	0.5			0.245	0.015	0.31	0.125	0.2
	0.3	0.08	0.145	0.27	0.5			0.245	0.015	0.31	0.125	0.2
	0.3	0.08	0.145	0.27	0.5			0.245	0.015	0.31	0.125	0.2
	0.3	0.08	0.145	0.27	0.5			0.245	0.015	0.31	0.125	0.2
	0.3	0.08	0.145	0.27	0.5			0.245	0.015	0.31	0.125	0.2
	0.3	0.085	0.145	0.27	0.5			0.245	0.015	0.31	0.125	0.2
	0.3	0.085	0.145	0.27	0.5			0.245	0.015	0.31	0.125	0.2
	0.3	0.085	0.145	0.27	0.5			0.25	0.015	0.31	0.125	0.2
	0.3	0.085	0.145	0.27	0.5			0.25	0.015	0.31	0.125	0.2
	0.3	0.085	0.145	0.27	0.5			0.25	0.015	0.31	0.125	0.2
	0.3	0.085	0.145	0.27	0.5			0.25	0.015	0.31	0.125	0.2
	0.3	0.085	0.145	0.27	0.5			0.25	0.015	0.31	0.125	0.2
	0.3	0.085	0.145	0.27	0.5			0.25	0.015	0.31	0.125	0.2
	0.3	0.085	0.145	0.27	0.5			0.25	0.015	0.31	0.125	0.2
	0.3	0.085	0.145	0.27	0.5			0.25	0.015	0.31	0.125	0.2
	0.3	0.085	0.145	0.27	0.5			0.25	0.015	0.31	0.125	0.2
	0.3	0.085	0.145	0.27	0.5			0.25	0.015	0.31	0.125	0.2
	0.3	0.085	0.145	0.27	0.5			0.25	0.015	0.31	0.125	0.2
	0.3	0.085	0.145	0.27	0.5			0.25	0.015	0.31	0.125	0.2
	0.3	0.085	0.145	0.27	0.5			0.25	0.015	0.31	0.125	0.2
	0.3	0.085	0.145	0.27	0.5			0.25	0.015	0.31	0.125	0.2
	0.3	0.085	0.145	0.27	0.5			0.25	0.015	0.31	0.125	0.2
	0.3	0.085	0.145	0.27	0.5			0.25	0.015	0.31	0.125	0.2
	0.3	0.085	0.145	0.27	0.5			0.25	0.015	0.31	0.125	0.2
	0.3	0.085	0.145	0.27	0.5			0.25	0.015	0.31	0.125	0.2
	0.3	0.085	0.145	0.27	0.5			0.25	0.015	0.31	0.125	0.2
	0.3	0.085	0.145	0.27	0.5			0.25	0.015	0.31	0.125	0.2
	0.3	0.085	0.145	0.27	0.5			0.25	0.015	0.31	0.125	0.2
	0.3	0.085	0.145	0.27	0.5			0.25	0.015	0.31	0.125	0.2
	0.3	0.085	0.145	0.27	0.5			0.25	0.015	0.31	0.125	0.2
	0.3	0.085	0.145	0.27	0.5			0.25	0.015	0.31	0.125	0.2
	0.3	0.085	0.145	0.275	0.5			0.25	0.015	0.31	0.125	0.2
	0.3	0.085	0.145	0.275	0.5			0.25	0.015	0.31	0.125	0.2
	0.3	0.085	0.145	0.275	0.5			0.25	0.015	0.31	0.125	0.2
	0.3	0.085	0.145	0.275	0.5			0.25	0.015	0.31	0.125	0.2
	0.3	0.085	0.145	0.275	0.5			0.25	0.015	0.31	0.125	0.2
	0.3	0.085	0.145	0.275	0.5			0.25	0.015	0.31	0.125	0.2
	0.3	0.085	0.145	0.275	0.5			0.25	0.015	0.31	0.125	0.2
	0.3	0.085	0.145	0.275	0.5			0.25	0.015	0.31	0.125	0.2
	0.3	0.085	0.145	0.275	0.5			0.25	0.015	0.31	0.125	0.2
	0.3	0.085	0.145	0.275	0.5			0.25	0.015	0.31	0.125	0.2
	0.3	0.085	0.145	0.275	0.5			0.25	0.015	0.31	0.125	0.2
	0.3	0.085	0.145	0.275	0.5			0.25	0.015	0.31	0.125	0.2
	0.3	0.085	0.145	0.275	0.5			0.25	0.015	0.31	0.125	0.2
	0.3	0.085	0.145	0.275	0.5			0.25	0.015	0.31	0.125	0.2
	0.3	0.085	0.145	0.275	0.5			0.25	0.015	0.31	0.125	0.2
	0.3	0.085	0.145	0.275	0.5			0.25	0.015	0.31	0.125	0.2
	0.3	0.085	0.145	0.275	0.5			0.25	0.015	0.31	0.125	0.2
	0.3	0.085	0.145	0.275	0.5			0.25	0.015	0.31	0.125	0.2
	0.3	0.085	0.145	0.275	0.5			0.25	0.015	0.31	0.125	0.2
	0.3	0.085	0.145	0.275	0.5			0.25	0.015	0.31	0.125	0.2
	0.3	0.085	0.145	0.275	0.5			0.25	0.015	0.31	0.125	0.2
	0.3	0.085	0.145	0.275	0.5			0.25	0.015	0.31	0.125	0.2
	0.3	0.085	0.145	0.275	0.5			0.25	0.015	0.31	0.125	0.2
	0.3	0.085	0.145	0.275	0.5			0.25	0.015	0.31	0.125	0.2
	0.3	0.085	0.145	0.275	0.5			0.25	0.015	0.31	0.125	0.2
	0.3	0.085	0.145	0.275	0.5			0.25	0.015	0.31	0.125	0.2
	0.3	0.085	0.145	0.275	0.5			0.25	0.015	0.31	0.125	0.2
	0.3	0.085	0.145	0.275	0.5			0.25	0.015	0.31	0.125	0.2
	0.3	0.085	0.145	0.275	0.5			0.25	0.015	0.31	0.125	0.2
	0.3	0.085	0.145	0.275	0.5			0.25	0.015	0.31	0.125	0.2
	0.3	0.085	0.145	0.275	0.5			0.25	0.015	0.31	0.125	0.2
	0.3	0.085	0.145	0.275	0.5			0.25	0.015	0.31	0.125	0.2
	0.3	0.085	0.145	0.275	0.5			0.25	0.015	0.31	0.125	0.2
	0.3	0.085	0.145	0.275	0.5			0.25	0.015	0.31	0.125	0.2
	0.3	0.085	0.145	0.275	0.5			0.25	0.015	0.31	0.125	0.2
	0.3	0.085	0.145	0.275	0.5			0.25	0.015	0.31	0.125	0.2
	0.3	0.085	0.145	0.275	0.5			0.25	0.015	0.31	0.125	0.2
	0.3	0.085	0.145	0.275	0.5			0.25	0.015	0.31	0.125	0.2
	0.3	0.085	0.145	0.275	0.5			0.25	0.015	0.31	0.125	0.2
	0.3	0.085	0.145	0.275	0.5			0.25	0.015	0.31	0.125	0.2
	0.3	0.085	0.145	0.275	0.5			0.25	0.015	0.31	0.125	0.2
	0.3	0.085	0.145	0.275	0.5			0.25	0.015	0.31	0.125	0.2
	0.3	0.085	0.145	0.275	0.5			0.25	0.015	0.31	0.125	0.2
	0.3	0.085	0.145	0.275	0.5			0.25	0.015	0.31	0.125	0.2
	0.3	0.085	0.145	0.275	0.5			0.25	0.015	0.31	0.125	0.2
	0.3	0.085	0.145	0.275	0.5			0.25	0.015	0.31	0.125	0.2
	0.3	0.085	0.145	0.275	0.5			0.25	0.015	0.31	0.125	0.2
	0.3	0.085	0.145	0.275	0.5			0.25	0.015	0.31	0.125	0.2
	0.3	0.085	0.145	0.275	0.5			0.25	0.015	0.31	0.125	0.2
	0.3	0.085	0.145	0.275	0.5			0.25	0.015	0.31	0.125	0.2
	0.3	0.085	0.145	0.275	0.5			0.25	0.015	0.31	0.125	0.2
	0.3	0.085	0.145	0.275	0.5			0.25	0.015	0.31	0.125	0.2
	0.3	0.085	0.145	0.275	0.5			0.25	0.015	0.31	0.125	0.2
	0.3	0.085	0.145	0.275	0.5			0.25	0.015	0.31	0.125	0.2
	0.3	0.085	0.145	0.275	0.5			0.25	0.015	0.31	0.125	0.2
	0.3	0.085	0.145	0.275	0.5			0.25	0.015	0.31	0.125	0.2
	0.3	0.085	0.145	0.275	0.5			0.25	0.015	0.31	0.125	0.2
	0.3	0.085	0.145	0.275	0.5			0.25	0.015	0.31	0.125	0.2
	0.3	0.085	0.145	0.275	0.5			0.25	0.015	0.31	0.125	0.2
	0.3	0.085	0.145	0.275	0.5			0.25	0.015	0.31	0.125	0.2
	0.3	0.085	0.145	0.275	0.5			0.25	0.015	0.31	0.125	0.2
	0.3	0.085	0.145	0.275	0.5			0.25	0.015	0.31	0.125	0.2
	0.3	0.085	0.145	0.275	0.5			0.25	0.015	0.31	0.125	0.2
	0.3	0.085	0.145	0.275	0.5			0.25	0.015	0.31	0.125	0.2
	0.3	0.085	0.145	0.275	0.5			0.25	0.015	0.31	0.125	0.2
	0.3	0.085	0.145	0.275	0.5			0.25	0.015	0.31	0.125	0.2
	0.3	0.085	0.145	0.275	0.5			0.25	0.015	0.31	0.125	0.2
	0.3	0.085	0.145	0.275	0.5			0.25	0.015	0.31	0.125	0.2
	0.3	0.085	0.145	0.275	0.5			0.25	0.015	0.31	0.125	0.2
	0.3	0.085	0.145	0.275	0.5			0.25	0.015	0.31	0.125	0.2
	0.3	0.085	0.145	0.275	0.5			0.25	0.015	0.31	0.125	0.2
	0.3	0.085	0.15	0.275	0.5			0.25	0.015	0.31	0.125	0.2
	0.3	0.085	0.15	0.275	0.5			0.25	0.015	0.31	0.125	0.2
	0.3	0.085	0.15	0.275	0.5			0.25	0.015	0.31	0.125	0.2
	0.3	0.085	0.15	0.275	0.5			0.25	0.015	0.31	0.125	0.2
	0.3	0.085	0.15	0.275	0.5			0.25	0.015	0.31	0.125	0.2
	0.3	0.085	0.15	0.275	0.5			0.25	0.015	0.31	0.125	0.2
	0.3	0.085	0.15	0.275	0.5			0.25	0.015	0.31	0.125	0.2
	0.3	0.085	0.15	0.275	0.5			0.25	0.015	0.31	0.125	0.2
	0.3	0.085	0.15	0.275	0.5			0.25	0.015	0.31	0.125	0.2
	0.3	0.085	0.15	0.275	0.5			0.25	0.015	0.31	0.125	0.2
	0.3	0.085	0.15	0.275	0.5			0.25	0.015	0.31	0.125	0.2
	0.3	0.085	0.15	0.275	0.5			0.25	0.015	0.31	0.125	0.2
	0.3	0.085	0.15	0.275	0.5			0.25	0.015	0.31	0.125	0.2
	0.3	0.085	0.15	0.275	0.5			0.25	0.015	0.31	0.125	0.2
	0.3	0.085	0.15	0.275	0.5			0.25	0.015	0.31	0.125	0.2
	0.3	0.085	0.15	0.275	0.5			0.25	0.015	0.31	0.125	0.2
	0.3	0.085	0.15	0.275	0.5			0.25	0.015	0.31	0.125	0.2
	0.3	0.085	0.15	0.275	0.5			0.25	0.015	0.31	0.125	0.2
	0.3	0.085	0.15	0.275	0.5			0.25	0.015	0.31	0.125	0.2
	0.3	0.085	0.15	0.275	0.5			0.25	0.015	0.31	0.125	0.2
	0.3	0.085	0.15	0.275	0.5			0.25	0.015	0.31	0.125	0.2
	0.3	0.085	0.15	0.275	0.5			0.25	0.015	0.31	0.125	0.2
	0.3	0.085	0.15	0.275	0.5			0.25	0.015	0.31	0.125	0.2
	0.3	0.085	0.15	0.275	0.5			0.25	0.015	0.31	0.125	0.2
	0.3	0.085	0.15	0.275	0.5			0.25	0.015	0.31	0.125	0.2
	0.3	0.085	0.15	0.275	0.5			0.25	0.015	0.31	0.125	0.2
	0.3	0.085	0.15	0.275	0.5			0.25	0.015	0.31	0.125	0.2
	0.3	0.085	0.15	0.275	0.5			0.25	0.015	0.31	0.125	0.2
	0.3	0.085	0.15	0.275	0.5			0.25	0.015	0.31	0.125	0.2
	0.3	0.085	0.15	0.275	0.5			0.25	0.015	0.31	0.125	0.2
	0.3	0.085	0.15	0.275	0.5			0.25	0.015	0.31	0.125	0.2
	0.3	0.085	0.15	0.275	0.5			0.25	0.015	0.31	0.125	0.2
	0.3	0.085	0.15	0.275	0.5			0.25	0.015	0.31	0.125	0.2
	0.3	0.085	0.15	0.275	0.5			0.25	0.015	0.31	0.125	0.2
	0.3	0.085	0.15	0.275	0.5			0.25	0.015	0.31	0.125	0.2
	0.3	0.085	0.15	0.275	0.5			0.25	0.015	0.31	0.125	0.2
	0.3	0.085	0.15	0.275	0.5			0.25	0.015	0.31	0.125	0.2
	0.3	0.085	0.15	0.275	0.5			0.25	0.015	0.31	0.125	0.2
	0.3	0.085	0.15	0.3	0.5			0.25	0.015	0.31	0.125	0.2
	0.3	0.085	0.15	0.3	0.5			0.25	0.015	0.315	0.125	0.2
	0.3	0.085	0.15	0.3	0.5			0.25	0.015	0.315	0.125	0.2
	0.3	0.085	0.15	0.3	0.5			0.25	0.015	0.315	0.125	0.2
	0.3	0.085	0.15	0.3	0.5			0.25	0.015	0.315	0.125	0.2
	0.3	0.085	0.15	0.3	0.5			0.25	0.015	0.315	0.125	0.2
	0.3	0.085	0.15	0.3	0.5			0.25	0.015	0.315	0.125	0.2
	0.3	0.085	0.15	0.3	0.5			0.25	0.015	0.315	0.125	0.2
	0.3	0.085	0.15	0.3	0.5			0.25	0.015	0.315	0.125	0.2
	0.3	0.085	0.15	0.3	0.5			0.25	0.015	0.315	0.125	0.2
	0.3	0.085	0.15	0.3	0.5			0.25	0.015	0.32	0.125	0.2
	0.3	0.085	0.15	0.3	0.5			0.25	0.015	0.32	0.125	0.2
	0.3	0.085	0.15	0.3	0.5			0.25	0.015	0.32	0.125	0.2
	0.3	0.085	0.15	0.3	0.5			0.25	0.015	0.32	0.125	0.2
	0.3	0.085	0.15	0.3	0.5			0.25	0.015	0.32	0.125	0.2
	0.3	0.085	0.15	0.3	0.5			0.25	0.015	0.325	0.125	0.2
	0.3	0.085	0.15	0.3	0.5			0.25	0.015	0.325	0.125	0.2
	0.3	0.085	0.15	0.3	0.5			0.25	0.015	0.325	0.125	0.2
	0.3	0.085	0.15	0.3	0.5			0.25	0.015	0.325	0.125	0.2
	0.3	0.085	0.15	0.3	0.5			0.25	0.015	0.325	0.125	0.2
	0.3	0.085	0.15	0.3	0.5			0.25	0.015	0.325	0.125	0.2
	0.3	0.085	0.15	0.3	0.5			0.25	0.015	0.325	0.125	0.2
	0.3	0.085	0.15	0.3	0.5			0.25	0.015	0.325	0.125	0.2
	0.3	0.085	0.15	0.3	0.5			0.25	0.015	0.325	0.125	0.2
	0.3	0.085	0.15	0.3	0.5			0.25	0.015	0.325	0.125	0.2
	0.3	0.085	0.15	0.3	0.5			0.25	0.015	0.325	0.125	0.2
	0.3	0.085	0.15	0.3	0.5			0.25	0.015	0.325	0.125	0.2
	0.3	0.085	0.15	0.3	0.5			0.25	0.015	0.345	0.125	0.2
	0.3	0.085	0.15	0.3	0.5			0.25	0.015	0.345	0.125	0.2
	0.3	0.085	0.15	0.3	0.5			0.25	0.015	0.345	0.125	0.2
	0.3	0.085	0.15	0.3	0.5			0.25	0.015	0.345	0.125	0.2
	0.3	0.085	0.15	0.3	0.5			0.25	0.015	0.345	0.125	0.2
	0.3	0.085	0.15	0.3	0.5			0.25	0.015	0.345	0.125	0.2
	0.3	0.085	0.15	0.3	0.5			0.25	0.015	0.345	0.125	0.2
	0.3	0.085	0.15	0.3	0.5			0.25	0.015	0.345	0.125	0.2
	0.3	0.085	0.15	0.3	0.5			0.25	0.015	0.345	0.125	0.2
	0.3	0.085	0.15	0.3	0.5			0.25	0.015	0.345	0.125	0.2
	0.3	0.085	0.15	0.3	0.5			0.25	0.015	0.345	0.125	0.2
	0.3	0.085	0.15	0.3	0.5			0.25	0.015	0.345	0.125	0.2
	0.3	0.085	0.15	0.3	0.5			0.25	0.015	0.345	0.125	0.2
	0.3	0.085	0.15	0.3	0.5			0.25	0.015	0.345	0.125	0.2
	0.3	0.085	0.15	0.3	0.5			0.25	0.015	0.36	0.125	0.2
	0.3	0.085	0.15	0.3	0.5			0.25	0.015	0.37	0.125	0.2
	0.3	0.085	0.15	0.3	0.5			0.25	0.015	0.37	0.125	0.2
	0.3	0.085	0.15	0.3	0.5			0.25	0.015	0.37	0.125	0.2
	0.3	0.085	0.15	0.3	0.5			0.25	0.015	0.37	0.125	0.2
	0.3	0.085	0.15	0.3	0.5			0.25	0.015	0.37	0.125	0.2
	0.3	0.085	0.15	0.3	0.5			0.25	0.015	0.375	0.125	0.2
	0.3	0.085	0.15	0.3	0.5			0.25	0.015	0.375	0.125	0.2
	0.3	0.085	0.15	0.3	0.5			0.25	0.015	0.375	0.125	0.2
	0.3	0.085	0.15	0.3	0.5			0.25	0.015	0.375	0.125	0.2
	0.3	0.085	0.15	0.3	0.5			0.25	0.015	0.375	0.125	0.2
	0.3	0.085	0.15	0.3	0.5			0.25	0.015	0.38	0.125	0.2
	0.3	0.085	0.15	0.3	0.5			0.25	0.015	0.38	0.125	0.2
	0.3	0.085	0.15	0.3	0.5			0.25	0.015	0.38	0.125	0.2
	0.3	0.085	0.15	0.3	0.5			0.25	0.015	0.38	0.125	0.2
	0.3	0.085	0.15	0.3	0.5			0.25	0.015	0.38	0.125	0.2
	0.3	0.085	0.15	0.3	0.5			0.25	0.015	0.38	0.125	0.2
	0.3	0.085	0.15	0.3	0.5			0.25	0.015	0.38	0.125	0.2
	0.3	0.085	0.15	0.3	0.5			0.25	0.015	0.38	0.125	0.2
	0.3	0.085	0.15	0.3	0.5			0.25	0.015	0.38	0.125	0.2
	0.3	0.085	0.15	0.3	0.5			0.25	0.015	0.38	0.125	0.2
	0.3	0.085	0.15	0.3	0.5			0.25	0.015	0.38	0.125	0.2
	0.3	0.085	0.15	0.3	0.5			0.25	0.015	0.38	0.125	0.2
	0.3	0.085	0.15	0.3	0.5			0.25	0.015	0.38	0.125	0.2
	0.3	0.085	0.15	0.3	0.5			0.25	0.015	0.38	0.125	0.2
	0.3	0.085	0.15	0.3	0.5			0.25	0.015	0.38	0.125	0.2
	0.3	0.085	0.15	0.3	0.5			0.25	0.015	0.38	0.125	0.2
	0.3	0.085	0.15	0.3	0.5			0.25	0.02	0.38	0.125	0.2
	0.3	0.085	0.15	0.3	0.5			0.25	0.02	0.38	0.125	0.2
	0.3	0.085	0.15	0.3	0.5			0.25	0.02	0.39	0.125	0.2
	0.3	0.085	0.15	0.3	0.5			0.25	0.02	0.4	0.125	0.2
	0.3	0.085	0.15	0.3	0.5			0.25	0.02	0.405	0.125	0.2
	0.3	0.085	0.15	0.3	0.5			0.25	0.02	0.405	0.125	0.2
	0.3	0.085	0.15	0.3	0.5			0.25	0.02	0.405	0.125	0.2
	0.3	0.085	0.15	0.3	0.5			0.25	0.02	0.405	0.125	0.2
	0.3	0.085	0.15	0.3	0.5			0.25	0.02	0.405	0.125	0.2
	0.3	0.085	0.15	0.3	0.5			0.25	0.02	0.405	0.125	0.2
	0.3	0.085	0.15	0.3	0.5			0.25	0.02	0.405	0.125	0.2
	0.3	0.085	0.15	0.3	0.5			0.25	0.02	0.405	0.125	0.2
	0.3	0.085	0.17	0.3	0.5			0.25	0.02	0.405	0.125	0.2
	0.3	0.085	0.17	0.3	0.5			0.25	0.02	0.405	0.125	0.2
	0.3	0.085	0.17	0.3	0.5			0.25	0.02	0.405	0.125	0.2
	0.3	0.085	0.17	0.3	0.5			0.25	0.02	0.405	0.125	0.2
	0.3	0.085	0.17	0.3	0.5			0.25	0.02	0.405	0.125	0.2
	0.3	0.085	0.17	0.3	0.5			0.25	0.02	0.405	0.125	0.2
	0.3	0.085	0.17	0.3	0.5			0.25	0.02	0.405	0.125	0.2
	0.3	0.085	0.22	0.3	0.5			0.25	0.02	0.405	0.125	0.2
	0.3	0.085	0.22	0.3	0.5			0.25	0.02	0.405	0.125	0.2
	0.3	0.085	0.22	0.3	0.5			0.25	0.02	0.405	0.125	0.2
	0.3	0.085	0.22	0.3	0.5			0.25	0.02	0.405	0.125	0.2
	0.305	0.085	0.22	0.3	0.5			0.25	0.02	0.405	0.125	0.2
	0.305	0.085	0.22	0.3	0.5			0.25	0.02	0.405	0.125	0.2
	0.305	0.085	0.22	0.3	0.5			0.25	0.02	0.405	0.125	0.2
	0.305	0.085	0.22	0.3	0.5			0.25	0.02	0.405	0.125	0.2
	0.305	0.085	0.22	0.3	0.5			0.25	0.02	0.405	0.125	0.2
	0.305	0.085	0.22	0.3	0.5			0.25	0.02	0.405	0.125	0.2
	0.305	0.085	0.22	0.3	0.5			0.25	0.02	0.405	0.125	0.2
	0.305	0.085	0.22	0.3	0.5			0.25	0.02	0.405	0.125	0.2
	0.305	0.085	0.22	0.3	0.5			0.25	0.02	0.405	0.125	0.2
	0.305	0.085	0.22	0.3	0.5			0.25	0.02	0.405	0.125	0.2
	0.305	0.085	0.22	0.3	0.5			0.25	0.02	0.405	0.125	0.2
	0.305	0.085	0.22	0.3	0.5			0.25	0.02	0.405	0.125	0.2
	0.305	0.085	0.22	0.3	0.5			0.25	0.02	0.405	0.125	0.2
	0.305	0.085	0.22	0.3	0.5			0.25	0.02	0.405	0.125	0.2
	0.305	0.085	0.22	0.3	0.5			0.25	0.02	0.405	0.125	0.2
	0.305	0.085	0.225	0.3	0.5			0.25	0.02	0.405	0.125	0.2
	0.305	0.085	0.225	0.3	0.5			0.25	0.02	0.405	0.125	0.2
	0.305	0.085	0.225	0.3	0.5			0.25	0.02	0.405	0.125	0.2
	0.305	0.085	0.225	0.3	0.5			0.25	0.02	0.405	0.125	0.2
	0.305	0.085	0.225	0.3	0.5			0.25	0.02	0.405	0.125	0.2
	0.305	0.085	0.225	0.3	0.5			0.25	0.02	0.405	0.125	0.2
	0.305	0.085	0.225	0.3	0.5			0.25	0.02	0.405	0.125	0.2
	0.305	0.085	0.225	0.3	0.5			0.25	0.02	0.405	0.125	0.2
	0.305	0.085	0.225	0.3	0.5			0.25	0.02	0.405	0.125	0.2
	0.305	0.085	0.225	0.3	0.5			0.25	0.02	0.405	0.125	0.2
	0.305	0.085	0.225	0.3	0.5			0.25	0.02	0.405	0.125	0.2
	0.305	0.085	0.225	0.3	0.5			0.25	0.02	0.405	0.125	0.2
	0.305	0.085	0.225	0.3	0.5			0.25	0.02	0.405	0.125	0.2
	0.305	0.085	0.225	0.3	0.5			0.25	0.02	0.405	0.125	0.2
	0.305	0.085	0.225	0.3	0.5			0.25	0.02	0.405	0.125	0.2
	0.305	0.085	0.225	0.3	0.5			0.25	0.02	0.405	0.125	0.2
	0.305	0.085	0.225	0.3	0.5			0.25	0.02	0.405	0.125	0.2
	0.305	0.085	0.225	0.3	0.5			0.25	0.02	0.405	0.125	0.2
	0.305	0.085	0.225	0.3	0.5			0.25	0.02	0.405	0.125	0.2
	0.305	0.085	0.225	0.3	0.5			0.25	0.02	0.405	0.125	0.2
	0.305	0.085	0.225	0.3	0.5			0.25	0.02	0.405	0.125	0.2
	0.305	0.085	0.225	0.3	0.5			0.25	0.02	0.405	0.125	0.2
	0.305	0.085	0.225	0.3	0.5			0.25	0.02	0.405	0.125	0.2
	0.305	0.085	0.225	0.3	0.5			0.25	0.02	0.405	0.125	0.2
	0.305	0.085	0.225	0.3	0.5			0.25	0.02	0.405	0.125	0.2
	0.305	0.085	0.225	0.3	0.5			0.25	0.02	0.405	0.125	0.2
	0.305	0.085	0.225	0.3	0.5			0.25	0.02	0.405	0.125	0.2
	0.305	0.085	0.225	0.3	0.5			0.25	0.02	0.405	0.125	0.2
	0.305	0.085	0.225	0.3	0.5			0.25	0.02	0.405	0.125	0.2
	0.305	0.085	0.225	0.3	0.5			0.25	0.02	0.405	0.125	0.2
	0.305	0.085	0.225	0.3	0.5			0.25	0.02	0.405	0.125	0.2
	0.305	0.085	0.225	0.3	0.5			0.25	0.02	0.405	0.125	0.2
	0.305	0.085	0.225	0.3	0.5			0.25	0.02	0.405	0.13	0.2
	0.305	0.085	0.225	0.3	0.5			0.25	0.02	0.405	0.125	0.2
	0.305	0.085	0.225	0.3	0.5			0.25	0.02	0.405	0.125	0.2
	0.305	0.085	0.225	0.3	0.5			0.25	0.02	0.405	0.125	0.2
	0.305	0.085	0.225	0.3	0.5			0.25	0.02	0.405	0.125	0.2
	0.305	0.085	0.225	0.3	0.5			0.25	0.02	0.405	0.125	0.2
	0.305	0.085	0.225	0.3	0.5			0.25	0.02	0.405	0.125	0.2
	0.305	0.085	0.225	0.3	0.5			0.25	0.02	0.405	0.125	0.2
	0.305	0.09	0.225	0.3	0.5			0.25	0.02	0.405	0.125	0.2
	0.305	0.09	0.225	0.3	0.5			0.25	0.02	0.405	0.125	0.2
	0.305	0.09	0.225	0.3	0.5			0.25	0.02	0.405	0.125	0.2
	0.305	0.09	0.225	0.3	0.5			0.25	0.02	0.405	0.125	0.2
	0.305	0.09	0.225	0.3	0.5			0.25	0.02	0.405	0.125	0.2
	0.305	0.09	0.225	0.3	0.5			0.25	0.02	0.405	0.125	0.2
	0.305	0.09	0.225	0.3	0.5			0.25	0.02	0.405	0.125	0.2
	0.305	0.09	0.225	0.3	0.5			0.25	0.02	0.405	0.125	0.2
	0.305	0.09	0.225	0.3	0.5			0.25	0.02	0.405	0.125	0.2
	0.305	0.09	0.225	0.3	0.5			0.25	0.02	0.405	0.125	0.2
	0.305	0.09	0.225	0.3	0.5			0.25	0.02	0.405	0.125	0.2
	0.305	0.09	0.225	0.3	0.5			0.25	0.02	0.405	0.125	0.2
	0.305	0.09	0.225	0.3	0.5			0.25	0.02	0.405	0.125	0.2
	0.305	0.09	0.225	0.3	0.5			0.25	0.02	0.405	0.125	0.2
	0.305	0.09	0.225	0.305	0.5			0.25	0.02	0.405	0.125	0.2
	0.305	0.09	0.225	0.345	0.5			0.25	0.02	0.405	0.125	0.2
	0.305	0.09	0.225	0.345	0.5			0.25	0.02	0.405	0.125	0.2
	0.305	0.09	0.225	0.345	0.5			0.25	0.02	0.405	0.125	0.2
	0.305	0.09	0.225	0.345	0.5			0.25	0.02	0.405	0.125	0.2
	0.305	0.09	0.225	0.345	0.5			0.25	0.02	0.405	0.125	0.2
	0.305	0.09	0.225	0.345	0.5			0.25	0.02	0.405	0.125	0.2
	0.305	0.09	0.225	0.345	0.5			0.25	0.02	0.405	0.125	0.2
	0.305	0.09	0.225	0.345	0.5			0.25	0.02	0.405	0.125	0.2
	0.305	0.09	0.225	0.345	0.5			0.25	0.02	0.405	0.125	0.2
	0.305	0.09	0.225	0.345	0.5			0.25	0.02	0.405	0.125	0.2
	0.305	0.09	0.225	0.345	0.5			0.25	0.02	0.405	0.125	0.2
	0.305	0.09	0.225	0.345	0.5			0.25	0.02	0.405	0.125	0.2
	0.305	0.09	0.225	0.345	0.5			0.25	0.02	0.405	0.125	0.2
	0.305	0.09	0.225	0.345	0.5			0.25	0.02	0.405	0.125	0.2
	0.305	0.09	0.225	0.345	0.5			0.25	0.02	0.405	0.125	0.2
	0.305	0.09	0.225	0.345	0.5			0.25	0.02	0.405	0.125	0.2
	0.305	0.09	0.225	0.345	0.5			0.25	0.02	0.405	0.125	0.2
	0.305	0.09	0.225	0.345	0.5			0.25	0.02	0.405	0.125	0.2
	0.305	0.09	0.225	0.345	0.5			0.25	0.02	0.405	0.125	0.2
	0.305	0.09	0.225	0.345	0.5			0.25	0.02	0.405	0.125	0.2
	0.305	0.09	0.225	0.345	0.5			0.25	0.02	0.405	0.125	0.2
	0.305	0.09	0.225	0.345	0.5			0.25	0.02	0.405	0.125	0.2
	0.305	0.09	0.225	0.345	0.5			0.25	0.02	0.405	0.125	0.2
	0.305	0.09	0.225	0.345	0.5			0.25	0.02	0.405	0.125	0.2
	0.305	0.09	0.225	0.345	0.5			0.25	0.02	0.405	0.125	0.2
	0.305	0.09	0.225	0.345	0.5			0.25	0.02	0.405	0.125	0.2
	0.305	0.09	0.225	0.345	0.5			0.25	0.02	0.405	0.125	0.2
	0.305	0.09	0.225	0.345	0.5			0.25	0.02	0.405	0.125	0.2
	0.305	0.09	0.225	0.345	0.5			0.25	0.02	0.405	0.125	0.2
	0.305	0.09	0.225	0.345	0.5			0.25	0.02	0.405	0.125	0.2
	0.305	0.09	0.225	0.345	0.5			0.25	0.02	0.405	0.125	0.2
	0.305	0.09	0.225	0.345	0.5			0.25	0.02	0.405	0.125	0.2
	0.305	0.09	0.225	0.345	0.5			0.25	0.02	0.405	0.125	0.215
	0.305	0.09	0.225	0.345	0.5			0.25	0.02	0.405	0.125	0.215
	0.305	0.09	0.225	0.345	0.5			0.25	0.02	0.405	0.125	0.215
	0.305	0.09	0.225	0.345	0.5			0.25	0.02	0.405	0.125	0.215
	0.305	0.09	0.225	0.345	0.5			0.25	0.02	0.405	0.125	0.215
	0.305	0.09	0.225	0.345	0.5			0.25	0.02	0.405	0.125	0.215
	0.305	0.09	0.225	0.345	0.5			0.25	0.02	0.405	0.125	0.215
	0.305	0.09	0.225	0.345	0.5			0.25	0.02	0.405	0.125	0.215
	0.305	0.09	0.225	0.345	0.5			0.25	0.02	0.405	0.125	0.215
	0.305	0.09	0.225	0.345	0.5			0.25	0.02	0.405	0.125	0.215
	0.305	0.09	0.225	0.345	0.5			0.25	0.02	0.405	0.125	0.215
	0.305	0.09	0.225	0.345	0.5			0.25	0.02	0.405	0.125	0.215
	0.305	0.09	0.225	0.345	0.5			0.255	0.02	0.405	0.125	0.215
	0.305	0.09	0.225	0.345	0.5			0.255	0.02	0.405	0.125	0.215
	0.305	0.09	0.225	0.345	0.5			0.255	0.02	0.405	0.125	0.215
	0.305	0.09	0.225	0.345	0.5			0.255	0.02	0.405	0.125	0.215
	0.305	0.09	0.225	0.345	0.5			0.255	0.02	0.405	0.125	0.215
	0.305	0.09	0.225	0.345	0.5			0.255	0.02	0.405	0.125	0.215
	0.305	0.09	0.225	0.345	0.5			0.255	0.02	0.405	0.125	0.215
	0.305	0.09	0.225	0.345	0.5			0.255	0.02	0.405	0.125	0.215
	0.305	0.09	0.225	0.345	0.5			0.255	0.02	0.405	0.125	0.215
	0.305	0.09	0.225	0.345	0.5			0.255	0.02	0.405	0.125	0.215
	0.305	0.09	0.225	0.345	0.5			0.255	0.02	0.405	0.125	0.215
	0.305	0.09	0.225	0.345	0.5			0.255	0.02	0.405	0.125	0.215
	0.305	0.09	0.225	0.345	0.595			0.255	0.02	0.405	0.125	0.215
	0.305	0.09	0.225	0.345	0.595			0.255	0.02	0.405	0.125	0.215
	0.305	0.09	0.225	0.345	0.595			0.255	0.02	0.405	0.125	0.215
	0.305	0.09	0.225	0.345	0.595			0.255	0.02	0.405	0.125	0.215
	0.305	0.09	0.225	0.345	0.595			0.255	0.02	0.405	0.125	0.215
	0.305	0.09	0.225	0.345	0.595			0.255	0.02	0.405	0.125	0.215
	0.305	0.09	0.225	0.345	0.595			0.255	0.02	0.405	0.125	0.215
	0.305	0.09	0.225	0.345	0.595			0.255	0.02	0.405	0.125	0.215
	0.305	0.09	0.225	0.345	0.595			0.255	0.02	0.405	0.125	0.215
	0.305	0.09	0.225	0.345	0.595			0.255	0.02	0.405	0.125	0.215
	0.305	0.09	0.225	0.345	0.595			0.255	0.02	0.405	0.125	0.215
	0.305	0.09	0.225	0.345	0.595			0.255	0.02	0.405	0.125	0.215
	0.305	0.09	0.225	0.345	0.595			0.255	0.02	0.405	0.125	0.22
	0.305	0.09	0.225	0.345	0.595			0.255	0.02	0.405	0.125	0.22
	0.305	0.09	0.225	0.345	0.595			0.255	0.02	0.405	0.125	0.22
	0.305	0.09	0.225	0.345	0.595			0.255	0.02	0.405	0.125	0.22
	0.305	0.09	0.225	0.345	0.595			0.255	0.02	0.405	0.125	0.22
	0.305	0.09	0.225	0.345	0.595			0.255	0.02	0.405	0.125	0.22
	0.305	0.09	0.225	0.345	0.595			0.255	0.02	0.405	0.125	0.225
	0.305	0.09	0.225	0.345	0.595			0.255	0.02	0.405	0.125	0.245
	0.305	0.09	0.225	0.345	0.595			0.255	0.02	0.405	0.125	0.245
	0.305	0.09	0.225	0.345	0.595			0.255	0.02	0.405	0.125	0.245
	0.305	0.09	0.225	0.345	0.595			0.255	0.02	0.405	0.125	0.245
	0.305	0.09	0.225	0.345	0.595			0.255	0.02	0.405	0.125	0.245
	0.305	0.09	0.225	0.345	0.595			0.255	0.02	0.405	0.125	0.245
	0.305	0.09	0.225	0.345	0.595			0.255	0.02	0.405	0.125	0.245
	0.305	0.09	0.225	0.345	0.595			0.255	0.02	0.405	0.125	0.245
	0.305	0.09	0.225	0.345	0.595			0.255	0.02	0.405	0.125	0.245
	0.305	0.09	0.225	0.345	0.595			0.255	0.02	0.405	0.125	0.245
	0.305	0.09	0.225	0.345	0.61			0.255	0.02	0.405	0.125	0.245
	0.305	0.09	0.225	0.345	0.61			0.255	0.02	0.405	0.125	0.245
	0.305	0.09	0.225	0.345	0.61			0.255	0.02	0.405	0.125	0.245
	0.305	0.09	0.225	0.345	0.61			0.255	0.02	0.405	0.125	0.245
	0.305	0.09	0.225	0.345	0.61			0.255	0.02	0.405	0.125	0.245
	0.305	0.09	0.225	0.345	0.61			0.255	0.02	0.405	0.125	0.245
	0.305	0.09	0.225	0.345	0.61			0.255	0.02	0.405	0.125	0.245
	0.305	0.09	0.225	0.345	0.61			0.255	0.02	0.405	0.125	0.245
	0.305	0.09	0.225	0.345	0.61			0.255	0.02	0.405	0.125	0.245
	0.305	0.09	0.225	0.345	0.61			0.255	0.02	0.405	0.125	0.245
	0.305	0.09	0.225	0.345	0.61			0.255	0.02	0.405	0.125	0.245
	0.305	0.09	0.225	0.345	0.61			0.255	0.02	0.405	0.125	0.245
	0.305	0.09	0.225	0.345	0.61			0.255	0.02	0.405	0.125	0.245
	0.305	0.09	0.225	0.345	0.61			0.255	0.02	0.405	0.125	0.245
	0.305	0.09	0.225	0.345	0.61			0.255	0.02	0.405	0.125	0.245
	0.305	0.09	0.225	0.345	0.61			0.255	0.02	0.405	0.125	0.245
	0.305	0.09	0.225	0.345	0.61			0.255	0.02	0.405	0.125	0.275
	0.305	0.09	0.225	0.345	0.61			0.255	0.02	0.405	0.13	0.275
	0.305	0.09	0.225	0.345	0.61			0.255	0.02	0.405	0.13	0.275
	0.305	0.09	0.225	0.345	0.61			0.255	0.02	0.405	0.13	0.275
	0.305	0.09	0.225	0.345	0.61			0.255	0.02	0.405	0.13	0.3
	0.305	0.09	0.225	0.345	0.61			0.255	0.02	0.405	0.13	0.3
	0.305	0.09	0.225	0.345	0.61			0.255	0.02	0.405	0.13	0.31
	0.305	0.09	0.225	0.345	0.61			0.255	0.02	0.405	0.13	0.31
	0.305	0.09	0.225	0.345	0.61			0.255	0.02	0.405	0.13	0.32
	0.305	0.09	0.225	0.345	0.61			0.255	0.02	0.405	0.13	0.32
	0.305	0.09	0.225	0.345	0.61			0.255	0.02	0.405	0.13	0.32
	0.305	0.09	0.225	0.345	0.61			0.255	0.02	0.405	0.13	0.32
	0.305	0.09	0.225	0.345	0.61			0.255	0.02	0.405	0.13	0.32
	0.305	0.09	0.225	0.345	0.61			0.255	0.02	0.405	0.13	0.33
	0.305	0.09	0.225	0.345	0.61			0.255	0.02	0.405	0.13	0.335
	0.305	0.09	0.225	0.345	0.61			0.255	0.02	0.405	0.13	0.34
	0.305	0.09	0.225	0.345	0.61			0.255	0.02	0.405	0.13	0.34
	0.305	0.09	0.225	0.345	0.61			0.255	0.02	0.405	0.13	0.34
	0.305	0.09	0.225	0.345	0.61			0.255	0.02	0.405	0.13	0.35
	0.305	0.09	0.225	0.345	0.61			0.255	0.02	0.405	0.13	0.35
	0.305	0.09	0.225	0.345	0.61			0.255	0.02	0.405	0.13	0.35
	0.305	0.09	0.225	0.345	0.61			0.255	0.02	0.405	0.13	0.35
	0.305	0.09	0.225	0.345	0.61			0.255	0.02	0.405	0.13	0.35
	0.305	0.09	0.225	0.345	0.645			0.255	0.02	0.405	0.13	0.35
	0.305	0.09	0.225	0.345	0.645			0.255	0.02	0.405	0.13	0.35
	0.305	0.09	0.225	0.345	0.645			0.255	0.02	0.405	0.13	0.35
	0.305	0.09	0.225	0.345	0.645			0.255	0.02	0.405	0.13	0.35
	0.305	0.09	0.225	0.345	0.645			0.255	0.02	0.405	0.13	0.35
	0.305	0.09	0.225	0.345	0.74			0.255	0.02	0.405	0.13	0.35
	0.305	0.09	0.225	0.345	0.74			0.255	0.02	0.405	0.13	0.35
	0.305	0.09	0.225	0.345	0.74			0.255	0.02	0.405	0.13	0.35
	0.305	0.09	0.225	0.345	0.74			0.255	0.02	0.405	0.13	0.35
	0.305	0.09	0.225	0.345	0.74			0.255	0.02	0.405	0.13	0.35
	0.305	0.09	0.225	0.345	0.74			0.255	0.02	0.405	0.13	0.35
	0.305	0.09	0.225	0.345	0.74			0.255	0.02	0.405	0.13	0.35
	0.305	0.09	0.225	0.345	0.74			0.255	0.02	0.405	0.13	0.35
	0.305	0.09	0.225	0.345	0.74			0.255	0.02	0.405	0.13	0.365
	0.305	0.09	0.225	0.345	0.74			0.255	0.02	0.405	0.13	0.365
	0.305	0.09	0.225	0.345	0.74			0.26	0.02	0.405	0.13	0.365
	0.305	0.09	0.225	0.345	0.74			0.26	0.02	0.405	0.13	0.375
	0.305	0.09	0.225	0.345	0.74			0.26	0.02	0.405	0.13	0.375
	0.305	0.09	0.225	0.345	0.74			0.26	0.02	0.405	0.13	0.375
	0.305	0.09	0.225	0.345	0.74			0.275	0.02	0.405	0.13	0.38
	0.31	0.09	0.225	0.345	0.74			0.275	0.02	0.405	0.13	0.38
	0.31	0.09	0.225	0.345	0.74			0.275	0.02	0.405	0.13	0.38
	0.31	0.09	0.225	0.345	0.74			0.275	0.02	0.405	0.13	0.385
	0.31	0.09	0.225	0.345	0.74			0.275	0.02	0.405	0.13	0.385
	0.31	0.09	0.225	0.345	0.74			0.275	0.02	0.405	0.13	0.385
	0.31	0.09	0.225	0.345	0.74			0.275	0.02	0.405	0.13	0.385
	0.31	0.09	0.225	0.345	0.74			0.275	0.02	0.405	0.13	0.385
	0.31	0.09	0.225	0.345	0.74			0.285	0.02	0.405	0.13	0.385
	0.335	0.09	0.225	0.345	0.74			0.285	0.02	0.405	0.13	0.4
	0.335	0.09	0.225	0.345	0.74			0.29	0.02	0.405	0.13	0.4
	0.335	0.09	0.225	0.345	0.74			0.29	0.02	0.405	0.13	0.4
	0.335	0.09	0.225	0.345	0.74			0.3	0.02	0.405	0.13	0.4
	0.335	0.09	0.225	0.345	0.74			0.305	0.02	0.405	0.13	0.405
	0.335	0.09	0.225	0.345	0.74			0.305	0.02	0.405	0.13	0.41
	0.335	0.09	0.225	0.345	0.74			0.305	0.02	0.41	0.13	0.41
	0.335	0.09	0.225	0.345	0.74			0.31	0.02	0.41	0.13	0.42
	0.335	0.09	0.225	0.345	0.74			0.31	0.02	0.41	0.13	0.42
	0.335	0.09	0.225	0.345	0.74			0.31	0.02	0.41	0.13	0.42
	0.335	0.09	0.225	0.345	0.76			0.31	0.02	0.41	0.13	0.42
	0.335	0.09	0.225	0.345	0.76			0.315	0.02	0.41	0.13	0.42
	0.335	0.09	0.225	0.345	0.76			0.315	0.02	0.41	0.13	0.43
	0.335	0.09	0.225	0.345	0.76			0.315	0.02	0.41	0.13	0.435
	0.335	0.09	0.225	0.345	0.76			0.315	0.02	0.41	0.13	0.44
	0.335	0.09	0.225	0.345	0.76			0.34	0.02	0.41	0.13	0.44
	0.335	0.09	0.225	0.345	0.76			0.34	0.02	0.41	0.13	0.44
	0.335	0.09	0.225	0.345	0.76			0.34	0.02	0.41	0.13	0.445
	0.335	0.09	0.225	0.345	0.76			0.34	0.02	0.41	0.13	0.445
	0.335	0.09	0.225	0.345	0.76			0.35	0.02	0.41	0.13	0.45
	0.335	0.09	0.225	0.345	0.76			0.345	0.02	0.41	0.13	0.45
	0.335	0.09	0.225	0.345	0.76			0.345	0.02	0.41	0.13	0.46
	0.335	0.09	0.225	0.345	0.76			0.355	0.02	0.41	0.13	0.46
	0.335	0.09	0.225	0.345	0.76			0.365	0.02	0.41	0.13	0.46
	0.335	0.09	0.225	0.345	0.76			0.365	0.02	0.41	0.13	0.46
	0.335	0.09	0.225	0.345	0.765			0.365	0.02	0.41	0.13	0.465
	0.335	0.09	0.225	0.345	0.765			0.365	0.02	0.41	0.13	0.47
	0.335	0.09	0.225	0.345	0.765			0.365	0.02	0.41	0.13	0.47
	0.335	0.09	0.225	0.345	0.765			0.37	0.02	0.41	0.13	0.47
	0.335	0.09	0.225	0.345	0.765			0.37	0.02	0.41	0.13	0.47
	0.335	0.09	0.225	0.345	0.8			0.375	0.02	0.41	0.13	0.475
	0.335	0.09	0.225	0.345	0.8			0.375	0.02	0.41	0.13	0.485
	0.335	0.09	0.225	0.345	0.8			0.375	0.02	0.41	0.13	0.48
	0.335	0.09	0.225	0.345	0.8			0.375	0.02	0.41	0.13	0.48
	0.335	0.09	0.225	0.345	0.8			0.375	0.02	0.41	0.13	0.48
	0.335	0.09	0.225	0.345	0.8			0.385	0.02	0.41	0.13	0.49
	0.335	0.09	0.225	0.345	0.8			0.385	0.02	0.41	0.13	0.49
	0.335	0.09	0.225	0.345	0.8			0.385	0.02	0.41	0.13	0.49
	0.36	0.09	0.225	0.345	0.8			0.385	0.02	0.41	0.13	0.49
	0.36	0.09	0.225	0.345	0.8			0.385	0.02	0.41	0.13	0.49
	0.36	0.09	0.225	0.345	0.8			0.385	0.02	0.41	0.13	0.5
	0.36	0.09	0.225	0.345	0.8			0.395	0.02	0.41	0.13	0.51
	0.36	0.09	0.225	0.345	0.8			0.395	0.02	0.41	0.13	0.51
	0.36	0.09	0.225	0.345	0.8			0.395	0.02	0.41	0.13	0.51
	0.36	0.09	0.225	0.345	0.8			0.4	0.02	0.41	0.13	0.515
	0.36	0.09	0.225	0.345	0.8			0.4	0.02	0.41	0.13	0.515
	0.36	0.09	0.225	0.345	0.8			0.4	0.02	0.41	0.13	0.515
	0.36	0.09	0.225	0.345	0.8			0.4	0.02	0.41	0.15	0.515
	0.36	0.09	0.225	0.345	0.8			0.4	0.02	0.41	0.145	0.515
	0.36	0.09	0.225	0.345	0.8			0.4	0.02	0.41	0.15	0.515
	0.43	0.09	0.225	0.345	0.8			0.4	0.02	0.41	0.155	0.515
	0.43	0.09	0.225	0.345	0.8			0.4	0.02	0.41	0.155	0.515
	0.43	0.09	0.225	0.345	0.8			0.4	0.02	0.41	0.155	0.515
	0.43	0.09	0.225	0.345	0.8			0.4	0.02	0.41	0.155	0.515
	0.43	0.09	0.225	0.345	0.8			0.4	0.02	0.41	0.155	0.515
	0.43	0.09	0.225	0.35	0.8			0.4	0.02	0.41	0.155	0.515
	0.43	0.09	0.225	0.35	0.8			0.4	0.02	0.41	0.155	0.525
	0.43	0.09	0.225	0.35	0.8			0.4	0.02	0.41	0.165	0.515
	0.43	0.09	0.225	0.35	0.8			0.4	0.02	0.41	0.16	0.515
	0.43	0.09	0.225	0.35	0.8			0.4	0.02	0.41	0.165	0.515
	0.43	0.09	0.225	0.35	0.8			0.4	0.02	0.41	0.165	0.515
	0.43	0.09	0.225	0.35	0.8			0.4	0.02	0.41	0.165	0.515
	0.43	0.09	0.225	0.35	0.935			0.4	0.02	0.41	0.165	0.515
	0.43	0.09	0.225	0.35	0.945			0.4	0.02	0.41	0.165	0.525
	0.43	0.09	0.225	0.35	0.955			0.4	0.02	0.41	0.165	0.525
	0.43	0.09	0.225	0.35	0.955			0.4	0.02	0.41	0.165	0.525
	0.43	0.09	0.225	0.35	0.955			0.4	0.02	0.41	0.165	0.525
	0.43	0.09	0.225	0.35	0.955			0.4	0.02	0.41	0.165	0.525
	0.43	0.09	0.225	0.35	0.955			0.4	0.02	0.41	0.165	0.525
	0.43	0.09	0.225	0.35	0.955			0.4	0.02	0.41	0.165	0.525
	0.43	0.09	0.225	0.35	0.955			0.4	0.02	0.41	0.165	0.525
	0.43	0.09	0.225	0.35	0.955			0.4	0.02	0.41	0.165	0.525
	0.43	0.09	0.225	0.35	0.955			0.4	0.02	0.41	0.165	0.525
	0.445	0.09	0.225	0.35	0.955			0.4	0.02	0.41	0.165	0.525
	0.445	0.09	0.225	0.35	0.955			0.4	0.02	0.41	0.165	0.525
	0.445	0.09	0.225	0.35	0.955			0.4	0.02	0.41	0.165	0.525
	0.445	0.09	0.225	0.35	0.955			0.4	0.02	0.41	0.165	0.525
	0.445	0.09	0.225	0.35	0.955			0.4	0.02	0.41	0.165	0.525
	0.445	0.09	0.225	0.35	0.955			0.405	0.02	0.41	0.165	0.525
	0.445	0.09	0.225	0.35	0.955			0.41	0.02	0.41	0.165	0.525
	0.445	0.09	0.225	0.35	0.955			0.42	0.02	0.41	0.165	0.525
	0.445	0.09	0.225	0.35	0.955			0.415	0.02	0.41	0.165	0.525
	0.445	0.09	0.225	0.35	0.955			0.415	0.02	0.41	0.165	0.525
	0.445	0.09	0.225	0.35	0.955			0.415	0.02	0.41	0.165	0.525
	0.445	0.09	0.225	0.35	0.955			0.42	0.02	0.41	0.165	0.525
	0.445	0.09	0.225	0.35	0.955			0.42	0.02	0.41	0.165	0.525
	0.445	0.09	0.225	0.35	0.955			0.42	0.02	0.41	0.165	0.525
	0.445	0.09	0.225	0.35	0.955			0.42	0.02	0.41	0.165	0.525
	0.445	0.09	0.225	0.35	0.955			0.42	0.02	0.41	0.165	0.525
	0.445	0.09	0.225	0.35	0.955			0.42	0.02	0.41	0.165	0.525
	0.445	0.09	0.225	0.35	0.955			0.42	0.02	0.41	0.165	0.525
	0.445	0.09	0.225	0.35	0.955			0.42	0.02	0.41	0.165	0.525
	0.445	0.09	0.225	0.35	0.955			0.42	0.02	0.41	0.165	0.525
	0.445	0.09	0.225	0.35	0.955			0.42	0.02	0.41	0.165	0.525
	0.445	0.09	0.225	0.35	0.955			0.42	0.02	0.41	0.165	0.525
	0.445	0.09	0.225	0.35	0.955			0.42	0.02	0.41	0.165	0.525
	0.445	0.09	0.225	0.35	0.955			0.42	0.02	0.41	0.165	0.525
	0.445	0.09	0.225	0.35	0.955			0.42	0.02	0.41	0.17	0.525
	0.445	0.09	0.225	0.35	0.955			0.42	0.02	0.41	0.18	0.525
	0.445	0.09	0.225	0.35	0.955			0.42	0.02	0.41	0.18	0.525
	0.445	0.09	0.225	0.35	0.955			0.42	0.02	0.41	0.18	0.525
	0.445	0.09	0.225	0.35	0.955			0.42	0.02	0.41	0.18	0.525
	0.445	0.09	0.225	0.35	0.955			0.42	0.02	0.41	0.18	0.525
	0.445	0.09	0.225	0.35	0.955			0.42	0.02	0.41	0.18	0.525
	0.445	0.09	0.225	0.35	0.955			0.42	0.02	0.41	0.18	0.525
	0.445	0.09	0.225	0.35	0.955			0.42	0.02	0.41	0.18	0.525
	0.445	0.09	0.225	0.35	0.955			0.42	0.02	0.41	0.19	0.525
	0.445	0.09	0.225	0.35	0.955			0.42	0.02	0.41	0.19	0.525
	0.445	0.09	0.225	0.35	0.955			0.42	0.02	0.41	0.21	0.525
	0.445	0.09	0.225	0.35	0.955			0.42	0.02	0.41	0.21	0.525
	0.445	0.09	0.225	0.35	0.955			0.42	0.02	0.41	0.21	0.525
	0.445	0.09	0.225	0.35	0.955			0.42	0.02	0.41	0.21	0.525
	0.445	0.09	0.225	0.35	0.955			0.42	0.02	0.41	0.25	0.525
	0.445	0.09	0.225	0.35	0.955			0.42	0.02	0.41	0.25	0.525
	0.445	0.09	0.225	0.35	0.955			0.42	0.02	0.41	0.25	0.525
	0.445	0.09	0.225	0.35	0.955			0.42	0.02	0.41	0.25	0.525
	0.445	0.09	0.225	0.35	0.955			0.42	0.02	0.41	0.25	0.525
	0.445	0.09	0.225	0.35	0.965			0.42	0.02	0.41	0.25	0.525
	0.445	0.09	0.225	0.35	0.965			0.42	0.02	0.41	0.25	0.525
	0.445	0.09	0.225	0.35	0.965			0.42	0.02	0.41	0.25	0.525
	0.445	0.09	0.225	0.35	0.965			0.42	0.02	0.41	0.25	0.525
	0.445	0.09	0.225	0.35	0.965			0.42	0.02	0.41	0.25	0.525
	0.445	0.09	0.23	0.35	0.965			0.42	0.02	0.41	0.25	0.525
	0.445	0.09	0.23	0.35	0.965			0.42	0.02	0.41	0.25	0.525
	0.445	0.09	0.23	0.35	0.965			0.42	0.02	0.41	0.25	0.54
	0.445	0.09	0.23	0.35	0.965			0.42	0.02	0.41	0.25	0.54
	0.445	0.09	0.23	0.35	0.965			0.42	0.02	0.41	0.25	0.54
	0.445	0.09	0.23	0.35	0.965			0.42	0.02	0.41	0.25	0.54
	0.445	0.09	0.23	0.35	0.965			0.42	0.02	0.41	0.25	0.54
	0.445	0.09	0.23	0.35	0.965			0.42	0.02	0.41	0.25	0.54
	0.445	0.09	0.23	0.35	0.965			0.42	0.02	0.41	0.25	0.54
	0.445	0.09	0.23	0.35	0.965			0.42	0.02	0.41	0.25	0.54
	0.445	0.09	0.23	0.35	0.965			0.42	0.02	0.41	0.25	0.54
	0.445	0.09	0.23	0.35	0.965			0.42	0.02	0.41	0.25	0.54
	0.445	0.09	0.23	0.35	0.965			0.42	0.02	0.41	0.25	0.54
	0.445	0.09	0.23	0.35	0.965			0.42	0.02	0.41	0.25	0.54
	0.445	0.09	0.23	0.35	0.965			0.425	0.02	0.41	0.25	0.54
	0.445	0.09	0.23	0.35	0.965			0.425	0.02	0.41	0.25	0.54
	0.445	0.09	0.23	0.35	0.965			0.425	0.02	0.41	0.25	0.54
	0.445	0.09	0.23	0.35	0.965			0.425	0.02	0.41	0.25	0.54
	0.445	0.09	0.23	0.35	0.965			0.425	0.02	0.41	0.25	0.54
	0.445	0.09	0.23	0.35	0.965			0.425	0.02	0.41	0.25	0.54
	0.445	0.09	0.23	0.35	0.965			0.425	0.02	0.41	0.25	0.54
[truncated: 6,642 more rows]

## Sheet: Fig S25e
Water intake
pre-implant	Mouse 1	Mouse 2	Mouse 3	Mouse 4	Mouse 5		post-implant	Mouse 1	Mouse 2	Mouse 4	Mouse 5
	0	0	0	0	0			0	0	0	0
	0	0	0	0.01	0			0	0	0	0.005
	0	0	0	0.02	0			0	0	0	0.005
	0	0	0	0.02	0			0	0	0	0.005
	0	0	0	0.02	0			0	0	0	0.005
	0	0	0	0.02	0			0	0	0	0.005
	0	0	0	0.02	0			0	0	0	0.005
	0	0	0	0.02	0			0	0	0	0.005
	0	0	0	0.02	0			0	0	0	0.005
	0	0	0	0.02	0			0	0	0	0.005
	0	0	0	0.02	0			0	0	0	0.005
	0	0	0	0.02	0			0	0	0	0.005
	0	0	0	0.02	0			0	0	0	0.005
	0	0	0	0.02	0			0	0	0	0.005
	0	0	0	0.02	0			0	0	0	0.005
	0	0	0	0.02	0			0	0	0	0.005
	0	0	0	0.02	0			0	0	0	0.005
	0	0	0	0.02	0			0	0	0	0.005
	0	0	0	0.02	0			0	0	0	0.005
	0	0	0	0.02	0			0	0	0	0.005
	0	0	0	0.02	0			0	0	0	0.005
	0	0	0	0.02	0			0	0	0	0.005
	0	0	0	0.025	0			0	0	0	0.005
	0	0	0	0.045	0			0	0	0	0.005
	0	0	0	0.045	0			0	0	0	0.005
	0	0	0	0.045	0			0	0	0	0.005
	0	0	0	0.045	0			0	0	0	0.005
	0	0	0	0.045	0			0	0	0	0.005
	0	0	0	0.05	0			0	0	0	0.005
	0	0	0	0.05	0			0	0	0	0.005
	0	0	0	0.05	0			0	0	0	0.005
	0	0	0	0.05	0			0	0	0	0.005
	0	0	0	0.05	0			0	0	0	0.005
	0	0	0	0.05	0			0	0	0	0.005
	0	0	0	0.065	0			0	0	0	0.005
	0	0	0	0.065	0			0	0	0	0.005
	0	0	0	0.065	0			0	0	0	0.005
	0	0	0	0.065	0			0	0	0	0.005
	0	0	0	0.07	0			0	0	0	0.005
	0	0	0	0.07	0			0	0	0	0.005
	0	0	0	0.07	0			0	0	0	0.005
	0	0	0	0.07	0			0	0	0	0.005
	0	0	0	0.07	0			0	0	0	0.005
	0	0	0	0.07	0			0	0	0	0.005
	0	0	0	0.07	0			0	0	0	0.005
	0	0	0	0.07	0			0	0	0	0.005
	0	0	0	0.07	0			0	0	0	0.005
	0	0	0	0.07	0			0	0	0	0.005
	0	0	0	0.07	0			0	0	0	0.005
	0	0	0	0.07	0			0	0	0	0.005
	0	0	0	0.07	0			0	0	0.005	0.005
	0	0	0	0.07	0			0	0	0.005	0.005
	0	0	0	0.07	0			0	0	0.005	0.005
	0	0	0	0.07	0			0	0	0.005	0.005
	0	0	0	0.07	0			0	0	0.095	0.005
	0	0	0	0.07	0			0	0	0.095	0.005
	0	0	0	0.07	0			0	0	0.095	0.005
	0	0	0	0.07	0			0	0	0.095	0.005
	0	0	0	0.07	0			0	0	0.095	0.005
	0	0	0	0.07	0			0	0	0.095	0.005
	0	0	0	0.07	0			0	0	0.095	0.005
	0	0	0	0.07	0			0	0	0.095	0.005
	0	0	0	0.07	0			0	0	0.095	0.005
	0	0	0	0.07	0			0	0	0.095	0.005
	0	0	0	0.07	0			0	0	0.095	0.005
	0	0	0	0.07	0			0	0	0.095	0.005
	0	0	0	0.07	0			0	0	0.095	0.005
	0	0	0	0.07	0			0	0	0.095	0.005
	0	0	0	0.07	0			0	0	0.095	0.005
	0	0	0	0.07	0			0	0	0.095	0.005
	0	0	0	0.07	0			0	0	0.095	0.005
	0	0	0	0.07	0			0	0	0.095	0.005
	0	0	0	0.07	0			0	0	0.095	0.005
	0	0	0	0.07	0			0	0	0.095	0.005
	0	0	0	0.07	0			0	0	0.095	0.005
	0	0	0	0.07	0			0	0	0.095	0.005
	0	0	0	0.07	0			0	0	0.095	0.005
	0	0	0	0.07	0			0	0	0.095	0.005
	0	0	0	0.07	0			0	0	0.095	0.005
	0	0	0	0.07	0			0	0	0.095	0.005
	0	0	0	0.07	0			0	0	0.095	0.005
	0	0	0	0.07	0			0	0	0.095	0.005
	0	0	0	0.07	0			0	0	0.095	0.005
	0	0	0	0.07	0			0	0	0.095	0.005
	0	0	0	0.07	0			0	0	0.095	0.005
	0	0	0	0.07	0			0	0	0.095	0.005
	0	0	0	0.07	0			0	0	0.095	0.005
	0	0.01	0	0.07	0			0	0	0.095	0.005
	0	0.01	0	0.07	0			0	0	0.095	0.005
	0	0.01	0	0.07	0			0	0.005	0.095	0.005
	0	0.03	0	0.07	0			0	0.005	0.095	0.005
	0	0.03	0	0.07	0			0	0.005	0.095	0.005
	0	0.04	0	0.07	0			0	0.005	0.095	0.005
	0	0.04	0	0.07	0			0	0.005	0.095	0.005
	0	0.04	0	0.075	0			0	0.07	0.095	0.005
	0	0.04	0	0.075	0			0	0.07	0.095	0.005
	0	0.04	0	0.075	0			0	0.07	0.095	0.005
	0	0.04	0	0.075	0			0	0.07	0.095	0.005
	0	0.04	0	0.075	0			0	0.07	0.095	0.005
	0	0.04	0	0.075	0			0	0.07	0.095	0.005
	0	0.075	0	0.075	0.005			0	0.07	0.095	0.005
	0	0.075	0	0.075	0.005			0	0.07	0.095	0.005
	0	0.075	0	0.075	0.005			0	0.07	0.095	0.005
	0	0.075	0	0.075	0.005			0	0.07	0.095	0.005
	0	0.1	0	0.075	0.005			0	0.07	0.095	0.005
	0	0.1	0	0.075	0.015			0	0.07	0.095	0.005
	0	0.1	0	0.075	0.01			0	0.07	0.095	0.005
	0	0.1	0	0.075	0.015			0	0.07	0.095	0.005
	0	0.1	0	0.075	0.025			0	0.07	0.095	0.005
	0	0.11	0	0.075	0.025			0	0.07	0.095	0.005
	0	0.115	0	0.075	0.04			0	0.07	0.095	0.005
	0	0.12	0	0.075	0.04			0	0.07	0.095	0.005
	0	0.12	0	0.075	0.04			0	0.07	0.095	0.005
	0	0.12	0	0.075	0.04			0	0.07	0.095	0.005
	0	0.12	0	0.075	0.04			0	0.07	0.095	0.005
	0	0.12	0	0.075	0.045			0	0.07	0.095	0.005
	0	0.12	0	0.075	0.045			0	0.07	0.095	0.005
	0	0.12	0	0.075	0.055			0	0.07	0.095	0.005
	0	0.155	0	0.075	0.055			0	0.07	0.095	0.005
	0	0.155	0	0.075	0.055			0	0.07	0.095	0.045
	0	0.155	0	0.075	0.06			0	0.07	0.095	0.075
	0	0.155	0	0.075	0.06			0	0.07	0.095	0.075
	0	0.155	0	0.075	0.06			0	0.07	0.095	0.075
	0	0.155	0	0.075	0.06			0	0.07	0.095	0.075
	0	0.155	0	0.075	0.06			0	0.07	0.095	0.075
	0	0.155	0	0.075	0.08			0	0.07	0.095	0.075
	0	0.155	0	0.075	0.08			0	0.07	0.095	0.075
	0	0.155	0	0.075	0.08			0	0.07	0.095	0.075
	0	0.155	0	0.075	0.08			0	0.07	0.095	0.075
	0	0.155	0	0.075	0.085			0	0.07	0.095	0.075
	0	0.155	0	0.075	0.085			0	0.07	0.095	0.075
	0	0.155	0	0.075	0.085			0	0.07	0.095	0.075
	0	0.155	0	0.075	0.085			0	0.07	0.095	0.075
	0	0.155	0	0.075	0.085			0	0.07	0.095	0.075
	0	0.155	0	0.075	0.085			0	0.07	0.095	0.075
	0	0.155	0	0.075	0.085			0	0.07	0.095	0.075
	0	0.155	0	0.075	0.085			0	0.07	0.095	0.075
	0	0.155	0	0.075	0.085			0	0.07	0.095	0.075
	0	0.155	0	0.075	0.085			0	0.07	0.095	0.075
	0	0.155	0	0.075	0.085			0	0.07	0.095	0.075
	0	0.155	0	0.075	0.085			0	0.07	0.095	0.075
	0	0.155	0	0.075	0.085			0	0.07	0.095	0.075
	0	0.155	0.005	0.075	0.085			0	0.07	0.095	0.075
	0	0.155	0.005	0.075	0.085			0	0.07	0.095	0.075
	0	0.155	0.005	0.075	0.085			0	0.07	0.095	0.075
	0	0.155	0.005	0.075	0.085			0	0.07	0.095	0.075
	0	0.155	0.005	0.075	0.085			0	0.07	0.095	0.075
	0	0.155	0.005	0.075	0.085			0	0.07	0.095	0.075
	0	0.155	0.005	0.075	0.085			0	0.07	0.095	0.075
	0	0.155	0.005	0.075	0.085			0	0.07	0.095	0.075
	0	0.155	0.005	0.075	0.085			0	0.07	0.095	0.075
	0	0.34	0.005	0.075	0.085			0	0.07	0.095	0.075
	0	0.34	0.005	0.075	0.085			0	0.07	0.095	0.075
	0	0.34	0.005	0.075	0.085			0	0.07	0.095	0.075
	0	0.34	0.005	0.075	0.085			0	0.07	0.095	0.075
	0	0.34	0.005	0.075	0.085			0	0.11	0.095	0.075
	0	0.34	0.005	0.075	0.085			0	0.11	0.095	0.075
	0	0.34	0.005	0.075	0.085			0	0.13	0.095	0.075
	0	0.34	0.005	0.075	0.085			0	0.13	0.095	0.075
	0	0.34	0.005	0.075	0.085			0	0.13	0.095	0.075
	0	0.34	0.005	0.075	0.085			0	0.13	0.095	0.075
	0	0.34	0.005	0.075	0.085			0	0.13	0.095	0.075
	0	0.34	0.005	0.075	0.085			0	0.13	0.095	0.075
	0	0.34	0.005	0.075	0.085			0	0.13	0.095	0.075
	0	0.34	0.005	0.075	0.085			0	0.13	0.095	0.075
	0	0.34	0.005	0.075	0.085			0	0.13	0.095	0.075
	0	0.34	0.005	0.075	0.085			0	0.13	0.095	0.075
	0	0.34	0.005	0.075	0.085			0	0.13	0.095	0.075
	0	0.34	0.005	0.075	0.085			0	0.13	0.095	0.075
	0	0.34	0.005	0.075	0.085			0	0.13	0.095	0.075
	0	0.34	0.005	0.075	0.085			0	0.13	0.095	0.075
	0	0.34	0.005	0.075	0.085			0	0.13	0.095	0.125
	0	0.34	0.005	0.075	0.085			0	0.13	0.095	0.125
	0	0.34	0.005	0.075	0.085			0	0.13	0.095	0.125
	0	0.34	0.005	0.075	0.085			0	0.13	0.095	0.125
	0	0.34	0.005	0.075	0.085			0	0.13	0.095	0.125
	0	0.34	0.005	0.075	0.085			0	0.13	0.095	0.125
	0	0.34	0.005	0.075	0.085			0	0.13	0.095	0.125
	0	0.34	0.005	0.075	0.085			0	0.13	0.095	0.125
	0	0.34	0.005	0.075	0.085			0	0.13	0.095	0.125
	0	0.34	0.005	0.075	0.085			0	0.13	0.095	0.125
	0	0.34	0.005	0.075	0.085			0	0.13	0.095	0.125
	0	0.34	0.005	0.075	0.085			0	0.13	0.095	0.125
	0	0.34	0.005	0.075	0.085			0	0.13	0.095	0.125
	0	0.34	0.005	0.075	0.085			0	0.13	0.095	0.125
	0	0.34	0.005	0.075	0.085			0	0.13	0.095	0.125
	0	0.34	0.005	0.075	0.085			0	0.13	0.095	0.125
	0	0.34	0.005	0.075	0.085			0	0.13	0.095	0.125
	0	0.34	0.005	0.075	0.085			0	0.13	0.095	0.125
	0	0.34	0.005	0.075	0.085			0	0.13	0.095	0.125
	0	0.34	0.005	0.075	0.085			0	0.13	0.095	0.125
	0	0.34	0.005	0.075	0.085			0	0.13	0.095	0.125
	0	0.34	0.005	0.075	0.085			0	0.13	0.095	0.125
	0	0.34	0.005	0.075	0.085			0	0.13	0.095	0.125
	0	0.34	0.005	0.075	0.085			0	0.13	0.095	0.125
	0	0.34	0.005	0.075	0.085			0	0.13	0.095	0.125
	0	0.34	0.005	0.075	0.085			0	0.13	0.095	0.125
	0	0.34	0.005	0.075	0.085			0	0.13	0.095	0.125
	0	0.34	0.005	0.075	0.085			0	0.13	0.095	0.125
	0	0.34	0.005	0.075	0.085			0	0.13	0.095	0.125
	0	0.34	0.005	0.075	0.085			0	0.13	0.095	0.125
	0	0.34	0.005	0.075	0.085			0	0.13	0.095	0.125
	0	0.34	0.005	0.075	0.085			0	0.13	0.095	0.125
	0	0.34	0.005	0.075	0.085			0	0.13	0.095	0.125
	0	0.34	0.005	0.075	0.085			0	0.13	0.095	0.125
	0	0.34	0.005	0.075	0.085			0	0.13	0.095	0.125
	0	0.34	0.005	0.075	0.085			0	0.13	0.095	0.125
	0	0.34	0.005	0.075	0.085			0	0.13	0.095	0.125
	0	0.34	0.005	0.075	0.085			0	0.13	0.095	0.125
	0	0.34	0.005	0.075	0.085			0	0.13	0.095	0.125
	0	0.34	0.005	0.075	0.085			0	0.13	0.095	0.125
	0	0.34	0.005	0.075	0.085			0	0.13	0.095	0.125
	0	0.34	0.005	0.075	0.085			0	0.13	0.095	0.125
	0	0.34	0.005	0.075	0.085			0	0.13	0.095	0.125
	0	0.34	0.005	0.075	0.085			0	0.13	0.095	0.125
	0	0.34	0.005	0.075	0.085			0	0.13	0.095	0.125
	0	0.34	0.005	0.075	0.085			0	0.13	0.095	0.125
	0	0.34	0.005	0.075	0.085			0	0.13	0.095	0.125
	0	0.34	0.005	0.075	0.085			0	0.13	0.095	0.125
	0	0.34	0.005	0.075	0.085			0	0.13	0.09	0.125
	0	0.34	0.005	0.075	0.085			0	0.13	0.095	0.125
	0	0.34	0.005	0.075	0.085			0	0.13	0.095	0.125
	0	0.34	0.005	0.075	0.085			0	0.13	0.095	0.125
	0	0.34	0.005	0.075	0.085			0	0.13	0.095	0.125
	0	0.34	0.005	0.075	0.085			0	0.13	0.095	0.125
	0	0.34	0.005	0.075	0.085			0	0.13	0.095	0.125
	0	0.34	0.005	0.075	0.085			0	0.13	0.095	0.125
	0	0.34	0.005	0.075	0.085			0	0.13	0.095	0.125
	0	0.34	0.005	0.075	0.085			0	0.13	0.095	0.125
	0	0.34	0.005	0.075	0.085			0	0.13	0.095	0.125
	0	0.34	0.005	0.075	0.085			0	0.13	0.095	0.125
	0	0.34	0.005	0.075	0.085			0	0.13	0.095	0.125
	0	0.34	0.005	0.075	0.085			0	0.13	0.095	0.125
	0	0.34	0.005	0.075	0.085			0	0.13	0.095	0.125
	0	0.34	0.005	0.075	0.085			0	0.13	0.095	0.125
	0	0.34	0.005	0.075	0.085			0	0.13	0.095	0.125
	0	0.34	0.005	0.075	0.085			0	0.13	0.095	0.125
	0	0.34	0.005	0.075	0.085			0	0.13	0.095	0.125
	0	0.34	0.005	0.075	0.085			0	0.13	0.095	0.125
	0	0.34	0.005	0.075	0.085			0	0.13	0.095	0.125
	0	0.34	0.005	0.075	0.085			0	0.13	0.095	0.125
	0	0.34	0.005	0.075	0.085			0	0.13	0.095	0.125
	0	0.34	0.005	0.075	0.085			0	0.13	0.095	0.125
	0	0.34	0.005	0.075	0.085			0	0.13	0.095	0.125
	0	0.34	0.005	0.075	0.085			0	0.13	0.095	0.125
	0	0.34	0.005	0.075	0.085			0	0.13	0.095	0.125
	0	0.34	0.005	0.075	0.085			0	0.13	0.095	0.125
	0	0.34	0.005	0.075	0.085			0	0.13	0.095	0.125
	0	0.34	0.005	0.075	0.085			0	0.13	0.095	0.125
	0	0.34	0.01	0.075	0.085			0	0.13	0.095	0.125
	0	0.34	0.005	0.075	0.085			0	0.13	0.095	0.125
	0	0.34	0.005	0.075	0.085			0	0.13	0.095	0.125
	0	0.34	0.005	0.075	0.085			0	0.13	0.095	0.125
	0	0.34	0.005	0.075	0.085			0	0.13	0.095	0.125
	0	0.34	0.005	0.075	0.085			0	0.13	0.095	0.125
	0	0.34	0.005	0.075	0.085			0	0.13	0.095	0.125
	0	0.34	0.005	0.075	0.085			0	0.13	0.095	0.125
	0	0.34	0.005	0.075	0.085			0	0.13	0.095	0.125
	0	0.34	0.005	0.075	0.085			0	0.13	0.095	0.125
	0	0.34	0.005	0.075	0.085			0	0.13	0.095	0.125
	0	0.34	0.005	0.075	0.085			0	0.13	0.095	0.125
	0	0.34	0.005	0.075	0.085			0	0.13	0.095	0.125
	0	0.34	0.005	0.075	0.085			0	0.13	0.095	0.125
	0	0.34	0.005	0.075	0.085			0	0.13	0.095	0.125
	0	0.34	0.005	0.075	0.085			0	0.13	0.095	0.125
	0	0.34	0.005	0.075	0.085			0	0.13	0.095	0.125
	0	0.34	0.01	0.075	0.085			0	0.13	0.095	0.125
	0	0.34	0.005	0.075	0.085			0	0.13	0.095	0.125
	0	0.34	0.005	0.075	0.085			0	0.13	0.095	0.125
	0	0.34	0.01	0.075	0.085			0	0.13	0.095	0.125
	0	0.34	0.005	0.075	0.085			0	0.13	0.095	0.125
	0	0.34	0.005	0.075	0.085			0	0.13	0.095	0.125
	0	0.34	0.005	0.075	0.085			0	0.13	0.095	0.125
	0	0.34	0.01	0.075	0.085			0	0.13	0.095	0.125
	0	0.34	0.005	0.075	0.085			0	0.13	0.095	0.125
	0	0.34	0.005	0.075	0.085			0	0.13	0.095	0.125
	0	0.34	0.005	0.075	0.085			0	0.13	0.095	0.125
	0	0.34	0.005	0.075	0.085			0	0.13	0.095	0.125
	0	0.34	0.005	0.075	0.085			0	0.13	0.095	0.125
	0	0.34	0.005	0.075	0.085			0	0.13	0.095	0.125
	0	0.34	0.005	0.075	0.085			0	0.13	0.095	0.125
	0	0.34	0.005	0.075	0.085			0	0.13	0.095	0.125
	0	0.34	0.005	0.075	0.085			0	0.13	0.095	0.125
	0	0.34	0.005	0.075	0.085			0	0.13	0.095	0.125
	0	0.34	0.01	0.075	0.085			0	0.13	0.095	0.125
	0	0.34	0.01	0.075	0.085			0	0.13	0.095	0.125
	0	0.34	0.005	0.075	0.085			0	0.13	0.095	0.125
	0	0.34	0.005	0.075	0.085			0	0.13	0.095	0.125
	0	0.34	0.005	0.075	0.085			0	0.13	0.095	0.125
	0	0.34	0.005	0.075	0.085			0	0.13	0.095	0.125
	0	0.34	0.005	0.075	0.085			0	0.13	0.095	0.125
	0	0.34	0.005	0.075	0.085			0	0.13	0.095	0.125
	0	0.34	0.005	0.075	0.085			0	0.13	0.095	0.125
	0	0.34	0.005	0.075	0.085			0	0.13	0.095	0.125
	0	0.34	0.005	0.075	0.085			0	0.13	0.095	0.125
	0	0.34	0.005	0.075	0.085			0	0.13	0.095	0.125
	0	0.34	0.005	0.075	0.085			0	0.13	0.095	0.125
	0	0.34	0.005	0.075	0.085			0	0.13	0.095	0.125
	0	0.34	0.005	0.075	0.085			0	0.13	0.095	0.125
	0	0.34	0.005	0.075	0.085			0	0.13	0.095	0.125
	0	0.34	0.005	0.075	0.085			0	0.13	0.095	0.125
	0	0.34	0.005	0.075	0.085			0	0.13	0.095	0.125
	0	0.34	0.005	0.075	0.085			0	0.13	0.095	0.125
	0	0.34	0.005	0.075	0.085			0	0.13	0.095	0.125
	0	0.34	0.005	0.075	0.085			0	0.13	0.095	0.125
	0	0.34	0.005	0.075	0.085			0	0.13	0.095	0.125
	0	0.34	0.005	0.075	0.085			0	0.13	0.095	0.125
	0	0.34	0.005	0.075	0.085			0	0.13	0.095	0.125
	0	0.34	0.005	0.075	0.085			0	0.13	0.095	0.125
	0	0.34	0.005	0.075	0.085			0	0.13	0.095	0.125
	0	0.34	0.005	0.075	0.085			0	0.13	0.095	0.125
	0	0.34	0.005	0.075	0.085			0	0.13	0.095	0.125
	0	0.34	0.005	0.075	0.085			0	0.13	0.095	0.125
	0	0.34	0.005	0.075	0.085			0	0.13	0.095	0.125
	0	0.34	0.005	0.075	0.085			0	0.13	0.095	0.125
	0	0.34	0.005	0.075	0.085			0	0.13	0.095	0.125
	0	0.34	0.005	0.075	0.085			0	0.13	0.095	0.125
	0	0.34	0.005	0.075	0.085			0	0.13	0.095	0.125
	0	0.34	0.005	0.075	0.085			0	0.13	0.095	0.125
	0	0.34	0.005	0.075	0.085			0	0.13	0.095	0.125
	0	0.34	0.005	0.075	0.085			0	0.13	0.095	0.125
	0	0.34	0.005	0.075	0.085			0	0.13	0.095	0.125
	0	0.34	0.005	0.075	0.085			0	0.13	0.095	0.125
	0	0.34	0.005	0.075	0.085			0	0.13	0.095	0.125
	0	0.34	0.005	0.075	0.085			0	0.13	0.095	0.125
	0	0.34	0.005	0.075	0.085			0	0.13	0.095	0.125
	0	0.34	0.005	0.075	0.085			0	0.13	0.095	0.125
	0	0.34	0.005	0.075	0.085			0	0.13	0.095	0.125
	0	0.34	0.005	0.075	0.085			0	0.13	0.095	0.125
	0	0.34	0.005	0.075	0.085			0	0.13	0.095	0.125
	0	0.34	0.005	0.075	0.085			0	0.13	0.095	0.125
	0	0.34	0.005	0.075	0.085			0	0.13	0.095	0.125
	0	0.34	0.005	0.075	0.085			0	0.13	0.095	0.125
	0	0.34	0.005	0.075	0.085			0	0.13	0.095	0.125
	0	0.34	0.005	0.075	0.085			0	0.13	0.095	0.125
	0	0.34	0.005	0.075	0.085			0	0.13	0.095	0.125
	0	0.34	0.005	0.075	0.085			0	0.13	0.095	0.125
	0	0.34	0.005	0.075	0.085			0	0.13	0.095	0.125
	0	0.34	0.005	0.075	0.085			0	0.13	0.095	0.125
	0	0.34	0.005	0.075	0.085			0	0.13	0.095	0.125
	0	0.34	0.005	0.075	0.085			0	0.13	0.095	0.125
	0	0.34	0.005	0.075	0.085			0	0.13	0.095	0.125
	0	0.34	0.005	0.075	0.085			0	0.13	0.095	0.125
	0	0.34	0.005	0.075	0.085			0	0.13	0.095	0.125
	0	0.34	0.005	0.075	0.085			0	0.13	0.095	0.125
	0	0.34	0.005	0.075	0.085			0	0.13	0.095	0.125
	0	0.34	0.005	0.075	0.085			0	0.13	0.095	0.125
	0	0.34	0.005	0.075	0.085			0	0.13	0.095	0.125
	0	0.34	0.005	0.075	0.085			0	0.13	0.095	0.125
	0	0.34	0.005	0.075	0.085			0	0.13	0.095	0.125
	0	0.34	0.005	0.075	0.085			0	0.13	0.095	0.125
	0	0.34	0.005	0.075	0.085			0	0.13	0.095	0.125
	0	0.34	0.005	0.075	0.085			0	0.13	0.095	0.125
	0	0.34	0.005	0.075	0.085			0	0.13	0.095	0.125
	0	0.34	0.005	0.075	0.085			0	0.13	0.095	0.125
	0	0.34	0.005	0.075	0.085			0	0.13	0.095	0.125
	0	0.34	0.005	0.075	0.085			0	0.13	0.095	0.125
	0	0.34	0.005	0.075	0.085			0	0.13	0.095	0.125
	0	0.34	0.005	0.075	0.085			0	0.13	0.095	0.125
	0	0.34	0.005	0.075	0.085			0	0.13	0.095	0.125
	0	0.34	0.005	0.075	0.085			0	0.13	0.095	0.125
	0	0.34	0.005	0.075	0.085			0	0.13	0.095	0.125
	0	0.34	0.005	0.075	0.085			0	0.13	0.095	0.125
	0	0.34	0.005	0.075	0.085			0	0.13	0.095	0.125
	0	0.34	0.005	0.075	0.085			0	0.13	0.095	0.125
	0	0.34	0.005	0.075	0.085			0	0.13	0.095	0.125
	0	0.34	0.005	0.075	0.085			0	0.13	0.095	0.125
	0	0.34	0.005	0.075	0.085			0	0.13	0.095	0.125
	0	0.34	0.005	0.075	0.085			0	0.13	0.095	0.125
	0	0.34	0.005	0.075	0.085			0	0.13	0.095	0.125
	0	0.34	0.005	0.075	0.085			0	0.13	0.095	0.125
	0	0.34	0.005	0.075	0.085			0	0.13	0.095	0.125
	0	0.34	0.005	0.075	0.085			0	0.13	0.095	0.125
	0	0.34	0.005	0.075	0.085			0	0.13	0.095	0.125
	0	0.34	0.005	0.075	0.085			0	0.13	0.095	0.125
	0	0.34	0.005	0.075	0.085			0	0.13	0.095	0.125
	0	0.34	0.005	0.075	0.085			0	0.13	0.095	0.125
	0	0.34	0.005	0.075	0.085			0	0.13	0.095	0.125
	0	0.34	0.005	0.075	0.085			0	0.13	0.095	0.125
	0	0.34	0.005	0.075	0.085			0	0.13	0.095	0.125
	0	0.34	0.005	0.075	0.085			0	0.13	0.095	0.125
	0	0.34	0.005	0.075	0.085			0	0.13	0.095	0.125
	0	0.34	0.005	0.075	0.085			0	0.13	0.095	0.125
	0	0.34	0.005	0.075	0.085			0	0.13	0.095	0.125
	0	0.34	0.005	0.075	0.085			0	0.13	0.095	0.125
	0	0.34	0.005	0.075	0.085			0	0.13	0.095	0.125
	0	0.34	0.005	0.075	0.085			0	0.13	0.095	0.125
	0	0.34	0.005	0.075	0.085			0	0.13	0.095	0.125
	0	0.34	0.005	0.075	0.085			0	0.13	0.095	0.125
	0	0.34	0.005	0.075	0.085			0	0.13	0.095	0.125
	0	0.34	0.005	0.075	0.085			0	0.13	0.095	0.125
	0	0.34	0.005	0.075	0.085			0	0.13	0.095	0.125
	0	0.34	0.005	0.075	0.085			0	0.13	0.095	0.125
	0	0.34	0.005	0.075	0.085			0	0.13	0.095	0.125
	0	0.34	0.005	0.075	0.085			0	0.13	0.095	0.125
	0	0.34	0.005	0.075	0.085			0	0.13	0.095	0.125
	0	0.34	0.005	0.075	0.085			0	0.135	0.095	0.125
	0	0.34	0.005	0.075	0.085			0	0.135	0.095	0.125
	0	0.34	0.005	0.075	0.085			0	0.135	0.095	0.125
	0	0.34	0.005	0.075	0.085			0	0.135	0.095	0.125
	0	0.34	0.005	0.075	0.085			0	0.135	0.095	0.125
	0	0.34	0.005	0.075	0.085			0	0.135	0.095	0.125
	0	0.34	0.005	0.075	0.085			0	0.135	0.095	0.125
	0	0.34	0.005	0.075	0.085			0	0.135	0.095	0.125
	0	0.34	0.005	0.075	0.085			0	0.135	0.095	0.125
	0	0.34	0.005	0.075	0.085			0	0.135	0.095	0.125
	0	0.34	0.005	0.075	0.085			0	0.135	0.095	0.125
	0	0.34	0.005	0.075	0.085			0	0.135	0.095	0.125
	0	0.34	0.005	0.075	0.085			0	0.135	0.095	0.125
	0	0.34	0.005	0.075	0.085			0	0.135	0.095	0.125
	0	0.34	0.005	0.075	0.085			0	0.135	0.095	0.125
	0	0.34	0.005	0.075	0.085			0	0.135	0.095	0.125
	0	0.34	0.01	0.075	0.085			0	0.135	0.095	0.125
	0	0.34	0.01	0.075	0.085			0	0.135	0.095	0.125
	0	0.34	0.01	0.075	0.085			0	0.135	0.095	0.125
	0	0.34	0.01	0.075	0.085			0	0.135	0.095	0.125
	0	0.34	0.01	0.075	0.085			0	0.135	0.095	0.125
	0	0.34	0.01	0.075	0.085			0	0.135	0.095	0.125
	0	0.34	0.01	0.075	0.085			0	0.135	0.095	0.125
	0	0.34	0.01	0.075	0.085			0	0.135	0.095	0.125
	0	0.34	0.01	0.075	0.085			0	0.135	0.095	0.125
	0	0.34	0.01	0.075	0.085			0	0.135	0.095	0.125
	0	0.34	0.01	0.075	0.085			0	0.135	0.095	0.125
	0	0.34	0.01	0.075	0.085			0	0.135	0.095	0.125
	0	0.34	0.01	0.075	0.085			0	0.135	0.095	0.125
	0	0.34	0.01	0.075	0.085			0	0.135	0.095	0.125
	0	0.34	0.01	0.075	0.085			0	0.135	0.095	0.125
	0	0.34	0.01	0.075	0.085			0	0.135	0.095	0.125
	0	0.34	0.01	0.075	0.085			0	0.135	0.095	0.125
	0	0.34	0.01	0.075	0.085			0	0.135	0.095	0.125
	0	0.34	0.01	0.075	0.085			0	0.135	0.095	0.125
	0	0.34	0.01	0.075	0.085			0	0.135	0.095	0.125
	0	0.34	0.01	0.075	0.085			0	0.135	0.095	0.125
	0	0.34	0.01	0.075	0.085			0	0.135	0.095	0.125
	0	0.34	0.01	0.075	0.085			0	0.135	0.095	0.125
	0	0.34	0.01	0.075	0.085			0	0.135	0.095	0.125
	0	0.34	0.01	0.075	0.085			0	0.135	0.095	0.125
	0	0.34	0.01	0.075	0.085			0	0.135	0.095	0.125
	0	0.34	0.01	0.075	0.085			0	0.135	0.095	0.125
	0	0.34	0.01	0.075	0.085			0	0.135	0.095	0.125
	0	0.34	0.01	0.075	0.085			0	0.135	0.095	0.125
	0	0.34	0.01	0.075	0.085			0	0.135	0.095	0.125
	0	0.34	0.01	0.075	0.085			0	0.135	0.095	0.125
	0	0.34	0.01	0.075	0.085			0	0.135	0.095	0.125
	0	0.34	0.01	0.075	0.085			0	0.135	0.095	0.125
	0	0.34	0.01	0.075	0.085			0	0.135	0.095	0.125
	0	0.34	0.01	0.075	0.085			0	0.135	0.095	0.125
	0	0.34	0.01	0.075	0.085			0	0.135	0.095	0.125
	0	0.34	0.01	0.075	0.085			0	0.135	0.095	0.125
	0	0.34	0.01	0.075	0.085			0	0.135	0.095	0.125
	0	0.34	0.01	0.075	0.085			0	0.135	0.095	0.125
	0	0.34	0.01	0.075	0.085			0	0.135	0.095	0.125
	0	0.34	0.01	0.075	0.085			0	0.135	0.095	0.125
	0	0.34	0.01	0.075	0.085			0	0.135	0.095	0.125
	0	0.34	0.01	0.075	0.085			0	0.135	0.095	0.125
	0	0.34	0.01	0.075	0.085			0	0.135	0.095	0.125
	0	0.34	0.01	0.075	0.085			0	0.135	0.095	0.125
	0	0.34	0.01	0.075	0.085			0	0.135	0.095	0.125
	0	0.34	0.01	0.075	0.085			0	0.135	0.095	0.125
	0	0.34	0.01	0.075	0.085			0	0.135	0.095	0.125
	0	0.34	0.01	0.075	0.085			0	0.135	0.095	0.125
	0	0.34	0.01	0.075	0.085			0	0.135	0.095	0.125
	0	0.34	0.01	0.075	0.085			0	0.135	0.095	0.125
	0	0.34	0.01	0.075	0.085			0	0.135	0.095	0.125
	0	0.34	0.01	0.075	0.085			0	0.135	0.095	0.125
	0	0.34	0.01	0.075	0.085			0	0.135	0.095	0.125
	0	0.34	0.01	0.075	0.085			0	0.135	0.095	0.125
	0	0.34	0.01	0.075	0.085			0	0.135	0.095	0.125
	0	0.34	0.01	0.075	0.085			0	0.135	0.095	0.125
	0	0.34	0.01	0.075	0.085			0	0.135	0.095	0.125
	0	0.34	0.01	0.075	0.085			0	0.135	0.095	0.125
	0	0.34	0.01	0.075	0.085			0	0.135	0.095	0.125
	0	0.34	0.01	0.075	0.085			0	0.135	0.095	0.125
	0	0.34	0.01	0.075	0.085			0	0.135	0.095	0.125
	0	0.34	0.01	0.075	0.085			0	0.135	0.095	0.125
	0	0.34	0.01	0.075	0.085			0	0.135	0.095	0.125
	0	0.34	0.01	0.075	0.085			0	0.135	0.095	0.125
	0	0.34	0.01	0.075	0.085			0	0.135	0.095	0.125
	0	0.34	0.01	0.075	0.085			0	0.135	0.095	0.125
	0	0.34	0.01	0.075	0.085			0	0.135	0.095	0.125
	0	0.34	0.01	0.075	0.085			0	0.135	0.095	0.125
	0	0.34	0.01	0.075	0.085			0	0.135	0.095	0.125
	0	0.34	0.01	0.075	0.085			0	0.135	0.095	0.125
	0	0.34	0.01	0.075	0.085			0	0.135	0.095	0.125
	0	0.34	0.01	0.075	0.085			0	0.135	0.095	0.125
	0	0.34	0.01	0.075	0.085			0	0.135	0.095	0.125
	0	0.34	0.01	0.075	0.085			0	0.135	0.095	0.125
	0	0.34	0.01	0.075	0.085			0	0.135	0.095	0.125
	0	0.34	0.01	0.075	0.085			0	0.135	0.095	0.125
	0	0.34	0.01	0.075	0.085			0	0.135	0.095	0.125
	0	0.34	0.01	0.075	0.085			0	0.135	0.095	0.125
	0	0.34	0.01	0.075	0.085			0	0.135	0.095	0.125
	0	0.34	0.01	0.075	0.085			0	0.135	0.095	0.125
	0	0.34	0.01	0.075	0.085			0	0.135	0.095	0.125
	0	0.34	0.01	0.075	0.085			0.005	0.135	0.095	0.125
	0	0.34	0.01	0.075	0.085			0.005	0.135	0.095	0.125
	0	0.34	0.01	0.075	0.085			0.005	0.135	0.095	0.125
	0	0.34	0.01	0.075	0.085			0.005	0.135	0.095	0.125
	0	0.34	0.01	0.075	0.085			0.005	0.135	0.095	0.125
	0	0.34	0.01	0.075	0.085			0.005	0.135	0.095	0.125
	0	0.34	0.01	0.075	0.085			0.005	0.135	0.095	0.125
	0	0.34	0.01	0.075	0.085			0.005	0.135	0.095	0.125
	0	0.34	0.01	0.075	0.085			0.005	0.135	0.095	0.125
	0	0.34	0.01	0.075	0.085			0.005	0.135	0.095	0.125
	0	0.34	0.01	0.075	0.085			0.005	0.135	0.095	0.125
	0	0.34	0.01	0.075	0.085			0.005	0.135	0.095	0.125
	0	0.34	0.01	0.075	0.085			0.005	0.135	0.095	0.125
	0	0.34	0.01	0.075	0.085			0.005	0.135	0.095	0.125
	0	0.34	0.01	0.075	0.085			0.005	0.135	0.095	0.125
	0	0.34	0.01	0.075	0.085			0.005	0.135	0.095	0.125
	0	0.34	0.01	0.075	0.085			0.005	0.135	0.095	0.125
	0	0.34	0.01	0.075	0.085			0.005	0.135	0.095	0.125
	0	0.34	0.01	0.075	0.085			0.005	0.135	0.095	0.125
	0	0.34	0.01	0.075	0.085			0.005	0.135	0.095	0.125
	0	0.34	0.01	0.075	0.085			0.005	0.135	0.095	0.125
	0	0.34	0.01	0.075	0.085			0.005	0.135	0.095	0.125
	0	0.34	0.01	0.075	0.085			0.005	0.135	0.095	0.125
	0	0.34	0.01	0.075	0.085			0.005	0.135	0.095	0.125
	0	0.34	0.01	0.075	0.085			0.005	0.135	0.095	0.125
	0	0.34	0.01	0.075	0.085			0.005	0.135	0.095	0.125
	0	0.34	0.01	0.075	0.085			0.005	0.135	0.095	0.125
	0	0.34	0.01	0.075	0.085			0.005	0.14	0.095	0.125
	0	0.34	0.01	0.075	0.085			0.005	0.14	0.095	0.125
	0	0.34	0.01	0.075	0.085			0.005	0.14	0.095	0.125
	0	0.34	0.01	0.075	0.085			0.005	0.14	0.095	0.125
	0	0.34	0.01	0.075	0.085			0.005	0.14	0.095	0.125
	0	0.34	0.01	0.075	0.085			0.005	0.14	0.095	0.125
	0	0.34	0.01	0.075	0.085			0.005	0.14	0.095	0.125
	0	0.34	0.01	0.075	0.085			0.005	0.14	0.095	0.125
	0	0.34	0.01	0.075	0.085			0.005	0.14	0.095	0.125
	0	0.34	0.01	0.075	0.085			0.005	0.14	0.1	0.125
	0	0.34	0.01	0.075	0.085			0.005	0.14	0.1	0.125
	0	0.34	0.01	0.075	0.085			0.005	0.14	0.1	0.125
	0	0.34	0.01	0.075	0.085			0.005	0.14	0.1	0.125
	0	0.34	0.01	0.075	0.085			0.005	0.14	0.1	0.125
	0	0.34	0.01	0.075	0.085			0.005	0.14	0.1	0.125
	0	0.34	0.01	0.075	0.085			0.005	0.14	0.1	0.125
	0	0.34	0.01	0.075	0.085			0.005	0.14	0.1	0.125
	0	0.34	0.01	0.075	0.085			0.005	0.14	0.1	0.125
	0	0.34	0.01	0.075	0.085			0.005	0.14	0.1	0.125
	0	0.34	0.01	0.075	0.085			0.005	0.14	0.1	0.125
	0	0.34	0.01	0.075	0.085			0.005	0.14	0.1	0.125
	0	0.34	0.01	0.075	0.085			0.005	0.14	0.1	0.125
	0	0.34	0.01	0.075	0.085			0.005	0.14	0.1	0.125
	0	0.34	0.01	0.075	0.085			0.005	0.14	0.1	0.125
	0	0.34	0.01	0.075	0.085			0.005	0.14	0.1	0.125
	0	0.34	0.01	0.075	0.085			0.005	0.14	0.1	0.125
	0	0.34	0.01	0.075	0.085			0.005	0.14	0.1	0.125
	0	0.34	0.01	0.075	0.085			0.005	0.14	0.1	0.125
	0	0.34	0.01	0.075	0.085			0.005	0.14	0.1	0.125
	0	0.34	0.01	0.075	0.085			0.005	0.14	0.1	0.125
	0	0.34	0.01	0.075	0.085			0.005	0.14	0.1	0.125
	0	0.34	0.01	0.075	0.085			0.005	0.14	0.1	0.125
	0	0.34	0.01	0.075	0.085			0.005	0.14	0.1	0.125
	0	0.34	0.01	0.075	0.085			0.005	0.14	0.1	0.125
	0	0.34	0.01	0.075	0.085			0.01	0.14	0.1	0.125
	0	0.34	0.01	0.075	0.085			0.01	0.14	0.1	0.125
	0	0.34	0.01	0.075	0.085			0.01	0.14	0.1	0.125
	0	0.34	0.01	0.075	0.085			0.01	0.14	0.1	0.125
	0	0.34	0.01	0.075	0.085			0.01	0.14	0.1	0.125
	0	0.34	0.01	0.075	0.085			0.01	0.14	0.1	0.125
	0	0.34	0.01	0.075	0.085			0.01	0.14	0.1	0.125
	0	0.34	0.01	0.075	0.085			0.01	0.14	0.1	0.125
	0	0.34	0.01	0.075	0.085			0.01	0.14	0.1	0.125
	0	0.34	0.01	0.075	0.085			0.01	0.14	0.1	0.125
	0	0.34	0.01	0.075	0.085			0.01	0.14	0.1	0.125
	0	0.34	0.01	0.075	0.085			0.01	0.14	0.1	0.125
	0	0.34	0.01	0.075	0.085			0.01	0.14	0.1	0.125
	0	0.34	0.01	0.075	0.085			0.01	0.14	0.1	0.125
	0	0.34	0.01	0.075	0.085			0.01	0.14	0.1	0.125
	0	0.34	0.01	0.075	0.085			0.01	0.14	0.1	0.125
	0	0.34	0.01	0.075	0.085			0.01	0.14	0.1	0.125
	0	0.34	0.01	0.075	0.085			0.01	0.14	0.1	0.125
	0	0.34	0.01	0.075	0.085			0.01	0.14	0.1	0.125
	0	0.34	0.01	0.075	0.085			0.01	0.14	0.1	0.125
	0	0.34	0.01	0.075	0.085			0.01	0.14	0.1	0.125
	0	0.34	0.01	0.075	0.085			0.01	0.14	0.1	0.125
	0	0.34	0.01	0.075	0.085			0.01	0.14	0.1	0.125
	0	0.34	0.01	0.075	0.085			0.01	0.14	0.1	0.125
	0	0.34	0.01	0.075	0.085			0.01	0.14	0.1	0.125
	0	0.34	0.01	0.075	0.085			0.01	0.14	0.1	0.125
	0	0.34	0.01	0.075	0.085			0.01	0.14	0.1	0.125
	0	0.34	0.01	0.075	0.085			0.01	0.14	0.1	0.125
	0	0.34	0.01	0.075	0.085			0.01	0.14	0.1	0.125
	0	0.34	0.01	0.075	0.085			0.01	0.14	0.1	0.125
	0	0.34	0.01	0.075	0.085			0.01	0.14	0.1	0.125
	0	0.34	0.01	0.075	0.085			0.01	0.14	0.1	0.125
	0	0.34	0.01	0.075	0.085			0.01	0.14	0.1	0.125
	0	0.34	0.01	0.075	0.085			0.01	0.14	0.1	0.125
	0	0.34	0.01	0.075	0.085			0.01	0.14	0.1	0.125
	0	0.34	0.01	0.075	0.085			0.01	0.14	0.1	0.125
	0	0.34	0.01	0.075	0.085			0.01	0.14	0.1	0.125
	0	0.34	0.01	0.075	0.085			0.01	0.14	0.1	0.125
	0	0.34	0.015	0.075	0.085			0.01	0.14	0.1	0.125
	0	0.34	0.015	0.075	0.085			0.01	0.14	0.1	0.125
	0	0.34	0.015	0.075	0.085			0.01	0.14	0.105	0.125
	0	0.34	0.015	0.075	0.085			0.01	0.14	0.105	0.125
	0	0.34	0.015	0.075	0.085			0.01	0.14	0.105	0.125
	0	0.34	0.015	0.075	0.085			0.01	0.14	0.105	0.125
	0	0.34	0.015	0.075	0.085			0.01	0.14	0.105	0.125
	0	0.34	0.015	0.075	0.085			0.01	0.14	0.105	0.125
	0	0.34	0.015	0.075	0.085			0.01	0.14	0.105	0.125
	0	0.34	0.015	0.075	0.085			0.01	0.14	0.105	0.125
	0	0.34	0.015	0.075	0.085			0.01	0.14	0.105	0.125
	0	0.34	0.015	0.075	0.085			0.01	0.14	0.105	0.125
	0	0.34	0.015	0.075	0.085			0.01	0.14	0.105	0.125
	0	0.34	0.015	0.075	0.085			0.01	0.14	0.105	0.125
	0	0.34	0.015	0.075	0.085			0.01	0.14	0.105	0.125
	0	0.34	0.02	0.075	0.085			0.01	0.14	0.105	0.125
	0	0.34	0.02	0.075	0.085			0.01	0.14	0.105	0.125
	0	0.34	0.02	0.075	0.085			0.01	0.14	0.105	0.125
	0	0.34	0.02	0.075	0.085			0.01	0.14	0.105	0.125
	0	0.34	0.025	0.075	0.085			0.01	0.14	0.105	0.125
	0	0.34	0.025	0.075	0.085			0.01	0.14	0.105	0.125
	0	0.34	0.03	0.075	0.085			0.01	0.14	0.105	0.125
	0	0.34	0.03	0.075	0.085			0.01	0.14	0.105	0.125
	0	0.34	0.03	0.075	0.085			0.01	0.14	0.105	0.125
	0	0.34	0.03	0.075	0.085			0.01	0.14	0.105	0.125
	0	0.34	0.035	0.075	0.085			0.01	0.14	0.105	0.125
	0	0.34	0.035	0.075	0.085			0.01	0.14	0.105	0.125
	0	0.34	0.035	0.075	0.085			0.01	0.14	0.105	0.125
	0	0.34	0.035	0.075	0.085			0.01	0.14	0.105	0.125
	0	0.34	0.035	0.075	0.085			0.01	0.14	0.105	0.125
	0	0.34	0.055	0.075	0.085			0.01	0.14	0.105	0.13
	0	0.34	0.055	0.075	0.085			0.01	0.14	0.105	0.13
	0	0.34	0.055	0.075	0.085			0.06	0.14	0.105	0.13
	0	0.34	0.06	0.075	0.085			0.06	0.14	0.105	0.13
	0	0.34	0.065	0.075	0.085			0.06	0.14	0.105	0.13
	0	0.34	0.075	0.075	0.085			0.06	0.14	0.105	0.13
	0	0.34	0.075	0.075	0.085			0.06	0.14	0.105	0.13
	0	0.34	0.075	0.075	0.085			0.06	0.14	0.105	0.13
	0	0.34	0.075	0.075	0.085			0.06	0.14	0.105	0.13
	0	0.34	0.075	0.075	0.085			0.06	0.14	0.105	0.13
	0	0.34	0.075	0.075	0.085			0.06	0.14	0.105	0.13
	0	0.34	0.075	0.075	0.085			0.06	0.14	0.105	0.13
	0	0.34	0.075	0.075	0.085			0.06	0.14	0.105	0.13
	0	0.34	0.085	0.075	0.085			0.06	0.14	0.105	0.13
	0	0.34	0.085	0.075	0.085			0.06	0.14	0.105	0.13
	0	0.34	0.085	0.075	0.085			0.06	0.14	0.105	0.13
	0	0.34	0.085	0.075	0.085			0.06	0.14	0.105	0.13
	0	0.34	0.085	0.075	0.085			0.06	0.14	0.105	0.13
	0	0.34	0.085	0.075	0.085			0.06	0.14	0.105	0.13
	0	0.34	0.085	0.075	0.085			0.06	0.14	0.105	0.13
	0	0.34	0.1	0.075	0.085			0.06	0.14	0.105	0.13
	0	0.34	0.1	0.075	0.085			0.06	0.14	0.105	0.13
	0.01	0.34	0.1	0.075	0.085			0.06	0.14	0.105	0.13
	0.01	0.34	0.1	0.075	0.085			0.06	0.14	0.105	0.13
	0.01	0.34	0.1	0.075	0.085			0.06	0.14	0.105	0.13
	0.01	0.34	0.1	0.075	0.085			0.06	0.14	0.105	0.13
	0.01	0.34	0.1	0.075	0.085			0.06	0.14	0.105	0.13
	0.01	0.34	0.1	0.075	0.085			0.06	0.14	0.105	0.13
	0.01	0.34	0.11	0.075	0.085			0.06	0.14	0.105	0.13
	0.02	0.34	0.11	0.075	0.085			0.06	0.14	0.105	0.13
	0.01	0.34	0.115	0.075	0.085			0.06	0.14	0.105	0.13
	0.01	0.34	0.115	0.075	0.085			0.06	0.14	0.105	0.13
	0.025	0.34	0.115	0.075	0.085			0.06	0.14	0.105	0.13
	0.025	0.34	0.12	0.075	0.085			0.06	0.14	0.105	0.13
	0.025	0.34	0.12	0.075	0.085			0.065	0.14	0.105	0.13
	0.025	0.34	0.12	0.075	0.085			0.065	0.14	0.105	0.13
	0.025	0.34	0.12	0.075	0.085			0.065	0.14	0.105	0.13
	0.025	0.34	0.12	0.075	0.085			0.065	0.14	0.105	0.13
	0.025	0.34	0.12	0.075	0.085			0.065	0.14	0.105	0.13
	0.03	0.34	0.12	0.075	0.085			0.07	0.14	0.105	0.13
	0.035	0.34	0.12	0.075	0.085			0.07	0.14	0.105	0.13
	0.035	0.34	0.12	0.075	0.085			0.07	0.14	0.105	0.13
	0.035	0.34	0.12	0.075	0.085			0.07	0.14	0.105	0.13
	0.035	0.34	0.12	0.075	0.085			0.13	0.14	0.105	0.13
	0.035	0.34	0.12	0.075	0.085			0.13	0.14	0.105	0.13
	0.035	0.34	0.12	0.075	0.085			0.13	0.14	0.105	0.13
	0.035	0.34	0.12	0.075	0.085			0.13	0.14	0.105	0.13
	0.04	0.34	0.12	0.075	0.085			0.13	0.14	0.105	0.13
	0.045	0.34	0.125	0.075	0.085			0.13	0.14	0.105	0.13
	0.045	0.34	0.125	0.075	0.085			0.13	0.14	0.105	0.13
	0.045	0.34	0.125	0.075	0.085			0.13	0.14	0.105	0.13
	0.045	0.34	0.125	0.075	0.085			0.13	0.14	0.105	0.13
	0.045	0.34	0.125	0.075	0.085			0.13	0.14	0.105	0.13
	0.045	0.34	0.125	0.075	0.085			0.13	0.14	0.105	0.13
	0.045	0.34	0.125	0.075	0.085			0.13	0.14	0.105	0.13
	0.045	0.34	0.125	0.075	0.085			0.15	0.14	0.105	0.13
	0.055	0.34	0.125	0.075	0.085			0.145	0.14	0.105	0.13
	0.055	0.34	0.125	0.075	0.085			0.145	0.14	0.105	0.13
	0.055	0.34	0.125	0.075	0.085			0.145	0.14	0.105	0.13
	0.055	0.34	0.125	0.075	0.085			0.145	0.14	0.105	0.13
	0.055	0.34	0.125	0.075	0.085			0.145	0.14	0.105	0.13
	0.055	0.34	0.125	0.075	0.085			0.145	0.14	0.105	0.13
	0.055	0.34	0.125	0.075	0.085			0.145	0.14	0.105	0.13
	0.07	0.34	0.125	0.075	0.085			0.145	0.14	0.105	0.13
	0.07	0.34	0.125	0.075	0.085			0.145	0.14	0.105	0.13
	0.07	0.34	0.125	0.075	0.085			0.145	0.14	0.105	0.13
	0.07	0.34	0.125	0.075	0.085			0.145	0.14	0.105	0.13
	0.075	0.34	0.125	0.075	0.085			0.145	0.14	0.105	0.13
	0.075	0.34	0.125	0.075	0.085			0.145	0.14	0.105	0.13
	0.075	0.34	0.125	0.075	0.085			0.145	0.14	0.105	0.13
	0.075	0.34	0.125	0.075	0.085			0.145	0.14	0.105	0.13
	0.075	0.34	0.125	0.085	0.085			0.145	0.14	0.105	0.13
	0.075	0.34	0.125	0.085	0.085			0.185	0.14	0.105	0.13
	0.075	0.34	0.125	0.085	0.085			0.185	0.14	0.105	0.13
	0.075	0.34	0.125	0.085	0.085			0.185	0.14	0.105	0.13
	0.075	0.34	0.125	0.085	0.085			0.185	0.14	0.105	0.13
	0.075	0.34	0.125	0.09	0.085			0.2	0.14	0.105	0.13
	0.075	0.34	0.125	0.095	0.085			0.205	0.14	0.105	0.13
	0.075	0.34	0.125	0.095	0.085			0.205	0.14	0.105	0.13
	0.075	0.34	0.125	0.095	0.085			0.205	0.14	0.105	0.13
	0.075	0.34	0.125	0.095	0.085			0.205	0.14	0.105	0.13
	0.075	0.34	0.125	0.1	0.085			0.205	0.14	0.105	0.13
	0.075	0.34	0.125	0.1	0.085			0.205	0.14	0.105	0.13
	0.075	0.34	0.125	0.1	0.085			0.205	0.14	0.105	0.13
	0.085	0.34	0.125	0.1	0.085			0.205	0.14	0.105	0.13
	0.085	0.34	0.125	0.1	0.085			0.205	0.14	0.105	0.13
	0.085	0.34	0.125	0.1	0.085			0.205	0.14	0.105	0.13
	0.095	0.34	0.125	0.12	0.085			0.205	0.14	0.105	0.13
	0.095	0.34	0.125	0.12	0.085			0.205	0.14	0.105	0.13
	0.09	0.34	0.125	0.12	0.085			0.205	0.14	0.105	0.13
	0.09	0.34	0.125	0.12	0.085			0.205	0.14	0.105	0.13
	0.1	0.34	0.125	0.12	0.085			0.205	0.14	0.105	0.13
	0.1	0.34	0.125	0.125	0.085			0.205	0.14	0.105	0.13
	0.1	0.34	0.125	0.125	0.085			0.205	0.14	0.105	0.13
	0.105	0.34	0.125	0.125	0.085			0.205	0.14	0.105	0.13
	0.105	0.34	0.125	0.125	0.085			0.205	0.14	0.105	0.13
	0.105	0.34	0.125	0.125	0.085			0.205	0.14	0.105	0.13
	0.105	0.34	0.125	0.135	0.085			0.205	0.14	0.105	0.13
	0.105	0.34	0.125	0.135	0.085			0.205	0.14	0.105	0.13
	0.11	0.34	0.125	0.135	0.085			0.205	0.14	0.105	0.13
	0.11	0.34	0.125	0.135	0.085			0.205	0.14	0.105	0.13
	0.11	0.34	0.125	0.135	0.085			0.205	0.14	0.105	0.13
	0.11	0.34	0.125	0.135	0.085			0.205	0.14	0.105	0.13
	0.11	0.34	0.125	0.135	0.085			0.205	0.14	0.105	0.13
	0.11	0.34	0.125	0.135	0.085			0.205	0.14	0.105	0.13
	0.11	0.34	0.125	0.135	0.085			0.205	0.14	0.105	0.13
	0.11	0.34	0.125	0.135	0.085			0.205	0.14	0.105	0.13
	0.11	0.34	0.125	0.135	0.085			0.205	0.14	0.105	0.13
	0.11	0.34	0.125	0.135	0.085			0.245	0.14	0.105	0.13
	0.11	0.34	0.125	0.135	0.085			0.245	0.14	0.105	0.13
	0.11	0.34	0.125	0.135	0.085			0.245	0.14	0.105	0.13
	0.11	0.34	0.125	0.135	0.085			0.25	0.14	0.105	0.13
	0.11	0.34	0.125	0.135	0.085			0.25	0.14	0.105	0.13
	0.11	0.34	0.125	0.135	0.085			0.25	0.14	0.105	0.13
	0.11	0.34	0.125	0.135	0.085			0.25	0.14	0.105	0.13
	0.11	0.34	0.125	0.135	0.085			0.25	0.14	0.105	0.13
	0.11	0.34	0.125	0.135	0.085			0.25	0.14	0.105	0.13
	0.11	0.34	0.125	0.135	0.085			0.25	0.14	0.105	0.13
	0.11	0.34	0.125	0.135	0.085			0.25	0.14	0.105	0.13
	0.11	0.34	0.125	0.135	0.085			0.25	0.14	0.105	0.13
	0.11	0.34	0.125	0.135	0.085			0.25	0.14	0.105	0.13
	0.11	0.34	0.125	0.135	0.085			0.25	0.14	0.105	0.13
	0.11	0.34	0.125	0.135	0.085			0.25	0.14	0.105	0.13
	0.11	0.34	0.125	0.135	0.085			0.25	0.14	0.105	0.13
	0.11	0.34	0.125	0.135	0.085			0.25	0.14	0.105	0.13
	0.11	0.34	0.125	0.135	0.085			0.25	0.14	0.105	0.13
	0.11	0.34	0.125	0.135	0.085			0.25	0.14	0.105	0.13
	0.11	0.34	0.125	0.135	0.085			0.25	0.14	0.105	0.13
	0.11	0.34	0.125	0.135	0.085			0.25	0.14	0.105	0.13
	0.11	0.34	0.125	0.135	0.085			0.25	0.14	0.105	0.13
	0.11	0.34	0.125	0.135	0.085			0.25	0.14	0.105	0.13
	0.11	0.34	0.125	0.135	0.085			0.25	0.14	0.105	0.13
	0.11	0.34	0.125	0.135	0.085			0.25	0.14	0.105	0.13
	0.11	0.34	0.125	0.135	0.085			0.25	0.14	0.105	0.13
	0.11	0.34	0.125	0.135	0.085			0.25	0.14	0.105	0.13
	0.11	0.34	0.125	0.135	0.085			0.25	0.14	0.105	0.13
	0.11	0.34	0.125	0.135	0.085			0.25	0.14	0.105	0.13
	0.11	0.34	0.125	0.135	0.085			0.25	0.14	0.105	0.13
	0.11	0.34	0.125	0.135	0.085			0.25	0.14	0.105	0.13
	0.11	0.34	0.125	0.135	0.085			0.25	0.14	0.105	0.13
	0.11	0.34	0.125	0.135	0.085			0.25	0.14	0.105	0.13
	0.11	0.34	0.125	0.135	0.085			0.25	0.14	0.105	0.13
	0.11	0.34	0.125	0.135	0.085			0.25	0.14	0.105	0.13
	0.11	0.34	0.125	0.135	0.085			0.25	0.14	0.105	0.13
	0.11	0.34	0.125	0.135	0.085			0.25	0.14	0.105	0.13
	0.11	0.34	0.125	0.135	0.085			0.25	0.14	0.105	0.13
	0.11	0.34	0.125	0.135	0.085			0.25	0.14	0.105	0.13
	0.11	0.34	0.125	0.14	0.085			0.25	0.14	0.12	0.13
	0.11	0.34	0.125	0.14	0.085			0.25	0.14	0.12	0.13
	0.11	0.34	0.125	0.14	0.085			0.25	0.14	0.12	0.13
	0.11	0.34	0.125	0.14	0.085			0.25	0.14	0.12	0.13
	0.11	0.34	0.125	0.14	0.085			0.25	0.14	0.12	0.13
	0.11	0.34	0.125	0.14	0.085			0.25	0.14	0.12	0.13
	0.115	0.34	0.125	0.14	0.085			0.255	0.14	0.12	0.13
	0.115	0.34	0.125	0.14	0.085			0.255	0.14	0.12	0.13
	0.115	0.34	0.125	0.14	0.085			0.255	0.14	0.12	0.13
	0.115	0.34	0.125	0.14	0.085			0.255	0.14	0.12	0.13
	0.115	0.34	0.125	0.14	0.085			0.255	0.14	0.12	0.13
	0.115	0.34	0.125	0.14	0.085			0.255	0.14	0.12	0.13
	0.115	0.34	0.125	0.14	0.085			0.255	0.14	0.12	0.13
	0.115	0.34	0.125	0.14	0.085			0.3	0.14	0.12	0.13
	0.115	0.34	0.125	0.14	0.085			0.3	0.14	0.12	0.13
	0.115	0.34	0.125	0.14	0.085			0.3	0.14	0.12	0.13
	0.115	0.34	0.125	0.14	0.085			0.3	0.14	0.12	0.13
	0.145	0.34	0.125	0.14	0.085			0.3	0.14	0.12	0.13
	0.145	0.34	0.125	0.14	0.085			0.3	0.14	0.12	0.13
	0.145	0.34	0.125	0.14	0.085			0.3	0.14	0.12	0.13
	0.145	0.34	0.125	0.14	0.085			0.3	0.14	0.12	0.13
	0.145	0.34	0.125	0.14	0.085			0.3	0.14	0.12	0.13
	0.145	0.34	0.125	0.14	0.085			0.3	0.14	0.12	0.13
	0.145	0.34	0.125	0.14	0.085			0.3	0.14	0.12	0.13
	0.145	0.34	0.125	0.14	0.085			0.3	0.14	0.12	0.13
	0.145	0.34	0.125	0.14	0.085			0.3	0.14	0.16	0.13
	0.145	0.34	0.125	0.14	0.085			0.3	0.14	0.155	0.13
	0.145	0.34	0.125	0.145	0.085			0.3	0.14	0.155	0.13
	0.145	0.34	0.13	0.145	0.085			0.3	0.14	0.155	0.13
	0.145	0.34	0.125	0.145	0.085			0.3	0.14	0.155	0.13
	0.145	0.34	0.125	0.145	0.085			0.3	0.14	0.155	0.13
	0.145	0.34	0.125	0.145	0.085			0.3	0.14	0.155	0.13
	0.145	0.34	0.125	0.145	0.085			0.3	0.14	0.155	0.13
	0.145	0.34	0.125	0.145	0.085			0.3	0.14	0.155	0.13
	0.145	0.34	0.125	0.145	0.085			0.3	0.14	0.155	0.13
	0.145	0.34	0.125	0.145	0.085			0.3	0.14	0.155	0.13
	0.145	0.34	0.125	0.145	0.085			0.3	0.14	0.155	0.13
	0.145	0.34	0.125	0.145	0.085			0.3	0.14	0.155	0.13
	0.145	0.34	0.125	0.145	0.085			0.3	0.14	0.155	0.13
	0.145	0.34	0.125	0.145	0.085			0.3	0.14	0.155	0.13
	0.145	0.34	0.125	0.145	0.085			0.3	0.14	0.155	0.13
	0.145	0.34	0.125	0.145	0.085			0.3	0.14	0.155	0.13
	0.145	0.34	0.125	0.155	0.085			0.3	0.14	0.155	0.13
	0.145	0.34	0.125	0.155	0.085			0.3	0.14	0.155	0.13
	0.145	0.34	0.125	0.155	0.085			0.3	0.14	0.155	0.13
	0.145	0.34	0.125	0.155	0.085			0.3	0.14	0.155	0.13
	0.145	0.34	0.125	0.16	0.085			0.3	0.14	0.155	0.13
	0.145	0.34	0.125	0.16	0.085			0.3	0.14	0.155	0.13
	0.145	0.34	0.125	0.16	0.085			0.3	0.14	0.155	0.13
	0.145	0.34	0.125	0.16	0.085			0.3	0.14	0.155	0.13
	0.145	0.34	0.125	0.16	0.085			0.3	0.14	0.155	0.13
	0.145	0.34	0.125	0.16	0.085			0.3	0.14	0.155	0.13
	0.145	0.34	0.125	0.175	0.085			0.305	0.14	0.155	0.13
	0.145	0.34	0.125	0.18	0.085			0.305	0.14	0.155	0.13
	0.145	0.34	0.125	0.18	0.085			0.305	0.14	0.155	0.13
	0.145	0.34	0.125	0.18	0.085			0.3	0.14	0.155	0.13
	0.145	0.34	0.125	0.18	0.085			0.3	0.14	0.155	0.13
	0.145	0.34	0.125	0.185	0.085			0.3	0.14	0.155	0.13
	0.145	0.34	0.125	0.19	0.085			0.3	0.14	0.155	0.13
	0.145	0.34	0.125	0.205	0.085			0.3	0.14	0.155	0.13
	0.145	0.34	0.125	0.205	0.085			0.3	0.14	0.155	0.13
	0.145	0.34	0.125	0.205	0.085			0.3	0.14	0.155	0.13
	0.145	0.34	0.125	0.205	0.085			0.3	0.14	0.155	0.13
	0.145	0.34	0.125	0.205	0.085			0.3	0.14	0.155	0.13
	0.145	0.34	0.125	0.205	0.085			0.3	0.14	0.155	0.13
	0.145	0.34	0.125	0.205	0.085			0.3	0.14	0.155	0.13
	0.145	0.34	0.125	0.215	0.085			0.3	0.14	0.155	0.13
	0.145	0.34	0.125	0.215	0.085			0.3	0.14	0.16	0.13
	0.145	0.34	0.125	0.22	0.085			0.3	0.14	0.16	0.13
	0.145	0.34	0.125	0.225	0.085			0.3	0.14	0.16	0.13
	0.145	0.34	0.125	0.23	0.085			0.3	0.14	0.16	0.13
	0.145	0.34	0.125	0.23	0.085			0.3	0.14	0.16	0.13
	0.145	0.34	0.13	0.23	0.085			0.3	0.14	0.16	0.13
	0.145	0.34	0.13	0.23	0.085			0.3	0.14	0.16	0.13
	0.145	0.34	0.13	0.24	0.085			0.3	0.14	0.16	0.13
	0.145	0.34	0.13	0.24	0.085			0.3	0.14	0.16	0.13
	0.145	0.34	0.13	0.24	0.085			0.3	0.14	0.16	0.13
	0.145	0.34	0.13	0.24	0.085			0.3	0.14	0.16	0.13
	0.145	0.34	0.13	0.24	0.085			0.3	0.14	0.16	0.13
	0.145	0.34	0.13	0.24	0.085			0.3	0.14	0.16	0.13
	0.145	0.34	0.13	0.24	0.085			0.3	0.14	0.185	0.13
	0.145	0.34	0.13	0.24	0.085			0.3	0.14	0.185	0.13
	0.145	0.34	0.13	0.24	0.085			0.3	0.14	0.185	0.13
	0.145	0.34	0.13	0.24	0.085			0.3	0.14	0.185	0.13
	0.145	0.34	0.13	0.24	0.085			0.3	0.14	0.185	0.13
	0.145	0.34	0.13	0.24	0.085			0.3	0.14	0.185	0.13
	0.145	0.34	0.13	0.24	0.085			0.3	0.14	0.185	0.13
	0.145	0.34	0.13	0.24	0.085			0.3	0.14	0.185	0.13
	0.145	0.34	0.13	0.24	0.085			0.3	0.14	0.185	0.13
	0.145	0.34	0.13	0.24	0.085			0.3	0.14	0.185	0.13
	0.145	0.34	0.13	0.24	0.085			0.3	0.14	0.185	0.13
	0.145	0.34	0.13	0.24	0.085			0.3	0.14	0.185	0.13
	0.145	0.34	0.13	0.24	0.085			0.3	0.14	0.185	0.13
	0.145	0.34	0.13	0.24	0.085			0.3	0.14	0.185	0.13
	0.145	0.34	0.13	0.24	0.085			0.3	0.14	0.185	0.13
	0.145	0.34	0.13	0.24	0.085			0.3	0.14	0.185	0.13
	0.145	0.34	0.13	0.24	0.085			0.3	0.14	0.185	0.13
	0.145	0.34	0.13	0.24	0.085			0.3	0.14	0.185	0.13
	0.145	0.34	0.13	0.24	0.085			0.3	0.14	0.185	0.13
	0.145	0.34	0.13	0.24	0.085			0.3	0.14	0.185	0.13
	0.145	0.34	0.13	0.24	0.085			0.3	0.14	0.185	0.13
	0.145	0.34	0.13	0.24	0.085			0.3	0.14	0.185	0.13
	0.145	0.34	0.13	0.24	0.085			0.3	0.14	0.225	0.13
	0.145	0.34	0.13	0.24	0.085			0.3	0.14	0.23	0.13
	0.145	0.34	0.13	0.24	0.085			0.3	0.14	0.23	0.13
	0.145	0.34	0.13	0.24	0.085			0.3	0.14	0.23	0.13
	0.145	0.34	0.13	0.24	0.085			0.3	0.14	0.23	0.13
	0.145	0.34	0.13	0.24	0.085			0.3	0.14	0.23	0.13
	0.145	0.34	0.13	0.24	0.085			0.3	0.14	0.23	0.13
	0.145	0.34	0.13	0.24	0.085			0.3	0.14	0.23	0.13
	0.145	0.34	0.13	0.24	0.085			0.3	0.14	0.23	0.13
	0.145	0.34	0.13	0.24	0.085			0.3	0.14	0.23	0.13
	0.145	0.34	0.13	0.24	0.085			0.3	0.14	0.23	0.13
	0.145	0.34	0.13	0.24	0.085			0.3	0.14	0.23	0.13
	0.145	0.34	0.13	0.24	0.085			0.3	0.14	0.23	0.13
	0.145	0.34	0.13	0.24	0.085			0.3	0.14	0.23	0.13
	0.145	0.34	0.13	0.24	0.085			0.3	0.14	0.23	0.13
	0.145	0.34	0.13	0.24	0.085			0.3	0.14	0.23	0.13
	0.145	0.34	0.13	0.24	0.085			0.3	0.14	0.23	0.13
	0.145	0.34	0.13	0.24	0.085			0.3	0.14	0.23	0.13
	0.145	0.34	0.13	0.24	0.085			0.3	0.14	0.23	0.13
	0.145	0.34	0.13	0.24	0.085			0.3	0.14	0.23	0.13
	0.145	0.34	0.13	0.24	0.085			0.3	0.14	0.23	0.13
	0.145	0.34	0.13	0.24	0.085			0.3	0.14	0.23	0.13
	0.145	0.34	0.13	0.24	0.085			0.3	0.14	0.23	0.13
	0.145	0.34	0.13	0.24	0.085			0.3	0.14	0.23	0.13
	0.145	0.34	0.13	0.24	0.085			0.3	0.14	0.23	0.13
	0.145	0.34	0.13	0.24	0.085			0.3	0.14	0.23	0.13
	0.145	0.34	0.13	0.24	0.085			0.3	0.14	0.23	0.13
	0.145	0.34	0.13	0.24	0.085			0.3	0.14	0.23	0.13
	0.145	0.34	0.135	0.24	0.085			0.3	0.14	0.23	0.13
	0.145	0.34	0.135	0.24	0.085			0.3	0.14	0.23	0.13
	0.145	0.34	0.14	0.24	0.085			0.3	0.14	0.23	0.13
	0.145	0.34	0.14	0.24	0.085			0.3	0.14	0.23	0.13
	0.145	0.34	0.14	0.24	0.085			0.3	0.14	0.23	0.13
	0.145	0.34	0.145	0.24	0.085			0.3	0.14	0.23	0.13
	0.145	0.34	0.15	0.24	0.085			0.3	0.14	0.23	0.13
	0.145	0.34	0.15	0.24	0.085			0.3	0.14	0.23	0.13
	0.145	0.34	0.155	0.24	0.085			0.3	0.14	0.23	0.13
	0.145	0.34	0.155	0.24	0.085			0.3	0.14	0.23	0.13
	0.145	0.34	0.155	0.24	0.085			0.3	0.14	0.23	0.13
	0.145	0.34	0.165	0.24	0.085			0.3	0.14	0.23	0.13
	0.145	0.34	0.165	0.24	0.085			0.3	0.14	0.23	0.13
	0.145	0.34	0.165	0.24	0.085			0.3	0.14	0.23	0.13
	0.145	0.34	0.165	0.24	0.085			0.3	0.14	0.23	0.13
	0.145	0.34	0.165	0.24	0.085			0.3	0.14	0.23	0.13
	0.145	0.34	0.17	0.24	0.085			0.3	0.14	0.23	0.13
	0.145	0.34	0.17	0.24	0.085			0.3	0.14	0.23	0.13
	0.145	0.34	0.17	0.24	0.085			0.3	0.14	0.23	0.13
	0.145	0.34	0.17	0.24	0.085			0.3	0.14	0.23	0.13
	0.145	0.34	0.18	0.24	0.085			0.3	0.14	0.23	0.13
	0.145	0.34	0.185	0.24	0.085			0.3	0.14	0.23	0.13
	0.145	0.34	0.185	0.24	0.09			0.3	0.14	0.23	0.13
	0.145	0.34	0.185	0.24	0.09			0.3	0.14	0.23	0.13
	0.145	0.34	0.185	0.24	0.09			0.3	0.14	0.23	0.13
	0.145	0.34	0.19	0.24	0.09			0.3	0.14	0.28	0.13
	0.145	0.34	0.195	0.24	0.09			0.3	0.14	0.275	0.13
	0.145	0.34	0.195	0.24	0.09			0.3	0.14	0.28	0.13
	0.145	0.34	0.195	0.24	0.09			0.3	0.14	0.275	0.13
	0.145	0.34	0.195	0.24	0.09			0.3	0.14	0.27	0.135
	0.145	0.34	0.195	0.24	0.09			0.3	0.14	0.275	0.135
	0.145	0.34	0.185	0.24	0.09			0.3	0.14	0.275	0.135
	0.145	0.34	0.185	0.24	0.09			0.3	0.14	0.275	0.135
	0.145	0.34	0.18	0.24	0.09			0.3	0.14	0.27	0.135
	0.145	0.34	0.185	0.24	0.095			0.3	0.14	0.275	0.135
	0.145	0.34	0.195	0.24	0.095			0.3	0.14	0.28	0.135
	0.145	0.34	0.195	0.24	0.095			0.3	0.14	0.28	0.135
	0.145	0.34	0.21	0.24	0.095			0.3	0.14	0.27	0.135
	0.145	0.34	0.21	0.24	0.095			0.3	0.14	0.28	0.135
	0.145	0.34	0.21	0.24	0.095			0.3	0.14	0.28	0.135
	0.145	0.34	0.21	0.24	0.095			0.3	0.14	0.28	0.135
	0.145	0.34	0.22	0.24	0.095			0.3	0.14	0.28	0.135
	0.145	0.34	0.22	0.24	0.095			0.3	0.14	0.275	0.135
	0.145	0.34	0.225	0.24	0.095			0.3	0.14	0.28	0.135
	0.145	0.34	0.225	0.24	0.095			0.3	0.14	0.275	0.135
	0.145	0.34	0.225	0.24	0.095			0.3	0.14	0.28	0.135
	0.145	0.34	0.23	0.24	0.095			0.3	0.14	0.275	0.135
	0.145	0.34	0.23	0.24	0.095			0.3	0.14	0.275	0.135
	0.145	0.34	0.23	0.24	0.095			0.3	0.14	0.275	0.135
	0.145	0.34	0.23	0.24	0.095			0.3	0.14	0.275	0.135
	0.145	0.34	0.23	0.24	0.095			0.3	0.14	0.275	0.135
	0.145	0.34	0.23	0.24	0.095			0.3	0.14	0.275	0.135
	0.145	0.34	0.23	0.24	0.095			0.3	0.14	0.275	0.135
	0.145	0.34	0.23	0.24	0.095			0.3	0.14	0.275	0.135
	0.145	0.34	0.23	0.24	0.095			0.3	0.14	0.275	0.135
	0.145	0.34	0.245	0.24	0.095			0.3	0.14	0.275	0.135
	0.145	0.34	0.245	0.24	0.095			0.3	0.14	0.275	0.135
	0.145	0.34	0.245	0.24	0.095			0.3	0.14	0.275	0.135
	0.145	0.34	0.245	0.24	0.095			0.3	0.14	0.275	0.135
	0.145	0.34	0.245	0.24	0.095			0.3	0.14	0.275	0.135
	0.145	0.34	0.245	0.24	0.095			0.3	0.14	0.275	0.135
	0.145	0.34	0.245	0.24	0.095			0.3	0.14	0.275	0.135
	0.145	0.34	0.245	0.24	0.095			0.3	0.14	0.275	0.135
	0.145	0.34	0.245	0.24	0.095			0.3	0.14	0.275	0.135
	0.145	0.34	0.245	0.24	0.095			0.3	0.14	0.275	0.135
	0.145	0.34	0.245	0.24	0.095			0.3	0.14	0.275	0.135
	0.145	0.34	0.245	0.24	0.095			0.3	0.14	0.275	0.135
	0.145	0.34	0.245	0.24	0.095			0.3	0.14	0.275	0.135
	0.145	0.34	0.245	0.24	0.095			0.3	0.14	0.275	0.135
	0.145	0.34	0.245	0.24	0.095			0.3	0.14	0.275	0.135
	0.145	0.34	0.245	0.24	0.095			0.3	0.14	0.275	0.135
	0.145	0.34	0.245	0.24	0.095			0.3	0.14	0.275	0.135
	0.145	0.34	0.245	0.24	0.095			0.3	0.14	0.275	0.135
	0.145	0.34	0.245	0.24	0.095			0.3	0.14	0.275	0.135
	0.145	0.34	0.245	0.24	0.095			0.3	0.14	0.275	0.135
	0.145	0.34	0.245	0.24	0.095			0.3	0.14	0.275	0.135
	0.145	0.34	0.245	0.24	0.095			0.3	0.14	0.275	0.135
	0.145	0.34	0.245	0.24	0.095			0.3	0.14	0.275	0.135
	0.145	0.34	0.245	0.24	0.095			0.3	0.14	0.275	0.135
	0.145	0.34	0.245	0.24	0.095			0.3	0.14	0.275	0.135
	0.145	0.34	0.245	0.24	0.095			0.3	0.14	0.275	0.135
	0.145	0.34	0.245	0.24	0.095			0.3	0.14	0.275	0.135
	0.145	0.34	0.245	0.24	0.095			0.3	0.14	0.275	0.135
	0.145	0.34	0.245	0.24	0.095			0.3	0.14	0.275	0.135
	0.145	0.34	0.245	0.24	0.095			0.3	0.14	0.275	0.135
	0.145	0.34	0.245	0.24	0.095			0.3	0.14	0.275	0.135
	0.145	0.34	0.245	0.24	0.095			0.3	0.14	0.275	0.135
	0.145	0.34	0.245	0.24	0.095			0.3	0.14	0.275	0.2
	0.145	0.34	0.245	0.24	0.095			0.3	0.14	0.275	0.2
	0.145	0.34	0.245	0.24	0.095			0.3	0.14	0.275	0.2
	0.145	0.34	0.245	0.24	0.095			0.3	0.14	0.275	0.2
	0.145	0.34	0.245	0.24	0.095			0.3	0.14	0.275	0.2
	0.145	0.34	0.245	0.24	0.095			0.3	0.14	0.275	0.2
	0.145	0.34	0.245	0.24	0.095			0.3	0.14	0.275	0.2
	0.145	0.34	0.245	0.24	0.095			0.3	0.14	0.275	0.2
	0.145	0.34	0.245	0.24	0.095			0.3	0.14	0.275	0.2
	0.145	0.34	0.245	0.24	0.095			0.3	0.14	0.275	0.2
	0.145	0.34	0.245	0.24	0.095			0.3	0.14	0.275	0.2
	0.145	0.34	0.245	0.24	0.095			0.3	0.14	0.275	0.2
	0.145	0.34	0.245	0.24	0.095			0.3	0.14	0.275	0.2
	0.145	0.34	0.245	0.24	0.095			0.3	0.14	0.275	0.2
	0.145	0.34	0.245	0.24	0.095			0.3	0.14	0.275	0.2
	0.145	0.34	0.245	0.24	0.095			0.3	0.14	0.275	0.2
	0.145	0.34	0.245	0.24	0.095			0.3	0.14	0.275	0.2
	0.145	0.34	0.245	0.24	0.095			0.3	0.14	0.275	0.2
	0.145	0.34	0.245	0.24	0.095			0.3	0.14	0.275	0.2
	0.145	0.34	0.245	0.24	0.095			0.3	0.14	0.275	0.2
	0.145	0.34	0.245	0.24	0.095			0.3	0.14	0.275	0.2
	0.145	0.34	0.245	0.24	0.095			0.3	0.14	0.275	0.2
	0.145	0.34	0.245	0.24	0.095			0.3	0.14	0.275	0.2
	0.145	0.34	0.245	0.24	0.095			0.3	0.14	0.275	0.2
	0.145	0.34	0.245	0.24	0.095			0.3	0.14	0.275	0.2
	0.145	0.34	0.245	0.24	0.095			0.3	0.14	0.275	0.2
	0.145	0.34	0.245	0.24	0.095			0.3	0.14	0.275	0.2
	0.145	0.34	0.245	0.24	0.095			0.3	0.14	0.275	0.2
	0.145	0.34	0.245	0.24	0.095			0.3	0.14	0.275	0.2
	0.145	0.34	0.245	0.24	0.095			0.3	0.14	0.275	0.2
	0.145	0.34	0.245	0.24	0.095			0.3	0.14	0.275	0.2
	0.145	0.34	0.245	0.24	0.095			0.3	0.14	0.275	0.2
	0.145	0.34	0.245	0.24	0.095			0.3	0.14	0.275	0.2
	0.145	0.34	0.245	0.24	0.095			0.3	0.14	0.275	0.2
	0.145	0.34	0.245	0.24	0.095			0.3	0.14	0.275	0.2
	0.145	0.34	0.245	0.24	0.095			0.3	0.14	0.275	0.2
	0.145	0.34	0.245	0.24	0.095			0.3	0.14	0.275	0.2
	0.145	0.34	0.245	0.24	0.095			0.3	0.14	0.275	0.2
	0.145	0.34	0.245	0.24	0.095			0.3	0.14	0.275	0.2
	0.145	0.34	0.245	0.24	0.095			0.3	0.14	0.275	0.2
	0.145	0.34	0.245	0.24	0.095			0.3	0.14	0.275	0.2
	0.145	0.34	0.245	0.24	0.095			0.3	0.14	0.275	0.2
	0.145	0.34	0.245	0.24	0.095			0.3	0.14	0.275	0.2
	0.145	0.34	0.245	0.24	0.095			0.3	0.14	0.275	0.2
	0.145	0.34	0.245	0.24	0.095			0.3	0.14	0.275	0.2
	0.145	0.34	0.245	0.24	0.095			0.3	0.14	0.275	0.2
	0.145	0.34	0.245	0.24	0.095			0.3	0.14	0.275	0.2
	0.145	0.34	0.245	0.24	0.095			0.3	0.14	0.275	0.2
	0.145	0.34	0.245	0.24	0.095			0.3	0.14	0.275	0.2
	0.145	0.34	0.245	0.24	0.095			0.3	0.14	0.275	0.2
	0.145	0.34	0.245	0.24	0.095			0.3	0.14	0.275	0.2
	0.145	0.34	0.245	0.24	0.095			0.3	0.14	0.275	0.2
	0.145	0.34	0.245	0.24	0.095			0.3	0.14	0.275	0.2
	0.145	0.34	0.245	0.24	0.095			0.3	0.14	0.275	0.2
	0.145	0.34	0.245	0.24	0.095			0.3	0.14	0.275	0.2
	0.145	0.34	0.245	0.24	0.095			0.3	0.14	0.275	0.2
	0.145	0.34	0.245	0.24	0.095			0.3	0.14	0.275	0.2
	0.145	0.34	0.245	0.24	0.095			0.3	0.14	0.275	0.2
	0.145	0.34	0.245	0.24	0.095			0.3	0.14	0.275	0.2
	0.145	0.34	0.245	0.24	0.095			0.3	0.14	0.275	0.2
	0.145	0.34	0.245	0.24	0.095			0.3	0.14	0.275	0.2
	0.145	0.34	0.245	0.24	0.095			0.3	0.14	0.275	0.2
	0.145	0.34	0.245	0.24	0.095			0.3	0.14	0.275	0.2
	0.145	0.34	0.245	0.24	0.095			0.3	0.14	0.275	0.2
	0.145	0.34	0.245	0.24	0.095			0.3	0.14	0.275	0.2
	0.145	0.34	0.245	0.24	0.095			0.3	0.14	0.275	0.2
	0.145	0.34	0.245	0.24	0.095			0.3	0.14	0.275	0.2
	0.145	0.34	0.245	0.24	0.095			0.3	0.14	0.275	0.2
	0.145	0.34	0.245	0.24	0.095			0.3	0.14	0.275	0.2
	0.145	0.34	0.245	0.24	0.095			0.3	0.14	0.275	0.2
	0.145	0.34	0.245	0.24	0.095			0.3	0.14	0.275	0.2
	0.145	0.34	0.245	0.24	0.095			0.3	0.14	0.275	0.2
	0.145	0.34	0.245	0.24	0.095			0.3	0.14	0.275	0.2
	0.145	0.34	0.245	0.24	0.095			0.3	0.14	0.275	0.2
	0.145	0.34	0.245	0.24	0.095			0.3	0.14	0.275	0.2
	0.145	0.34	0.245	0.24	0.095			0.3	0.14	0.275	0.2
	0.145	0.34	0.245	0.24	0.095			0.3	0.14	0.275	0.2
	0.145	0.34	0.245	0.24	0.095			0.3	0.14	0.275	0.2
	0.145	0.34	0.245	0.24	0.095			0.3	0.14	0.275	0.2
	0.145	0.34	0.245	0.24	0.095			0.3	0.14	0.275	0.2
	0.145	0.34	0.245	0.24	0.095			0.3	0.14	0.275	0.2
	0.145	0.34	0.245	0.24	0.095			0.3	0.14	0.275	0.2
	0.145	0.34	0.245	0.24	0.095			0.3	0.14	0.275	0.2
	0.145	0.34	0.245	0.24	0.095			0.3	0.14	0.275	0.2
	0.145	0.34	0.245	0.24	0.095			0.3	0.145	0.275	0.2
	0.145	0.34	0.245	0.24	0.095			0.3	0.145	0.275	0.2
	0.145	0.34	0.245	0.24	0.095			0.3	0.145	0.275	0.2
	0.145	0.34	0.245	0.24	0.095			0.3	0.145	0.275	0.2
	0.145	0.34	0.245	0.24	0.095			0.3	0.145	0.275	0.2
	0.145	0.34	0.245	0.24	0.095			0.3	0.145	0.275	0.2
	0.145	0.34	0.245	0.24	0.095			0.3	0.145	0.275	0.2
	0.145	0.34	0.245	0.24	0.095			0.3	0.145	0.275	0.2
	0.145	0.34	0.245	0.24	0.095			0.3	0.145	0.275	0.2
	0.145	0.34	0.245	0.24	0.095			0.3	0.145	0.275	0.2
	0.145	0.34	0.245	0.24	0.095			0.3	0.145	0.275	0.2
	0.145	0.34	0.245	0.24	0.095			0.3	0.145	0.275	0.2
	0.145	0.34	0.245	0.24	0.095			0.3	0.145	0.275	0.2
	0.145	0.34	0.245	0.24	0.095			0.3	0.145	0.275	0.2
	0.145	0.34	0.245	0.24	0.095			0.3	0.145	0.275	0.2
	0.145	0.34	0.245	0.24	0.095			0.3	0.145	0.275	0.2
	0.145	0.34	0.245	0.24	0.095			0.3	0.145	0.275	0.2
	0.145	0.34	0.245	0.24	0.095			0.3	0.145	0.275	0.2
	0.145	0.34	0.245	0.24	0.095			0.3	0.145	0.275	0.2
	0.145	0.34	0.245	0.24	0.095			0.3	0.145	0.275	0.2
	0.145	0.34	0.245	0.24	0.095			0.3	0.145	0.275	0.2
	0.145	0.34	0.245	0.24	0.095			0.3	0.145	0.275	0.2
	0.145	0.34	0.245	0.24	0.095			0.3	0.145	0.275	0.2
	0.145	0.34	0.245	0.24	0.095			0.3	0.145	0.275	0.2
	0.145	0.34	0.245	0.24	0.095			0.3	0.145	0.275	0.2
	0.145	0.34	0.245	0.24	0.095			0.3	0.145	0.275	0.2
	0.145	0.34	0.245	0.24	0.095			0.3	0.225	0.275	0.2
	0.145	0.34	0.245	0.24	0.095			0.3	0.225	0.275	0.2
	0.145	0.34	0.245	0.24	0.095			0.3	0.225	0.275	0.2
	0.145	0.34	0.245	0.24	0.095			0.3	0.225	0.275	0.2
	0.145	0.34	0.245	0.24	0.095			0.3	0.225	0.275	0.2
	0.145	0.34	0.245	0.24	0.095			0.3	0.225	0.275	0.2
	0.145	0.34	0.245	0.24	0.095			0.3	0.225	0.275	0.2
	0.145	0.34	0.245	0.24	0.095			0.3	0.225	0.275	0.2
	0.145	0.34	0.245	0.24	0.095			0.3	0.225	0.275	0.2
	0.145	0.34	0.245	0.24	0.095			0.3	0.225	0.275	0.2
	0.145	0.34	0.245	0.24	0.095			0.3	0.225	0.275	0.2
	0.145	0.34	0.245	0.24	0.095			0.3	0.225	0.275	0.2
	0.145	0.34	0.245	0.24	0.095			0.3	0.225	0.275	0.2
	0.145	0.34	0.245	0.24	0.095			0.3	0.225	0.275	0.2
	0.145	0.34	0.245	0.24	0.095			0.3	0.225	0.275	0.2
	0.145	0.34	0.245	0.24	0.095			0.3	0.225	0.275	0.2
	0.145	0.34	0.245	0.24	0.095			0.3	0.225	0.275	0.2
	0.145	0.34	0.245	0.24	0.095			0.3	0.225	0.275	0.2
	0.145	0.34	0.245	0.24	0.095			0.3	0.225	0.275	0.2
	0.145	0.34	0.245	0.24	0.095			0.3	0.225	0.275	0.2
	0.145	0.34	0.245	0.24	0.095			0.3	0.225	0.275	0.2
	0.145	0.34	0.245	0.24	0.095			0.3	0.225	0.275	0.2
	0.145	0.34	0.245	0.24	0.095			0.3	0.225	0.275	0.2
	0.145	0.34	0.245	0.24	0.095			0.3	0.225	0.275	0.2
	0.145	0.34	0.245	0.24	0.095			0.3	0.225	0.275	0.2
	0.145	0.34	0.245	0.24	0.095			0.3	0.225	0.275	0.2
	0.145	0.34	0.245	0.24	0.095			0.3	0.225	0.275	0.2
	0.145	0.34	0.245	0.24	0.095			0.3	0.225	0.275	0.2
	0.145	0.34	0.245	0.24	0.095			0.3	0.225	0.275	0.2
	0.145	0.34	0.245	0.24	0.095			0.3	0.225	0.275	0.2
	0.145	0.34	0.245	0.24	0.095			0.3	0.225	0.275	0.2
	0.145	0.34	0.245	0.245	0.095			0.3	0.225	0.275	0.2
	0.145	0.34	0.245	0.245	0.095			0.3	0.225	0.275	0.2
	0.145	0.34	0.245	0.245	0.095			0.3	0.225	0.275	0.2
	0.145	0.34	0.245	0.245	0.095			0.3	0.225	0.275	0.2
	0.145	0.34	0.245	0.245	0.095			0.3	0.225	0.275	0.2
	0.145	0.34	0.245	0.245	0.095			0.3	0.225	0.275	0.2
	0.145	0.34	0.245	0.245	0.095			0.3	0.225	0.275	0.2
	0.145	0.34	0.245	0.245	0.095			0.3	0.225	0.275	0.2
	0.145	0.34	0.245	0.245	0.095			0.3	0.225	0.275	0.2
	0.145	0.34	0.255	0.245	0.095			0.3	0.225	0.275	0.2
	0.145	0.34	0.255	0.245	0.095			0.3	0.225	0.275	0.2
	0.145	0.34	0.255	0.245	0.095			0.3	0.225	0.275	0.2
	0.145	0.34	0.255	0.245	0.095			0.3	0.225	0.275	0.2
	0.145	0.34	0.255	0.245	0.095			0.305	0.225	0.275	0.2
	0.145	0.34	0.255	0.245	0.095			0.305	0.225	0.275	0.2
	0.145	0.34	0.255	0.245	0.095			0.305	0.225	0.275	0.2
	0.145	0.34	0.255	0.245	0.095			0.305	0.225	0.275	0.2
	0.145	0.34	0.255	0.245	0.095			0.305	0.225	0.275	0.2
	0.145	0.34	0.255	0.245	0.095			0.305	0.225	0.275	0.2
	0.145	0.34	0.255	0.245	0.095			0.305	0.225	0.275	0.2
	0.145	0.34	0.255	0.245	0.095			0.305	0.225	0.275	0.2
	0.145	0.34	0.255	0.245	0.095			0.305	0.225	0.275	0.2
	0.145	0.34	0.255	0.245	0.095			0.305	0.225	0.275	0.2
	0.145	0.34	0.255	0.245	0.095			0.305	0.225	0.275	0.2
	0.145	0.34	0.255	0.245	0.095			0.305	0.225	0.275	0.2
	0.145	0.34	0.275	0.245	0.095			0.305	0.225	0.275	0.2
	0.145	0.34	0.275	0.245	0.095			0.305	0.225	0.275	0.2
	0.145	0.34	0.28	0.245	0.095			0.305	0.225	0.275	0.2
	0.145	0.34	0.28	0.245	0.095			0.305	0.225	0.275	0.2
	0.145	0.34	0.28	0.245	0.095			0.305	0.225	0.275	0.2
	0.145	0.34	0.29	0.245	0.095			0.305	0.225	0.275	0.2
	0.145	0.34	0.29	0.245	0.095			0.305	0.225	0.275	0.2
	0.145	0.34	0.29	0.245	0.095			0.305	0.225	0.275	0.2
	0.145	0.34	0.29	0.245	0.095			0.305	0.225	0.275	0.2
	0.145	0.34	0.29	0.245	0.095			0.305	0.225	0.275	0.2
	0.145	0.34	0.29	0.245	0.095			0.305	0.225	0.275	0.2
	0.145	0.34	0.29	0.245	0.095			0.305	0.225	0.275	0.2
	0.145	0.34	0.3	0.245	0.095			0.305	0.225	0.275	0.2
	0.145	0.34	0.3	0.245	0.095			0.305	0.225	0.275	0.2
	0.145	0.34	0.3	0.245	0.095			0.305	0.225	0.275	0.2
	0.145	0.34	0.3	0.245	0.095			0.305	0.225	0.275	0.2
	0.145	0.34	0.315	0.245	0.095			0.305	0.225	0.275	0.2
	0.145	0.34	0.315	0.245	0.095			0.305	0.225	0.275	0.2
	0.145	0.34	0.315	0.245	0.095			0.305	0.225	0.275	0.2
	0.145	0.34	0.315	0.245	0.095			0.305	0.225	0.275	0.2
	0.145	0.34	0.315	0.245	0.095			0.305	0.225	0.275	0.2
	0.145	0.34	0.315	0.245	0.095			0.305	0.225	0.275	0.2
	0.145	0.34	0.315	0.245	0.095			0.305	0.225	0.275	0.2
	0.145	0.34	0.315	0.245	0.095			0.305	0.225	0.275	0.2
	0.145	0.34	0.315	0.245	0.095			0.305	0.225	0.275	0.2
	0.145	0.34	0.325	0.245	0.095			0.305	0.225	0.275	0.2
	0.145	0.34	0.325	0.245	0.095			0.305	0.225	0.275	0.2
	0.145	0.34	0.335	0.245	0.095			0.305	0.225	0.275	0.205
	0.145	0.34	0.335	0.245	0.095			0.305	0.225	0.275	0.205
	0.145	0.34	0.335	0.245	0.115			0.305	0.225	0.275	0.205
	0.145	0.34	0.335	0.245	0.115			0.305	0.225	0.275	0.205
	0.145	0.34	0.335	0.245	0.115			0.305	0.225	0.275	0.205
	0.145	0.34	0.335	0.245	0.115			0.305	0.225	0.275	0.205
	0.145	0.34	0.335	0.245	0.135			0.305	0.225	0.275	0.205
	0.145	0.34	0.335	0.245	0.135			0.305	0.225	0.275	0.205
	0.145	0.34	0.335	0.245	0.135			0.305	0.225	0.275	0.205
	0.145	0.34	0.335	0.245	0.135			0.305	0.225	0.275	0.205
	0.145	0.34	0.335	0.245	0.135			0.305	0.225	0.275	0.205
	0.145	0.34	0.335	0.245	0.165			0.305	0.225	0.275	0.205
	0.145	0.34	0.335	0.245	0.165			0.305	0.225	0.275	0.205
	0.145	0.34	0.335	0.245	0.165			0.305	0.225	0.275	0.205
	0.145	0.34	0.335	0.245	0.165			0.305	0.225	0.275	0.205
	0.145	0.34	0.335	0.245	0.165			0.305	0.225	0.275	0.205
	0.145	0.34	0.335	0.245	0.165			0.305	0.225	0.275	0.205
	0.145	0.34	0.335	0.245	0.19			0.305	0.225	0.275	0.205
	0.145	0.34	0.335	0.245	0.19			0.305	0.225	0.275	0.205
	0.145	0.34	0.335	0.245	0.19			0.305	0.225	0.275	0.205
	0.145	0.34	0.335	0.245	0.19			0.305	0.225	0.275	0.205
	0.145	0.34	0.335	0.245	0.195			0.305	0.225	0.275	0.205
	0.145	0.34	0.335	0.245	0.195			0.305	0.225	0.275	0.205
	0.145	0.34	0.335	0.245	0.195			0.305	0.225	0.275	0.205
	0.145	0.34	0.335	0.245	0.195			0.305	0.225	0.275	0.205
	0.145	0.34	0.335	0.245	0.2			0.305	0.23	0.275	0.205
	0.145	0.34	0.335	0.245	0.2			0.305	0.23	0.275	0.205
	0.145	0.34	0.335	0.245	0.2			0.305	0.23	0.275	0.205
	0.145	0.34	0.335	0.245	0.2			0.305	0.23	0.275	0.205
	0.145	0.34	0.335	0.245	0.215			0.305	0.23	0.275	0.205
	0.145	0.34	0.335	0.245	0.215			0.305	0.23	0.275	0.205
	0.145	0.34	0.335	0.245	0.215			0.305	0.23	0.275	0.205
	0.145	0.34	0.335	0.245	0.215			0.305	0.23	0.275	0.205
	0.145	0.34	0.335	0.245	0.215			0.305	0.23	0.28	0.205
	0.145	0.34	0.335	0.245	0.215			0.305	0.23	0.28	0.205
	0.145	0.34	0.335	0.245	0.215			0.305	0.23	0.28	0.205
	0.145	0.34	0.335	0.245	0.215			0.305	0.23	0.28	0.205
	0.145	0.34	0.335	0.245	0.215			0.305	0.23	0.28	0.235
	0.145	0.34	0.335	0.245	0.215			0.305	0.23	0.28	0.235
	0.145	0.34	0.335	0.245	0.215			0.305	0.23	0.28	0.235
	0.145	0.34	0.335	0.245	0.215			0.305	0.23	0.28	0.235
	0.145	0.34	0.335	0.245	0.215			0.305	0.23	0.28	0.235
	0.145	0.34	0.335	0.245	0.215			0.305	0.23	0.28	0.235
	0.145	0.34	0.335	0.245	0.215			0.305	0.23	0.28	0.235
	0.145	0.34	0.335	0.245	0.215			0.305	0.23	0.28	0.235
	0.145	0.34	0.335	0.245	0.215			0.305	0.23	0.28	0.235
	0.145	0.34	0.335	0.245	0.215			0.305	0.23	0.28	0.235
	0.145	0.34	0.335	0.245	0.215			0.305	0.23	0.28	0.235
	0.145	0.34	0.335	0.245	0.215			0.305	0.23	0.28	0.235
	0.145	0.34	0.335	0.245	0.215			0.305	0.23	0.28	0.235
	0.145	0.34	0.335	0.245	0.215			0.305	0.23	0.28	0.235
	0.145	0.34	0.335	0.245	0.215			0.305	0.23	0.28	0.235
	0.145	0.34	0.335	0.245	0.215			0.305	0.23	0.28	0.235
	0.145	0.34	0.335	0.245	0.215			0.305	0.23	0.28	0.235
	0.145	0.34	0.335	0.245	0.215			0.305	0.23	0.28	0.235
	0.145	0.34	0.335	0.245	0.215			0.305	0.23	0.28	0.235
	0.145	0.34	0.335	0.25	0.215			0.305	0.23	0.28	0.235
	0.145	0.34	0.335	0.25	0.215			0.305	0.23	0.28	0.235
	0.145	0.34	0.335	0.25	0.215			0.305	0.23	0.28	0.235
	0.145	0.34	0.335	0.25	0.215			0.305	0.23	0.28	0.235
	0.145	0.34	0.335	0.25	0.215			0.305	0.23	0.28	0.27
	0.145	0.34	0.335	0.25	0.215			0.305	0.23	0.28	0.27
	0.145	0.34	0.335	0.25	0.215			0.305	0.23	0.28	0.27
	0.145	0.34	0.335	0.25	0.215			0.305	0.23	0.28	0.27
	0.145	0.34	0.335	0.25	0.215			0.305	0.23	0.28	0.27
	0.145	0.34	0.335	0.25	0.215			0.305	0.23	0.28	0.27
	0.145	0.34	0.335	0.25	0.215			0.305	0.23	0.28	0.27
	0.145	0.34	0.335	0.25	0.215			0.305	0.23	0.28	0.27
	0.145	0.34	0.335	0.25	0.215			0.305	0.23	0.28	0.27
	0.145	0.34	0.335	0.25	0.215			0.305	0.23	0.28	0.27
	0.145	0.34	0.335	0.25	0.215			0.305	0.23	0.28	0.27
	0.145	0.34	0.335	0.25	0.215			0.305	0.23	0.28	0.27
	0.145	0.34	0.335	0.25	0.215			0.305	0.23	0.28	0.27
	0.145	0.34	0.335	0.25	0.215			0.305	0.23	0.28	0.27
	0.145	0.34	0.335	0.25	0.215			0.305	0.23	0.28	0.27
	0.145	0.34	0.335	0.25	0.215			0.305	0.23	0.28	0.27
	0.145	0.34	0.335	0.25	0.215			0.305	0.23	0.28	0.27
	0.145	0.34	0.335	0.25	0.215			0.305	0.23	0.28	0.27
	0.145	0.34	0.335	0.25	0.215			0.305	0.23	0.28	0.27
	0.145	0.34	0.335	0.25	0.215			0.305	0.23	0.28	0.27
	0.145	0.34	0.335	0.25	0.215			0.305	0.23	0.28	0.27
	0.145	0.34	0.335	0.25	0.215			0.305	0.23	0.28	0.27
	0.145	0.34	0.335	0.25	0.215			0.305	0.23	0.28	0.27
	0.145	0.34	0.335	0.25	0.215			0.305	0.23	0.28	0.29
	0.145	0.34	0.335	0.25	0.215			0.305	0.23	0.28	0.29
	0.145	0.34	0.335	0.25	0.215			0.305	0.23	0.28	0.29
	0.145	0.34	0.335	0.25	0.215			0.305	0.23	0.28	0.29
	0.145	0.34	0.335	0.25	0.215			0.305	0.23	0.28	0.29
	0.145	0.34	0.335	0.25	0.215			0.305	0.23	0.28	0.29
	0.145	0.34	0.335	0.25	0.215			0.305	0.23	0.28	0.29
	0.145	0.34	0.335	0.25	0.215			0.305	0.23	0.28	0.29
	0.145	0.34	0.335	0.25	0.215			0.305	0.23	0.28	0.29
	0.145	0.34	0.335	0.25	0.215			0.305	0.23	0.28	0.29
	0.145	0.34	0.335	0.25	0.215			0.305	0.23	0.28	0.29
	0.145	0.34	0.335	0.25	0.215			0.305	0.23	0.28	0.29
	0.145	0.34	0.335	0.25	0.215			0.305	0.23	0.28	0.29
	0.145	0.34	0.335	0.25	0.215			0.305	0.23	0.28	0.29
	0.145	0.34	0.335	0.25	0.215			0.305	0.23	0.28	0.295
	0.145	0.34	0.335	0.25	0.215			0.305	0.23	0.28	0.29
	0.145	0.34	0.335	0.25	0.215			0.305	0.23	0.28	0.29
	0.145	0.34	0.335	0.25	0.215			0.305	0.23	0.28	0.295
	0.145	0.34	0.335	0.25	0.215			0.305	0.23	0.28	0.29
	0.145	0.34	0.345	0.25	0.215			0.305	0.23	0.28	0.29
	0.145	0.34	0.345	0.25	0.215			0.305	0.23	0.28	0.29
	0.145	0.34	0.345	0.25	0.215			0.305	0.23	0.28	0.29
	0.145	0.34	0.345	0.25	0.215			0.305	0.23	0.28	0.29
	0.145	0.34	0.345	0.25	0.215			0.305	0.23	0.28	0.29
	0.145	0.34	0.345	0.25	0.215			0.305	0.23	0.28	0.29
	0.145	0.34	0.345	0.25	0.215			0.305	0.23	0.28	0.29
	0.145	0.34	0.345	0.25	0.215			0.305	0.23	0.28	0.29
	0.145	0.34	0.345	0.25	0.215			0.305	0.23	0.28	0.29
	0.145	0.34	0.345	0.25	0.215			0.305	0.23	0.28	0.29
	0.145	0.34	0.345	0.26	0.215			0.305	0.23	0.28	0.29
	0.145	0.34	0.345	0.26	0.215			0.305	0.23	0.28	0.29
	0.145	0.34	0.345	0.26	0.215			0.305	0.23	0.28	0.29
	0.145	0.34	0.345	0.26	0.215			0.305	0.23	0.28	0.29
	0.145	0.34	0.345	0.26	0.215			0.305	0.23	0.28	0.29
	0.145	0.34	0.345	0.26	0.215			0.305	0.23	0.28	0.29
	0.145	0.34	0.345	0.26	0.215			0.305	0.23	0.28	0.29
	0.145	0.34	0.345	0.26	0.215			0.305	0.23	0.28	0.29
	0.145	0.34	0.345	0.26	0.215			0.305	0.23	0.28	0.29
	0.145	0.34	0.345	0.26	0.215			0.305	0.23	0.28	0.29
	0.145	0.34	0.345	0.26	0.215			0.305	0.23	0.28	0.29
	0.145	0.34	0.345	0.26	0.215			0.305	0.23	0.28	0.29
	0.145	0.34	0.345	0.26	0.215			0.305	0.23	0.28	0.29
	0.145	0.34	0.345	0.26	0.215			0.305	0.23	0.28	0.29
	0.145	0.34	0.345	0.26	0.215			0.305	0.23	0.28	0.29
	0.145	0.34	0.345	0.26	0.215			0.305	0.23	0.28	0.29
	0.145	0.34	0.345	0.26	0.215			0.305	0.23	0.28	0.29
	0.145	0.34	0.345	0.26	0.215			0.305	0.23	0.28	0.29
	0.145	0.34	0.345	0.26	0.215			0.305	0.23	0.28	0.29
	0.145	0.34	0.345	0.26	0.215			0.305	0.23	0.28	0.29
	0.145	0.34	0.345	0.26	0.215			0.305	0.23	0.28	0.29
	0.145	0.34	0.345	0.26	0.215			0.305	0.23	0.28	0.29
	0.145	0.34	0.345	0.26	0.215			0.305	0.23	0.28	0.29
	0.145	0.34	0.345	0.26	0.215			0.305	0.23	0.28	0.29
	0.145	0.34	0.345	0.26	0.215			0.305	0.23	0.28	0.29
	0.145	0.34	0.345	0.26	0.215			0.305	0.23	0.28	0.29
	0.145	0.34	0.345	0.26	0.215			0.305	0.23	0.28	0.29
	0.145	0.34	0.345	0.26	0.215			0.305	0.23	0.28	0.29
	0.145	0.34	0.345	0.26	0.215			0.305	0.23	0.28	0.29
	0.145	0.34	0.345	0.26	0.215			0.305	0.23	0.28	0.29
	0.145	0.34	0.345	0.26	0.215			0.305	0.23	0.28	0.29
	0.145	0.34	0.345	0.26	0.215			0.305	0.23	0.28	0.29
	0.145	0.34	0.345	0.26	0.215			0.305	0.23	0.28	0.29
	0.145	0.34	0.345	0.26	0.215			0.305	0.23	0.28	0.29
	0.145	0.34	0.345	0.26	0.215			0.305	0.23	0.28	0.29
	0.145	0.34	0.345	0.26	0.215			0.305	0.23	0.28	0.29
	0.145	0.34	0.345	0.26	0.215			0.31	0.23	0.28	0.29
	0.145	0.34	0.345	0.26	0.215			0.31	0.23	0.28	0.29
	0.145	0.34	0.345	0.26	0.215			0.31	0.23	0.28	0.29
	0.145	0.34	0.345	0.26	0.215			0.31	0.23	0.28	0.29
	0.145	0.34	0.345	0.26	0.215			0.31	0.23	0.28	0.29
	0.145	0.34	0.345	0.26	0.215			0.31	0.23	0.28	0.29
	0.145	0.34	0.345	0.26	0.215			0.31	0.23	0.28	0.29
	0.145	0.34	0.345	0.26	0.215			0.31	0.23	0.28	0.29
	0.145	0.34	0.345	0.26	0.215			0.31	0.23	0.28	0.29
	0.145	0.34	0.345	0.26	0.215			0.31	0.23	0.28	0.29
	0.145	0.34	0.345	0.26	0.215			0.31	0.23	0.28	0.29
	0.145	0.34	0.345	0.26	0.215			0.31	0.23	0.28	0.29
	0.145	0.34	0.345	0.26	0.215			0.31	0.23	0.28	0.29
	0.145	0.34	0.345	0.26	0.215			0.31	0.23	0.28	0.29
	0.145	0.34	0.345	0.26	0.215			0.31	0.23	0.28	0.29
	0.145	0.34	0.345	0.26	0.215			0.31	0.23	0.28	0.29
	0.145	0.34	0.345	0.26	0.215			0.31	0.23	0.28	0.29
	0.145	0.34	0.345	0.26	0.215			0.31	0.23	0.28	0.29
	0.145	0.34	0.345	0.26	0.215			0.31	0.23	0.28	0.29
	0.145	0.34	0.345	0.26	0.215			0.31	0.23	0.28	0.29
	0.145	0.34	0.345	0.26	0.215			0.31	0.23	0.28	0.29
	0.145	0.34	0.345	0.26	0.215			0.31	0.23	0.28	0.29
	0.145	0.34	0.345	0.26	0.215			0.31	0.23	0.28	0.29
	0.145	0.34	0.345	0.26	0.215			0.31	0.23	0.28	0.29
	0.145	0.34	0.345	0.26	0.215			0.31	0.23	0.28	0.29
	0.145	0.34	0.345	0.26	0.215			0.31	0.23	0.28	0.29
	0.145	0.34	0.345	0.26	0.215			0.31	0.23	0.28	0.29
	0.145	0.34	0.345	0.26	0.215			0.31	0.23	0.285	0.29
	0.145	0.34	0.345	0.26	0.215			0.31	0.23	0.295	0.29
	0.145	0.34	0.345	0.26	0.215			0.31	0.23	0.285	0.29
	0.15	0.34	0.345	0.26	0.215			0.31	0.23	0.285	0.29
	0.15	0.34	0.345	0.26	0.215			0.31	0.23	0.285	0.29
	0.15	0.34	0.345	0.26	0.215			0.31	0.23	0.285	0.29
	0.15	0.34	0.345	0.26	0.215			0.31	0.23	0.285	0.29
	0.15	0.34	0.345	0.26	0.215			0.31	0.23	0.285	0.29
	0.15	0.34	0.345	0.26	0.215			0.31	0.23	0.285	0.29
	0.15	0.34	0.345	0.26	0.215			0.31	0.23	0.285	0.29
	0.15	0.34	0.345	0.26	0.215			0.31	0.23	0.285	0.29
	0.15	0.34	0.345	0.26	0.215			0.31	0.23	0.285	0.29
	0.15	0.34	0.345	0.26	0.215			0.31	0.23	0.285	0.29
	0.15	0.34	0.345	0.26	0.215			0.31	0.23	0.285	0.29
	0.15	0.34	0.345	0.26	0.215			0.31	0.23	0.285	0.29
	0.15	0.34	0.345	0.26	0.215			0.31	0.23	0.285	0.29
	0.15	0.34	0.345	0.26	0.215			0.31	0.23	0.285	0.29
	0.15	0.34	0.345	0.26	0.215			0.31	0.23	0.285	0.29
	0.15	0.34	0.345	0.26	0.215			0.31	0.23	0.285	0.29
	0.15	0.34	0.345	0.26	0.215			0.31	0.23	0.285	0.29
	0.15	0.34	0.345	0.26	0.215			0.31	0.23	0.285	0.29
	0.15	0.34	0.345	0.26	0.215			0.31	0.23	0.285	0.29
	0.15	0.34	0.345	0.26	0.215			0.31	0.23	0.285	0.29
	0.15	0.34	0.345	0.26	0.215			0.31	0.23	0.285	0.29
	0.15	0.34	0.345	0.26	0.215			0.315	0.23	0.285	0.29
	0.15	0.34	0.345	0.26	0.215			0.315	0.23	0.285	0.29
	0.15	0.34	0.345	0.26	0.215			0.315	0.23	0.285	0.29
	0.15	0.34	0.345	0.26	0.215			0.315	0.23	0.285	0.29
	0.15	0.34	0.345	0.26	0.215			0.33	0.23	0.285	0.29
	0.15	0.34	0.345	0.26	0.215			0.33	0.23	0.285	0.29
	0.15	0.34	0.345	0.26	0.215			0.33	0.23	0.285	0.29
	0.15	0.34	0.345	0.26	0.215			0.33	0.23	0.285	0.29
	0.15	0.34	0.355	0.265	0.215			0.33	0.23	0.285	0.29
	0.15	0.34	0.35	0.265	0.215			0.33	0.23	0.285	0.29
	0.15	0.34	0.35	0.265	0.215			0.33	0.23	0.285	0.29
	0.15	0.34	0.35	0.265	0.215			0.33	0.23	0.285	0.29
	0.15	0.34	0.36	0.265	0.215			0.33	0.23	0.285	0.29
	0.15	0.34	0.36	0.265	0.215			0.33	0.23	0.285	0.29
	0.15	0.34	0.365	0.265	0.215			0.33	0.23	0.285	0.29
	0.15	0.34	0.365	0.265	0.215			0.34	0.23	0.285	0.29
	0.15	0.34	0.365	0.265	0.215			0.34	0.23	0.285	0.29
	0.15	0.34	0.365	0.265	0.215			0.34	0.23	0.285	0.29
	0.15	0.34	0.365	0.265	0.215			0.34	0.23	0.285	0.29
	0.15	0.34	0.365	0.265	0.215			0.34	0.23	0.285	0.29
	0.15	0.34	0.365	0.265	0.215			0.34	0.23	0.285	0.29
	0.15	0.34	0.365	0.265	0.215			0.34	0.23	0.285	0.29
	0.15	0.34	0.365	0.265	0.215			0.34	0.23	0.285	0.29
	0.15	0.34	0.38	0.265	0.215			0.34	0.23	0.29	0.29
	0.15	0.34	0.38	0.265	0.215			0.34	0.23	0.29	0.29
	0.15	0.34	0.38	0.265	0.215			0.34	0.23	0.29	0.29
	0.15	0.34	0.385	0.265	0.215			0.34	0.23	0.29	0.29
	0.15	0.34	0.385	0.265	0.215			0.34	0.23	0.29	0.29
	0.15	0.34	0.385	0.265	0.215			0.34	0.23	0.29	0.29
	0.15	0.34	0.385	0.265	0.215			0.34	0.23	0.29	0.29
	0.15	0.34	0.395	0.265	0.215			0.34	0.23	0.29	0.29
	0.15	0.34	0.395	0.265	0.215			0.34	0.23	0.29	0.29
	0.15	0.34	0.395	0.265	0.215			0.34	0.23	0.29	0.29
	0.15	0.34	0.39	0.265	0.215			0.34	0.23	0.29	0.29
	0.15	0.34	0.41	0.265	0.215			0.34	0.23	0.29	0.29
	0.15	0.34	0.41	0.265	0.215			0.38	0.23	0.29	0.29
	0.15	0.34	0.41	0.265	0.215			0.38	0.23	0.29	0.29
	0.15	0.34	0.41	0.265	0.215			0.38	0.23	0.29	0.29
	0.15	0.34	0.41	0.265	0.215			0.38	0.23	0.29	0.29
	0.15	0.34	0.42	0.265	0.215			0.38	0.23	0.29	0.29
	0.15	0.34	0.42	0.265	0.215			0.38	0.23	0.29	0.29
	0.15	0.34	0.42	0.265	0.215			0.38	0.23	0.29	0.29
	0.15	0.34	0.42	0.265	0.215			0.38	0.23	0.29	0.29
	0.15	0.34	0.42	0.265	0.215			0.38	0.23	0.29	0.29
	0.15	0.34	0.42	0.265	0.215			0.38	0.23	0.29	0.29
	0.15	0.34	0.42	0.265	0.215			0.38	0.23	0.29	0.29
	0.15	0.34	0.42	0.265	0.215			0.38	0.23	0.29	0.29
	0.15	0.34	0.42	0.265	0.215			0.38	0.23	0.29	0.29
	0.15	0.34	0.42	0.265	0.215			0.38	0.23	0.29	0.29
	0.15	0.34	0.42	0.265	0.215			0.38	0.23	0.29	0.29
	0.15	0.34	0.425	0.265	0.215			0.395	0.23	0.29	0.29
	0.15	0.34	0.425	0.265	0.215			0.4	0.23	0.29	0.29
	0.15	0.34	0.425	0.265	0.215			0.4	0.23	0.29	0.29
	0.15	0.34	0.45	0.265	0.215			0.4	0.23	0.29	0.29
	0.15	0.34	0.45	0.265	0.215			0.4	0.23	0.29	0.29
	0.15	0.34	0.45	0.265	0.215			0.4	0.23	0.29	0.29
	0.15	0.34	0.45	0.265	0.215			0.4	0.23	0.29	0.29
	0.15	0.34	0.45	0.265	0.215			0.4	0.23	0.29	0.29
	0.15	0.34	0.455	0.265	0.215			0.4	0.23	0.29	0.29
	0.15	0.34	0.455	0.265	0.215			0.4	0.23	0.29	0.29
	0.15	0.34	0.455	0.265	0.215			0.4	0.23	0.29	0.29
	0.15	0.34	0.455	0.265	0.215			0.4	0.23	0.29	0.29
	0.15	0.34	0.455	0.265	0.215			0.4	0.23	0.29	0.29
	0.15	0.34	0.455	0.265	0.215			0.4	0.23	0.29	0.29
	0.15	0.34	0.455	0.265	0.215			0.4	0.23	0.29	0.29
	0.15	0.34	0.455	0.265	0.215			0.4	0.23	0.29	0.29
	0.15	0.34	0.455	0.265	0.215			0.4	0.23	0.29	0.29
	0.15	0.34	0.455	0.265	0.215			0.4	0.23	0.29	0.29
	0.15	0.34	0.455	0.265	0.215			0.4	0.23	0.29	0.29
	0.15	0.34	0.455	0.265	0.215			0.4	0.23	0.29	0.29
	0.15	0.34	0.455	0.265	0.215			0.4	0.23	0.29	0.29
	0.15	0.34	0.455	0.265	0.215			0.4	0.23	0.29	0.29
	0.15	0.34	0.455	0.265	0.215			0.4	0.23	0.29	0.29
	0.15	0.34	0.455	0.265	0.215			0.4	0.23	0.29	0.29
	0.15	0.34	0.455	0.265	0.215			0.4	0.23	0.29	0.29
	0.15	0.34	0.455	0.265	0.215			0.4	0.23	0.29	0.29
	0.15	0.34	0.455	0.265	0.215			0.4	0.23	0.29	0.29
	0.15	0.34	0.455	0.265	0.215			0.4	0.23	0.29	0.29
	0.15	0.34	0.455	0.265	0.215			0.4	0.23	0.29	0.29
	0.15	0.34	0.455	0.265	0.215			0.4	0.23	0.29	0.29
	0.15	0.34	0.455	0.265	0.215			0.4	0.23	0.29	0.29
	0.215	0.34	0.455	0.265	0.215			0.4	0.23	0.29	0.29
	0.215	0.34	0.46	0.265	0.215			0.4	0.23	0.29	0.29
	0.215	0.34	0.46	0.265	0.215			0.4	0.23	0.29	0.29
	0.215	0.34	0.46	0.265	0.215			0.4	0.23	0.29	0.29
	0.215	0.34	0.46	0.265	0.215			0.4	0.23	0.29	0.29
	0.215	0.34	0.46	0.265	0.215			0.4	0.23	0.29	0.29
	0.215	0.34	0.46	0.265	0.215			0.4	0.23	0.29	0.29
	0.215	0.34	0.46	0.265	0.215			0.4	0.23	0.29	0.29
	0.21	0.34	0.46	0.265	0.215			0.4	0.23	0.29	0.29
	0.21	0.34	0.46	0.265	0.215			0.4	0.23	0.29	0.29
	0.21	0.34	0.46	0.265	0.215			0.4	0.23	0.29	0.29
	0.21	0.34	0.46	0.265	0.215			0.4	0.23	0.29	0.29
	0.21	0.34	0.46	0.265	0.215			0.4	0.23	0.29	0.29
	0.21	0.34	0.46	0.265	0.215			0.4	0.23	0.29	0.29
	0.22	0.34	0.46	0.265	0.215			0.4	0.23	0.29	0.29
	0.22	0.34	0.46	0.265	0.215			0.4	0.23	0.29	0.29
	0.22	0.34	0.46	0.265	0.215			0.4	0.23	0.29	0.29
	0.22	0.34	0.46	0.265	0.215			0.425	0.23	0.29	0.29
	0.22	0.34	0.46	0.265	0.215			0.425	0.23	0.29	0.29
	0.22	0.34	0.46	0.265	0.215			0.425	0.23	0.29	0.29
	0.225	0.34	0.46	0.265	0.215			0.425	0.23	0.29	0.29
	0.225	0.34	0.46	0.265	0.215			0.425	0.23	0.29	0.29
	0.225	0.34	0.46	0.265	0.215			0.425	0.23	0.29	0.29
	0.225	0.34	0.46	0.265	0.215			0.43	0.23	0.29	0.29
	0.235	0.34	0.46	0.265	0.215			0.43	0.23	0.29	0.29
	0.235	0.34	0.46	0.265	0.215			0.43	0.23	0.29	0.29
	0.235	0.34	0.46	0.265	0.215			0.43	0.23	0.29	0.29
	0.235	0.34	0.46	0.265	0.215			0.43	0.23	0.29	0.29
	0.235	0.34	0.46	0.265	0.215			0.43	0.23	0.29	0.29
	0.235	0.34	0.46	0.265	0.215			0.43	0.23	0.29	0.29
	0.235	0.34	0.46	0.265	0.215			0.43	0.23	0.29	0.29
	0.235	0.34	0.46	0.265	0.215			0.43	0.23	0.29	0.29
	0.235	0.34	0.46	0.265	0.215			0.43	0.23	0.29	0.29
	0.235	0.34	0.46	0.265	0.215			0.43	0.23	0.29	0.29
	0.235	0.34	0.46	0.265	0.215			0.43	0.23	0.29	0.29
	0.235	0.34	0.46	0.265	0.215			0.43	0.23	0.29	0.29
	0.26	0.34	0.46	0.265	0.215			0.435	0.23	0.29	0.29
	0.26	0.34	0.46	0.265	0.215			0.435	0.23	0.29	0.29
	0.27	0.34	0.46	0.265	0.215			0.435	0.23	0.29	0.29
	0.27	0.34	0.46	0.265	0.215			0.435	0.23	0.29	0.29
	0.27	0.34	0.46	0.265	0.215			0.435	0.23	0.29	0.29
	0.27	0.34	0.46	0.265	0.215			0.47	0.23	0.29	0.29
	0.27	0.34	0.46	0.265	0.215			0.47	0.23	0.29	0.29
	0.27	0.34	0.46	0.265	0.215			0.47	0.23	0.29	0.29
	0.27	0.34	0.46	0.265	0.215			0.47	0.23	0.29	0.29
	0.27	0.34	0.46	0.265	0.215			0.47	0.23	0.29	0.29
	0.27	0.34	0.46	0.265	0.215			0.47	0.23	0.29	0.29
	0.27	0.34	0.46	0.265	0.215			0.47	0.23	0.29	0.29
	0.27	0.34	0.46	0.265	0.215			0.47	0.23	0.29	0.29
	0.27	0.34	0.46	0.265	0.215			0.47	0.23	0.29	0.29
	0.27	0.34	0.46	0.265	0.215			0.47	0.23	0.29	0.29
	0.27	0.34	0.47	0.265	0.215			0.49	0.23	0.29	0.29
	0.27	0.34	0.46	0.265	0.215			0.49	0.23	0.29	0.29
	0.27	0.34	0.46	0.265	0.215			0.49	0.23	0.29	0.29
	0.27	0.34	0.46	0.265	0.215			0.49	0.23	0.29	0.29
	0.27	0.34	0.46	0.265	0.215			0.49	0.23	0.29	0.29
	0.27	0.34	0.46	0.265	0.215			0.49	0.23	0.29	0.29
	0.27	0.34	0.46	0.265	0.215			0.49	0.23	0.29	0.29
	0.27	0.34	0.46	0.265	0.215			0.49	0.23	0.29	0.29
	0.27	0.34	0.46	0.265	0.215			0.49	0.23	0.29	0.29
	0.27	0.34	0.46	0.265	0.215			0.49	0.23	0.29	0.29
	0.27	0.34	0.46	0.265	0.215			0.49	0.23	0.29	0.29
	0.27	0.34	0.46	0.265	0.215			0.49	0.23	0.29	0.29
	0.27	0.34	0.46	0.265	0.215			0.49	0.23	0.29	0.29
	0.27	0.34	0.46	0.265	0.215			0.49	0.23	0.29	0.29
	0.27	0.34	0.46	0.265	0.215			0.49	0.23	0.29	0.29
	0.27	0.34	0.46	0.265	0.215			0.49	0.23	0.29	0.29
	0.27	0.34	0.46	0.265	0.215			0.49	0.23	0.29	0.29
	0.27	0.34	0.46	0.265	0.215			0.49	0.23	0.29	0.29
	0.27	0.34	0.46	0.265	0.215			0.49	0.23	0.29	0.29
	0.27	0.34	0.46	0.265	0.215			0.49	0.23	0.29	0.29
	0.27	0.34	0.46	0.265	0.215			0.49	0.23	0.29	0.29
	0.27	0.34	0.46	0.265	0.215			0.49	0.23	0.29	0.29
	0.27	0.34	0.46	0.265	0.215			0.49	0.23	0.29	0.29
	0.27	0.34	0.46	0.265	0.215			0.49	0.23	0.29	0.29
	0.27	0.34	0.46	0.265	0.215			0.49	0.23	0.29	0.29
	0.27	0.34	0.46	0.265	0.215			0.49	0.23	0.29	0.29
	0.27	0.34	0.46	0.265	0.215			0.49	0.23	0.29	0.29
	0.275	0.34	0.46	0.265	0.215			0.49	0.23	0.29	0.29
	0.275	0.34	0.46	0.265	0.215			0.49	0.23	0.29	0.29
	0.275	0.34	0.46	0.265	0.215			0.49	0.23	0.29	0.29
	0.275	0.34	0.46	0.265	0.215			0.49	0.23	0.29	0.29
	0.275	0.34	0.46	0.265	0.215			0.49	0.23	0.29	0.29
	0.275	0.34	0.46	0.265	0.215			0.49	0.23	0.29	0.29
	0.275	0.34	0.46	0.265	0.215			0.49	0.23	0.29	0.29
	0.275	0.34	0.46	0.265	0.215			0.49	0.23	0.29	0.29
	0.275	0.34	0.46	0.265	0.215			0.49	0.23	0.29	0.29
	0.275	0.34	0.46	0.265	0.215			0.49	0.23	0.29	0.29
	0.275	0.34	0.46	0.265	0.215			0.51	0.23	0.29	0.29
	0.275	0.34	0.46	0.265	0.215			0.51	0.23	0.29	0.29
	0.275	0.34	0.46	0.265	0.215			0.51	0.23	0.29	0.29
	0.275	0.34	0.46	0.265	0.215			0.51	0.23	0.29	0.29
	0.275	0.34	0.46	0.265	0.215			0.51	0.23	0.29	0.29
	0.275	0.34	0.46	0.265	0.215			0.51	0.23	0.29	0.29
	0.275	0.34	0.46	0.265	0.215			0.51	0.23	0.29	0.29
	0.275	0.34	0.46	0.265	0.215			0.51	0.23	0.29	0.29
	0.275	0.34	0.46	0.265	0.215			0.51	0.23	0.29	0.29
	0.275	0.34	0.46	0.265	0.215			0.51	0.23	0.29	0.29
	0.275	0.34	0.46	0.265	0.215			0.51	0.23	0.29	0.29
	0.275	0.34	0.46	0.265	0.215			0.51	0.23	0.29	0.29
	0.275	0.34	0.46	0.265	0.215			0.51	0.23	0.29	0.29
	0.275	0.34	0.46	0.265	0.215			0.51	0.23	0.29	0.29
	0.275	0.34	0.46	0.265	0.215			0.51	0.23	0.29	0.29
	0.275	0.34	0.46	0.265	0.215			0.51	0.23	0.29	0.29
	0.275	0.34	0.46	0.265	0.215			0.51	0.23	0.29	0.29
	0.275	0.34	0.46	0.265	0.215			0.51	0.23	0.29	0.29
	0.275	0.34	0.46	0.265	0.215			0.51	0.23	0.29	0.29
	0.275	0.34	0.46	0.265	0.215			0.51	0.23	0.29	0.29
	0.275	0.34	0.46	0.265	0.215			0.51	0.23	0.29	0.29
	0.275	0.34	0.46	0.265	0.215			0.51	0.23	0.29	0.29
	0.275	0.34	0.46	0.265	0.215			0.51	0.23	0.29	0.29
	0.275	0.34	0.46	0.265	0.215			0.51	0.23	0.29	0.29
	0.275	0.34	0.46	0.265	0.215			0.56	0.23	0.29	0.29
	0.275	0.34	0.46	0.265	0.215			0.56	0.23	0.29	0.29
	0.275	0.34	0.46	0.265	0.215			0.56	0.23	0.29	0.29
	0.275	0.34	0.46	0.265	0.215			0.56	0.23	0.29	0.29
	0.275	0.34	0.46	0.265	0.215			0.56	0.23	0.29	0.29
	0.275	0.34	0.46	0.265	0.215			0.56	0.23	0.29	0.29
	0.275	0.34	0.46	0.265	0.215			0.56	0.23	0.29	0.29
	0.275	0.34	0.46	0.265	0.215			0.56	0.23	0.29	0.29
	0.275	0.34	0.46	0.265	0.215			0.56	0.23	0.29	0.29
	0.275	0.34	0.46	0.265	0.215			0.56	0.23	0.29	0.29
	0.275	0.34	0.46	0.265	0.215			0.56	0.23	0.29	0.29
	0.275	0.34	0.46	0.265	0.215			0.56	0.23	0.29	0.29
	0.275	0.34	0.46	0.265	0.215			0.56	0.23	0.29	0.29
	0.275	0.34	0.46	0.265	0.215			0.56	0.23	0.29	0.29
	0.275	0.34	0.46	0.265	0.215			0.56	0.23	0.29	0.29
	0.275	0.34	0.46	0.265	0.215			0.56	0.23	0.29	0.29
	0.275	0.34	0.46	0.265	0.215			0.56	0.23	0.29	0.29
	0.275	0.34	0.46	0.265	0.215			0.56	0.23	0.29	0.29
	0.275	0.34	0.46	0.26	0.215			0.56	0.23	0.29	0.29
	0.275	0.34	0.46	0.265	0.215			0.56	0.23	0.29	0.29
	0.275	0.34	0.46	0.265	0.215			0.56	0.23	0.29	0.29
	0.275	0.34	0.46	0.265	0.215			0.56	0.23	0.29	0.29
	0.275	0.34	0.46	0.265	0.215			0.56	0.23	0.29	0.29
	0.275	0.34	0.46	0.265	0.215			0.56	0.23	0.29	0.29
	0.275	0.34	0.46	0.265	0.215			0.56	0.23	0.29	0.29
	0.275	0.34	0.46	0.265	0.215			0.56	0.23	0.29	0.29
	0.275	0.34	0.46	0.265	0.215			0.56	0.23	0.29	0.29
	0.275	0.34	0.46	0.265	0.215			0.56	0.23	0.29	0.29
	0.275	0.34	0.46	0.265	0.215			0.56	0.23	0.29	0.29
	0.275	0.34	0.46	0.265	0.215			0.56	0.23	0.29	0.29
	0.275	0.34	0.46	0.265	0.215			0.56	0.23	0.29	0.29
	0.275	0.34	0.46	0.265	0.215			0.56	0.23	0.29	0.29
	0.275	0.34	0.46	0.265	0.215			0.56	0.23	0.29	0.29
	0.275	0.34	0.46	0.265	0.215			0.56	0.23	0.29	0.29
	0.275	0.34	0.46	0.265	0.215			0.56	0.23	0.29	0.29
	0.275	0.34	0.46	0.265	0.215			0.56	0.23	0.29	0.29
	0.275	0.34	0.46	0.265	0.215			0.56	0.23	0.29	0.29
	0.275	0.34	0.46	0.285	0.215			0.56	0.23	0.29	0.29
	0.275	0.34	0.46	0.285	0.215			0.56	0.23	0.29	0.29
	0.275	0.34	0.46	0.285	0.215			0.56	0.23	0.29	0.29
	0.275	0.34	0.46	0.285	0.215			0.56	0.23	0.29	0.29
	0.275	0.34	0.46	0.285	0.215			0.56	0.23	0.29	0.29
	0.275	0.34	0.46	0.285	0.215			0.56	0.23	0.29	0.29
	0.275	0.34	0.46	0.285	0.215			0.56	0.23	0.29	0.29
	0.275	0.34	0.46	0.295	0.215			0.56	0.23	0.29	0.29
	0.275	0.34	0.46	0.295	0.215			0.56	0.23	0.29	0.29
	0.275	0.34	0.46	0.295	0.215			0.56	0.23	0.29	0.29
	0.275	0.34	0.46	0.305	0.215			0.56	0.23	0.29	0.29
	0.275	0.34	0.46	0.305	0.215			0.56	0.23	0.29	0.29
	0.275	0.34	0.46	0.305	0.215			0.56	0.23	0.29	0.29
	0.275	0.34	0.46	0.305	0.215			0.56	0.23	0.29	0.29
	0.275	0.34	0.46	0.305	0.215			0.56	0.23	0.29	0.29
	0.275	0.34	0.46	0.305	0.215			0.56	0.23	0.29	0.29
	0.275	0.34	0.46	0.305	0.215			0.56	0.23	0.29	0.29
	0.275	0.34	0.46	0.315	0.215			0.56	0.23	0.29	0.29
	0.275	0.34	0.46	0.32	0.215			0.56	0.23	0.29	0.29
	0.275	0.34	0.46	0.32	0.215			0.56	0.23	0.29	0.29
	0.275	0.34	0.46	0.32	0.215			0.56	0.23	0.29	0.29
	0.275	0.34	0.46	0.32	0.215			0.56	0.23	0.29	0.29
	0.275	0.34	0.46	0.32	0.215			0.56	0.23	0.29	0.29
	0.275	0.34	0.46	0.33	0.215			0.56	0.23	0.29	0.29
	0.275	0.34	0.46	0.33	0.215			0.56	0.23	0.29	0.29
	0.275	0.34	0.46	0.33	0.215			0.56	0.23	0.29	0.29
	0.275	0.34	0.46	0.33	0.215			0.56	0.23	0.29	0.29
	0.275	0.34	0.46	0.33	0.215			0.56	0.23	0.29	0.29
	0.275	0.34	0.46	0.33	0.215			0.56	0.23	0.29	0.29
	0.275	0.34	0.46	0.33	0.215			0.56	0.23	0.29	0.29
	0.275	0.34	0.46	0.33	0.215			0.56	0.23	0.29	0.29
	0.275	0.34	0.46	0.33	0.215			0.56	0.23	0.29	0.29
	0.275	0.34	0.46	0.34	0.215			0.56	0.23	0.29	0.29
	0.275	0.34	0.46	0.34	0.215			0.56	0.23	0.29	0.29
	0.275	0.34	0.46	0.35	0.215			0.56	0.23	0.29	0.29
	0.275	0.34	0.46	0.35	0.215			0.56	0.23	0.29	0.29
	0.275	0.34	0.46	0.35	0.215			0.56	0.23	0.29	0.29
	0.275	0.34	0.46	0.35	0.215			0.56	0.23	0.29	0.29
	0.275	0.34	0.46	0.35	0.215			0.56	0.23	0.29	0.29
	0.275	0.34	0.46	0.35	0.215			0.56	0.23	0.29	0.29
	0.275	0.34	0.46	0.35	0.215			0.56	0.23	0.29	0.29
	0.275	0.34	0.46	0.35	0.215			0.56	0.23	0.29	0.29
	0.275	0.34	0.46	0.35	0.215			0.56	0.23	0.29	0.29
	0.275	0.34	0.46	0.35	0.215			0.56	0.23	0.29	0.29
	0.275	0.34	0.46	0.355	0.215			0.56	0.23	0.29	0.29
	0.275	0.34	0.46	0.365	0.215			0.56	0.23	0.29	0.29
	0.275	0.34	0.46	0.365	0.215			0.56	0.23	0.29	0.29
	0.275	0.34	0.46	0.365	0.215			0.56	0.23	0.29	0.29
	0.275	0.34	0.46	0.365	0.215			0.56	0.23	0.29	0.29
	0.275	0.34	0.46	0.365	0.215			0.56	0.23	0.29	0.29
	0.275	0.34	0.46	0.365	0.215			0.56	0.23	0.29	0.29
	0.275	0.34	0.46	0.365	0.215			0.56	0.23	0.29	0.29
	0.275	0.34	0.46	0.365	0.215			0.56	0.23	0.29	0.29
	0.275	0.34	0.46	0.365	0.215			0.56	0.23	0.29	0.29
	0.275	0.34	0.46	0.365	0.215			0.56	0.23	0.29	0.29
	0.275	0.34	0.46	0.365	0.215			0.56	0.23	0.29	0.29
	0.275	0.34	0.46	0.365	0.215			0.56	0.23	0.29	0.29
	0.275	0.34	0.46	0.365	0.215			0.56	0.23	0.29	0.29
	0.275	0.34	0.46	0.365	0.215			0.56	0.23	0.29	0.29
	0.275	0.34	0.46	0.365	0.215			0.56	0.23	0.29	0.29
	0.275	0.34	0.46	0.365	0.215			0.56	0.23	0.295	0.29
	0.275	0.34	0.46	0.365	0.215			0.56	0.23	0.32	0.29
	0.275	0.34	0.46	0.365	0.215			0.56	0.23	0.32	0.29
	0.275	0.34	0.46	0.365	0.215			0.56	0.23	0.32	0.29
	0.275	0.34	0.46	0.365	0.215			0.56	0.23	0.32	0.29
	0.275	0.34	0.46	0.365	0.215			0.56	0.23	0.32	0.29
	0.275	0.34	0.46	0.365	0.215			0.56	0.23	0.32	0.29
	0.275	0.34	0.46	0.365	0.215			0.56	0.23	0.32	0.29
	0.275	0.34	0.46	0.365	0.215			0.56	0.23	0.32	0.29
	0.275	0.34	0.46	0.365	0.215			0.56	0.23	0.32	0.29
	0.275	0.34	0.46	0.365	0.215			0.56	0.23	0.32	0.29
	0.275	0.34	0.46	0.365	0.215			0.56	0.23	0.32	0.29
	0.275	0.34	0.46	0.365	0.215			0.56	0.23	0.32	0.29
	0.275	0.34	0.46	0.365	0.215			0.56	0.23	0.32	0.29
	0.275	0.34	0.46	0.365	0.215			0.56	0.23	0.32	0.29
	0.275	0.34	0.46	0.365	0.215			0.56	0.23	0.32	0.29
	0.275	0.34	0.46	0.365	0.215			0.56	0.23	0.32	0.29
	0.275	0.34	0.46	0.365	0.215			0.56	0.23	0.32	0.29
	0.275	0.34	0.46	0.365	0.215			0.56	0.23	0.32	0.29
	0.275	0.34	0.46	0.365	0.215			0.56	0.23	0.32	0.29
	0.275	0.34	0.46	0.365	0.215			0.56	0.23	0.32	0.29
	0.275	0.34	0.46	0.365	0.215			0.56	0.23	0.32	0.29
	0.275	0.34	0.46	0.365	0.215			0.56	0.23	0.32	0.29
	0.275	0.34	0.46	0.365	0.215			0.56	0.23	0.325	0.29
	0.275	0.34	0.46	0.365	0.215			0.56	0.23	0.33	0.29
	0.275	0.34	0.46	0.365	0.215			0.56	0.23	0.33	0.29
	0.275	0.34	0.46	0.365	0.215			0.56	0.23	0.395	0.29
	0.275	0.34	0.46	0.365	0.215			0.56	0.23	0.395	0.29
	0.275	0.34	0.46	0.365	0.215			0.56	0.23	0.395	0.29
	0.275	0.34	0.46	0.365	0.215			0.56	0.23	0.395	0.29
	0.275	0.34	0.46	0.365	0.215			0.56	0.23	0.395	0.29
	0.275	0.34	0.46	0.365	0.215			0.56	0.23	0.395	0.29
	0.275	0.34	0.46	0.365	0.215			0.56	0.23	0.395	0.29
	0.275	0.34	0.46	0.365	0.215			0.56	0.23	0.395	0.29
	0.275	0.34	0.46	0.365	0.215			0.56	0.23	0.395	0.29
	0.275	0.34	0.46	0.365	0.215			0.56	0.23	0.395	0.29
	0.275	0.34	0.46	0.365	0.215			0.56	0.23	0.395	0.29
	0.275	0.34	0.46	0.365	0.215			0.56	0.23	0.395	0.29
	0.275	0.34	0.46	0.365	0.215			0.56	0.23	0.395	0.29
	0.275	0.34	0.46	0.365	0.215			0.56	0.23	0.395	0.29
	0.275	0.34	0.46	0.365	0.215			0.56	0.23	0.395	0.29
	0.275	0.34	0.46	0.365	0.215			0.56	0.23	0.395	0.29
	0.275	0.34	0.46	0.365	0.215			0.56	0.23	0.395	0.29
	0.275	0.34	0.46	0.365	0.215			0.56	0.23	0.395	0.29
	0.275	0.34	0.46	0.365	0.215			0.56	0.23	0.395	0.29
	0.275	0.34	0.46	0.365	0.215			0.56	0.23	0.395	0.29
	0.275	0.34	0.46	0.365	0.215			0.56	0.23	0.395	0.29
	0.275	0.34	0.46	0.365	0.215			0.56	0.23	0.395	0.29
	0.275	0.34	0.46	0.365	0.215			0.56	0.23	0.395	0.29
	0.275	0.34	0.46	0.365	0.215			0.56	0.23	0.395	0.29
	0.275	0.34	0.46	0.365	0.215			0.56	0.23	0.395	0.29
	0.275	0.34	0.46	0.365	0.215			0.56	0.23	0.395	0.29
	0.275	0.34	0.46	0.365	0.215			0.56	0.23	0.395	0.29
	0.275	0.34	0.46	0.365	0.215			0.56	0.23	0.395	0.29
	0.275	0.34	0.46	0.365	0.215			0.56	0.23	0.395	0.29
	0.275	0.34	0.46	0.365	0.215			0.56	0.23	0.395	0.29
	0.275	0.34	0.46	0.365	0.215			0.56	0.23	0.395	0.29
	0.275	0.34	0.46	0.365	0.215			0.56	0.23	0.395	0.29
	0.275	0.34	0.46	0.365	0.215			0.56	0.23	0.395	0.29
	0.275	0.34	0.46	0.365	0.215			0.56	0.23	0.395	0.29
	0.275	0.34	0.46	0.365	0.215			0.56	0.23	0.395	0.29
	0.275	0.34	0.46	0.365	0.215			0.56	0.23	0.395	0.29
	0.275	0.34	0.46	0.365	0.215			0.56	0.23	0.395	0.29
	0.275	0.34	0.46	0.365	0.215			0.56	0.23	0.395	0.29
	0.275	0.34	0.46	0.365	0.215			0.56	0.23	0.395	0.29
	0.275	0.34	0.46	0.365	0.215			0.56	0.23	0.395	0.29
	0.275	0.34	0.46	0.365	0.215			0.56	0.23	0.395	0.29
	0.275	0.34	0.46	0.365	0.215			0.56	0.23	0.395	0.29
	0.275	0.34	0.46	0.365	0.215			0.56	0.23	0.395	0.29
	0.275	0.34	0.46	0.365	0.215			0.56	0.23	0.395	0.29
	0.275	0.34	0.46	0.365	0.215			0.56	0.23	0.395	0.29
	0.275	0.34	0.46	0.365	0.215			0.56	0.23	0.395	0.29
	0.275	0.34	0.46	0.365	0.215			0.56	0.23	0.395	0.29
	0.275	0.34	0.46	0.365	0.215			0.56	0.23	0.395	0.29
	0.275	0.34	0.46	0.365	0.215			0.56	0.23	0.395	0.29
	0.275	0.34	0.46	0.365	0.215			0.56	0.23	0.395	0.29
	0.275	0.34	0.46	0.365	0.215			0.56	0.23	0.395	0.29
	0.275	0.34	0.46	0.365	0.22			0.56	0.23	0.395	0.29
	0.275	0.34	0.46	0.365	0.22			0.56	0.23	0.395	0.29
	0.275	0.34	0.46	0.365	0.22			0.56	0.23	0.395	0.29
	0.275	0.34	0.46	0.365	0.22			0.56	0.23	0.395	0.29
	0.275	0.34	0.46	0.365	0.22			0.56	0.23	0.395	0.29
	0.275	0.34	0.46	0.365	0.22			0.56	0.23	0.395	0.29
	0.275	0.34	0.46	0.365	0.22			0.56	0.23	0.395	0.29
	0.275	0.34	0.46	0.365	0.22			0.56	0.23	0.395	0.29
	0.275	0.34	0.46	0.365	0.22			0.56	0.23	0.395	0.29
	0.275	0.34	0.46	0.365	0.22			0.56	0.23	0.395	0.29
	0.275	0.34	0.46	0.365	0.22			0.56	0.23	0.395	0.29
	0.275	0.34	0.46	0.365	0.22			0.56	0.23	0.395	0.29
	0.275	0.34	0.46	0.365	0.22			0.56	0.23	0.395	0.29
	0.275	0.34	0.46	0.365	0.22			0.56	0.23	0.395	0.29
	0.275	0.34	0.46	0.365	0.22			0.56	0.23	0.395	0.29
	0.275	0.34	0.46	0.365	0.22			0.56	0.23	0.395	0.29
	0.275	0.34	0.46	0.365	0.22			0.56	0.23	0.395	0.29
	0.275	0.34	0.46	0.365	0.22			0.56	0.23	0.395	0.29
	0.275	0.34	0.46	0.365	0.22			0.56	0.23	0.395	0.29
	0.275	0.34	0.46	0.365	0.22			0.56	0.23	0.395	0.29
	0.275	0.34	0.46	0.365	0.22			0.56	0.23	0.395	0.29
	0.275	0.34	0.46	0.365	0.22			0.56	0.23	0.395	0.29
	0.275	0.34	0.46	0.365	0.22			0.56	0.23	0.395	0.29
	0.275	0.34	0.46	0.365	0.22			0.56	0.23	0.395	0.29
	0.275	0.34	0.46	0.365	0.22			0.56	0.23	0.395	0.29
	0.275	0.34	0.46	0.365	0.22			0.56	0.23	0.395	0.29
	0.275	0.34	0.46	0.365	0.22			0.56	0.23	0.395	0.29
	0.275	0.34	0.46	0.365	0.22			0.56	0.23	0.395	0.29
	0.275	0.34	0.46	0.365	0.22			0.56	0.23	0.395	0.29
	0.275	0.34	0.46	0.365	0.22			0.56	0.23	0.395	0.29
	0.275	0.34	0.46	0.365	0.22			0.56	0.23	0.405	0.29
	0.275	0.34	0.46	0.365	0.22			0.56	0.23	0.41	0.29
	0.275	0.34	0.46	0.365	0.22			0.56	0.23	0.41	0.29
	0.275	0.34	0.46	0.365	0.22			0.56	0.23	0.41	0.29
	0.275	0.34	0.46	0.365	0.22			0.56	0.23	0.41	0.29
	0.275	0.34	0.46	0.365	0.22			0.56	0.23	0.41	0.29
	0.275	0.34	0.46	0.365	0.22			0.56	0.23	0.41	0.29
	0.275	0.34	0.46	0.365	0.22			0.56	0.23	0.41	0.29
	0.275	0.34	0.46	0.365	0.22			0.56	0.23	0.41	0.29
	0.275	0.34	0.46	0.365	0.22			0.56	0.23	0.41	0.29
	0.275	0.34	0.46	0.365	0.22			0.56	0.23	0.41	0.29
	0.275	0.34	0.46	0.365	0.22			0.56	0.23	0.41	0.29
	0.275	0.34	0.46	0.365	0.22			0.56	0.23	0.41	0.29
	0.275	0.34	0.46	0.365	0.22			0.56	0.23	0.41	0.29
	0.275	0.34	0.46	0.365	0.22			0.56	0.23	0.41	0.29
	0.275	0.34	0.46	0.365	0.22			0.56	0.23	0.41	0.29
	0.275	0.34	0.46	0.365	0.22			0.56	0.23	0.41	0.29
	0.275	0.34	0.46	0.365	0.22			0.56	0.23	0.41	0.29
	0.275	0.34	0.46	0.365	0.22			0.56	0.23	0.41	0.29
	0.275	0.34	0.46	0.365	0.22			0.56	0.23	0.41	0.29
	0.275	0.34	0.46	0.365	0.22			0.56	0.23	0.41	0.29
	0.275	0.34	0.46	0.365	0.22			0.56	0.23	0.41	0.29
	0.275	0.34	0.46	0.365	0.22			0.56	0.23	0.41	0.29
	0.275	0.34	0.46	0.365	0.22			0.56	0.23	0.41	0.29
	0.275	0.34	0.46	0.365	0.22			0.56	0.23	0.41	0.29
	0.275	0.34	0.46	0.365	0.22			0.56	0.23	0.41	0.29
	0.275	0.34	0.46	0.365	0.22			0.56	0.23	0.41	0.29
	0.275	0.34	0.46	0.365	0.22			0.56	0.23	0.41	0.29
	0.275	0.34	0.46	0.365	0.22			0.56	0.23	0.41	0.29
	0.275	0.34	0.46	0.365	0.22			0.56	0.23	0.41	0.29
	0.275	0.34	0.46	0.365	0.22			0.56	0.23	0.41	0.29
	0.275	0.34	0.46	0.365	0.22			0.56	0.23	0.41	0.29
	0.275	0.34	0.46	0.365	0.22			0.58	0.23	0.41	0.29
	0.275	0.34	0.46	0.365	0.22			0.585	0.23	0.41	0.29
	0.275	0.34	0.46	0.365	0.22			0.585	0.23	0.41	0.29
	0.275	0.34	0.46	0.365	0.22			0.585	0.23	0.41	0.29
	0.275	0.34	0.46	0.365	0.22			0.585	0.23	0.41	0.29
	0.275	0.34	0.46	0.365	0.22			0.585	0.23	0.41	0.29
	0.275	0.34	0.46	0.365	0.22			0.585	0.23	0.41	0.29
	0.275	0.34	0.46	0.365	0.22			0.585	0.23	0.41	0.29
	0.275	0.34	0.46	0.365	0.22			0.585	0.23	0.41	0.29
	0.275	0.34	0.46	0.365	0.22			0.585	0.23	0.41	0.29
	0.275	0.34	0.46	0.365	0.22			0.585	0.23	0.41	0.29
	0.275	0.34	0.46	0.365	0.22			0.585	0.23	0.41	0.29
	0.275	0.34	0.46	0.365	0.22			0.585	0.23	0.41	0.29
	0.275	0.34	0.46	0.365	0.22			0.585	0.23	0.41	0.29
	0.275	0.34	0.46	0.365	0.22			0.61	0.23	0.41	0.29
	0.275	0.34	0.46	0.365	0.22			0.61	0.23	0.41	0.29
	0.275	0.34	0.46	0.365	0.22			0.61	0.23	0.41	0.29
	0.275	0.34	0.46	0.365	0.22			0.61	0.23	0.41	0.29
	0.275	0.34	0.46	0.365	0.22			0.61	0.23	0.41	0.29
	0.275	0.34	0.46	0.365	0.22			0.61	0.23	0.41	0.29
	0.275	0.34	0.46	0.365	0.22			0.61	0.23	0.41	0.29
	0.275	0.34	0.46	0.365	0.22			0.61	0.23	0.41	0.29
	0.275	0.34	0.46	0.365	0.22			0.61	0.23	0.41	0.29
	0.285	0.34	0.46	0.365	0.22			0.61	0.23	0.41	0.29
	0.285	0.34	0.46	0.365	0.22			0.61	0.23	0.41	0.29
	0.285	0.34	0.46	0.365	0.22			0.61	0.23	0.41	0.29
	0.285	0.34	0.46	0.365	0.22			0.61	0.23	0.41	0.29
	0.295	0.34	0.46	0.365	0.22			0.61	0.23	0.41	0.29
	0.295	0.34	0.46	0.365	0.22			0.61	0.23	0.41	0.29
	0.295	0.34	0.46	0.365	0.22			0.61	0.23	0.41	0.29
	0.295	0.34	0.46	0.365	0.22			0.61	0.23	0.41	0.29
	0.295	0.34	0.46	0.365	0.22			0.61	0.23	0.41	0.29
	0.295	0.34	0.46	0.365	0.22			0.61	0.23	0.41	0.29
	0.295	0.34	0.46	0.365	0.22			0.61	0.23	0.41	0.29
	0.295	0.34	0.46	0.365	0.22			0.61	0.23	0.41	0.29
	0.295	0.34	0.46	0.365	0.22			0.61	0.23	0.41	0.29
	0.295	0.34	0.46	0.365	0.22			0.61	0.23	0.41	0.29
	0.295	0.34	0.46	0.365	0.22			0.61	0.23	0.41	0.29
	0.295	0.34	0.46	0.365	0.22			0.61	0.23	0.41	0.29
	0.295	0.34	0.46	0.365	0.22			0.61	0.23	0.41	0.29
	0.3	0.34	0.46	0.365	0.22			0.63	0.23	0.41	0.29
	0.3	0.34	0.46	0.365	0.22			0.635	0.23	0.41	0.29
	0.3	0.34	0.46	0.365	0.22			0.635	0.23	0.41	0.29
	0.3	0.34	0.46	0.365	0.22			0.635	0.23	0.41	0.29
	0.3	0.34	0.46	0.365	0.22			0.635	0.23	0.41	0.29
	0.3	0.34	0.46	0.365	0.22			0.635	0.23	0.41	0.29
	0.3	0.34	0.46	0.365	0.22			0.635	0.23	0.41	0.29
	0.3	0.34	0.46	0.365	0.22			0.635	0.23	0.41	0.29
	0.3	0.34	0.46	0.365	0.22			0.635	0.23	0.41	0.29
	0.3	0.34	0.46	0.365	0.22			0.635	0.23	0.41	0.29
	0.3	0.34	0.46	0.365	0.22			0.635	0.23	0.41	0.29
	0.3	0.34	0.46	0.365	0.22			0.635	0.24	0.41	0.29
	0.3	0.34	0.46	0.365	0.22			0.635	0.23	0.41	0.29
	0.3	0.34	0.46	0.365	0.22			0.635	0.23	0.41	0.29
	0.3	0.34	0.46	0.365	0.22			0.635	0.23	0.41	0.29
	0.3	0.34	0.46	0.365	0.22			0.635	0.23	0.41	0.29
	0.3	0.34	0.46	0.365	0.22			0.635	0.23	0.41	0.29
	0.3	0.34	0.46	0.365	0.22			0.635	0.23	0.41	0.29
	0.3	0.34	0.46	0.365	0.22			0.635	0.23	0.425	0.29
	0.3	0.34	0.46	0.365	0.22			0.635	0.23	0.425	0.29
	0.3	0.34	0.46	0.365	0.22			0.635	0.23	0.425	0.29
	0.3	0.34	0.46	0.365	0.22			0.635	0.23	0.425	0.29
	0.3	0.34	0.46	0.365	0.22			0.635	0.23	0.425	0.29
	0.3	0.34	0.46	0.365	0.22			0.635	0.23	0.425	0.29
	0.3	0.34	0.46	0.365	0.22			0.655	0.23	0.425	0.29
	0.3	0.34	0.46	0.365	0.22			0.66	0.23	0.425	0.29
	0.3	0.34	0.46	0.365	0.22			0.66	0.23	0.425	0.29
	0.3	0.34	0.46	0.365	0.22			0.66	0.23	0.425	0.29
	0.3	0.34	0.46	0.365	0.22			0.66	0.23	0.425	0.29
	0.3	0.34	0.46	0.365	0.22			0.66	0.23	0.425	0.29
	0.3	0.34	0.46	0.365	0.22			0.66	0.23	0.425	0.29
	0.3	0.34	0.46	0.365	0.22			0.66	0.23	0.425	0.29
	0.3	0.34	0.46	0.365	0.22			0.66	0.23	0.425	0.29
	0.3	0.34	0.46	0.365	0.22			0.66	0.23	0.425	0.29
	0.3	0.34	0.46	0.365	0.22			0.66	0.23	0.425	0.29
	0.3	0.34	0.46	0.365	0.22			0.66	0.23	0.425	0.29
	0.3	0.34	0.46	0.365	0.22			0.66	0.23	0.425	0.29
	0.3	0.34	0.46	0.365	0.22			0.66	0.23	0.425	0.29
	0.3	0.34	0.46	0.365	0.22			0.66	0.23	0.425	0.29
	0.3	0.34	0.46	0.365	0.22			0.66	0.23	0.425	0.29
	0.3	0.34	0.46	0.365	0.22			0.66	0.23	0.425	0.29
	0.3	0.34	0.46	0.365	0.22			0.66	0.23	0.425	0.29
	0.3	0.34	0.46	0.365	0.22			0.66	0.23	0.425	0.29
	0.3	0.34	0.46	0.365	0.22			0.66	0.23	0.425	0.29
	0.3	0.34	0.46	0.365	0.22			0.66	0.23	0.425	0.29
	0.3	0.34	0.46	0.365	0.22			0.66	0.23	0.425	0.29
	0.3	0.34	0.46	0.365	0.22			0.66	0.23	0.425	0.29
	0.3	0.34	0.46	0.365	0.22			0.66	0.23	0.425	0.29
	0.3	0.34	0.46	0.365	0.22			0.66	0.23	0.425	0.29
	0.3	0.34	0.46	0.365	0.22			0.66	0.23	0.425	0.29
	0.3	0.34	0.46	0.365	0.22			0.66	0.23	0.425	0.29
	0.3	0.34	0.46	0.365	0.22			0.66	0.23	0.425	0.29
	0.3	0.34	0.46	0.365	0.22			0.66	0.23	0.425	0.29
	0.3	0.34	0.46	0.365	0.22			0.66	0.23	0.425	0.29
	0.3	0.34	0.46	0.365	0.22			0.66	0.23	0.425	0.29
	0.3	0.34	0.46	0.365	0.22			0.66	0.23	0.425	0.29
	0.3	0.34	0.46	0.365	0.22			0.66	0.23	0.425	0.29
	0.3	0.34	0.46	0.365	0.22			0.66	0.23	0.425	0.29
	0.3	0.34	0.46	0.365	0.22			0.66	0.23	0.425	0.29
	0.3	0.34	0.46	0.365	0.22			0.66	0.23	0.425	0.29
	0.3	0.34	0.46	0.365	0.22			0.66	0.23	0.425	0.29
	0.3	0.34	0.46	0.365	0.22			0.66	0.23	0.425	0.29
	0.3	0.34	0.46	0.365	0.22			0.66	0.23	0.425	0.29
	0.3	0.34	0.46	0.365	0.22			0.66	0.23	0.425	0.29
	0.3	0.34	0.46	0.365	0.22			0.66	0.23	0.425	0.29
	0.3	0.34	0.46	0.365	0.22			0.66	0.23	0.425	0.295
	0.3	0.34	0.46	0.365	0.22			0.66	0.23	0.425	0.295
	0.3	0.34	0.46	0.365	0.22			0.66	0.23	0.425	0.295
	0.3	0.34	0.46	0.365	0.22			0.66	0.23	0.425	0.295
	0.3	0.34	0.46	0.365	0.22			0.66	0.23	0.425	0.295
	0.3	0.34	0.46	0.365	0.22			0.66	0.23	0.425	0.295
	0.3	0.34	0.46	0.365	0.22			0.66	0.23	0.425	0.295
	0.3	0.34	0.46	0.365	0.22			0.66	0.23	0.425	0.295
	0.3	0.34	0.46	0.365	0.22			0.66	0.23	0.425	0.295
	0.3	0.34	0.46	0.365	0.22			0.66	0.23	0.425	0.295
	0.3	0.34	0.46	0.365	0.22			0.66	0.23	0.425	0.295
	0.3	0.34	0.46	0.365	0.22			0.66	0.23	0.425	0.295
	0.3	0.34	0.46	0.365	0.22			0.66	0.23	0.425	0.295
	0.3	0.34	0.46	0.365	0.22			0.66	0.23	0.425	0.295
	0.3	0.34	0.46	0.365	0.22			0.66	0.23	0.425	0.295
	0.3	0.34	0.46	0.365	0.22			0.66	0.23	0.425	0.295
	0.3	0.34	0.46	0.365	0.22			0.66	0.23	0.425	0.295
	0.3	0.34	0.46	0.365	0.22			0.66	0.23	0.425	0.295
	0.3	0.34	0.46	0.365	0.22			0.66	0.23	0.425	0.295
	0.3	0.34	0.46	0.385	0.22			0.66	0.23	0.425	0.295
	0.3	0.34	0.46	0.385	0.22			0.66	0.23	0.425	0.295
	0.305	0.34	0.46	0.385	0.22			0.66	0.23	0.425	0.295
	0.305	0.34	0.46	0.385	0.22			0.66	0.23	0.425	0.295
	0.305	0.34	0.46	0.39	0.22			0.66	0.23	0.425	0.295
	0.305	0.34	0.46	0.39	0.22			0.66	0.23	0.425	0.295
	0.305	0.34	0.46	0.4	0.22			0.66	0.23	0.425	0.295
	0.305	0.34	0.46	0.4	0.22			0.66	0.23	0.425	0.295
	0.305	0.34	0.46	0.4	0.22			0.66	0.23	0.425	0.295
	0.305	0.34	0.46	0.415	0.22			0.66	0.23	0.425	0.295
	0.305	0.34	0.46	0.415	0.22			0.66	0.23	0.425	0.295
	0.305	0.34	0.46	0.415	0.22			0.66	0.23	0.425	0.295
	0.305	0.34	0.46	0.415	0.22			0.66	0.23	0.425	0.295
	0.305	0.34	0.46	0.415	0.22			0.66	0.23	0.425	0.295
	0.305	0.34	0.46	0.415	0.22			0.66	0.23	0.425	0.295
	0.305	0.34	0.46	0.415	0.22			0.66	0.23	0.425	0.295
	0.305	0.34	0.46	0.415	0.22			0.66	0.23	0.425	0.295
	0.305	0.34	0.46	0.415	0.22			0.66	0.23	0.425	0.295
	0.305	0.34	0.46	0.415	0.22			0.66	0.23	0.425	0.295
	0.305	0.34	0.46	0.415	0.22			0.66	0.23	0.425	0.295
	0.305	0.34	0.46	0.42	0.22			0.66	0.23	0.425	0.295
	0.305	0.34	0.46	0.43	0.22			0.66	0.23	0.425	0.295
	0.305	0.34	0.46	0.43	0.22			0.66	0.23	0.425	0.295
	0.305	0.34	0.46	0.43	0.22			0.66	0.23	0.425	0.295
	0.305	0.34	0.46	0.43	0.22			0.66	0.23	0.425	0.295
	0.305	0.34	0.46	0.43	0.22			0.66	0.23	0.425	0.295
	0.305	0.34	0.46	0.43	0.22			0.66	0.23	0.425	0.295
	0.305	0.34	0.46	0.43	0.22			0.66	0.23	0.425	0.295
	0.305	0.34	0.465	0.445	0.22			0.66	0.23	0.425	0.295
	0.305	0.34	0.465	0.445	0.22			0.66	0.23	0.425	0.295
	0.305	0.34	0.465	0.445	0.22			0.66	0.23	0.425	0.295
	0.305	0.34	0.465	0.445	0.22			0.66	0.23	0.425	0.295
	0.305	0.34	0.465	0.445	0.22			0.66	0.23	0.425	0.295
	0.305	0.34	0.465	0.445	0.22			0.66	0.23	0.425	0.295
	0.305	0.34	0.465	0.445	0.22			0.66	0.23	0.425	0.295
	0.305	0.34	0.465	0.445	0.22			0.66	0.23	0.425	0.295
	0.305	0.34	0.465	0.445	0.22			0.66	0.23	0.425	0.295
	0.305	0.34	0.465	0.445	0.22			0.66	0.23	0.44	0.295
	0.305	0.34	0.465	0.445	0.22			0.66	0.23	0.445	0.295
	0.305	0.34	0.465	0.445	0.22			0.66	0.23	0.445	0.295
	0.305	0.34	0.465	0.445	0.22			0.66	0.23	0.445	0.295
	0.305	0.34	0.465	0.445	0.22			0.66	0.23	0.445	0.295
	0.305	0.34	0.465	0.445	0.22			0.66	0.23	0.445	0.295
	0.305	0.34	0.465	0.445	0.22			0.66	0.23	0.445	0.295
	0.305	0.34	0.465	0.445	0.22			0.66	0.23	0.445	0.295
	0.305	0.34	0.465	0.445	0.22			0.66	0.23	0.445	0.295
	0.305	0.34	0.465	0.445	0.22			0.66	0.23	0.445	0.295
	0.305	0.34	0.465	0.445	0.22			0.66	0.23	0.445	0.295
	0.305	0.34	0.465	0.445	0.22			0.66	0.23	0.445	0.295
	0.305	0.34	0.465	0.445	0.22			0.66	0.23	0.445	0.295
	0.305	0.34	0.465	0.445	0.22			0.66	0.23	0.445	0.295
	0.305	0.34	0.465	0.445	0.22			0.66	0.23	0.445	0.295
	0.305	0.34	0.465	0.445	0.22			0.66	0.23	0.445	0.295
	0.305	0.34	0.465	0.445	0.22			0.66	0.23	0.445	0.295
	0.305	0.34	0.465	0.445	0.22			0.66	0.23	0.445	0.295
	0.305	0.34	0.465	0.445	0.22			0.66	0.23	0.445	0.295
	0.305	0.34	0.465	0.445	0.22			0.66	0.23	0.445	0.295
	0.305	0.34	0.465	0.445	0.22			0.66	0.23	0.445	0.295
	0.305	0.34	0.465	0.445	0.22			0.66	0.23	0.445	0.295
	0.305	0.34	0.465	0.445	0.22			0.66	0.23	0.445	0.295
	0.305	0.34	0.465	0.445	0.22			0.66	0.23	0.445	0.295
	0.305	0.34	0.465	0.445	0.22			0.66	0.23	0.445	0.295
	0.305	0.34	0.465	0.455	0.22			0.66	0.23	0.445	0.295
	0.305	0.34	0.465	0.45	0.22			0.66	0.23	0.445	0.295
	0.305	0.34	0.465	0.45	0.22			0.66	0.23	0.445	0.295
	0.305	0.34	0.465	0.45	0.22			0.66	0.23	0.445	0.295
[truncated: 6,641 more rows]
