# Supplementary material for: Multifunctional microelectronic fibers enable wireless modulation of gut and brain neural circuits
Source: Nat Biotechnol. 2023 Jun 22;42(6):892–904. doi: 10.1038/s41587-023-01833-5 (PMC11180606; doi:10.1038/s41587-023-01833-5)
Supplement: Supplementary file 29 — Statistical source data. [file 41587_2023_1833_MOESM29_ESM.xlsx]

## Sheet: Figure S26
Time (s)	Temperature (C)
0	38.9164
0.025	38.8962
0.05	38.9367
0.075	38.9773
0.1	38.8759
0.125	38.9367
0.15	38.9164
0.175	38.9977
0.2	38.8759
0.225	38.9164
0.25	38.9164
0.275	38.957
0.3	38.8962
0.325	38.8354
0.35	38.957
0.375	38.9367
0.4	38.8759
0.425	38.8962
0.45	38.957
0.475	38.8962
0.5	38.9164
0.525	38.8962
0.55	38.9367
0.575	38.9164
0.6	38.8962
0.625	38.8962
0.65	38.9367
0.675	38.957
0.7	38.9164
0.725	38.8759
0.75	38.9164
0.775	38.9367
0.8	38.9164
0.825	38.9367
0.85	38.9164
0.875	38.8759
0.9	38.8962
0.925	38.9164
0.95	38.8354
0.975	38.9367
1	38.8962
1.025	38.8152
1.05	38.957
1.075	38.9164
1.1	38.9164
1.125	38.9164
1.15	38.9164
1.175	38.8962
1.2	38.9367
1.225	38.8962
1.25	38.8759
1.275	38.8557
1.3	38.9367
1.325	38.957
1.35	38.9773
1.375	38.9367
1.4	38.957
1.425	38.9773
1.45	38.9367
1.475	38.9773
1.5	38.8962
1.525	38.9164
1.55	38.957
1.575	38.9367
1.6	38.8962
1.625	38.9164
1.65	38.957
1.675	38.957
1.7	38.957
1.725	38.957
1.75	38.8759
1.775	38.9367
1.8	38.8962
1.825	38.957
1.85	38.9164
1.875	38.9367
1.9	38.8962
1.925	38.9164
1.95	38.957
1.975	38.9164
2	38.957
2.025	38.9367
2.05	38.9164
2.075	38.9164
2.1	38.9367
2.125	38.8759
2.15	38.9773
2.175	38.9773
2.2	38.957
2.225	38.957
2.25	38.9164
2.275	38.957
2.3	38.9773
2.325	38.9164
2.35	38.9773
2.375	38.9367
2.4	39.018
2.425	38.957
2.45	38.9367
2.475	38.9164
2.5	38.8962
2.525	38.9367
2.55	38.8557
2.575	38.957
2.6	39.018
2.625	38.9164
2.65	38.9977
2.675	38.957
2.7	38.9164
2.725	38.957
2.75	38.9164
2.775	38.957
2.8	38.957
2.825	38.9773
2.85	38.9367
2.875	38.9164
2.9	38.9977
2.925	38.9773
2.95	38.957
2.975	38.9164
3	38.9773
3.025	38.9773
3.05	38.9977
3.075	38.957
3.1	38.9164
3.125	38.957
3.15	38.957
3.175	38.8962
3.2	38.9164
3.225	38.957
3.25	38.8759
3.275	38.9164
3.3	38.8962
3.325	38.9773
3.35	38.9164
3.375	38.9773
3.4	38.9977
3.425	38.957
3.45	38.9367
3.475	39.0384
3.5	38.957
3.525	38.9773
3.55	38.9773
3.575	38.9773
3.6	38.8354
3.625	38.9164
3.65	38.9367
3.675	38.957
3.7	38.9367
3.725	38.8962
3.75	38.8962
3.775	38.957
3.8	38.9773
3.825	38.9773
3.85	38.9977
3.875	38.957
3.9	38.9367
3.925	38.8962
3.95	38.9367
3.975	38.957
4	38.9367
4.025	38.957
4.05	38.957
4.075	39.018
4.1	38.9773
4.125	38.957
4.15	38.8759
4.175	38.9773
4.2	38.9977
4.225	38.9773
4.25	38.8962
4.275	38.9164
4.3	38.9977
4.325	38.9773
4.35	38.9773
4.375	38.9977
4.4	38.8962
4.425	38.9164
4.45	38.9164
4.475	38.9367
4.5	38.9773
4.525	38.9773
4.55	38.957
4.575	39.018
4.6	38.8962
4.625	38.9164
4.65	38.9977
4.675	38.9164
4.7	39.018
4.725	38.957
4.75	38.9367
4.775	38.8962
4.8	38.9773
4.825	38.9164
4.85	38.957
4.875	38.9977
4.9	38.9164
4.925	38.9773
4.95	39.0384
4.975	38.9773
5	38.9773
5.025	38.957
5.05	38.9773
5.075	38.9367
5.1	38.8962
5.125	38.9164
5.15	38.957
5.175	38.8962
5.2	38.9773
5.225	38.9367
5.25	38.9977
5.275	38.957
5.3	38.9773
5.325	38.9164
5.35	38.9773
5.375	38.957
5.4	38.9367
5.425	38.9367
5.45	38.957
5.475	38.9367
5.5	38.8962
5.525	38.957
5.55	38.9977
5.575	38.9773
5.6	38.9367
5.625	38.9367
5.65	38.8962
5.675	38.9367
5.7	38.9164
5.725	38.9164
5.75	38.9367
5.775	38.9977
5.8	38.9164
5.825	38.9367
5.85	38.957
5.875	39.018
5.9	38.9773
5.925	38.957
5.95	38.9773
5.975	38.9164
6	38.9773
6.025	38.8962
6.05	38.9977
6.075	38.957
6.1	38.9773
6.125	38.9977
6.15	38.9164
6.175	38.957
6.2	38.9367
6.225	38.9773
6.25	38.9773
6.275	38.9367
6.3	38.9367
6.325	38.957
6.35	38.9367
6.375	38.9977
6.4	38.8759
6.425	38.9773
6.45	38.957
6.475	38.9164
6.5	38.9367
6.525	38.9773
6.55	38.9367
6.575	38.9773
6.6	38.9977
6.625	39.018
6.65	38.9773
6.675	38.9164
6.7	38.9367
6.725	38.8962
6.75	38.8962
6.775	38.9164
6.8	39.0384
6.825	38.9773
6.85	39.0384
6.875	38.9367
6.9	38.9367
6.925	38.9164
6.95	39.018
6.975	38.957
7	38.957
7.025	38.9977
7.05	38.957
7.075	38.9773
7.1	38.8962
7.125	38.9977
7.15	38.957
7.175	39.0587
7.2	38.957
7.225	38.957
7.25	38.957
7.275	38.957
7.3	38.9977
7.325	39.018
7.35	38.9367
7.375	38.9773
7.4	38.9367
7.425	38.9773
7.45	38.9164
7.475	38.957
7.5	38.957
7.525	39.018
7.55	39.0384
7.575	38.9367
7.6	38.9773
7.625	38.9773
7.65	39.018
7.675	38.957
7.7	38.9164
7.725	38.9164
7.75	38.9773
7.775	38.957
7.8	39.018
7.825	38.9164
7.85	38.9773
7.875	38.9773
7.9	38.9773
7.925	38.957
7.95	38.9773
7.975	39.018
8	39.018
8.025	38.9367
8.05	39.0384
8.075	38.9773
8.1	39.018
8.125	38.8962
8.15	38.9773
8.175	38.957
8.2	38.957
8.225	39.018
8.25	39.0384
8.275	38.957
8.3	38.9367
8.325	38.9977
8.35	38.9773
8.375	38.9773
8.4	38.9773
8.425	39.018
8.45	38.9367
8.475	38.957
8.5	38.9773
8.525	39.0384
8.55	38.9977
8.575	38.9164
8.6	38.9773
8.625	38.957
8.65	38.957
8.675	38.957
8.7	38.9977
8.725	38.9367
8.75	38.9367
8.775	38.9367
8.8	39.0384
8.825	38.957
8.85	38.9367
8.875	39.018
8.9	38.9977
8.925	38.9977
8.95	38.9773
8.975	38.9977
9	39.018
9.025	39.018
9.05	38.957
9.075	38.9773
9.1	38.9773
9.125	38.9773
9.15	38.957
9.175	39.018
9.2	39.018
9.225	38.9977
9.25	39.018
9.275	38.9977
9.3	38.9977
9.325	38.957
9.35	38.9367
9.375	38.957
9.4	38.9773
9.425	38.9773
9.45	38.9977
9.475	38.9773
9.5	39.018
9.525	38.9977
9.55	38.9773
9.575	38.9773
9.6	38.9773
9.625	39.018
9.65	38.9367
9.675	38.9164
9.7	39.018
9.725	39.0791
9.75	38.9977
9.775	38.9773
9.8	38.957
9.825	38.9164
9.85	38.9773
9.875	38.9367
9.9	38.9164
9.925	38.9977
9.95	38.9367
9.975	38.957
10	38.9164
10.025	38.9977
10.05	39.018
10.075	38.957
10.1	38.957
10.125	38.9773
10.15	39.0384
10.175	39.018
10.2	38.9367
10.225	38.957
10.25	38.9773
10.275	38.9773
10.3	38.9977
10.325	38.957
10.35	38.9977
10.375	38.9977
10.4	39.018
10.425	38.9773
10.45	38.9773
10.475	38.9773
10.5	39.0384
10.525	38.9977
10.55	38.9773
10.575	38.9977
10.6	39.0384
10.625	39.018
10.65	38.9367
10.675	38.9977
10.7	38.9367
10.725	38.9367
10.75	38.9367
10.775	38.9773
10.8	39.018
10.825	38.9977
10.85	39.0384
10.875	38.9773
10.9	39.0384
10.925	38.9367
10.95	38.9977
10.975	38.9773
11	38.9773
11.025	38.9773
11.05	38.9773
11.075	38.957
11.1	38.957
11.125	38.957
11.15	38.9977
11.175	38.9977
11.2	38.9367
11.225	38.9977
11.25	38.9773
11.275	38.9977
11.3	39.0384
11.325	38.9773
11.35	38.9773
11.375	39.0384
11.4	38.9773
11.425	38.9773
11.45	39.018
11.475	38.957
11.5	38.957
11.525	39.0384
11.55	38.9164
11.575	38.8962
11.6	39.018
11.625	39.0384
11.65	38.9977
11.675	39.0384
11.7	38.957
11.725	38.9773
11.75	38.9773
11.775	39.018
11.8	38.9977
11.825	38.9977
11.85	38.9773
11.875	39.018
11.9	39.018
11.925	38.9773
11.95	38.9773
11.975	38.9773
12	39.0384
12.025	38.9977
12.05	38.9773
12.075	39.018
12.1	39.0384
12.125	38.9977
12.15	38.957
12.175	39.018
12.2	39.0384
12.225	38.9977
12.25	38.9977
12.275	39.018
12.3	38.9977
12.325	38.9977
12.35	38.957
12.375	38.9977
12.4	38.9977
12.425	38.9773
12.45	38.9977
12.475	38.957
12.5	39.0995
12.525	38.9773
12.55	38.9977
12.575	38.9773
12.6	38.9773
12.625	38.957
12.65	39.0791
12.675	38.9977
12.7	38.9773
12.725	38.9977
12.75	38.9977
12.775	38.9773
12.8	38.9977
12.825	38.957
12.85	38.9773
12.875	39.0384
12.9	38.9977
12.925	39.0384
12.95	39.0587
12.975	39.018
13	38.9977
13.025	38.957
13.05	39.0384
13.075	38.9977
13.1	39.0384
13.125	39.0384
13.15	38.9977
13.175	38.957
13.2	39.018
13.225	39.0384
13.25	39.018
13.275	39.0587
13.3	39.018
13.325	39.0384
13.35	38.9164
13.375	39.0384
13.4	38.9977
13.425	38.9977
13.45	39.0791
13.475	39.0587
13.5	39.018
13.525	39.018
13.55	38.9977
13.575	38.9773
13.6	39.018
13.625	38.9977
13.65	38.9773
13.675	38.9977
13.7	39.0384
13.725	39.0384
13.75	38.9367
13.775	39.0587
13.8	39.0384
13.825	39.0587
13.85	39.018
13.875	39.018
13.9	38.9367
13.925	39.018
13.95	38.9977
13.975	38.9773
14	38.9977
14.025	39.0384
14.05	39.018
14.075	39.0384
14.1	38.9164
14.125	38.9977
14.15	39.0587
14.175	39.0384
14.2	38.9773
14.225	38.9977
14.25	39.018
14.275	39.0587
14.3	38.9977
14.325	39.018
14.35	39.0587
14.375	38.9773
14.4	39.018
14.425	39.0587
14.45	39.018
14.475	38.957
14.5	39.018
14.525	39.018
14.55	38.9977
14.575	39.018
14.6	39.018
14.625	39.0384
14.65	38.9977
14.675	39.0384
14.7	38.957
14.725	39.0587
14.75	38.9773
14.775	39.0384
14.8	39.018
14.825	39.018
14.85	38.9977
14.875	39.0384
14.9	39.0587
14.925	38.9977
14.95	38.9773
14.975	39.0384
15	38.9977
15.025	38.9773
15.05	38.9977
15.075	39.0384
15.1	39.0384
15.125	38.9977
15.15	39.018
15.175	38.957
15.2	38.9773
15.225	38.9367
15.25	39.0791
15.275	38.9977
15.3	39.0384
15.325	39.018
15.35	38.9773
15.375	39.018
15.4	38.9773
15.425	39.0587
15.45	38.9773
15.475	39.018
15.5	38.9977
15.525	38.957
15.55	39.0384
15.575	38.9977
15.6	38.957
15.625	39.0587
15.65	39.0384
15.675	39.018
15.7	39.018
15.725	39.018
15.75	38.9977
15.775	39.0384
15.8	38.9977
15.825	38.9977
15.85	38.9977
15.875	38.9977
15.9	39.018
15.925	39.0384
15.95	39.0587
15.975	39.0587
16	39.0384
16.025	38.9773
16.05	39.0384
16.075	39.018
16.1	38.9773
16.125	39.018
16.15	38.9977
16.175	39.018
16.2	39.0995
16.225	38.9977
16.25	38.9773
16.275	39.0384
16.3	39.0384
16.325	39.0384
16.35	39.0587
16.375	39.018
16.4	39.018
16.425	39.0587
16.45	39.018
16.475	38.9977
16.5	38.9773
16.525	38.9977
16.55	39.018
16.575	39.018
16.6	39.0587
16.625	39.0384
16.65	39.0587
16.675	39.0791
16.7	38.9367
16.725	38.9977
16.75	39.018
16.775	38.957
16.8	38.957
16.825	38.9367
16.85	39.0384
16.875	39.0384
16.9	38.9977
16.925	38.9773
16.95	39.0587
16.975	39.0384
17	39.0587
17.025	39.0587
17.05	39.0384
17.075	38.9773
17.1	38.9977
17.125	39.0587
17.15	38.9367
17.175	38.9773
17.2	38.9977
17.225	38.9773
17.25	38.9977
17.275	39.018
17.3	38.957
17.325	38.9367
17.35	38.9977
17.375	38.9977
17.4	39.0384
17.425	38.957
17.45	39.0384
17.475	39.018
17.5	38.9977
17.525	39.0995
17.55	38.9977
17.575	38.9977
17.6	38.957
17.625	39.018
17.65	38.9773
17.675	39.0995
17.7	39.0384
17.725	38.9977
17.75	39.1199
17.775	39.018
17.8	38.9977
17.825	39.0384
17.85	38.9773
17.875	39.018
17.9	39.018
17.925	39.018
17.95	39.0995
17.975	39.018
18	39.0384
18.025	39.0587
18.05	39.018
18.075	39.0384
18.1	38.9977
18.125	39.0587
18.15	39.0791
18.175	39.018
18.2	39.0791
18.225	38.9773
18.25	38.9773
18.275	39.018
18.3	38.9977
18.325	38.9977
18.35	38.957
18.375	39.0384
18.4	39.018
18.425	38.9773
18.45	39.0384
18.475	39.0995
18.5	39.0384
18.525	39.0587
18.55	39.0384
18.575	39.0587
18.6	39.0791
18.625	39.0995
18.65	39.018
18.675	38.957
18.7	39.0384
18.725	39.0384
18.75	39.0384
18.775	39.018
18.8	38.9977
18.825	39.0384
18.85	38.9977
18.875	39.0384
18.9	39.0384
18.925	39.0384
18.95	39.0791
18.975	38.9977
19	38.957
19.025	39.0587
19.05	39.0384
19.075	39.0791
19.1	39.018
19.125	38.957
19.15	39.0587
19.175	39.018
19.2	39.1199
19.225	39.018
19.25	39.0587
19.275	39.018
19.3	39.018
19.325	39.0587
19.35	38.9977
19.375	39.0995
19.4	39.018
19.425	38.9977
19.45	39.0995
19.475	39.0587
19.5	39.0587
19.525	38.9773
19.55	38.9977
19.575	39.018
19.6	39.0995
19.625	39.0384
19.65	39.0384
19.675	39.0791
19.7	39.018
19.725	39.0995
19.75	39.0791
19.775	39.0384
19.8	39.0587
19.825	38.9773
19.85	38.9977
19.875	38.9977
19.9	39.0384
19.925	39.018
19.95	38.9977
19.975	39.0384
20	39.018
20.025	39.0384
20.05	39.018
20.075	39.0384
20.1	39.0384
20.125	39.0791
20.15	39.018
20.175	39.018
20.2	39.0384
20.225	39.0384
20.25	39.0791
20.275	39.0587
20.3	39.0587
20.325	39.018
20.35	39.018
20.375	39.0384
20.4	38.9977
20.425	38.9773
20.45	39.018
20.475	38.9773
20.5	39.018
20.525	39.0791
20.55	39.0587
20.575	39.0791
20.6	38.9773
20.625	39.1199
20.65	39.0384
20.675	38.9773
20.7	39.018
20.725	39.0587
20.75	39.018
20.775	38.9773
20.8	39.0384
20.825	38.9977
20.85	39.0995
20.875	38.9977
20.9	39.0587
20.925	38.9977
20.95	39.0384
20.975	39.0384
21	39.0791
21.025	38.9367
21.05	39.018
21.075	39.018
21.1	38.9977
21.125	39.0587
21.15	39.0587
21.175	38.9977
21.2	39.0587
21.225	39.0384
21.25	39.0791
21.275	39.0384
21.3	39.0587
21.325	39.018
21.35	39.0384
21.375	38.957
21.4	39.0587
21.425	39.0587
21.45	39.018
21.475	39.0791
21.5	39.0587
21.525	39.018
21.55	38.9977
21.575	39.018
21.6	39.0791
21.625	39.0995
21.65	39.0384
21.675	39.0995
21.7	38.957
21.725	39.0791
21.75	39.018
21.775	39.018
21.8	39.018
21.825	39.018
21.85	39.0587
21.875	39.0384
21.9	39.0995
21.925	39.0791
21.95	39.018
21.975	38.9977
22	39.0384
22.025	39.0791
22.05	38.9977
22.075	39.018
22.1	39.0384
22.125	39.018
22.15	39.018
22.175	39.0587
22.2	39.0587
22.225	38.9977
22.25	38.9977
22.275	38.9977
22.3	39.018
22.325	38.957
22.35	38.9773
22.375	39.0384
22.4	38.9977
22.425	38.9977
22.45	39.018
22.475	39.018
22.5	39.0587
22.525	38.9977
22.55	38.9773
22.575	39.018
22.6	39.018
22.625	39.018
22.65	39.018
22.675	38.9977
22.7	39.0384
22.725	38.9977
22.75	38.957
22.775	38.9773
22.8	38.9367
22.825	38.9773
22.85	39.018
22.875	38.9367
22.9	39.018
22.925	38.9977
22.95	38.9773
22.975	38.9977
23	38.9977
23.025	39.0384
23.05	38.9773
23.075	38.9773
23.1	39.018
23.125	39.0995
23.15	39.0384
23.175	39.018
23.2	39.0384
23.225	38.9977
23.25	38.9977
23.275	39.018
23.3	38.9977
23.325	38.9977
23.35	38.9773
23.375	38.9977
23.4	39.018
23.425	39.018
23.45	39.0384
23.475	39.0587
23.5	39.0384
23.525	38.9977
23.55	39.018
23.575	39.018
23.6	38.9164
23.625	39.0995
23.65	38.9977
23.675	39.0384
23.7	39.0587
23.725	38.9773
23.75	39.0587
23.775	39.018
23.8	39.018
23.825	39.0587
23.85	39.0587
23.875	39.018
23.9	39.0791
23.925	38.9977
23.95	39.0384
23.975	39.0791
24	38.9977
24.025	38.9773
24.05	39.018
24.075	38.957
24.1	39.0791
24.125	39.0384
24.15	39.018
24.175	38.957
24.2	38.9773
24.225	38.9773
24.25	39.0384
24.275	38.9773
24.3	38.9977
24.325	38.9977
24.35	39.018
24.375	38.9977
24.4	38.9773
24.425	38.9773
24.45	39.018
24.475	39.0384
24.5	39.0791
24.525	39.0384
24.55	38.957
24.575	39.0791
24.6	38.9977
24.625	39.0384
24.65	39.018
24.675	39.0791
24.7	39.0384
24.725	38.957
24.75	38.957
24.775	38.9773
24.8	38.9977
24.825	38.957
24.85	39.0791
24.875	39.0587
24.9	38.9977
24.925	38.9773
24.95	39.018
24.975	38.9977
25	39.0587
25.025	38.9977
25.05	38.9977
25.075	39.0384
25.1	38.9773
25.125	38.9367
25.15	38.9977
25.175	38.9977
25.2	39.0384
25.225	38.9367
25.25	39.018
25.275	38.9773
25.3	38.9977
25.325	39.018
25.35	39.018
25.375	39.0384
25.4	38.9977
25.425	39.018
25.45	39.018
25.475	38.9773
25.5	39.018
25.525	39.0995
25.55	38.9977
25.575	39.018
25.6	38.9773
25.625	39.018
25.65	38.9773
25.675	39.0384
25.7	38.9977
25.725	38.9773
25.75	39.0384
25.775	39.0384
25.8	39.018
25.825	39.018
25.85	38.9977
25.875	38.9773
25.9	38.9977
25.925	39.0587
25.95	38.9977
25.975	38.9977
26	38.9977
26.025	39.0384
26.05	39.018
26.075	38.9773
26.1	38.9977
26.125	39.0384
26.15	39.0384
26.175	39.0995
26.2	39.018
26.225	39.018
26.25	39.0384
26.275	39.0384
26.3	39.018
26.325	38.9773
26.35	39.018
26.375	38.9977
26.4	39.0384
26.425	39.018
26.45	39.018
26.475	38.957
26.5	39.018
26.525	38.9977
26.55	39.018
26.575	39.018
26.6	39.0587
26.625	39.0384
26.65	38.9977
26.675	39.018
26.7	38.9977
26.725	38.9773
26.75	39.018
26.775	38.9977
26.8	39.018
26.825	38.957
26.85	39.0995
26.875	38.9367
26.9	39.0384
26.925	39.018
26.95	39.0384
26.975	38.9977
27	38.9773
27.025	39.0587
27.05	39.0384
27.075	39.0587
27.1	39.018
27.125	38.9977
27.15	39.018
27.175	38.9977
27.2	38.9977
27.225	38.9773
27.25	39.018
27.275	38.957
27.3	39.0587
27.325	39.0384
27.35	38.9367
27.375	39.0587
27.4	38.957
27.425	39.0384
27.45	38.9977
27.475	39.0384
27.5	39.0587
27.525	38.9164
27.55	39.018
27.575	39.018
27.6	39.018
27.625	39.0587
27.65	39.0587
27.675	39.0791
27.7	39.0384
27.725	39.018
27.75	39.0384
27.775	39.0587
27.8	39.018
27.825	39.0384
27.85	38.9773
27.875	38.9773
27.9	39.018
27.925	39.0995
27.95	39.0384
27.975	38.957
28	39.018
28.025	38.9977
28.05	38.9367
28.075	39.018
28.1	38.957
28.125	39.018
28.15	39.0384
28.175	38.9977
28.2	39.0384
28.225	38.9773
28.25	39.018
28.275	39.0384
28.3	39.0587
28.325	39.0587
28.35	38.9977
28.375	39.018
28.4	39.0791
28.425	39.0384
28.45	39.1199
28.475	39.0791
28.5	39.0791
28.525	39.0587
28.55	39.018
28.575	38.9977
28.6	39.0384
28.625	38.9773
28.65	38.9977
28.675	39.0384
28.7	39.0791
28.725	39.0587
28.75	39.0384
28.775	39.018
28.8	39.0384
28.825	38.9773
28.85	39.0384
28.875	39.0587
28.9	38.9977
28.925	38.9977
28.95	39.018
28.975	38.9367
29	39.018
29.025	38.9773
29.05	39.0587
29.075	38.9773
29.1	38.9977
29.125	39.0384
29.15	39.018
29.175	39.0791
29.2	39.0587
29.225	38.9977
29.25	39.0587
29.275	39.0384
29.3	38.9773
29.325	39.1199
29.35	38.9773
29.375	38.9977
29.4	39.0384
29.425	39.018
29.45	39.018
29.475	39.018
29.5	39.018
29.525	39.018
29.55	39.0384
29.575	39.1607
29.6	39.0587
29.625	39.0791
29.65	39.0995
29.675	39.0384
29.7	38.957
29.725	39.0587
29.75	39.0791
29.775	39.0791
29.8	39.0587
29.825	39.0791
29.85	39.0587
29.875	39.018
29.9	38.9773
29.925	39.018
29.95	38.9977
29.975	39.018
30	39.0384
30.025	39.0995
30.05	39.0384
30.075	39.0384
30.1	39.0384
30.125	39.0791
30.15	39.0384
30.175	39.0384
30.2	39.018
30.225	38.9977
30.25	39.0995
30.275	39.0384
30.3	39.0587
30.325	39.0587
30.35	39.0995
30.375	39.018
30.4	38.9977
30.425	39.0384
30.45	39.018
30.475	39.0587
30.5	39.018
30.525	39.0587
30.55	38.9977
30.575	39.0384
30.6	39.018
30.625	39.0791
30.65	39.0587
30.675	39.0995
30.7	39.018
30.725	39.018
30.75	39.0384
30.775	39.0587
30.8	39.0384
30.825	39.0587
30.85	39.0587
30.875	38.9773
30.9	39.0587
30.925	38.9977
30.95	39.0384
30.975	39.0791
31	38.9977
31.025	39.0384
31.05	39.0384
31.075	39.0791
31.1	39.0791
31.125	39.018
31.15	39.0384
31.175	39.0995
31.2	39.0384
31.225	39.0587
31.25	39.0995
31.275	39.018
31.3	39.1199
31.325	39.0791
31.35	39.0995
31.375	39.018
31.4	39.0384
31.425	39.0791
31.45	39.0995
31.475	39.0587
31.5	39.1403
31.525	39.0587
31.55	39.1199
31.575	39.1199
31.6	39.0587
31.625	39.0791
31.65	39.0791
31.675	39.0995
31.7	39.0791
31.725	39.0791
31.75	39.0587
31.775	39.0791
31.8	39.0587
31.825	39.1199
31.85	39.0791
31.875	39.0791
31.9	39.0587
31.925	38.9977
31.95	39.0384
31.975	39.0791
32	39.018
32.025	39.018
32.05	39.018
32.075	39.0384
32.1	39.1403
32.125	39.018
32.15	39.0791
32.175	39.0995
32.2	38.9977
32.225	39.0995
32.25	39.0791
32.275	39.0384
32.3	39.1199
32.325	39.018
32.35	39.0384
32.375	39.018
32.4	39.0587
32.425	39.0587
32.45	39.0791
32.475	39.0995
32.5	39.0384
32.525	39.0384
32.55	39.0995
32.575	39.1199
32.6	39.0995
32.625	39.0384
32.65	39.1812
32.675	39.0995
32.7	39.0384
32.725	39.0791
32.75	39.0791
32.775	38.9977
32.8	39.0995
32.825	39.0384
32.85	39.0587
32.875	39.1199
32.9	39.1199
32.925	39.018
32.95	39.0587
32.975	38.9977
33	39.0587
33.025	39.0791
33.05	39.1199
33.075	39.0587
33.1	39.0995
33.125	39.0384
33.15	39.1199
33.175	39.0791
33.2	39.0384
33.225	39.0384
33.25	39.0791
33.275	39.018
33.3	39.0587
33.325	39.0791
33.35	39.0995
33.375	39.0995
33.4	39.018
33.425	39.0791
33.45	39.0587
33.475	39.0791
33.5	39.0587
33.525	39.0791
33.55	39.0384
33.575	39.0587
33.6	39.018
33.625	39.0587
33.65	39.0791
33.675	39.018
33.7	39.0791
33.725	39.0791
33.75	39.018
33.775	39.0587
33.8	39.0587
33.825	39.0791
33.85	39.0587
33.875	39.0995
33.9	39.0384
33.925	39.0587
33.95	39.0791
33.975	39.0995
34	39.0384
34.025	39.0587
34.05	39.0384
34.075	39.0587
34.1	39.0587
34.125	39.0384
34.15	39.0995
34.175	39.0791
34.2	39.0995
34.225	39.018
34.25	39.1199
34.275	39.018
34.3	39.0995
34.325	39.018
34.35	39.0384
34.375	39.0384
34.4	39.018
34.425	39.1199
34.45	39.0384
34.475	39.0587
34.5	39.018
34.525	39.0587
34.55	39.0384
34.575	39.0791
34.6	38.9977
34.625	39.0384
34.65	39.1199
34.675	39.0384
34.7	39.0791
34.725	39.0587
34.75	39.1199
34.775	39.0587
34.8	39.0587
34.825	39.1199
34.85	39.018
34.875	39.0587
34.9	39.0791
34.925	39.018
34.95	39.0791
34.975	39.0791
35	39.0384
35.025	39.0587
35.05	39.0384
35.075	39.0995
35.1	39.0995
35.125	39.018
35.15	39.1607
35.175	39.0384
35.2	39.0384
35.225	39.0587
35.25	39.018
35.275	39.0384
35.3	39.0587
35.325	38.9977
35.35	39.0587
35.375	39.0995
35.4	39.0791
35.425	39.018
35.45	39.0384
35.475	39.0384
35.5	39.1199
35.525	39.0995
35.55	39.0384
35.575	39.0995
35.6	39.0791
35.625	39.0587
35.65	38.9977
35.675	39.018
35.7	39.0384
35.725	39.1403
35.75	39.0791
35.775	39.0587
35.8	39.1199
35.825	39.0791
35.85	38.9977
35.875	39.0995
35.9	39.018
35.925	39.0384
35.95	39.1607
35.975	39.0791
36	39.018
36.025	39.0791
36.05	39.1199
36.075	39.0791
36.1	39.0587
36.125	39.0587
36.15	39.1199
36.175	39.0384
36.2	39.0384
36.225	39.0995
36.25	39.1607
36.275	39.0587
36.3	39.0995
36.325	39.0995
36.35	39.0791
36.375	39.0587
36.4	39.1403
36.425	39.018
36.45	39.0791
36.475	39.1199
36.5	39.0995
36.525	39.0587
36.55	39.0587
36.575	39.0995
36.6	39.0791
36.625	39.0587
36.65	39.0791
36.675	39.0995
36.7	39.0587
36.725	39.0384
36.75	39.0384
36.775	39.018
36.8	39.0791
36.825	38.9977
36.85	39.0995
36.875	39.1199
36.9	39.0384
36.925	39.0995
36.95	39.1199
36.975	39.0791
37	39.1403
37.025	39.0384
37.05	39.0587
37.075	39.0791
37.1	39.018
37.125	39.1199
37.15	39.0791
37.175	39.0587
37.2	39.0791
37.225	39.1199
37.25	39.1199
37.275	39.1403
37.3	39.0587
37.325	39.0384
37.35	39.0995
37.375	39.1199
37.4	39.0995
37.425	39.0384
37.45	39.0995
37.475	39.0384
37.5	39.0384
37.525	39.018
37.55	39.0587
37.575	39.018
37.6	39.0995
37.625	39.0791
37.65	39.1199
37.675	39.0995
37.7	39.0587
37.725	38.9977
37.75	39.0384
37.775	39.0995
37.8	39.1199
37.825	39.0791
37.85	39.0587
37.875	39.0791
37.9	39.1199
37.925	39.0587
37.95	39.0791
37.975	39.1403
38	39.0384
38.025	39.0791
38.05	39.0587
38.075	39.0791
38.1	39.1199
38.125	39.1199
38.15	39.0587
38.175	39.1199
38.2	39.0791
38.225	39.1607
38.25	39.0995
38.275	39.0587
38.3	39.1199
38.325	39.0384
38.35	39.0791
38.375	39.0587
38.4	39.0791
38.425	39.0384
38.45	39.0587
38.475	39.0995
38.5	39.0995
38.525	39.0791
38.55	39.0995
38.575	39.0384
38.6	39.0791
38.625	39.0384
38.65	39.0384
38.675	39.0791
38.7	39.1199
38.725	39.0995
38.75	39.018
38.775	39.1199
38.8	39.0587
38.825	39.0384
38.85	39.0384
38.875	39.0791
38.9	39.1403
38.925	39.018
38.95	39.0791
38.975	39.0384
39	38.9977
39.025	39.0791
39.05	39.0995
39.075	39.0791
39.1	39.0791
39.125	39.018
39.15	39.0384
39.175	39.0791
39.2	39.018
39.225	39.1199
39.25	39.0384
39.275	39.0995
39.3	39.0384
39.325	39.0791
39.35	39.0384
39.375	39.0384
39.4	39.0587
39.425	39.0791
39.45	39.1199
39.475	39.0995
39.5	39.0791
39.525	39.0384
39.55	39.0791
39.575	39.0791
39.6	39.0791
39.625	39.0587
39.65	38.9977
39.675	39.0587
39.7	39.018
39.725	39.0384
39.75	39.0995
39.775	39.1199
39.8	39.0995
39.825	39.0995
39.85	39.0384
39.875	39.0995
39.9	39.0587
39.925	39.0791
39.95	39.018
39.975	39.0995
40	38.9977
40.025	39.0587
40.05	39.0791
40.075	39.0791
40.1	39.0995
40.125	39.0587
40.15	39.0995
40.175	39.0791
40.2	39.018
40.225	39.0587
40.25	39.0791
40.275	39.0995
40.3	38.9977
40.325	39.0791
40.35	39.0995
40.375	39.0587
40.4	39.0995
40.425	39.0384
40.45	39.0384
40.475	39.1403
40.5	39.0587
40.525	39.0587
40.55	39.0995
40.575	39.0587
40.6	39.0587
40.625	39.0995
40.65	39.0587
40.675	39.1199
40.7	39.0791
40.725	39.0791
40.75	39.0791
40.775	39.0791
40.8	39.0995
40.825	39.0587
40.85	39.1199
40.875	39.018
40.9	39.0995
40.925	39.0995
40.95	39.1607
40.975	39.0384
41	39.1199
41.025	39.0791
41.05	39.0791
41.075	39.1199
41.1	39.0587
41.125	39.1199
41.15	39.0384
41.175	39.0995
41.2	39.0587
41.225	39.0791
41.25	39.0791
41.275	39.1607
41.3	39.0384
41.325	39.0791
41.35	39.0587
41.375	39.0791
41.4	39.1403
41.425	39.0791
41.45	39.0791
41.475	39.0995
41.5	39.0791
41.525	39.0587
41.55	39.0384
41.575	39.0995
41.6	39.0587
41.625	38.9977
41.65	39.0384
41.675	39.0587
41.7	39.0791
41.725	38.9367
41.75	39.0384
41.775	39.0587
41.8	39.018
41.825	39.0384
41.85	39.0995
41.875	38.9977
41.9	39.018
41.925	39.0791
41.95	38.9977
41.975	39.0587
42	39.1403
42.025	39.0384
42.05	39.0587
42.075	39.0587
42.1	39.018
42.125	39.0791
42.15	39.0587
42.175	39.0995
42.2	39.0384
42.225	39.0791
42.25	39.0791
42.275	39.0995
42.3	39.0384
42.325	39.0384
42.35	39.018
42.375	39.0384
42.4	39.0587
42.425	39.0791
42.45	39.0587
42.475	39.0791
42.5	39.0791
42.525	39.0995
42.55	39.0587
42.575	39.0587
42.6	39.1607
42.625	39.0791
42.65	39.0995
42.675	39.0587
42.7	39.0384
42.725	39.0587
42.75	39.0791
42.775	39.1403
42.8	39.0384
42.825	39.018
42.85	39.0587
42.875	39.0587
42.9	39.0384
42.925	39.1199
42.95	39.0587
42.975	39.0995
43	39.018
43.025	39.0791
43.05	38.9977
43.075	39.1199
43.1	38.9977
43.125	39.0995
43.15	39.1199
43.175	39.0587
43.2	39.0995
43.225	39.0995
43.25	39.0791
43.275	39.0587
43.3	39.018
43.325	39.0384
43.35	39.0384
43.375	39.018
43.4	39.0995
43.425	39.0995
43.45	39.0587
43.475	39.0995
43.5	39.0587
43.525	39.0384
43.55	39.0995
43.575	39.1199
43.6	39.1403
43.625	39.0791
43.65	39.1199
43.675	39.0995
43.7	39.1199
43.725	39.0791
43.75	39.018
43.775	39.0384
43.8	39.0587
43.825	39.0587
43.85	39.0384
43.875	39.0791
43.9	39.1199
43.925	39.0587
43.95	39.0995
43.975	39.0587
44	39.018
44.025	38.9977
44.05	39.0995
44.075	39.0384
44.1	39.0384
44.125	39.1199
44.15	39.0995
44.175	39.0791
44.2	39.0791
44.225	39.1607
44.25	39.0791
44.275	39.0587
44.3	39.0384
44.325	39.0587
44.35	39.0791
44.375	39.018
44.4	39.0587
44.425	39.0791
44.45	39.1199
44.475	39.0791
44.5	39.0384
44.525	39.0995
44.55	39.1199
44.575	39.0791
44.6	39.0995
44.625	39.0791
44.65	39.1199
44.675	39.0791
44.7	39.0995
44.725	39.0995
44.75	39.1403
44.775	39.1199
44.8	39.0995
44.825	39.0587
44.85	39.0587
44.875	39.0587
44.9	39.0791
44.925	39.0995
44.95	39.0791
44.975	39.0791
45	39.0791
45.025	39.0995
45.05	39.0587
45.075	39.0995
45.1	39.0791
45.125	39.1199
45.15	39.0791
45.175	39.0587
45.2	39.0384
45.225	39.0791
45.25	39.0587
45.275	39.0587
45.3	39.1607
45.325	39.0791
45.35	39.1199
45.375	39.0587
45.4	39.1403
45.425	39.0384
45.45	39.0791
45.475	39.0587
45.5	39.0587
45.525	39.1403
45.55	39.0791
45.575	39.0587
45.6	39.0587
45.625	39.1199
45.65	39.0791
45.675	39.0791
45.7	39.018
45.725	39.0791
45.75	39.0384
45.775	39.0587
45.8	39.0791
45.825	39.0995
45.85	39.1199
45.875	39.0791
45.9	39.0791
45.925	39.018
45.95	39.0995
45.975	39.0384
46	39.0791
46.025	39.1403
46.05	39.0791
46.075	39.0587
46.1	39.0384
46.125	39.1199
46.15	39.0587
46.175	39.0995
46.2	39.1199
46.225	39.0791
46.25	39.0587
46.275	39.0791
46.3	39.1403
46.325	39.0995
46.35	39.0995
46.375	39.0791
46.4	39.0587
46.425	39.0791
46.45	39.0995
46.475	39.1199
46.5	39.0791
46.525	39.0791
46.55	38.9977
46.575	39.0587
46.6	39.0995
46.625	39.0791
46.65	39.0587
46.675	39.0791
46.7	39.1607
46.725	39.0791
46.75	39.0995
46.775	39.0384
46.8	39.0995
46.825	39.0384
46.85	39.0587
46.875	39.0587
46.9	39.0995
46.925	39.0791
46.95	39.0995
46.975	39.1199
47	39.018
47.025	39.1199
47.05	39.0791
47.075	39.018
47.1	39.0791
47.125	39.0995
47.15	39.0995
47.175	39.0791
47.2	39.1607
47.225	39.0995
47.25	39.0587
47.275	39.0384
47.3	39.0995
47.325	39.0995
47.35	39.1199
47.375	39.1403
47.4	39.0995
47.425	39.1403
47.45	39.0587
47.475	39.0995
47.5	39.1199
47.525	39.0995
47.55	39.0587
47.575	39.018
47.6	39.0995
47.625	39.0587
47.65	39.1199
47.675	39.018
47.7	39.1199
47.725	39.0384
47.75	39.0995
47.775	39.0791
47.8	39.0791
47.825	39.0791
47.85	39.0995
47.875	39.0791
47.9	39.0995
47.925	39.0791
47.95	39.0791
47.975	39.0791
48	39.0995
48.025	39.018
48.05	39.1199
48.075	39.0384
48.1	39.0791
48.125	39.0587
48.15	38.9773
48.175	39.0791
48.2	39.1199
48.225	39.0587
48.25	39.0791
48.275	39.0791
48.3	39.0384
48.325	39.1403
48.35	39.0791
48.375	39.0791
48.4	39.0995
48.425	39.0995
48.45	39.1199
48.475	39.0791
48.5	39.0587
48.525	39.0384
48.55	39.0791
48.575	39.0995
48.6	39.0995
48.625	39.0384
48.65	39.0995
48.675	39.0587
48.7	39.1199
48.725	39.1199
48.75	39.0791
48.775	39.0995
48.8	39.1403
48.825	39.0587
48.85	39.1199
48.875	39.0587
48.9	39.0791
48.925	39.0791
48.95	39.0791
48.975	39.0587
49	39.0587
49.025	39.0384
49.05	39.0587
49.075	39.0791
49.1	39.1607
49.125	39.0384
49.15	39.0384
49.175	39.0791
49.2	39.0791
49.225	39.0995
49.25	39.0791
49.275	39.0384
49.3	39.0384
49.325	38.9367
49.35	39.0995
49.375	39.0995
49.4	39.1199
49.425	39.0791
49.45	39.0995
49.475	39.0587
49.5	39.0995
49.525	39.0587
49.55	39.0587
49.575	39.0384
49.6	39.018
49.625	39.0384
49.65	39.0384
49.675	39.0384
49.7	38.9977
49.725	39.0587
49.75	39.0791
49.775	39.0995
49.8	39.0587
49.825	39.018
49.85	39.1199
49.875	39.0995
49.9	39.0587
49.925	39.0995
49.95	39.018
[truncated: 18,277 more rows]
