# Supplementary material for: Multifunctional microelectronic fibers enable wireless modulation of gut and brain neural circuits
Source: Nat Biotechnol. 2023 Jun 22;42(6):892–904. doi: 10.1038/s41587-023-01833-5 (PMC11180606; doi:10.1038/s41587-023-01833-5)
Supplement: Supplementary file 30 — Statistical source data. [file 41587_2023_1833_MOESM30_ESM.xlsx]

## Sheet: Fig 30c,d
Villus height and crypt depth
Mouse	Group	Villus Height	Crypt Depth
1	post-surgery	631.8	80.6
2	post-surgery	494	83.2
3	post-surgery	468	62.4
4	post-surgery	397.8	80.6
5	naïve	366.6	59.8
6	naïve	410.8	57.2
7	naïve	525.2	72.8
8	naïve	520	85.8
