# Supplementary material for: Multifunctional microelectronic fibers enable wireless modulation of gut and brain neural circuits
Source: Nat Biotechnol. 2023 Jun 22;42(6):892–904. doi: 10.1038/s41587-023-01833-5 (PMC11180606; doi:10.1038/s41587-023-01833-5)
Supplement: Supplementary file 31 — Statistical source data. [file 41587_2023_1833_MOESM31_ESM.xlsx]

## Sheet: Figure S32f
Coiled		Straight
Strain (%)	Stress (MPa)	Strain (%)	Stress (MPa)
	--	0	0.01951
0	0.01189	0	0.02089
0	0.01095	0	0.02395
0	0.01138	0	0.02264
0	0.01334	-0.000254179	0.02296
0	0.01283	0	0.01737
0	0.01062	0.0244	0.02833
0.08096	0.02154	0.03736	0.02679
0.12766	0.01829	0.0671	0.02745
0.2491	0.01536	0.09532	0.02568
0.37157	0.01543	0.12175	0.01832
0.48989	0.01201	0.14768	0.02228
0.59887	0.00804	0.1614	0.02624
0.70785	0.01256	0.17411	0.02706
0.8189	0.01338	0.21173	0.02251
0.96836	0.00984	0.23766	0.02976
1.12404	0.01373	0.2646	0.02966
1.23406	0.01051	0.3012	0.02704
1.28284	0.01122	0.33907	0.03312
1.3887	0.01178	0.36525	0.02824
1.5475	0.01115	0.40186	0.03468
1.69696	0.01368	0.42727	0.03381
1.79971	0.01297	0.441	0.03065
1.85057	0.01212	0.47913	0.03726
1.9637	0.0103	0.51675	0.03374
2.11835	0.0133	0.54343	0.03537
2.26884	0.01049	0.56911	0.04016
2.37574	0.01389	0.59478	0.03655
2.48161	0.01237	0.6207	0.03789
2.63314	0.01184	0.65807	0.04194
2.74108	0.01447	0.6845	0.03742
2.84591	0.01044	0.69645	0.04026
2.90092	0.00975	0.72339	0.04438
2.95281	0.01162	0.7605	0.04279
3.06076	0.01437	0.79837	0.04806
3.20814	0.01122	0.8243	0.04815
3.31296	0.01334	0.83599	0.04778
3.42298	0.01401	0.86217	0.04642
3.47903	0.0121	0.90106	0.05253
3.52781	0.01189	0.93843	0.05082
3.67934	0.01299	0.97605	0.05701
3.83814	0.01219	1.00273	0.05605
3.98656	0.01309	1.03984	0.05792
4.14224	0.01375	1.06679	0.06139
4.2533	0.01247	1.09398	0.05876
4.40691	0.01309	1.11788	0.0627
4.56467	0.0129	1.13084	0.06503
4.71724	0.01382	1.16897	0.06539
4.8231	0.01329	1.1954	0.06729
4.93416	0.01267	1.23302	0.07228
5.08361	0.01548	1.25818	0.07118
5.23826	0.01375	1.27166	0.07207
5.35243	0.01389	1.30902	0.08029
5.50708	0.0117	1.34664	0.07923
5.65757	0.01297	1.37358	0.08513
5.76551	0.01507	1.38553	0.08794
5.91808	0.01145	1.40942	0.08724
6.07792	0.01491	1.44729	0.09403
6.17963	0.0126	1.47449	0.09772
6.22738	0.01184	1.50016	0.0977
6.37891	0.01557	1.52456	0.10486
6.48893	0.01385	1.53702	0.10881
6.64565	0.0138	1.56345	0.10999
6.74736	0.0161	1.58963	0.11353
6.80029	0.01389	1.62751	0.12592
6.90823	0.01072	1.65419	0.12633
7.0141	0.01467	1.69207	0.13909
7.17082	0.01205	1.72994	0.14832
7.27461	0.0114	1.75587	0.15581
7.32236	0.01513	1.79374	0.17248
7.42822	0.01412	1.83237	0.18643
7.53305	0.01058	1.86974	0.21136
7.64307	0.01373	1.89541	0.22282
7.79667	0.01194	1.9221	0.24196
7.84545	0.00954	1.95895	0.27891
7.94717	0.01444	1.99632	0.31949
8.10078	0.01433	2.02326	0.36087
8.20768	0.00968	2.06063	0.42994
8.31251	0.01638	2.08706	0.49788
8.36959	0.01682	2.11426	0.58165
8.41941	0.01399	2.15111	0.74606
8.56991	0.01193	2.18949	0.98351
8.67473	0.0176	2.20297	1.07968
8.78267	0.0129	2.21517	1.18648
8.93732	0.01449	2.25329	1.57917
9.04526	0.01624	2.27947	1.88733
9.15217	0.01162	2.3054	2.22268
9.3037	0.01458	2.34226	2.77128
9.46353	0.01251	2.38064	3.34465
9.5694	0.01442	2.41749	3.83752
9.72301	0.013	2.45486	4.1349
9.82784	0.01325	2.46833	4.19808
9.98041	0.01537	2.4818	4.24732
10.0333	0.01406	2.50747	4.29077
10.0852	0.01274	2.54458	4.31117
10.244	0.01362	2.57076	4.34644
10.3925	0.01525	2.59694	4.3958
10.544	0.0141	2.61041	4.41072
10.599	0.01452	2.62338	4.42252
10.654	0.01539	2.66227	4.48252
10.7588	0.01477	2.69861	4.54348
10.8637	0.01263	2.72429	4.57047
10.9706	0.01518	2.73699	4.596
11.0754	0.01475	2.75123	4.62968
11.1792	0.01164	2.78885	4.68378
11.23	0.01307	2.82596	4.73773
11.3369	0.01557	2.85265	4.78197
11.4864	0.01345	2.87705	4.79584
11.5954	0.01361	2.89027	4.80649
11.7023	0.01509	2.91644	4.83327
11.8123	0.01178	2.94263	4.86156
11.9638	0.01477	2.97923	4.90116
12.1164	0.01352	3.00388	4.92761
12.269	0.01656	3.01659	4.94675
12.3759	0.01341	3.04353	4.98773
12.5347	0.01461	3.08115	5.02503
12.6841	0.01445	3.10784	5.06365
12.7869	0.01315	3.13428	5.10275
12.8419	0.01415	3.14622	5.11613
12.9488	0.01603	3.17139	5.15245
13.1045	0.01246	3.20977	5.21438
13.2124	0.01414	3.23544	5.25124
13.3172	0.01622	3.27382	5.30394
13.365	0.01643	3.3	5.34594
13.4709	0.0123	3.3366	5.40471
13.6307	0.01564	3.37447	5.46323
13.7864	0.01371	3.40091	5.51617
13.8881	0.01327	3.41387	5.53288
13.9389	0.0162	3.43777	5.56698
14.049	0.01482	3.47538	5.64122
14.2005	0.01339	3.50258	5.68273
14.3541	0.01617	3.52851	5.74091
14.461	0.01316	3.55316	5.79752
14.6094	0.01665	3.56511	5.82298
14.7682	0.01348	3.5918	5.8942
14.873	0.01702	3.61747	5.97265
14.98	0.01567	3.6434	6.03511
15.1367	0.01399	3.66932	6.10306
15.2415	0.01721	3.69474	6.17924
15.3474	0.01355	3.70719	6.2138
15.5051	0.0152	3.73287	6.28576
15.556	0.01569	3.77099	6.39487
15.6525	0.01412	3.80886	6.51143
15.7615	0.01322	3.83352	6.58674
15.8694	0.01677	3.84547	6.62171
15.9753	0.01477	3.87216	6.70885
16.1279	0.01369	3.91105	6.83579
16.2846	0.01679	3.93697	6.90983
16.4372	0.01573	3.96315	7.00878
16.5918	0.01599	3.9995	7.15907
16.7018	0.01537	4.03712	7.2999
16.8533	0.01327	4.0633	7.42727
17.0121	0.01603	4.10193	7.58411
17.1647	0.01509	4.12862	7.68544
17.2716	0.01684	4.15455	7.82961
17.3817	0.01597	4.19166	8.02604
17.5321	0.0156	4.23106	8.21229
17.637	0.01696	4.26791	8.46132
17.7989	0.01329	4.29409	8.59218
17.9535	0.01746	4.32053	8.73419
18.1061	0.01403	4.35687	8.99989
18.2151	0.01587	4.36984	9.08097
18.3656	0.01505	4.38255	9.15373
18.5202	0.01638	4.40847	9.3004
18.625	0.01829	4.43415	9.47012
18.7776	0.01355	4.47126	9.6313
18.8804	0.01728	4.49642	9.75065
18.9374	0.01688	4.51015	9.82837
19.0423	0.01475	4.54827	10.0672
19.1938	0.01707	4.58564	10.2745
19.3038	0.01673	4.61232	10.4515
19.4595	0.01456	4.63825	10.6046
19.6162	0.01783	4.67587	10.8613
19.7231	0.01339	4.70256	11.0891
19.8767	0.01693	4.73992	11.4083
19.9805	0.01666	4.7783	11.703
20.0376	0.01336	4.80474	11.9044
20.1902	0.01873	4.84261	12.2579
20.3417	0.0132	4.88023	12.6632
20.4517	0.01573	4.91785	13.0619
20.5503	0.01963	4.94403	13.3226
20.6043	0.01668	4.96995	13.5936
20.76	0.01578	5.00706	14.0178
20.8669	0.01939	5.04494	14.4347
21.0205	0.01237	5.07188	14.7013
21.1212	0.01769	5.10873	15.0862
21.1783	0.01905	5.13542	15.3313
21.3308	0.01376	5.16287	15.5777
21.4377	0.01507	5.18728	15.8235
21.5498	0.01772	5.19998	15.9427
21.6983	0.01481	5.2376	16.2817
21.8519	0.01818	5.26353	16.506
21.9681	0.01521	5.30166	16.8428
22.1217	0.01553	5.31411	16.9506
22.2214	0.01603	5.32733	17.0578
22.2753	0.0164	5.35402	17.2673
22.3812	0.01578	5.39036	17.5682
22.5327	0.01523	5.429	17.8463
22.6894	0.01585	5.45467	18.0227
22.7912	0.01682	5.49153	18.2763
22.841	0.01714	5.53042	18.5088
22.9946	0.0152	5.56854	18.7296
23.1046	0.01537	5.58125	18.7998
23.2613	0.01603	5.60616	18.9356
23.3101	0.01458	5.6326	19.0645
23.4139	0.01509	5.65878	19.1913
23.5218	0.01765	5.69665	19.3667
23.6765	0.01376	5.72283	19.475
23.7823	0.01665	5.7607	19.6319
23.8861	0.01788	5.79883	19.7768
23.9349	0.01749	5.8245	19.8686
24.0429	0.01385	5.84967	19.9601
24.1477	0.01834	5.86187	20.003
24.2577	0.0158	5.90076	20.1287
24.4113	0.01468	5.93914	20.2499
24.5649	0.01758	5.97752	20.3594
24.7154	0.01679	5.99099	20.3949
24.8223	0.01737	6.00344	20.4296
24.9282	0.01638	6.04081	20.5307
24.9842	0.0149	6.07919	20.6262
25.033	0.01532	6.1163	20.7223
25.1866	0.01649	6.12952	20.7517
25.2915	0.01626	6.14273	20.7798
25.3973	0.01606	6.16993	20.8358
25.499	0.01741	6.20704	20.9195
25.554	0.01698	6.24441	20.9949
25.6599	0.01553	6.2716	21.0463
25.7658	0.0161	6.30922	21.1238
25.9183	0.01594	6.33489	21.1678
26.0761	0.01541	6.36209	21.2142
26.182	0.01882	6.39793	21.2823
26.2878	0.01486	6.41064	21.3014
26.4435	0.01643	6.4358	21.3375
26.5961	0.01696	6.46249	21.3767
26.648	0.01428	6.49884	21.4344
26.7466	0.01663	6.53773	21.4889
26.8576	0.01829	6.5634	21.528
27.0071	0.01573	6.58907	21.5666
27.1607	0.01919	6.62669	21.6198
27.2167	0.01778	6.65313	21.6557
27.2697	0.01617	6.67905	21.6929
27.4264	0.01707	6.71769	21.7457
27.5831	0.01589	6.7553	21.7989
27.689	0.01643	6.78148	21.832
27.7949	0.01726	6.80614	21.8641
27.9526	0.01592	6.81986	21.8803
28.1021	0.01886	6.85748	21.9293
28.21	0.01619	6.89459	21.9723
28.3159	0.01601	6.92128	22.0033
28.4228	0.01827	6.94594	22.0352
28.5753	0.01475	6.95966	22.0501
28.731	0.01767	6.99804	22.0903
28.8836	0.01726	7.02372	22.1187
28.9895	0.01539	7.06057	22.1597
29.0964	0.01878	7.07277	22.1729
29.2479	0.01629	7.09972	22.2031
29.3538	0.01645	7.13708	22.2461
29.4036	0.01877	7.16326	22.27
29.4596	0.01912	7.19046	22.2958
29.5645	0.017	7.21486	22.3197
29.7191	0.01755	7.22757	22.3318
29.826	0.01843	7.26519	22.3667
29.9308	0.01635	7.29213	22.3907
29.9796	0.01769	7.32975	22.4289
30.0855	0.01735	7.35517	22.4498
30.2464	0.01627	7.36889	22.4619
30.4	0.01827	7.40549	22.4984
30.5017	0.0181	7.44362	22.5285
30.5536	0.01726	7.47056	22.552
30.6646	0.01599	7.49496	22.5755
30.8151	0.01806	7.50742	22.5869
30.9698	0.01631	7.54427	22.6173
31.0736	0.01884	7.57096	22.6402
31.1213	0.0202	7.59664	22.6636
31.2261	0.01488	7.62154	22.6842
31.386	0.01825	7.634	22.6952
31.5437	0.01709	7.66094	22.7165
31.6423	0.01604	7.68687	22.7376
31.6953	0.01841	7.72423	22.7657
31.8042	0.02059	7.75092	22.7826
31.9599	0.0141	7.76337	22.7912
32.1198	0.02027	7.78956	22.81
32.2163	0.01659	7.8259	22.8355
32.2672	0.01553	7.85259	22.8507
32.373	0.0194	7.89046	22.8772
32.483	0.01917	7.92859	22.9022
32.5879	0.0149	7.96646	22.929
32.7415	0.01956	7.99239	22.9439
32.9003	0.01479	8.01883	22.9595
33.0518	0.02055	8.03179	22.9664
33.2085	0.01633	8.05594	22.9824
33.3154	0.01854	8.09355	23.0007
33.4669	0.01712	8.12024	23.0171
33.6247	0.01769	8.1571	23.0422
33.7783	0.01831	8.18353	23.0534
33.8333	0.01528	8.21124	23.0668
33.8863	0.01534	8.24809	23.087
33.9963	0.01767	8.28622	23.0999
34.1457	0.01831	8.3002	23.1041
34.3004	0.01728	8.31266	23.1039
34.4156	0.01779	8.35078	21.4847
34.5692	0.01688	8.37696	20.3564
34.7218	0.01873	8.41356	17.36
34.8287	0.0199	8.42526	16.2931
34.9293	0.01831	8.45042	13.6113
34.9812	0.01589	8.4766	11.604
35.1359	0.01969	8.50278	9.75358
35.2874	0.01779	8.53989	8.17617
35.4421	0.019	8.56506	7.45733
35.4971	0.02	8.57878	7.29641
35.5531	0.01788	8.60445	6.93629
35.7098	0.01848	8.64156	6.48649
35.8624	0.01831	8.66825	6.33641
35.9714	0.01833	8.69443	6.36896
36.0222	0.01891	8.7074	6.45686
36.125	0.01841	8.72036	6.5732
36.2309	0.01726	8.75848	6.7822
36.3357	0.01882	8.79636	6.80754
36.4893	0.01735	8.83347	6.96299
36.5941	0.01758	8.84694	7.02803
36.7062	0.01942	8.86092	7.0759
36.8578	0.01578	8.89854	7.16517
37.0124	0.01935	8.93565	7.16356
37.1639	0.01859	8.96132	6.99898
37.2708	0.01564	8.98674	6.87274
37.3757	0.02124	9.00046	6.81445
37.4815	0.01901	9.0391	6.19844
37.6362	0.01702	9.07621	5.89558
37.7379	0.02151	9.11459	5.44228
37.795	0.01985	9.14102	5.14248
37.9444	0.01728	9.17788	4.89757
38.0513	0.02025	9.20457	4.63279
38.1634	0.01857	9.23151	4.48305
38.3139	0.01889	9.25541	4.44645
38.4655	0.02006	9.26811	4.41546
38.5827	0.01684	9.30675	4.35553
38.7384	0.02031	9.33242	4.35139
38.836	0.01854	9.3708	4.34013
38.891	0.0179	9.38351	4.34742
39.0436	0.0229	9.39673	4.35339
39.1941	0.01732	9.43358	4.34584
39.3051	0.01958	9.4712	4.36106
39.4037	0.02183	9.49738	4.359
39.4535	0.01999	9.5228	4.36817
39.6082	0.01924	9.53526	4.37643
39.7203	0.02087	9.57262	4.3809
39.8749	0.01753	9.59905	4.39186
39.9237	0.0179	9.62472	4.40275
40.0306	0.02089	9.65014	4.40464
40.1365	0.02018	9.66184	4.4094
40.2911	0.01857	9.68878	4.42107
40.4001	0.02091	9.71496	4.42549
40.5008	0.0191	9.74063	4.43226
40.5485	0.01924	9.77927	4.44256
40.6565	0.01889	9.79197	4.44359
40.7634	0.02099	9.81714	4.45086
40.8723	0.01824	9.85323	4.46199
41.0249	0.01933	9.88068	4.46445
41.1795	0.01887	9.91856	4.47681
41.3311	0.02066	9.93076	4.47828
41.438	0.0188	9.95617	4.48342
41.5449	0.01762	9.98185	4.48867
41.5989	0.0185	10.0078	4.49427
41.6964	0.02145	10.0464	4.50235
41.85	0.01806	10.0721	4.50677
41.9611	0.02023	10.1097	4.51758
42.1137	0.01894	10.1486	4.52212
42.1666	0.01689	10.1852	4.53503
42.2195	0.01769	10.1984	4.53725
42.3306	0.02091	10.2116	4.53808
42.4811	0.01739	10.2388	4.54194
42.6357	0.02151	10.2762	4.55348
42.7468	0.02009	10.3141	4.55642
42.9004	0.01677	10.3407	4.56391
43.0592	0.02092	10.3779	4.56469
43.2086	0.01903	10.404	4.56991
43.2626	0.019	10.4305	4.57512
43.3623	0.02167	10.4661	4.57594
43.4723	0.01787	10.4917	4.58318
43.6197	0.0216	10.5187	4.58631
43.7722	0.01887	10.5553	4.59386
43.8303	0.01813	10.5937	4.60221
43.8854	0.01937	10.6074	4.6035
43.9902	0.02154	10.6203	4.60555
44.1438	0.01771	10.6582	4.61511
44.2528	0.02068	10.6958	4.62183
44.3555	0.02126	10.7223	4.62818
44.4095	0.01847	10.7352	4.63191
44.5693	0.02018	10.7485	4.63479
44.7167	0.0213	10.7863	4.63919
44.8226	0.01795	10.8234	4.6484
44.9305	0.0219	10.8499	4.64946
45.0374	0.02091	10.8745	4.65316
45.191	0.01792	10.8885	4.65561
45.3477	0.0214	10.9264	4.66233
45.4463	0.01928	10.9637	4.6667
45.5003	0.01921	10.9902	4.67156
45.656	0.02317	11.0024	4.67276
45.7639	0.01916	11.0281	4.67343
45.9155	0.02064	11.0667	4.68109
46.0172	0.02285	11.1043	4.6844
46.0743	0.0202	11.1419	4.69051
46.2268	0.02025	11.1689	4.69221
46.3338	0.0214	11.2055	4.6978
46.4438	0.01854	11.2322	4.70322
46.5444	0.0194	11.2599	4.70531
46.5932	0.02213	11.2837	4.70918
46.6981	0.0208	11.2967	4.71176
46.8039	0.01873	11.3341	4.71738
46.9119	0.02107	11.361	4.72094
47.0167	0.02184	11.3989	4.73029
47.1163	0.0187	11.4251	4.73338
47.1682	0.01884	11.451	4.73621
47.2772	0.0211	11.4868	4.74392
47.4287	0.0182	11.5252	4.74848
47.5834	0.02105	11.5522	4.75455
47.6872	0.02271	11.5641	4.75752
47.7349	0.02122	11.5885	4.75971
47.8864	0.02087	11.6272	4.76772
47.9996	0.02312	11.6528	4.77192
48.1054	0.02015	11.6787	4.7744
48.258	0.0223	11.6907	4.77776
48.368	0.02138	11.7164	4.78308
48.5227	0.01909	11.7428	4.78619
48.6804	0.02335	11.7692	4.79001
48.7863	0.01903	11.8074	4.79816
48.833	0.02092	11.832	4.79961
48.9399	0.02174	11.8447	4.80251
49.0977	0.0196	11.8813	4.81076
49.2513	0.02372	11.9085	4.81121
49.3561	0.02082	11.9466	4.81944
49.5149	0.02009	11.9594	4.82151
49.6685	0.022	11.9838	4.82337
49.8263	0.01983	12.0102	4.82463
49.929	0.02374	12.0359	4.82942
49.9747	0.02404	12.0615	4.83125
50.0806	0.01838	12.088	4.83074
50.2414	0.02331	12.1004	4.83263
50.393	0.01942	12.1246	4.83675
50.448	0.01801	12.1624	4.83684
50.4999	0.01972	12.1886	4.84146
50.6109	0.02285	12.2255	4.84679
50.7614	0.01951	12.2522	4.84952
50.915	0.02366	12.2801	4.8559
51.0281	0.02041	12.3172	4.85746
51.1828	0.01963	12.3556	4.86398
51.3385	0.022	12.3693	4.86591
51.49	0.02092	12.3816	4.86617
51.5429	0.02115	12.4189	4.86711
51.5948	0.02121	12.4446	4.87347
51.7526	0.01875	12.4705	4.87322
51.901	0.02359	12.5074	4.87718
52.0557	0.01887	12.546	4.88182
52.1117	0.01857	12.5836	4.88661
52.1678	0.0202	12.6212	4.89057
52.2726	0.02296	12.6477	4.89089
52.421	0.01799	12.6843	4.90036
52.5321	0.02179	12.7226	4.90446
52.6919	0.0182	12.7506	4.90895
52.8497	0.02133	12.7778	4.91251
52.9981	0.02022	12.8152	4.91249
53.105	0.0173	12.8408	4.91555
53.2669	0.02218	12.878	4.91839
53.4205	0.01905	12.9163	4.92064
53.572	0.022	12.954	4.91366
53.68	0.01783	12.9911	4.901
53.7786	0.02122	13.0185	4.8961
53.8336	0.02156	13.0437	4.89338
53.9924	0.01972	13.0569	4.89373
54.145	0.02218	13.095	4.90432
54.2975	0.02027	13.1207	4.90837
54.3525	0.02064	13.1576	4.91588
54.4096	0.02096	13.1825	4.91806
54.5601	0.02075	13.1962	4.91737
54.667	0.02075	13.2331	4.92262
54.7781	0.02057	13.26	4.92442
54.8746	0.02167	13.2882	4.92211
54.9275	0.02068	13.3126	4.92453
55.0822	0.02009	13.3251	4.92612
55.1963	0.01977	13.3624	4.9232
55.351	0.01924	13.3896	4.92317
55.4496	0.01926	13.4265	4.92685
55.5067	0.02068	13.4516	4.92382
55.6572	0.02221	13.4649	4.92476
55.8108	0.01997	13.4905	4.92692
55.9208	0.02246	13.5276	4.9238
55.9716	0.02183	13.5533	4.92384
56.0692	0.01847	13.5802	4.92326
56.2218	0.02301	13.6164	4.91921
56.3349	0.0197	13.655	4.91751
56.4896	0.02099	13.6812	4.91387
56.5383	0.02326	13.7185	4.90674
56.6463	0.01933	13.7445	4.90339
56.7511	0.0202	13.7711	4.89699
56.859	0.0219	13.7973	4.89163
57.0147	0.01939	13.8347	4.88369
57.0687	0.01848	13.8604	4.87421
57.1642	0.02381	13.8985	4.86948
57.2721	0.02077	13.9369	4.85906
57.377	0.01988	13.975	4.85479
57.4839	0.02206	13.9999	4.84542
57.6385	0.01891	14.0121	4.84146
57.7973	0.02147	14.0385	4.83628
57.9468	0.02068	14.0767	4.82417
58.0516	0.01988	14.1156	4.81253
58.1585	0.0225	14.1405	4.80684
58.2114	0.02165	14.1524	4.80242
58.31	0.02009	14.1903	4.79347
58.4149	0.02046	14.2172	4.79195
58.5207	0.02221	14.2541	4.78736
58.6722	0.01983	14.2675	4.78529
58.7823	0.01969	14.2808	4.78476
58.8912	0.02225	14.3082	4.78273
59.0417	0.02036	14.3451	4.77481
59.1466	0.02023	14.3829	4.77196
59.3075	0.02131	14.4096	4.76757
59.3614	0.01993	14.4467	4.76501
59.4631	0.02126	14.4856	4.76346
59.6178	0.02209	14.523	4.75661
59.7268	0.01875	14.536	4.75607
59.8772	0.02259	14.5606	4.75234
60.0309	0.01956	14.587	4.7448
60.1357	0.02266	14.6239	4.74466
60.2883	0.02023	14.6618	4.73825
60.447	0.02121	14.6755	4.73672
60.5519	0.02455	14.6892	4.73726
60.6577	0.01838	14.7152	4.73825
60.8134	0.02305	14.7525	4.73291
60.9193	0.02361	14.779	4.73367
60.9722	0.0194	14.8049	4.73321
61.0252	0.017	14.8422	4.72974
61.184	0.02418	14.8687	4.72997
61.3313	0.01887	14.9068	4.7261
61.4372	0.02184	14.9437	4.72796
61.5451	0.02375	14.9696	4.72557
61.6987	0.01962	15.0075	4.72361
61.8503	0.02423	15.0458	4.72419
61.9613	0.01815	15.0835	4.72246
62.06	0.02165	15.1097	4.72537
62.115	0.02379	15.1356	4.7221
62.2198	0.02128	15.1729	4.72285
62.3288	0.01772	15.2111	4.72196
62.4772	0.02407	15.2243	4.72014
62.6329	0.01946	15.2372	4.71928
62.7418	0.02234	15.2738	4.72559
62.8944	0.01946	15.3005	4.72248
63.0003	0.01986	15.328	4.72276
63.1103	0.02257	15.3526	4.72665
63.2079	0.02188	15.3656	4.72403
63.2629	0.01905	15.4037	4.71708
63.4186	0.02308	15.4302	4.71717
63.5275	0.02232	15.467	4.70598
63.6832	0.01864	15.4924	4.70437
63.786	0.02338	15.5064	4.70393
63.843	0.02223	15.5428	4.697
63.9904	0.01976	15.5684	4.69345
64.143	0.02462	15.5946	4.69665
64.2541	0.02029	15.62	4.69458
64.3018	0.02059	15.6317	4.69329
64.4035	0.02149	15.6693	4.69589
64.5582	0.02213	15.6968	4.69499
64.6692	0.02052	15.7349	4.69279
64.8218	0.02253	15.7593	4.69506
64.8716	0.022	15.772	4.69352
64.9816	0.0197	15.799	4.69018
65.1373	0.0231	15.8247	4.69292
65.293	0.0205	15.8625	4.68993
65.3999	0.02297	15.8887	4.68597
65.5535	0.02071	15.9266	4.68645
65.7154	0.02163	15.9642	4.68003
65.868	0.02299	15.9901	4.68077
65.9707	0.01898	16.016	4.67847
66.0185	0.02108	16.0282	4.67669
66.1295	0.02322	16.0529	4.67605
66.2821	0.01992	16.0791	4.67812
66.4399	0.02365	16.105	4.67833
66.4949	0.02338	16.1431	4.67955
66.5924	0.0214	16.1566	4.68112
66.744	0.02347	16.1691	4.68272
66.8561	0.02363	16.2067	4.68121
67.0076	0.02064	16.2451	4.68883
67.0636	0.0214	16.2817	4.69179
67.1155	0.0243	16.2951	4.69293
67.2266	0.02221	16.3081	4.69734
67.3761	0.02202	16.3353	4.70464
67.5297	0.024	16.3729	4.70584
67.5867	0.02176	16.4105	4.71654
67.6428	0.02006	16.4377	4.71562
67.7974	0.02386	16.4751	4.72559
67.9542	0.02046	16.5135	4.7302
68.1067	0.02515	16.5391	4.73186
68.1597	0.02336	16.5765	4.74072
68.2562	0.01974	16.6154	4.74259
68.3662	0.0216	16.6523	4.7531
68.5167	0.02386	16.6899	4.75442
68.6693	0.02213	16.7168	4.76197
68.7253	0.02467	16.7549	4.76743
68.7824	0.02533	16.7926	4.77924
68.9381	0.0197	16.8198	4.78591
69.0938	0.02476	16.8459	4.78913
69.1996	0.02218	16.8836	4.79949
69.3045	0.02098	16.9207	4.80327
69.4622	0.02349	16.9466	4.80631
69.6137	0.02262	16.9855	4.81172
69.7196	0.02343	17.0226	4.81584
69.8805	0.02039	17.06	4.82349
70.0351	0.02421	17.0874	4.82611
70.1867	0.02243	17.1121	4.83223
70.2946	0.02186	17.1255	4.83541
70.3942	0.02388	17.1637	4.84199
70.4503	0.022	17.201	4.84755
70.607	0.02216	17.2389	4.85215
70.7565	0.02434	17.2521	4.85291
70.8613	0.02128	17.2656	4.85314
70.9672	0.02342	17.3024	4.86364
71.0741	0.0252	17.3286	4.86274
71.2318	0.0205	17.3563	4.86635
71.3377	0.02411	17.3807	4.87421
71.4425	0.02435	17.3934	4.87368
71.4903	0.02356	17.4306	4.87538
71.5951	0.02031	17.4583	4.88148
71.7549	0.02501	17.4956	4.87856
71.9096	0.02135	17.5205	4.88323
72.0144	0.02455	17.5343	4.88597
72.0653	0.02614	17.5711	4.88505
72.1223	0.02366	17.609	4.8911
72.2728	0.02331	17.6357	4.89313
72.4244	0.02487	17.6603	4.89099
72.5354	0.02059	17.6725	4.89264
72.5842	0.02257	17.6982	4.89446
72.6828	0.02564	17.7249	4.88808
72.8375	0.02181	17.7508	4.8839
72.9496	0.02372	17.7877	4.88449
73.1042	0.02234	17.7996	4.88205
73.154	0.02183	17.8263	4.88205
73.263	0.0226	17.8522	4.89071
73.4187	0.02451	17.8779	4.89253
73.5743	0.02315	17.9038	4.89343
73.6833	0.0237	17.9298	4.89778
73.7311	0.02492	17.9674	4.89492
73.8349	0.02144	18.0058	4.8982
73.9916	0.02441	18.0434	4.90056
74.0985	0.02343	18.0678	4.90043
74.2033	0.0214	18.0802	4.90284
74.3019	0.02455	18.1074	4.90453
74.3528	0.02545	18.1463	4.90079
74.4587	0.02278	18.1847	4.90388
74.6143	0.02287	18.1979	4.90222
74.7742	0.02335	18.2218	4.89972
74.8271	0.02163	18.2594	4.90098
74.9247	0.02345	18.2864	4.89854
75.0295	0.02444	18.3227	4.89794
75.1883	0.0226	18.3362	4.89867
75.3429	0.02313	18.3492	4.89824
75.3969	0.02393	18.3769	4.89573
75.4488	0.02351	18.4137	4.89693
75.5588	0.02158	18.4516	4.8979
75.7114	0.02336	18.4656	4.89628
75.866	0.02278	18.4788	4.89707
75.9231	0.02149	18.5164	4.89911
75.974	0.02375	18.5548	4.89485
76.1307	0.02223	18.5909	4.90029
76.2905	0.02184	18.6038	4.89882
76.44	0.02582	18.6288	4.8955
76.4929	0.02027	18.6564	4.89663
76.5894	0.0222	18.6933	4.89699
76.7015	0.02648	18.7309	4.89424
76.851	0.02114	18.7581	4.89681
77.0057	0.02747	18.796	4.88986
77.1167	0.02439	18.8336	4.89394
77.2703	0.02214	18.8598	4.88882
77.4291	0.02308	18.8733	4.88705
77.5858	0.02262	18.8867	4.8861
77.7384	0.02573	18.9244	4.88949
77.8474	0.02122	18.9617	4.88358
78.001	0.02616	18.9874	4.88795
78.1037	0.02432	19.0131	4.88564
78.1598	0.02227	19.039	4.88233
78.2646	0.02584	19.0766	4.88594
78.3694	0.02573	19.1147	4.88015
78.521	0.02223	19.1523	4.88505
78.6268	0.02713	19.1905	4.88116
78.6767	0.02743	19.2174	4.88267
78.7317	0.02404	19.255	4.88401
78.8884	0.02435	19.2807	4.88339
79.0378	0.02625	19.2947	4.88403
79.1448	0.02004	19.3079	4.88544
79.2485	0.02688	19.3445	4.88475
79.3046	0.02725	19.3702	4.88602
79.454	0.02154	19.3971	4.88891
79.563	0.02395	19.4213	4.8888
79.673	0.02736	19.434	4.8876
79.8235	0.02174	19.4721	4.89318
79.9771	0.02821	19.4988	4.89334
80.0903	0.02241	19.5367	4.89327
80.247	0.0243	19.5618	4.89805
80.4016	0.0243	19.5756	4.89663
80.5065	0.0226	19.6114	4.89644
80.657	0.02513	19.6495	4.90079
80.8137	0.02244	19.677	4.8966
80.9154	0.02688	19.6887	4.89672
80.9652	0.02739	19.7136	4.89918
81.1167	0.02322	19.7525	4.8935
81.2299	0.0248	19.7789	4.88848
81.3347	0.02697	19.8165	4.88495
81.4862	0.02276	19.8282	4.88185
81.5973	0.02434	19.8544	4.87489
81.753	0.02382	19.8933	4.8751
81.9087	0.02467	19.9317	4.86426
82.0145	0.02685	19.9576	4.86301
82.1681	0.02176	19.9955	4.85457
82.328	0.02626	20.0336	4.85355
82.4826	0.02229	20.0712	4.85053
82.5843	0.02428	20.0969	4.84556
82.6342	0.02741	20.1355	4.84713
82.7431	0.02305	20.1739	4.8394
82.8967	0.02396	20.2123	4.84117
83.0545	0.02515	20.2377	4.83495
83.1095	0.02229	20.2494	4.83378
83.206	0.02478	20.2751	4.83389
83.3109	0.0266	20.3142	4.83032
83.4717	0.0222	20.3508	4.83194
83.6243	0.02782	20.3767	4.83315
83.6783	0.02534	20.4042	4.8292
83.7302	0.0234	20.4421	4.83585
83.8412	0.02349	20.4797	4.83285
83.9907	0.02766	20.5069	4.83423
84.1443	0.02324	20.544	4.83638
84.2574	0.02838	20.5819	4.83642
84.4121	0.02092	20.6078	4.83813
84.5688	0.02805	20.6454	4.83445
84.7214	0.02329	20.6843	4.83695
84.8231	0.02278	20.7212	4.83529
84.8708	0.02752	20.7588	4.83654
84.9829	0.02564	20.7727	4.83672
85.1313	0.02398	20.7865	4.83585
85.2839	0.02665	20.8121	4.8332
85.341	0.02342	20.8487	4.83445
85.396	0.02197	20.8747	4.83147
85.5527	0.02695	20.9003	4.8283
85.7084	0.02186	20.9138	4.82721
85.8143	0.0261	20.9268	4.82777
85.9212	0.02619	20.9527	4.8247
86.0779	0.02275	20.9898	4.81787
86.2273	0.0281	21.0157	4.816
86.3332	0.02252	21.0404	4.81209
86.4401	0.02503	21.0541	4.80833
86.5491	0.02757	21.0917	4.80896
86.7027	0.02216	21.1288	4.80521
86.8573	0.02768	21.1555	4.80528
87.0089	0.02395	21.1807	4.80923
87.1168	0.02481	21.1942	4.80824
87.2258	0.02706	21.2198	4.80875
87.3742	0.02384	21.2463	4.80992
87.5278	0.02764	21.2829	4.81239
87.6358	0.02501	21.3078	4.81354
87.7894	0.0245	21.321	4.81575
87.8952	0.02693	21.3469	4.81755
88.0073	0.02405	21.3846	4.81922
88.1049	0.02628	21.4107	4.82452
88.1578	0.02609	21.4377	4.82664
88.3145	0.02639	21.4499	4.82625
88.4246	0.02389	21.4755	4.82745
88.5782	0.02554	21.5144	4.83313
88.627	0.02462	21.5513	4.83214
88.737	0.0231	21.577	4.83686
88.8864	0.02794	21.5894	4.83824
89.038	0.02409	21.6031	4.83758
89.1501	0.02575	21.64	4.83836
89.1988	0.02794	21.6776	4.84064
89.2995	0.02538	21.7053	4.8367
89.4531	0.02515	21.729	4.84082
89.5631	0.02777	21.7414	4.84204
89.669	0.02287	21.78	4.83783
89.7686	0.02421	21.807	4.83902
89.8205	0.02658	21.8449	4.83887
89.9306	0.02596	21.8693	4.83536
90.0354	0.02246	21.8825	4.83546
90.19	0.02876	21.9206	4.83658
90.298	0.02427	21.9465	4.83101
90.3447	0.02435	21.9725	4.83339
90.4485	0.02582	21.9979	4.83292
90.6042	0.02602	22.0101	4.82996
90.7121	0.024	22.0475	4.82699
90.8169	0.02639	22.0746	4.8253
90.9145	0.02706	22.1125	4.81686
90.9674	0.0248	22.1367	4.81952
91.0743	0.02488	22.1491	4.81927
91.2321	0.02628	22.1758	4.8128
91.3898	0.02434	22.2015	4.8131
91.4407	0.02589	22.2272	4.8151
91.5383	0.02821	22.2533	4.81025
91.695	0.02508	22.2663	4.80758
91.805	0.02815	22.2902	4.81062
91.9586	0.02368	22.3159	4.80933
92.0105	0.02312	22.342	4.80608
92.0634	0.02474	22.3791	4.80942
92.1735	0.02789	22.4048	4.80785
92.326	0.02207	22.4318	4.80546
92.4817	0.02849	22.4577	4.80661
92.5388	0.02846	22.4956	4.80477
92.5886	0.02695	22.5212	4.80362
92.7433	0.02351	22.5352	4.80437
92.9041	0.02794	22.5477	4.80686
93.0546	0.02372	22.5848	4.80592
93.1055	0.0246	22.6237	4.80986
93.202	0.02916	22.6605	4.81112
93.3151	0.02354	22.6732	4.80893
93.4615	0.0272	22.6981	4.81361
93.6192	0.0249	22.7256	4.81676
93.7303	0.02439	22.7617	4.81667
93.8351	0.02913	22.8003	4.82636
93.9877	0.02271	22.8141	4.82533
94.0956	0.0272	22.827	4.82473
94.2005	0.0283	22.8641	4.82678
94.3561	0.02329	22.8969	4.81444
94.462	0.02819	22.9226	4.79731
94.6156	0.02257	22.9287	4.78782
94.7744	0.02777	22.947	4.66406
94.9291	0.02432	22.9472	4.56694
95.0827	0.02826	22.9472	4.50898
95.1917	0.02747	22.9472	4.46765
95.3463	0.02451	22.947	4.44568
95.503	0.02854	22.947	4.42131
95.6546	0.02559	22.947	4.40001
95.7594	0.02724	22.947	4.38212
95.8632	0.02704	22.9467	4.36741
95.9202	0.0254	22.9467	4.34713
96.0708	0.02734	22.9467	4.3317
96.1766	0.02708	22.9467	4.3204
96.2866	0.02497	22.9465	4.31414
96.4382	0.02814	22.9467	4.31397
96.5928	0.02554	22.9465	4.31287
96.706	0.0257	22.9465	--
96.8606	0.0261
96.9592	0.02457
97.0163	0.02457
97.1678	0.02886
97.3183	0.024
97.4283	0.02729
97.53	0.02872
97.5809	0.02616
97.7335	0.0269
97.8456	0.02851
98.0002	0.02455
98.049	0.02646
98.1559	0.02847
98.2628	0.02663
98.3697	0.02552
98.5243	0.02759
98.6261	0.02483
98.6759	0.02718
98.7817	0.02794
98.9437	0.02358
99.0962	0.02879
99.1481	0.02716
99.2488	0.02556
99.3578	0.02715
99.5135	0.02587
99.6712	0.02646
99.7241	0.02808
99.8207	0.02743
99.9753	0.02671
100.085	0.02842
100.238	0.02476
100.292	0.02458
100.345	0.02653
100.456	0.02865
100.606	0.02527
100.76	0.02902
100.87	0.02738
101.026	0.02549
101.184	0.02777
101.334	0.02738
101.437	0.02869
101.486	0.02904
101.598	0.02451
101.748	0.02975
101.9	0.0248
101.957	0.02541
102.012	0.02755
102.117	0.02941
102.267	0.02485
102.377	0.02853
102.483	0.02773
102.536	0.02464
102.636	0.02655
102.743	0.02929
102.896	0.02435
103.054	0.03003
103.16	0.0272
103.264	0.02432
103.418	0.02911
103.524	0.02533
103.627	0.02575
103.681	0.02656
103.838	0.02697
103.987	0.02711
104.141	0.0283
104.251	0.02587
104.405	0.02778
104.512	0.0263
104.623	0.02586
104.721	0.02934
104.774	0.02731
104.927	0.02552
105.036	0.0289
105.141	0.02568
105.295	0.02538
105.403	0.02796
105.553	0.02223
105.71	0.02743
105.861	0.02453
106.014	0.02775
106.124	0.02713
106.229	0.02464
106.381	0.02856
106.491	0.02549
106.597	0.02543
106.703	0.02872
106.862	0.02442
106.96	0.02791
107.012	0.02918
107.166	0.02603
107.277	0.02547
107.431	0.02815
107.48	0.02559
107.584	0.02669
107.737	0.03024
107.846	0.02488
107.951	0.02814
108.055	0.03045
108.207	0.02451
108.367	0.03075
108.519	0.02495
108.574	0.02541
108.626	0.02867
108.735	0.03035
108.887	0.02648
109.04	0.03204
109.153	0.02621
109.308	0.0295
109.463	0.02741
109.568	0.02706
109.667	0.03098
109.719	0.02893
109.877	0.02711
110.028	0.03061
110.181	0.02692
110.238	0.02828
110.294	0.02969
110.449	0.02771
110.603	0.02876
110.71	0.03088
110.817	0.02699
110.973	0.02918
111.125	0.02918
111.23	0.02646
111.391	0.02914
111.546	0.02651
111.697	0.03026
111.805	0.02748
111.961	0.02828
112.118	0.02819
112.269	0.02888
112.423	0.02957
112.477	0.0278
112.534	0.02697
112.684	0.02971
112.791	0.0272
112.903	0.02731
113.053	0.02992
113.207	0.02738
113.319	0.03104
113.474	0.02469
113.575	0.02872
113.631	0.03139
113.78	0.02711
113.885	0.02702
113.99	0.03291
114.096	0.02678
114.143	0.0263
114.244	0.03052
114.403	0.02768
114.511	0.02727
114.663	0.03111
114.771	0.02508
114.877	0.02846
114.985	0.03042
115.142	0.02575
115.242	0.03031
115.293	0.03203
115.445	0.02828
115.556	0.02861
115.709	0.02936
115.811	0.02731
115.862	0.02962
115.972	0.03102
116.128	0.02625
116.286	0.03022
116.386	0.02888
116.435	0.02803
116.59	0.03095
116.701	0.02973
116.853	0.02716
116.907	0.02922
116.959	0.03035
117.071	0.02823
117.221	0.02861
117.376	0.02996
117.484	0.02743
117.639	0.02994
117.8	0.02716
117.95	0.03204
118.002	0.02982
118.101	0.02745
118.212	0.02996
118.361	0.029
118.514	0.0296
118.571	0.03178
118.625	0.0321
118.732	0.02676
118.884	0.03035
118.993	0.03026
119.099	0.02632
119.253	0.03196
119.358	0.02943
119.509	0.0293
119.613	0.03312
119.67	0.03033
119.725	0.02814
119.88	0.03021
120.032	0.02929
120.136	0.02831
120.186	0.03178
120.293	0.03042
120.453	0.02724
120.603	0.03185
120.757	0.02732
120.867	0.03211
121.021	0.02777
121.127	0.02803
121.236	0.033
121.335	0.0301
121.388	0.02556
121.545	0.03316
121.651	0.03143
121.805	0.02771
121.91	0.03452
122.016	0.02824
122.167	0.03028
122.323	0.02918
122.477	0.03132
122.628	0.03031
122.741	0.02787
122.896	0.03236
122.997	0.02869
123.052	0.02718
123.158	0.03169
123.263	0.03067
123.419	0.02851
123.524	0.03167
123.574	0.033
123.679	0.02745
123.84	0.0315
123.992	0.02975
124.094	0.02895
124.145	0.03213
124.254	0.03208
124.409	0.02858
124.566	0.03288
124.669	0.02983
124.717	0.0298
124.821	0.03079
124.981	0.03042
125.133	0.03035
125.187	0.03084
125.239	0.03144
125.35	0.02936
125.5	0.03233
125.656	0.03082
125.769	0.02973
125.922	0.03104
126.077	0.02946
126.23	0.03364
126.333	0.02794
126.381	0.02879
126.493	0.03162
126.642	0.03031
126.794	0.03139
126.906	0.03217
127.011	0.0284
127.165	0.03236
127.274	0.0307
127.432	0.02893
127.588	0.03107
127.741	0.02948
127.894	0.03213
128.006	0.02773
128.157	0.03261
128.312	0.02899
128.42	0.03024
128.519	0.03229
128.576	0.02948
128.734	0.02945
128.884	0.0324
129.037	0.03028
129.092	0.03194
129.149	0.03291
129.3	0.02824
129.405	0.03024
129.518	0.03273
129.613	0.03088
129.666	0.02815
129.824	0.03381
129.936	0.03026
130.09	0.03003
130.189	0.03323
130.248	0.03033
130.397	0.03169
130.549	0.03196
130.662	0.0283
130.711	0.03049
130.809	0.03355
130.963	0.0281
131.074	0.03204
131.228	0.03001
131.277	0.02902
131.384	0.03052
131.49	0.03427
131.6	0.0287
131.758	0.03296
131.855	0.03351
131.905	0.03098
132.011	0.02962
132.118	0.03362
132.223	0.03178
132.328	0.02899
132.426	0.03369
132.48	0.03471
132.586	0.03024
132.743	0.03072
132.899	0.03109
132.998	0.03012
133.049	0.03173
133.202	0.03277
133.314	0.02927
133.467	0.03314
133.52	0.0321
133.573	0.03042
133.685	0.02914
133.835	0.03257
133.992	0.0286
134.1	0.03358
134.254	0.02778
134.414	0.03208
134.564	0.03075
134.616	0.02764
134.715	0.03217
134.828	0.03256
134.976	0.03013
135.131	0.03365
135.187	0.03229
135.24	0.03215
135.345	0.03051
135.496	0.03365
135.606	0.03082
135.71	0.03118
135.763	0.03158
135.923	0.02996
136.073	0.03309
136.178	0.0333
136.288	0.02922
136.44	0.03489
136.592	0.03017
136.703	0.03111
136.855	0.03229
136.961	0.02941
137.069	0.03385
137.215	0.03088
137.371	0.03356
137.428	0.0354
137.481	0.03406
137.634	0.02922
137.741	0.03478
137.85	0.0324
137.948	0.03044
138.002	0.0313
138.163	0.03349
138.317	0.03203
138.469	0.03395
138.524	0.03257
138.581	0.02966
138.73	0.0348
138.883	0.03199
138.993	0.0325
139.04	0.03468
139.142	0.03318
139.298	0.03286
139.406	0.0356
139.511	0.0327
139.611	0.03164
139.666	0.03314
139.772	0.0359
139.878	0.0315
140.036	0.0339
140.14	0.0357
140.189	0.03477
140.293	0.03008
140.453	0.03569
140.608	0.03038
140.709	0.03309
140.759	0.03646
140.869	0.03203
141.023	0.03211
141.181	0.03289
141.235	0.02959
141.331	0.03249
141.484	0.03452
141.596	0.02964
141.749	0.03618
141.801	0.03385
141.854	0.03141
141.966	0.03088
142.115	0.03524
142.271	0.03063
142.383	0.03632
142.537	0.02773
142.693	0.03629
142.846	0.03065
142.948	0.0316
142.997	0.03558
143.107	0.03342
143.257	0.03219
143.409	0.0351
143.52	0.03035
143.625	0.03441
143.778	0.03305
143.887	0.03203
143.991	0.03581
144.045	0.03427
144.148	0.03303
144.257	0.0333
144.409	0.03332
144.564	0.03362
144.621	0.03346
144.672	0.03397
144.826	0.03153
144.985	0.03376
145.135	0.03353
145.241	0.03252
145.348	0.03417
145.495	0.03379
145.6	0.03233
145.707	0.03562
145.86	0.03263
145.968	0.03284
146.078	0.03537
146.229	0.03263
146.335	0.03411
146.497	0.03222
146.649	0.03572
146.803	0.03282
146.914	0.03151
147.066	0.03516
147.218	0.03134
147.323	0.03765
147.371	0.038
147.475	0.03049
147.633	0.03717
147.738	0.03602
147.892	0.03259
147.945	0.03609
148.002	0.03698
148.107	0.0331
148.214	0.03104
148.371	0.03565
148.47	0.0319
148.521	0.03247
148.675	0.03917
148.788	0.0385
148.941	0.03197
149.041	0.03689
149.097	0.03579
149.203	0.02789
149.356	0.04044
149.516	0.03044
149.567	0.02983
149.664	0.03371
149.818	0.0325
149.929	0.03093
150.082	0.03618
150.133	0.03158
150.188	0.02991
150.299	0.03563
150.448	0.0316
150.605	0.035
150.662	0.03802
150.713	0.03857
150.869	0.02911
151.029	0.03738
151.181	0.03074
151.233	0.03323
151.33	0.03876
151.44	0.03093
151.59	0.03761
151.744	0.03097
151.855	0.03383
151.959	0.03828
152.113	0.02989
152.221	0.03572
152.328	0.03622
152.482	0.0316
152.588	0.03742
152.741	0.03114
152.9	0.03622
153.054	0.03356
153.208	0.03636
153.32	0.03542
153.471	0.03314
153.627	0.03609
153.778	0.03379
153.883	0.03505
154.043	0.03436
154.194	0.03493
154.299	0.03581
154.412	0.0341
154.563	0.03576
154.717	0.03482
154.83	0.03408
154.985	0.03468
155.141	0.03312
155.245	0.03717
155.397	0.03176
155.555	0.03577
155.654	0.03699
155.705	0.03415
155.859	0.03524
155.969	0.03673
156.074	0.03314
156.224	0.03738
156.334	0.03452
156.493	0.03353
156.65	0.03608
156.752	0.03305
156.801	0.03438
156.907	0.0363
157.069	0.03275
157.221	0.0368
157.322	0.03443
157.375	0.03402
157.485	0.03533
157.638	0.03466
157.744	0.03371
157.85	0.03666
157.897	0.03772
157.998	0.03376
158.155	0.03691
158.26	0.038
158.415	0.03284
158.468	0.03533
158.524	0.03731
158.63	0.03486
158.782	0.03358
158.942	0.03567
158.996	0.03379
159.098	0.03466
159.25	0.03661
159.363	0.03257
159.514	0.03634
159.562	0.03556
159.667	0.0336
159.775	0.03558
159.923	0.03528
160.081	0.03448
160.187	0.0391
160.339	0.03323
160.449	0.03461
160.555	0.03926
160.66	0.03242
160.765	0.03406
160.873	0.03758
161.022	0.03213
161.178	0.03862
161.285	0.03581
161.39	0.03289
161.543	0.03896
161.65	0.03406
161.75	0.03494
161.805	0.03583
161.964	0.03609
162.112	0.0362
162.268	0.03749
162.377	0.03418
162.528	0.03738
162.635	0.03583
162.748	0.03447
162.846	0.03853
162.899	0.03751
163.054	0.0351
163.161	0.03843
163.316	0.03351
163.419	0.03533
163.476	0.03691
163.628	0.03547
163.779	0.03703
163.891	0.03784
163.985	0.03588
164.038	0.03404
164.193	0.03945
164.302	0.03535
164.458	0.03609
164.559	0.03816
164.616	0.03526
164.773	0.03641
164.932	0.03655
165.039	0.03447
165.086	0.03728
165.188	0.03807
165.346	0.03392
165.5	0.04002
165.606	0.03369
165.655	0.03365
165.71	0.03556
165.862	0.03896
165.97	0.03303
166.075	0.03798
166.181	0.03899
166.332	0.03346
166.437	0.03887
166.544	0.0385
166.695	0.03411
166.747	0.03682
166.801	0.03947
166.912	0.03657
167.064	0.0351
167.225	0.03721
167.28	0.03487
167.33	0.03528
167.481	0.03807
167.587	0.03531
167.693	0.03551
167.844	0.03653
168.001	0.03521
168.152	0.03986
168.307	0.03436
168.418	0.03878
168.573	0.0348
168.726	0.03751
168.832	0.03906
168.939	0.0344
168.992	0.03406
169.099	0.03943
169.252	0.03687
169.357	0.03531
169.515	0.03874
169.67	0.03554
169.824	0.03979
169.935	0.03457
170.084	0.03823
170.241	0.03616
170.392	0.0389
170.499	0.03781
170.605	0.03533
170.71	0.03855
170.864	0.03577
170.968	0.03684
171.077	0.04002
171.177	0.03673
171.23	0.03432
171.391	0.03933
171.546	0.03622
171.698	0.0395
171.811	0.03749
171.962	0.03562
172.113	0.03968
172.221	0.03585
172.268	0.03705
172.373	0.03924
172.529	0.0363
172.635	0.03779
172.741	0.03931
172.79	0.03848
172.897	0.036
173.053	0.03977
173.157	0.03728
173.267	0.03618
173.368	0.04004
173.417	0.04044
173.568	0.03707
173.683	0.03857
173.838	0.03761
173.938	0.03602
173.99	0.03905
174.098	0.03963
174.251	0.035
174.409	0.04104
174.51	0.03774
174.559	0.03641
174.665	0.03836
174.772	0.04106
174.924	0.03728
175.03	0.03961
175.083	0.04092
175.138	0.03972
175.244	0.03783
175.397	0.0395
175.502	0.03878
175.612	0.03774
175.765	0.03827
175.923	0.03669
176.076	0.04115
176.178	0.03653
176.226	0.03719
176.338	0.03929
176.485	0.03885
176.641	0.0391
176.698	0.04034
176.751	0.04101
176.907	0.03565
177.063	0.04067
177.221	0.03662
177.274	0.03595
177.375	0.04081
177.485	0.03834
177.637	0.03783
177.792	0.03958
177.898	0.03729
178.005	0.03905
178.158	0.03809
178.311	0.04035
178.367	0.04118
178.421	0.03961
178.578	0.03668
178.727	0.04092
178.881	0.03765
178.938	0.0388
178.991	0.04092
179.144	0.03696
179.249	0.03836
179.36	0.04118
179.513	0.03608
179.671	0.04194
179.777	0.03927
179.93	0.03752
180.032	0.04129
180.091	0.03931
180.241	0.03896
180.394	0.04103
180.505	0.03761
180.601	0.04078
180.654	0.04106
180.809	0.03811
180.917	0.0395
181.023	0.04087
181.122	0.03927
181.175	0.03777
181.281	0.04051
181.387	0.04051
181.545	0.03804
181.65	0.04058
181.699	0.04286
181.805	0.0374
181.964	0.0388
182.116	0.03989
182.219	0.03602
182.27	0.03952
182.38	0.04163
182.534	0.03592
182.689	0.04325
182.793	0.03844
182.842	0.03733
182.948	0.04025
183.108	0.03913
183.258	0.04074
183.311	0.04088
183.363	0.04138
183.475	0.03729
183.624	0.0415
183.78	0.03823
183.893	0.03956
184.048	0.03885
184.204	0.04023
184.356	0.04186
184.459	0.03765
184.507	0.03956
184.618	0.04088
184.767	0.03981
184.92	0.04097
185.032	0.04041
185.137	0.04065
185.286	0.04087
185.397	0.04023
185.555	0.03825
185.606	0.03945
185.714	0.04127
185.865	0.03958
185.97	0.04113
186.13	0.03779
186.285	0.04136
186.436	0.03956
186.546	0.03867
186.701	0.04101
186.857	0.0386
187.007	0.04265
187.113	0.03657
187.22	0.04113
187.371	0.04092
187.477	0.03707
187.586	0.0435
187.692	0.04113
187.794	0.03712
187.846	0.03843
188.007	0.04127
188.16	0.03894
188.314	0.04226
188.425	0.03744
188.575	0.04133
188.728	0.03919
188.835	0.04064
188.884	0.04225
188.986	0.03973
189.146	0.04026
189.252	0.04223
189.405	0.03943
189.455	0.03965
189.51	0.04044
189.667	0.04106
189.824	0.04092
189.934	0.04141
190.031	0.04159
190.085	0.03913
190.241	0.04262
190.347	0.04189
190.502	0.03968
190.55	0.0423
190.661	0.0421
190.812	0.03936
190.919	0.04244
191.026	0.04141
191.122	0.03963
191.173	0.04039
191.279	0.04316
191.388	0.04103
191.539	0.04297
191.644	0.04233
191.753	0.03938
191.858	0.04226
191.963	0.04242
192.118	0.03977
192.225	0.04423
192.377	0.03813
192.538	0.04334
192.689	0.04042
192.741	0.03896
192.842	0.04401
192.952	0.04232
193.104	0.04087
193.257	0.04262
193.313	0.03988
193.365	0.04014
193.519	0.04258
193.678	0.03945
193.837	0.04288
193.993	0.04085
194.098	0.04085
194.252	0.04276
194.41	0.04049
194.565	0.04394
194.718	0.04051
194.828	0.04171
194.979	0.0418
195.084	0.04032
195.193	0.04359
195.341	0.04051
195.498	0.04486
195.554	0.04518
195.607	0.04414
195.761	0.03926
195.868	0.0453
195.976	0.04156
196.125	0.04122
196.286	0.04249
196.392	0.04064
196.545	0.04281
196.649	0.0417
196.704	0.04046
196.855	0.04401
197.008	0.04193
197.118	0.04345
197.217	0.04391
197.27	0.0415
197.426	0.04249
197.531	0.04419
197.684	0.0412
197.734	0.04269
197.789	0.04263
197.898	0.04355
198.006	0.04129
198.159	0.04322
198.311	0.0438
198.419	0.04148
198.581	0.04311
198.733	0.04194
198.833	0.04281
198.883	0.04504
198.994	0.04237
199.148	0.04166
199.304	0.04366
199.406	0.0409
199.454	0.04304
199.56	0.04456
199.666	0.0421
199.772	0.04262
199.926	0.04355
199.979	0.0414
200.035	0.04103
200.141	0.04541
200.293	0.04081
200.454	0.04453
200.556	0.04601
200.608	0.04239
200.761	0.04497
200.872	0.04419
201.023	0.04103
201.073	0.04318
201.176	0.04566
201.284	0.04108
201.435	0.0446
201.593	0.04134
201.647	0.04182
201.698	0.04346
201.851	0.04378
201.958	0.04148
202.063	0.0449
202.171	0.04308
202.329	0.04221
202.48	0.04472
202.632	0.04341
202.747	0.04389
202.9	0.04276
203.052	0.04539
203.16	0.04405
203.258	0.04343
203.313	0.04219
203.471	0.04493
203.621	0.04348
203.726	0.04313
203.834	0.04583
203.986	0.0427
204.092	0.0441
204.202	0.04606
204.307	0.04265
204.355	0.04331
204.46	0.04484
204.566	0.04401
204.673	0.04191
204.826	0.0438
204.928	0.04228
204.985	0.0421
205.137	0.0464
205.287	0.04315
205.4	0.0447
205.497	0.04546
205.549	0.04433
205.703	0.04454
205.813	0.04477
205.919	0.04364
206.069	0.04368
206.179	0.04555
206.336	0.04219
206.441	0.04567
206.549	0.04398
206.646	0.04226
206.7	0.0424
206.858	0.045
207.012	0.04423
207.164	0.04575
207.275	0.0408
207.427	0.0472
207.532	0.04251
207.639	0.04187
207.736	0.04658
207.788	0.04598
207.894	0.04092
208.003	0.04465
208.153	0.0435
208.258	0.0423
208.37	0.04663
208.525	0.04235
208.676	0.04658
208.788	0.04361
208.838	0.04306
208.941	0.04292
209.097	0.04578
209.204	0.0427
209.355	0.0443
209.513	0.04359
209.666	0.0455
209.816	0.04472
209.926	0.04362
210.083	0.04495
210.237	0.04343
210.345	0.04543
210.451	0.04481
210.503	0.04401
210.608	0.04382
210.713	0.04559
210.867	0.04249
211.026	0.0453
211.081	0.04642
211.182	0.04414
211.332	0.04643
211.441	0.04621
211.594	0.04225
211.699	0.04709
211.807	0.04467
211.955	0.04414
212.114	0.04594
212.17	0.04345
212.221	0.04338
212.374	0.04645
212.482	0.04375
212.59	0.04415
212.69	0.04714
212.743	0.04513
212.903	0.04405
213.055	0.04714
213.209	0.0444
213.265	0.04571
213.32	0.04587
213.469	0.04346
213.624	0.04698
213.733	0.04575
213.781	0.04571
213.883	0.0446
214.04	0.04688
214.146	0.04576
214.251	0.04504
214.349	0.04665
214.406	0.04575
214.511	0.04553
214.619	0.04486
214.776	0.04594
214.878	0.04527
214.928	0.04672
215.081	0.04575
215.195	0.04453
215.35	0.04532
215.447	0.04483
215.498	0.04567
215.606	0.04525
215.762	0.04484
215.919	0.04617
216.018	0.04815
216.068	0.0475
216.174	0.04334
216.282	0.04728
216.389	0.04829
216.543	0.04331
216.594	0.04643
216.649	0.0479
216.8	0.0452
216.907	0.04458
217.069	0.04707
217.169	0.04518
217.223	0.04506
217.377	0.0478
217.486	0.04394
217.634	0.04762
217.685	0.04688
217.792	0.04585
217.9	0.04716
218.049	0.04635
218.207	0.04638
218.26	0.04849
218.313	0.04912
218.418	0.04514
218.574	0.04647
218.73	0.04711
218.784	0.04417
218.888	0.04656
218.997	0.04785
219.149	0.04398
219.302	0.04902
219.358	0.04785
219.407	0.04691
219.513	0.04423
219.672	0.04925
219.822	0.0452
219.876	0.04564
219.93	0.04702
220.088	0.0456
220.236	0.04721
220.341	0.04757
220.45	0.04442
220.602	0.0485
220.709	0.04589
220.817	0.04511
220.968	0.04928
221.021	0.04619
221.121	0.04615
221.234	0.0476
221.386	0.0461
221.545	0.04744
221.604	0.04711
221.656	0.04723
221.807	0.04391
221.961	0.04847
222.113	0.04688
222.265	0.04861
222.375	0.04742
222.531	0.04656
222.684	0.04794
222.794	0.04695
222.95	0.04727
223.056	0.04707
223.206	0.0485
223.311	0.04725
223.471	0.04532
223.578	0.04893
223.684	0.04718
223.78	0.04624
223.836	0.04626
223.987	0.0504
224.096	0.04476
224.201	0.04794
224.305	0.04978
224.353	0.04873
224.506	0.0472
224.618	0.05047
224.769	0.04518
224.876	0.04898
224.986	0.0485
225.136	0.04702
225.292	0.04942
225.404	0.04619
225.557	0.04796
225.711	0.04771
225.816	0.04803
225.972	0.04769
226.131	0.04742
226.28	0.04935
226.431	0.04677
226.542	0.04877
226.697	0.04677
226.855	0.04769
226.96	0.04995
227.066	0.04585
227.116	0.04587
227.222	0.0488
227.376	0.04806
227.528	0.04918
227.64	0.04838
227.692	0.0473
227.797	0.04689
227.949	0.04949
228.056	0.04622
228.209	0.04893
228.367	0.04686
228.518	0.04951
228.623	0.04753
228.73	0.04617
228.785	0.04728
228.837	0.04912
228.989	0.04562
229.096	0.0467
229.202	0.05057
229.303	0.04704
229.354	0.04555
229.514	0.05008
229.67	0.04668
229.823	0.05091
229.88	0.04994
229.934	0.04714
230.085	0.04826
230.239	0.04856
230.346	0.04686
230.394	0.04933
230.497	0.04919
230.656	0.04765
230.811	0.04995
230.967	0.04833
231.077	0.04965
231.233	0.04771
231.391	0.04842
231.54	0.05015
231.694	0.04914
231.808	0.04907
231.961	0.04912
232.112	0.04986
232.22	0.05121
232.379	0.04705
232.535	0.05117
232.635	0.04916
232.685	0.04808
232.841	0.05234
232.953	0.04997
[truncated: 2,962 more rows]

## Sheet: Figure S32g 
0% strain		50% strain		100% strain		150% strain		200% strain		250% strain
Voltage (V)	Current (mA)	Voltage (V)	Current (mA)	Voltage (V)	Current (mA)	Voltage (V)	Current (mA)	Voltage (V)	Current (mA)	Voltage (V)	Current (mA)
0.01199	6.14577e-06	0.01222	6.14577e-06	0.01231	-4.3025e-05	0.01197	3.07312e-05	0.01229	-1.22931e-05	1.8083	0.00031961
0.02675	6.14577e-06	0.02598	-1.22931e-05	0.02607	-3.68786e-05	0.02536	2.45848e-05	0.03107	-3.68786e-05	1.82206	0.000313464
0.0368	-1.22931e-05	0.03937	-1.22931e-05	0.03645	-2.45858e-05	0.03573	1.22921e-05	0.04111	-1.22931e-05	1.83212	0.00031961
0.05053	-5.11366e-10	0.05041	-5.11366e-10	0.05084	-6.1468e-06	0.04976	-5.11366e-10	0.05182	-6.1468e-06	1.84753	0.00031961
0.0609	3.07312e-05	0.06146	6.14577e-06	0.06156	-1.84395e-05	0.06078	6.14577e-06	0.06689	-6.1468e-06	1.85757	0.000301171
0.0716	1.22921e-05	0.07616	1.22921e-05	0.07159	-6.1468e-06	0.0708	1.22921e-05	0.07691	-1.84395e-05	1.86761	0.000295024
0.08631	-5.11366e-10	0.08686	6.14577e-06	0.08697	-4.3025e-05	0.08613	6.14577e-06	0.08694	-6.1468e-06	1.88231	0.000288878
0.09699	6.14577e-06	0.09687	-6.1468e-06	0.09699	-4.3025e-05	0.09614	1.84385e-05	0.1013	-1.84395e-05	1.89234	0.000301171
0.10769	-1.22931e-05	0.11323	-5.11366e-10	0.10767	-3.07323e-05	0.10681	-1.22931e-05	0.11265	-6.1468e-06	1.90236	0.00031961
0.1227	-6.1468e-06	0.12291	-5.11366e-10	0.12269	-2.45858e-05	0.12213	-1.84395e-05	0.13467	-1.22931e-05	1.91738	0.000325756
0.13272	1.84385e-05	0.13291	2.45848e-05	0.1327	-1.84395e-05	0.1318	-1.22931e-05	0.14701	-5.11366e-10	1.92739	0.000313464
0.14238	1.22921e-05	0.14792	6.14577e-06	0.14271	-1.22931e-05	0.14179	1.22921e-05	0.15701	-6.1468e-06	1.9374	0.000331902
0.15706	-5.11366e-10	0.15759	6.14577e-06	0.15738	-3.68786e-05	0.15642	6.14577e-06	0.16701	-1.22931e-05	1.94741	0.000313464
0.16706	-6.1468e-06	0.16758	-6.1468e-06	0.16739	-2.45858e-05	0.16608	6.14577e-06	0.18033	-1.22931e-05	1.96042	0.000313464
0.19138	3.68775e-05	0.18225	6.14577e-06	0.18871	-2.45858e-05	0.1764	-1.22931e-05	0.19167	-1.84395e-05	1.97141	0.000307317
0.20171	2.45848e-05	0.19224	1.22921e-05	0.1987	-2.45858e-05	0.19011	-6.1468e-06	0.20265	-1.22931e-05	1.98241	0.000307317
0.21758	1.84385e-05	0.2029	2.45848e-05	0.20935	-2.45858e-05	0.19992	-6.1468e-06	0.21862	-1.22931e-05	1.9974	0.000307317
0.23854	3.68777e-05	0.2201	2.4585e-05	0.22231	-5.11366e-10	0.21795	1.22922e-05	0.23651	-1.84394e-05	2.00805	0.000307317
0.25951	1.22922e-05	0.23811	1.22922e-05	0.24592	-2.45858e-05	0.24082	1.84385e-05	0.25219	-2.45858e-05	2.02022	0.000338049
0.26916	4.3024e-05	0.25305	1.22922e-05	0.25594	-2.45858e-05	0.26277	1.22922e-05	0.26221	-2.45858e-05	2.04162	0.000325756
0.27881	3.07312e-05	0.26307	1.22922e-05	0.27119	-2.45858e-05	0.27236	6.14594e-06	0.27211	-1.22931e-05	2.06357	0.000338049
0.28834	3.07312e-05	0.28699	3.07312e-05	0.28121	-1.84395e-05	0.28201	1.84385e-05	0.28717	1.22922e-05	2.07346	0.000344195
0.30242	3.07312e-05	0.29732	1.22922e-05	0.29117	1.22921e-05	0.29197	1.22922e-05	0.29738	-6.1468e-06	2.08318	0.000368781
0.313	-3.07321e-05	0.30789	1.84385e-05	0.3074	-2.45858e-05	0.3066	1.84385e-05	0.30802	-1.84394e-05	2.09314	0.000350342
0.32339	1.22922e-05	0.32289	6.14594e-06	0.31736	-1.22931e-05	0.31656	1.84385e-05	0.32339	-3.07321e-05	2.10808	0.000362634
0.33789	3.07312e-05	0.33255	6.14594e-06	0.32707	-1.22931e-05	0.32597	6.14594e-06	0.33298	-1.22931e-05	2.11804	0.000344195
0.34761	3.68777e-05	0.35376	1.22922e-05	0.34195	-1.22931e-05	0.34072	1.22922e-05	0.34263	-6.1468e-06	2.128	0.000338049
0.35751	3.68777e-05	0.36341	6.14594e-06	0.35167	6.14577e-06	0.35074	6.14594e-06	0.3572	-5.11366e-10	2.14269	0.000338049
0.3722	4.3024e-05	0.373	1.84385e-05	0.37355	-5.11366e-10	0.36033	6.14594e-06	0.36716	6.14577e-06	2.15259	0.000356488
0.3821	4.91703e-05	0.38302	2.4585e-05	0.38585	-1.84395e-05	0.37491	1.84385e-05	0.3888	-1.84394e-05	2.16255	0.000362634
0.39206	3.68777e-05	0.39667	1.22922e-05	0.39575	-1.22931e-05	0.38487	4.3024e-05	0.39833	-2.45858e-05	2.17718	0.000350342
0.40601	0.000276586	0.40724	1.22922e-05	0.41075	-6.1468e-06	0.39483	3.68777e-05	0.40903	-2.45858e-05	2.18714	0.000350342
0.41702	0.000122927	0.4172	2.4585e-05	0.42071	-6.1468e-06	0.40976	-6.14663e-06	0.41862	-6.1468e-06	2.19716	0.000338049
0.42692	6.76095e-05	0.43116	3.68777e-05	0.43061	6.14577e-06	0.42003	-1.84394e-05	0.43221	-5.11366e-10	2.21272	0.000338049
0.43682	0.000313464	0.44106	3.07312e-05	0.44057	-5.11366e-10	0.42999	-1.84394e-05	0.44223	6.14577e-06	2.22261	0.000338049
0.45114	5.53167e-05	0.45108	1.22922e-05	0.45587	-1.84395e-05	0.43989	-1.84394e-05	0.45219	-6.1468e-06	2.23257	0.000356488
0.46104	-0.00020283	0.46596	1.84385e-05	0.4659	-6.1468e-06	0.45557	6.14594e-06	0.46577	-2.45858e-05	2.24622	0.000350342
0.471	6.14594e-06	0.47629	2.4585e-05	0.47579	-1.84395e-05	0.46547	3.68777e-05	0.47573	-2.45858e-05	2.25618	0.000356488
0.486	0.00011678	0.48618	2.4585e-05	0.49098	-2.45858e-05	0.47506	1.22922e-05	0.48569	-3.07321e-05	2.26614	0.000350342
0.49627	0.000110634	0.5018	6.14594e-06	0.501	-5.11366e-10	0.48963	1.84385e-05	0.50192	-6.1468e-06	2.2761	0.000350342
0.50684	7.37558e-05	0.51145	2.4585e-05	0.51164	-5.11366e-10	0.49946	6.1463e-05	0.51188	-6.1468e-06	2.29166	0.000344195
0.52147	7.37558e-05	0.53291	6.14594e-06	0.52615	-1.22931e-05	0.51065	5.53167e-05	0.52154	-5.11366e-10	2.30162	0.000344195
0.53143	1.84385e-05	0.54514	6.14594e-06	0.53611	-1.22931e-05	0.52535	4.3024e-05	0.53611	-1.22931e-05	2.31213	0.000338049
0.55301	0.000258146	0.5551	1.22922e-05	0.55769	-1.84395e-05	0.535	0.000276586	0.546	-1.22931e-05	2.32719	0.000356488
0.5626	2.4585e-05	0.56513	2.4585e-05	0.56728	-1.22931e-05	0.54496	-0.000921954	0.55596	-1.22931e-05	2.33709	0.000350342
0.57226	-9.21956e-05	0.57804	1.84385e-05	0.5805	-5.11366e-10	0.55953	0.000762147	0.57054	-6.1468e-06	2.34705	0.000356488
0.58191	0.00011678	0.59599	-5.11366e-10	0.59082	6.14577e-06	0.56943	0.00090966	0.60207	3.07312e-05	2.36168	0.000356488
0.60441	3.07312e-05	0.6108	-5.11366e-10	0.61572	-1.84395e-05	0.57945	-6.14663e-06	0.61173	1.22924e-05	2.37158	0.000344195
0.61499	7.99022e-05	0.62076	-5.11366e-10	0.62562	-1.22931e-05	0.59396	6.76095e-05	0.62126	1.84387e-05	2.39341	0.000331902
0.62993	6.1463e-05	0.63079	-5.11366e-10	0.63896	1.22921e-05	0.62574	7.99022e-05	0.63091	1.84387e-05	2.41203	0.000344195
0.64025	4.3024e-05	0.64062	6.14577e-06	0.64948	1.84385e-05	0.6354	6.76095e-05	0.6445	3.07312e-05	2.42169	0.000350341
0.65015	0.000104488	0.65427	6.14577e-06	0.6595	3.68775e-05	0.64462	0.000417952	0.65476	2.4585e-05	2.43558	0.00031961
0.66509	6.76095e-05	0.66485	1.22922e-05	0.67505	-5.11366e-10	0.65446	-0.000252001	0.66472	3.07312e-05	2.44554	0.00031961
0.67505	-0.00013522	0.67517	6.14577e-06	0.68495	6.14577e-06	0.6681	4.3024e-05	0.67966	3.68777e-05	2.45544	0.00031961
0.69688	-0.000172098	0.68901	-5.11366e-10	0.69491	6.14577e-06	0.67837	8.60485e-05	0.68956	2.4585e-05	2.47038	0.000313464
0.70745	0.000233561	0.70026	1.84385e-05	0.71046	1.22921e-05	0.68864	6.1463e-05	0.70014	1.84387e-05	2.48034	0.000331902
0.71704	7.37558e-05	0.70991	1.22922e-05	0.72042	3.68775e-05	0.7045	1.84385e-05	0.71538	3.68777e-05	2.49024	0.000325756
0.72669	0.000147512	0.72448	3.07312e-05	0.73032	3.68775e-05	0.71446	-0.00020283	0.72534	3.07312e-05	2.50518	0.000325756
0.73991	9.2195e-05	0.73475	1.22922e-05	0.74489	2.45848e-05	0.72485	0.000467122	0.73493	3.07312e-05	2.516	0.000331902
0.74981	-2.45858e-05	0.74471	2.4585e-05	0.75485	1.22921e-05	0.73893	7.99022e-05	0.74944	3.07312e-05	2.52633	0.000313464
0.75983	6.1463e-05	0.75922	6.14577e-06	0.77637	1.22921e-05	0.74883	-0.000165952	0.75977	3.68777e-05	2.5409	0.000331902
0.7744	0.000159805	0.76918	6.14577e-06	0.78861	2.45848e-05	0.75842	1.84385e-05	0.78393	1.84387e-05	2.55055	0.000356488
0.78461	2.4585e-05	0.79334	2.4585e-05	0.79857	4.30238e-05	0.77336	-1.84394e-05	0.79383	2.4585e-05	2.56045	0.000338049
0.79457	0.000854343	0.80459	2.4585e-05	0.8092	3.07312e-05	0.78332	0.000202829	0.81609	3.07312e-05	2.57502	0.000338049
0.81049	9.2195e-05	0.82617	2.4585e-05	0.82242	3.07312e-05	0.80834	0.000104488	0.82568	2.4585e-05	2.58492	0.000350341
0.82008	-0.000430245	0.83576	6.14577e-06	0.83336	1.22921e-05	0.81793	-0.000147513	0.83527	3.68777e-05	2.60785	0.00031961
0.83004	0.000368781	0.84529	1.84385e-05	0.8432	3.07312e-05	0.82801	0.000645367	0.84517	2.4585e-05	2.62039	0.000331902
0.84455	-1.84394e-05	0.85488	1.22922e-05	0.85882	2.45848e-05	0.83865	0.000295024	0.85845	2.4585e-05	2.62998	0.000325756
0.85445	0.000252	0.86853	2.4585e-05	0.86878	3.68775e-05	0.85119	-3.68786e-05	0.86865	1.22924e-05	2.63988	0.000331902
0.87898	7.37558e-05	0.8788	2.4585e-05	0.8783	2.45848e-05	0.86072	7.37558e-05	0.87861	3.68777e-05	2.65316	0.000344195
0.88894	7.37558e-05	0.88869	2.4585e-05	0.89294	1.84385e-05	0.87166	7.37558e-05	0.89349	4.3024e-05	2.66441	0.000338049
0.91144	6.1463e-05	0.90456	3.68775e-05	0.90382	1.84385e-05	0.88525	0.000307317	0.90443	4.3024e-05	2.67431	0.000344195
0.92392	-3.68786e-05	0.91446	1.22922e-05	0.91409	2.45848e-05	0.89687	-0.000184391	0.91402	4.91704e-05	2.68826	0.000331902
0.93394	0.000270439	0.92405	3.07312e-05	0.92896	3.07312e-05	0.90775	1.22922e-05	0.9286	3.68777e-05	2.69884	0.000331902
0.9439	9.2195e-05	0.93899	2.4585e-05	0.93886	2.45848e-05	0.92202	3.68777e-05	0.93849	3.07312e-05	2.70941	0.000325756
0.95706	0.000104488	0.94852	2.4585e-05	0.94882	4.91703e-05	0.93216	6.76095e-05	0.94845	2.4585e-05	2.72331	0.000331902
0.96831	0.000129073	0.95847	4.3024e-05	0.96339	2.45848e-05	0.94194	0.000159805	0.96296	4.91704e-05	2.73394	0.000331902
0.97827	0.000110634	0.97274	1.84385e-05	0.97335	3.68775e-05	0.95725	0.000147512	0.97298	5.53167e-05	2.7439	0.000344195
0.99186	9.83412e-05	0.98301	3.68775e-05	0.99487	3.07312e-05	0.96647	-0.000129074	0.99745	3.07312e-05	2.75909	0.000338049
1.00342	0.000141366	1.00551	3.07312e-05	1.00575	3.68775e-05	0.97643	0.000110634	1.00834	3.68777e-05	2.76899	0.000331902
1.01338	0.000135219	1.01547	3.07312e-05	1.01633	4.91703e-05	0.99807	0.00152	1.02948	4.3024e-05	2.77895	0.000331902
1.02752	0.000215122	1.02635	3.07312e-05	1.02721	4.91703e-05	1.01375	0.00059005	1.03908	6.1463e-05	2.79352	0.000325756
1.03785	0.000122927	1.03723	2.4585e-05	1.04049	4.30238e-05	1.02432	0.000577757	1.04873	5.53167e-05	2.80409	0.00031961
1.04774	-1.84394e-05	1.05045	1.84385e-05	1.05205	3.07312e-05	1.02862	0.000288878	1.05863	6.1463e-05	2.81436	0.000344195
1.06231	2.4585e-05	1.06213	3.07312e-05	1.06201	3.07312e-05	1.02444	3.68777e-05	1.07221	4.3024e-05	2.81725	0.000362634
1.07228	0.000516293	1.07197	4.3024e-05	1.07621	3.68775e-05	1.02506	5.53167e-05	1.08211	4.91704e-05	2.81719	0.000338049
1.09668	-0.000116781	1.08654	4.91703e-05	1.08678	5.53166e-05	1.02063	0.000676099	1.09201	4.3024e-05	2.81713	0.000350341
1.10763	-3.68786e-05	1.09773	5.53167e-05	1.09668	6.1463e-05	1.021	-0.000196684	1.10793	7.37558e-05	2.817	0.00031961
1.12945	7.37558e-05	1.10769	3.68775e-05	1.11261	3.07312e-05	1.04412	0.000165951	1.11789	6.1463e-05	2.81694	0.000338049
1.14169	0.000135219	1.12226	4.3024e-05	1.1225	3.68775e-05	1.06686	0.000651513	1.12742	6.1463e-05	2.81688	0.000338049
1.15165	0.000110634	1.13253	3.07312e-05	1.1321	3.07312e-05	1.02598	0.000516293	1.14206	6.76095e-05	2.81676	0.000344195
1.16161	9.2195e-05	1.14212	4.3024e-05	1.14697	3.07312e-05	1.03182	0.000405659	1.15189	6.76095e-05	2.81663	0.000344195
1.17409	0.000135219	1.15663	4.91703e-05	1.15656	4.91703e-05	1.02082	-4.91711e-05	1.17642	7.37558e-05	2.81651	0.000344195
1.18398	0.00018439	1.16659	6.1463e-05	1.18103	4.91703e-05	1.02075	5.53167e-05	1.18632	6.76095e-05	2.81645	0.000331902
1.19622	0.000325756	1.17655	4.91703e-05	1.19099	4.91703e-05	1.02389	0.000190537	1.20845	7.99022e-05	2.81639	0.000325756
1.2111	7.99022e-05	1.19105	6.1463e-05	1.21349	4.30238e-05	1.04276	0.001	1.21804	6.76095e-05	2.81627	0.000331902
1.22106	-3.40911e-10	1.20163	4.3024e-05	1.22339	4.91703e-05	1.01995	0.000196683	1.2277	6.1463e-05	2.81621	0.000344195
1.23096	6.1463e-05	1.21183	4.3024e-05	1.23335	6.1463e-05	1.05875	1.22922e-05	1.23723	6.76095e-05	2.81614	0.000338049
1.24583	0.000110634	1.22677	4.91703e-05	1.24417	7.37558e-05	1.04664	0.00108	1.25112	7.37558e-05	2.81608	0.000344195
1.25579	0.000129073	1.23673	4.91703e-05	1.25911	7.37558e-05	1.01922	0.000178244	1.26108	7.37558e-05	2.81596	0.000331902
1.26569	0.000135219	1.25782	7.37558e-05	1.26907	6.1463e-05	1.01977	6.1463e-05	1.27098	9.2195e-05	2.81596	0.000350341
1.28026	0.000141366	1.26747	6.76095e-05	1.28161	3.68775e-05	1.03914	0.00070683	1.28586	9.2195e-05	2.81584	0.000331902
1.29084	0.000147512	1.277	6.1463e-05	1.29742	6.76093e-05	1.02955	0.000221268	1.29643	8.60485e-05	2.81577	0.000325756
1.30141	0.000135219	1.28659	6.1463e-05	1.31039	7.9902e-05	1.03145	4.3024e-05	1.30639	8.60485e-05	2.81571	0.000338049
1.31592	0.000153658	1.3008	7.37558e-05	1.32028	6.76093e-05	1.02026	0.000227415	1.3209	8.60485e-05	2.81565	0.000344195
1.32625	0.000190537	1.31076	6.1463e-05	1.33381	8.60485e-05	1.5844	-0.00162	1.3308	9.83412e-05	2.81559	0.000356488
1.3477	0.000153658	1.32072	7.99022e-05	1.34408	7.37558e-05	1.02057	-0.000663807	1.35262	0.00011678	2.81553	0.000338049
1.35994	0.000178244	1.33553	7.99022e-05	1.35434	9.21948e-05	1.02266	4.3024e-05	1.36222	0.000104488	2.81541	0.000331902
1.36984	0.000202829	1.34543	7.37558e-05	1.3699	9.21948e-05	1.01866	-0.000301172	1.37445	0.000104488	2.81534	0.000325756
1.37974	0.000221268	1.35533	6.76095e-05	1.3798	8.60485e-05	1.01891	5.53167e-05	1.38441	9.83412e-05	2.81528	0.000338049
1.39228	0.000547025	1.37027	7.37558e-05	1.3897	0.000110634	1.021	0.000104488	1.39892	0.000104488	2.81522	0.000325756
1.40353	0.000172098	1.37986	8.60485e-05	1.40488	0.000110634	1.02371	0.00185	1.40882	0.000104488	2.81516	0.000344195
1.41349	0.000424098	1.38976	0.000104488	1.41478	0.000110634	1.02008	-1.22931e-05	1.41908	9.83412e-05	2.8151	0.000331902
1.42966	0.000295024	1.40494	8.60485e-05	1.42468	0.000110634	1.02241	-7.37566e-05	1.43329	0.000122927	2.81504	0.000331902
1.43956	-7.37566e-05	1.41521	9.83412e-05	1.43962	0.000110634	1.62025	0.00195	1.44392	0.000135219	2.81491	0.000338049
1.44952	9.83412e-05	1.43636	9.83412e-05	1.44958	0.00011678	1.02198	1.22922e-05	1.45413	0.00011678	2.81485	0.00031961
1.4644	0.000221268	1.44589	0.000110634	1.45948	0.000135219	1.01811	-6.76103e-05	1.46931	0.000122927	2.81479	0.000331902
1.47429	0.000190537	1.45554	0.000110634	1.47399	0.000153658	1.01817	7.99022e-05	1.47927	0.000135219	2.81473	0.000331902
1.48419	0.000135219	1.46544	0.000129073	1.48388	0.000141366	1.01842	7.37558e-05	1.48911	0.000153658	2.81467	0.000356488
1.49975	-1.84394e-05	1.47897	0.000135219	1.49384	0.000147512	1.05199	0.00227	1.50503	0.000172098	2.81461	0.000356488
1.50928	0.000645367	1.48886	0.000147512	1.50934	0.000147512	1.03201	0.000663806	1.51493	0.000172098	2.81454	0.000331902
1.5193	0.000510147	1.4995	0.000122927	1.51893	0.000159805	1.06139	0.000411805	1.52452	0.000190537	2.81442	0.000331902
1.53374	0.000208976	1.51438	0.000135219	1.54346	0.000202829	1.01811	-0.00256	1.53909	0.00018439	2.81436	0.000338049
1.5437	0.000645367	1.52391	0.000153658	1.55329	0.000208975	1.01965	0.000110634	1.54899	0.00018439	2.8143	0.000325756
1.56559	0.000417952	1.53381	0.000159805	1.56325	0.000208975	1.02567	0.000190537	1.57082	0.000252	2.81424	0.000338049
1.57506	0.000295024	1.54844	0.000196683	1.57309	0.000233561	1.03631	0.000368781	1.58041	0.000252	2.81418	0.000338049
1.59393	0.000350342	1.55834	0.000215122	1.58865	0.000270439	1.01959	7.99022e-05	1.59922	0.000301171	2.81405	0.000331902
1.60844	0.000393366	1.56817	0.000215122	1.6085	0.000362634	1.05936	0.000479415	1.61275	0.000356488	2.81399	0.000325756
1.61834	0.000473269	1.5817	0.000239707	1.6224	0.000424098	1.0253	0.00295	1.62264	0.000393366	2.81387	0.000325756
1.62824	0.000510147	1.60082	0.000301171	1.6326	0.000473269	1.02106	-0.0013	1.6326	0.000436391	2.81381	0.000338049
1.64349	0.000614635	1.61207	0.000356488	1.6425	0.000528586	1.87514	0.03955	1.64742	0.000565464	2.81375	0.000350342
1.65339	0.00063922	1.62701	0.000411805	1.65744	0.000651513	1.69058	0.00103	1.65769	0.000645367	2.81368	0.000362634
1.66297	0.000737562	1.63758	0.000479415	1.66734	0.000737562	1.67478	0.000811318	1.66765	0.000749855	2.81356	0.00036878
1.67748	0.000915806	1.64742	0.000540879	1.69144	0.00111	1.67367	0.000805172	1.68179	0.000934245	2.8135	0.000356488
1.68744	0.00103	1.66267	0.000688391	1.70232	0.0013	1.68154	0.000946538	1.69273	0.00111	2.81344	0.000356488
1.69802	0.00125	1.67257	0.00077444	1.72415	0.00187	1.6904	-0.00214	1.71419	0.00155	2.81338	0.000356488
1.71284	0.00157	1.6821	0.000928099	1.73374	0.00219	1.70042	0.00124	1.72642	0.00195	2.81332	0.000344195
1.7228	0.00186	1.69765	0.00119	1.74591	0.00272	1.71431	0.00316	1.73663	0.00233	2.81313	0.000350342
1.73276	0.00197	1.70724	0.0014	1.75587	0.00323	1.72445	0.00191	1.74665	0.00277	2.81313	0.000362634
1.74659	0.00243	1.73171	0.00209	1.7694	0.00409	1.73442	-0.00168	1.75944	0.00346	2.81295	0.000344195
1.75686	0.00332	1.74161	0.0025	1.78096	0.00498	1.74892	0.00292	1.76903	0.00412	2.81289	0.000344195
1.76669	0.00484	1.76337	0.00386	1.79085	0.0059	1.75944	0.00348	1.78133	0.00505	2.81289	0.000344195
1.77665	0.00704	1.77635	0.00459	1.80573	0.00762	1.7694	0.00414	1.79516	0.0064	2.81276	0.000338049
1.79184	0.00621	1.79872	0.00682	1.81569	0.009	1.78452	0.00532	1.80573	0.0077	2.8127	0.000362634
1.80272	0.00734	1.81133	0.00835	1.82559	0.01064	1.79516	0.00594	1.81563	0.0091	2.81264	0.00036878
1.81268	0.00854	1.82116	0.00982	1.84078	0.0137	1.80469	0.00751	1.83082	0.01174	2.81264	0.000350342
1.82614	0.01052	1.83119	0.01158	1.85098	0.01602	1.81956	0.00935	1.84108	0.01376	2.81252	0.000350342
1.8361	0.01282	1.84403	0.01432	1.86088	0.01868	1.82922	0.01074	1.85092	0.0161	2.81245	0.000350342
1.846	0.01448	1.85424	0.01673	1.87576	0.02338	1.85326	0.01546	1.86586	0.02026	2.81239	0.000338049
1.86125	0.01878	1.86518	0.01982	1.88572	0.02705	1.86315	0.01913	1.87576	0.0235	2.81233	0.000344195
1.87145	0.02186	1.88	0.02472	1.89629	0.03154	1.87305	0.02168	1.88566	0.02715	2.81227	0.000350342
1.88104	0.02506	1.89125	0.0291	1.9108	0.03864	1.88326	0.02604	1.90084	0.03386	2.81215	0.000344195
1.89648	0.0313	1.90078	0.03341	1.92064	0.04413	1.89703	0.02986	1.91074	0.03886	2.81209	0.000338049
1.90619	0.03592	1.91535	0.041	1.93035	0.05033	1.90717	0.03571	1.93257	0.0539	2.81202	0.000356488
1.91572	0.04082	1.92525	0.04665	1.94517	0.06089	1.91732	0.04219	1.94542	0.06131	2.81202	0.000344195
1.93029	0.05251	1.93527	0.05322	1.95507	0.06896	1.93244	0.04997	1.95507	0.0692	2.8119	0.000338049
1.94013	0.05663	1.94972	0.06411	1.97954	0.09364	1.94259	0.06075	1.9649	0.0783	2.81184	0.000338049
1.96454	0.07747	1.95962	0.07278	1.98943	0.10577	1.95249	0.06703	1.98046	0.09489	2.81178	0.000356488
1.97486	0.08746	1.98144	0.09534	2.00001	0.12035	1.9673	0.07883	1.99134	0.10838	2.81172	0.000350342
1.98968	0.10491	1.99202	0.10851	2.01354	0.14228	1.97726	0.0885	2.00099	0.12165	2.81166	0.000350342
2.0045	0.12544	2.00161	0.12207	2.02374	0.16036	1.98722	0.09972	2.01384	0.14219	2.81153	0.000344195
2.01415	0.14152	2.01114	0.13704	2.0337	0.18067	2.00228	0.12193	2.02368	0.1604	2.81147	0.000344195
2.02399	0.15923	2.02399	0.1606	2.05251	0.22845	1.99909	0.11553	2.03364	0.1808	2.81141	0.000344195
2.03954	0.19271	2.03431	0.18087	2.06235	0.25764	2.04108	0.19429	2.05479	0.23491	2.81135	0.000356488
2.05442	0.23085	2.05282	0.22317	2.07268	0.29156	2.05165	0.21911	2.06469	0.26477	2.81129	0.000381073
2.06395	0.26035	2.06235	0.25592	2.08288	0.33175	2.06118	0.24701	2.07428	0.29869	2.81123	0.00036878
2.07821	0.30969	2.07293	0.29119	2.09838	0.39978	2.07581	0.29451	2.08885	0.35529	2.81116	0.000350342
2.08879	0.35203	2.08282	0.32856	2.10834	0.45226	2.08633	0.33372	2.09869	0.40113	2.8111	0.000338049
2.09936	0.4007	2.09899	0.40082	2.11817	0.51174	2.09684	0.38196	2.10864	0.45404	2.81098	0.000344195
2.11387	0.48089	2.10858	0.45127	2.1345	0.61866	2.11172	0.45834	2.12346	0.54953	2.81092	0.000356488
2.12371	0.54308	2.11842	0.51051	2.15233	0.79785	2.12168	0.51991	2.13819	0.65904	2.81092	0.000356488
2.13573	0.61522	2.13758	0.63931	2.16709	0.96494	2.13327	0.588	2.16279	0.90656	2.81079	0.000362634
2.15848	0.84646	2.15479	0.82434	2.17693	1.09859	2.15541	0.80517	2.17262	1.03247	2.81073	0.000356488
2.18185	1.1609	2.17078	1.01041	2.18676	1.25369	2.17693	1.06946	2.18246	1.17676	2.81073	0.000344195
2.19291	1.34642	2.18062	1.16133	2.20214	1.5368	2.18615	1.21277	2.19722	1.43577	2.81061	0.000338049
2.21443	1.79267	2.19168	1.33726	2.21136	1.75771	2.19783	1.40142	2.20706	1.63997	2.81061	0.000350342
2.22858	2.07076	2.20583	1.62805	2.23288	2.37356	2.20706	1.59179	2.21689	1.87686	2.81055	0.000356488
2.25071	2.95886	2.21628	1.86402	2.24395	2.71575	2.21997	1.90611	2.23841	2.49973	2.81049	0.000362634
2.26239	3.51646	2.23473	2.34341	2.25563	3.22535	2.23534	2.36987	2.24825	2.85915	2.8103	0.000362634
2.27223	4.04944	2.24456	2.74407	2.26547	3.71402	2.24518	2.70837	2.25809	3.28874	2.8103	0.000356488
2.28207	4.64458	2.25563	3.23027	2.27961	4.51041	2.25809	3.26474	2.27223	4.0002	2.81024	0.000344195
2.29621	5.673	2.26547	3.71771	2.29006	5.30373	2.26854	3.78295	2.28207	4.60888	2.81018	0.000356488
2.30605	6.54447	2.28022	4.55472	2.2999	6.12043	2.279	4.34793	2.29252	5.36096	2.81012	0.000331903
2.31589	7.6012	2.29129	5.35788	2.31527	7.56366	2.29437	5.52098	2.30728	6.63925	2.81006	0.000362634
2.33003	9.36632	2.30051	6.15797	2.32572	8.82595	2.30482	6.33891	2.31712	7.65844	2.80999	0.00036878
2.3411	10.9382	2.31589	7.64982	2.33495	10.2095	2.31404	7.33041	2.32695	8.79702	2.80993	0.000350342
2.35093	12.659	2.32572	8.84195	2.35032	12.7685	2.3288	9.11891	2.3411	10.8514	2.80987	0.000356488
2.36631	15.8372	2.33556	10.2255	2.36077	14.7798	2.33925	10.5332	2.35093	12.5174	2.80981	0.000344195
2.37614	18.3365	2.3497	12.7334	2.36999	17.0287	2.34847	12.1912	2.37307	17.1382	2.80975	0.000338049
2.3909	22.746	2.36016	14.7398	2.38967	22.5121	2.36323	15.1128	2.38229	19.6456	2.80969	0.000331903
2.40381	27.7558	2.36999	17.0656	2.40012	26.4449	2.37307	17.5057	2.39705	23.94	2.80963	0.000350342
2.41426	32.2486	2.39152	22.6783	2.40996	30.6054	2.38844	22.9614	2.41058	29.1036	2.80957	0.000350342
2.42656	38.557	2.40197	27.0296	2.42287	37.3261	2.40258	26.9003	2.4198	33.4118	2.8095	0.000350342
2.44132	47.3888	2.41058	31.1223	2.43394	43.5545	2.41303	31.1223	2.43025	38.3047	2.80944	0.000350342
2.45054	54.6634	2.42472	37.9539	2.44439	50.2814	2.42164	35.9783	2.44009	43.8315	2.80938	0.000350342
2.46038	63.0028	2.43456	43.8622	2.45915	62.8551	2.43763	44.8962	2.45362	52.5278	2.80932	0.000338049
2.47514	77.4168	2.44439	50.6322	2.46899	72.37	2.44747	51.8077	2.46407	60.3318	2.80926	0.000356488
2.48497	88.9319	2.45915	62.3812	2.47883	83.2205	2.45669	59.7348	2.47452	68.5173	2.80913	0.000362634
2.50957	124.874	2.46837	71.8223	2.49481	103.691	2.47206	73.4532	2.49051	83.8852	2.80913	0.000350342
2.51941	142.532	2.47883	82.5681	2.50465	118.701	2.4819	84.4329	2.49973	94.2186	2.80901	0.000356488
2.52924	162.343	2.49358	102.441	2.51449	135.011	2.49235	97.7883	2.50957	105.931	2.80895	0.000338049
2.5397	184.487	2.50404	117.292	2.52863	163.519	2.50711	119.286	2.52494	125.545	2.80895	0.000356488
2.5563	226.244	2.52494	156.183	2.53847	185.804	2.51695	136.273	2.53416	140.021	2.80889	0.000356488
2.56614	255.036	2.53785	182.949	2.55322	221.322	2.52617	155.339	2.54462	155.684	2.80883	0.000350342
2.58827	335.691	2.55261	224.336	2.56737	261.988	2.54154	187.441	2.55937	180.751	2.80877	0.000356488
2.59872	375.312	2.56737	264.51	2.58581	326.771	2.5563	225.013	2.59688	252.821	2.80864	0.00036878
2.60856	418.315	2.58766	332.123	2.6018	388.908	2.56552	255.097	2.60426	274.908	2.80864	0.000344195
2.6227	486.113	2.60241	392.353	2.61225	434.619	2.5895	338.337	2.61532	298.04	2.80858	0.000350342
2.63316	541.544	2.61287	438.248	2.62209	485.744	2.60057	380.787	2.62947	335.014	2.80852	0.000344195
2.64361	597.406	2.62209	486.42	2.63746	564.923	2.61532	447.292	2.63992	361.531	2.80846	0.000344195
2.65837	690.735	2.63807	565.538	2.64791	626.383	2.62455	497.802	2.64914	388.293	2.8084	0.000344195
2.66882	756.625	2.64791	623.061	2.65775	688.028	2.63623	550.465	2.66267	430.374	2.8084	0.000362634
2.67866	826.576	2.67251	784.126	2.67189	781.234	2.65099	638.749	2.67312	460.335	2.80827	0.000344195
2.69403	944.575	2.68296	863.12	2.68235	857.521	2.66021	701.194	2.68419	493.311	2.80827	0.000356488
2.70325	1022.52	2.7051	1036.31	2.69341	938.607	2.67066	767.699	2.6971	538.345	2.80821	0.000356488
2.7137	1107.48	2.71432	1118.93	2.70756	1058.02	2.68604	880.285	2.70756	571.321	2.80809	0.00036878
2.72231	1198.97	2.72416	1205.67	2.71739	1144.77	2.69526	954.849	2.71801	605.281	2.80809	0.000350342
2.72785	1244.62	2.73338	1296.54	2.74137	1377.51	2.71985	1160.52	2.72723	640.226	2.80803	0.000344195
2.73707	1339.79	2.74691	1428.88	2.75121	1479.76	2.72969	1252.49	2.73953	685.444	2.8079	0.00036878
2.75121	1481.05	2.75674	1533.4	2.76166	1586.56	2.73953	1349.14	2.75183	730.663	2.80784	0.000356488
2.76166	1587.66	2.76658	1642.48	2.77089	1697.97	2.74937	1450.22	2.76166	768.007	2.80784	0.000356488
2.77089	1698.96	2.78195	1823.05	2.7838	1845.87	2.76228	1585.02	2.77642	825.468	2.80778	0.000356488
2.78195	1823.17	2.79179	1940.12	2.79425	1976.48	2.77334	1723.44	2.78749	867.673	2.80772	0.000344195
2.79671	2002.82	2.80655	2143.9	2.80901	2158.65	2.78503	1853.19	2.79732	907.354	2.80754	0.000362634
2.81331	2194.93	2.81885	2293.91	2.82069	2316.04	2.79855	2026.81	2.81208	967.831	2.80754	0.00036878
2.82315	2349.24	2.83114	2466.66	2.83114	2470.97	2.81331	2219.52	2.82192	1008.19	2.80747	0.00036878
2.83545	2539.82	2.84098	2612.37	2.84098	2616.67	2.82315	2360.92	2.83114	1050.15	2.80735	0.000356488
2.8459	2693.52	2.85635	2847.22	2.85512	2831.85	2.83729	2561.96	2.8459	1112.53	2.80729	0.000356488
		2.86496	3006.45	2.86435	3005.84	2.84774	2723.03	2.85574	1156.7	2.80729	0.000350342
										2.80717	0.000344195
										2.80711	0.000362634
										2.80704	0.000362634
										2.80704	0.000362634
										2.80692	0.000356488
										2.80686	0.000362634
