# Supplementary material for: Multifunctional microelectronic fibers enable wireless modulation of gut and brain neural circuits
Source: Nat Biotechnol. 2023 Jun 22;42(6):892–904. doi: 10.1038/s41587-023-01833-5 (PMC11180606; doi:10.1038/s41587-023-01833-5)
Supplement: Supplementary file 32 — Statistical source data. [file 41587_2023_1833_MOESM32_ESM.xlsx]

## Sheet: Fig S33e
Chow intake
pre-implant	Mouse 1	Mouse 2	Mouse 3	Mouse 4	Mouse 5	Mouse 6	Mouse 7			post-implant	Mouse 1	Mouse 2	Mouse 3	Mouse 4	Mouse 5
	0	0	0	0	0	0					0	0	0	0	0
	0	0	0	0	0	0					0.02	0.02	0	0	0
	0	0	0	0	0	0					0.04	0.02	0	0	0
	0	0	0	0	0	0					0.05	0.05	0	0	0
	0	0	0	0.01	0	0					0.08	0.06	0	0	0
	0	0	0	0.01	0	0					0.09	0.08	0	0	0
	0	0	0	0.01	0	0					0.09	0.09	0	0	0
	0	0	0	0.01	0	0					0.09	0.12	0	0	0
	0	0.04	0	0.01	0	0					0.09	0.15	0	0	0
	0	0.04	0	0.01	0	0					0.09	0.15	0	0	0
	0	0.06	0	0.01	0	0					0.09	0.17	0	0	0
	0	0.06	0	0.01	0	0					0.09	0.18	0	0	0
	0	0.06	0	0.01	0	0					0.09	0.21	0	0	0
	0	0.06	0	0.01	0	0					0.09	0.23	0	0	0
	0	0.06	0.06	0.01	0	0					0.09	0.23	0	0	0
	0	0.06	0.1	0.01	0.04	0					0.09	0.26	0	0	0
	0.02	0.06	0.1	0.01	0.04	0.01					0.09	0.27	0	0	0
	0.02	0.06	0.1	0.01	0.04	0.01					0.09	0.27	0	0	0
	0.02	0.06	0.1	0.01	0.04	0.01					0.09	0.27	0	0	0
	0.02	0.06	0.1	0.01	0.04	0.01					0.09	0.27	0	0	0
	0.02	0.06	0.1	0.01	0.04	0.01					0.09	0.27	0	0	0
	0.05	0.06	0.1	0.01	0.05	0.01					0.09	0.27	0	0	0
	0.07	0.06	0.1	0.01	0.05	0.01					0.09	0.27	0	0	0
	0.07	0.06	0.1	0.01	0.05	0.01					0.09	0.27	0	0	0
	0.07	0.06	0.1	0.01	0.05	0.01					0.09	0.27	0	0	0
	0.07	0.06	0.11	0.01	0.05	0.01					0.09	0.27	0	0	0
	0.07	0.06	0.11	0.01	0.05	0.01					0.09	0.27	0	0	0
	0.17	0.06	0.11	0.01	0.05	0.01					0.09	0.27	0	0	0
	0.17	0.06	0.11	0.01	0.05	0.01					0.09	0.27	0	0	0
	0.17	0.06	0.22	0.01	0.05	0.01					0.09	0.27	0	0	0
	0.18	0.06	0.22	0.01	0.05	0.01					0.09	0.27	0	0	0
	0.18	0.06	0.23	0.01	0.05	0.01					0.09	0.27	0	0	0
	0.19	0.06	0.23	0.01	0.05	0.01					0.09	0.27	0	0	0
	0.18	0.06	0.27	0.01	0.05	0.01					0.09	0.27	0	0	0
	0.18	0.1	0.28	0.01	0.05	0.01					0.09	0.27	0	0	0
	0.18	0.14	0.28	0.01	0.05	0.01					0.09	0.27	0	0	0
	0.18	0.16	0.32	0.01	0.07	0.01					0.09	0.27	0	0	0
	0.2	0.23	0.32	0.01	0.07	0.01					0.09	0.27	0	0	0
	0.21	0.23	0.32	0.01	0.07	0.01					0.09	0.27	0	0	0
	0.21	0.23	0.32	0.01	0.07	0.01					0.09	0.27	0	0	0
	0.21	0.24	0.32	0.01	0.07	0.01					0.09	0.27	0	0	0
	0.29	0.23	0.32	0.01	0.07	0.01					0.09	0.27	0	0	0
	0.29	0.23	0.32	0.11	0.07	0.01					0.09	0.27	0	0	0
	0.29	0.23	0.33	0.11	0.07	0.01					0.09	0.27	0	0	0
	0.26	0.23	0.33	0.11	0.07	0.01					0.09	0.27	0	0	0
	0.3	0.23	0.33	0.15	0.07	0.01					0.09	0.27	0	0	0
	0.3	0.23	0.33	0.15	0.07	0.01					0.09	0.27	0	0	0
	0.3	0.24	0.33	0.15	0.07	0.01					0.09	0.27	0	0	0
	0.3	0.44	0.33	0.15	0.07	0.01					0.09	0.27	0	0	0
	0.3	0.44	0.33	0.15	0.07	0.01					0.09	0.27	0	0	0
	0.3	0.44	0.33	0.15	0.07	0.01					0.09	0.27	0	0	0
	0.3	0.44	0.33	0.15	0.07	0.01					0.09	0.27	0	0	0
	0.3	0.44	0.33	0.15	0.07	0.01					0.09	0.27	0	0	0
	0.3	0.44	0.33	0.15	0.07	0.01					0.09	0.27	0	0	0
	0.3	0.44	0.33	0.15	0.07	0.01					0.09	0.27	0	0	0
	0.3	0.44	0.35	0.15	0.07	0.01					0.09	0.27	0	0	0
	0.3	0.44	0.35	0.15	0.07	0.01					0.09	0.27	0	0	0
	0.3	0.44	0.35	0.15	0.07	0.01					0.09	0.27	0	0	0
	0.3	0.44	0.35	0.15	0.07	0.01					0.09	0.27	0	0	0
	0.32	0.44	0.35	0.15	0.07	0.01					0.09	0.27	0	0	0
	0.35	0.44	0.35	0.15	0.07	0.01					0.09	0.27	0	0	0
	0.38	0.44	0.35	0.15	0.07	0.01					0.09	0.27	0	0	0
	0.37	0.44	0.35	0.15	0.07	0.01					0.09	0.27	0	0	0
	0.4	0.44	0.35	0.15	0.07	0.01					0.09	0.27	0	0	0
	0.4	0.44	0.35	0.15	0.07	0.01					0.09	0.27	0	0	0
	0.47	0.44	0.35	0.15	0.07	0.01					0.09	0.27	0	0	0
	0.47	0.44	0.36	0.15	0.07	0.01					0.09	0.27	0	0	0
	0.47	0.44	0.36	0.15	0.07	0.01					0.09	0.27	0	0	0
	0.47	0.44	0.36	0.15	0.07	0.01					0.09	0.27	0	0	0
	0.47	0.44	0.36	0.15	0.07	0.01					0.09	0.27	0	0	0
	0.47	0.44	0.36	0.15	0.07	0.01					0.09	0.27	0	0	0
	0.47	0.44	0.36	0.15	0.07	0.01					0.09	0.27	0	0	0
	0.47	0.44	0.36	0.15	0.07	0.01					0.09	0.27	0	0	0
	0.47	0.44	0.36	0.15	0.07	0.01					0.09	0.27	0	0	0
	0.47	0.44	0.36	0.15	0.07	0.01					0.1	0.27	0	0	0
	0.47	0.44	0.36	0.15	0.07	0.01					0.1	0.27	0	0	0
	0.47	0.44	0.36	0.15	0.07	0.01					0.13	0.27	0	0	0
	0.47	0.44	0.36	0.15	0.07	0.01					0.13	0.27	0	0	0
	0.47	0.44	0.36	0.15	0.07	0.01					0.19	0.27	0	0	0
	0.47	0.44	0.36	0.15	0.07	0.01					0.2	0.27	0	0	0
	0.47	0.44	0.36	0.15	0.07	0.01					0.24	0.27	0	0	0
	0.47	0.44	0.36	0.15	0.07	0.01					0.27	0.27	0	0	0
	0.47	0.44	0.36	0.15	0.07	0.01					0.3	0.27	0	0	0
	0.47	0.44	0.36	0.15	0.07	0.01					0.32	0.27	0	0	0
	0.47	0.44	0.36	0.15	0.07	0.01					0.35	0.27	0	0	0
	0.47	0.44	0.36	0.15	0.07	0.01					0.35	0.29	0	0	0
	0.49	0.44	0.36	0.15	0.07	0.01					0.35	0.33	0	0	0
	0.5	0.44	0.36	0.15	0.07	0.01					0.36	0.35	0	0	0
	0.53	0.44	0.36	0.15	0.07	0.01					0.36	0.35	0	0	0
	0.58	0.44	0.36	0.15	0.07	0.01					0.36	0.35	0	0	0
	0.58	0.44	0.36	0.15	0.07	0.01					0.36	0.36	0	0	0
	0.6	0.44	0.36	0.15	0.07	0.01					0.36	0.36	0	0	0
	0.63	0.44	0.36	0.15	0.07	0.01					0.36	0.37	0	0	0
	0.62	0.44	0.36	0.15	0.07	0.01					0.36	0.4	0	0	0
	0.62	0.44	0.36	0.15	0.07	0.01					0.36	0.4	0	0	0
	0.62	0.44	0.36	0.15	0.07	0.01					0.36	0.44	0	0	0
	0.63	0.44	0.36	0.15	0.07	0.01					0.36	0.45	0	0	0
	0.63	0.44	0.36	0.15	0.07	0.01					0.36	0.48	0	0	0
	0.63	0.44	0.36	0.15	0.07	0.01					0.36	0.48	0	0	0
	0.63	0.44	0.36	0.15	0.07	0.01					0.36	0.53	0	0	0
	0.63	0.44	0.36	0.15	0.07	0.01					0.36	0.54	0	0	0
	0.63	0.44	0.36	0.15	0.07	0.01					0.36	0.55	0	0	0
	0.63	0.44	0.36	0.15	0.07	0.01					0.36	0.56	0	0	0
	0.68	0.44	0.36	0.15	0.07	0.01					0.36	0.57	0	0	0
	0.68	0.44	0.36	0.15	0.07	0.01					0.36	0.6	0	0	0
	0.68	0.44	0.36	0.15	0.07	0.01					0.36	0.64	0	0	0
	0.68	0.44	0.36	0.15	0.07	0.01					0.36	0.64	0	0	0
	0.68	0.44	0.36	0.15	0.07	0.01					0.36	0.67	0	0	0
	0.68	0.44	0.36	0.15	0.07	0.01					0.36	0.7	0	0	0
	0.68	0.44	0.36	0.15	0.07	0.01					0.36	0.7	0	0	0
	0.68	0.44	0.36	0.15	0.07	0.01					0.36	0.7	0	0	0
	0.68	0.44	0.36	0.15	0.07	0.01					0.36	0.95	0	0	0
	0.68	0.44	0.36	0.15	0.07	0.01					0.36	0.95	0	0	0
	0.68	0.44	0.36	0.15	0.07	0.01					0.36	0.95	0	0	0
	0.68	0.44	0.36	0.15	0.07	0.01					0.36	0.95	0	0	0
	0.68	0.44	0.36	0.15	0.07	0.01					0.36	0.95	0	0	0
	0.68	0.44	0.36	0.15	0.07	0.01					0.36	0.95	0	0	0
	0.68	0.44	0.36	0.15	0.07	0.01					0.36	0.95	0	0	0
	0.68	0.44	0.36	0.15	0.07	0.01					0.36	0.95	0	0	0
	0.68	0.44	0.36	0.15	0.07	0.01					0.36	0.95	0	0	0
	0.68	0.44	0.36	0.15	0.07	0.01					0.36	0.95	0	0	0
	0.68	0.44	0.36	0.15	0.07	0.01					0.36	0.95	0	0	0
	0.68	0.44	0.36	0.15	0.07	0.01					0.36	0.95	0	0	0
	0.68	0.44	0.36	0.15	0.07	0.01					0.36	0.95	0	0	0
	0.68	0.44	0.36	0.15	0.07	0.01					0.36	0.95	0	0	0
	0.68	0.44	0.36	0.15	0.07	0.01					0.36	0.95	0	0	0
	0.68	0.44	0.36	0.15	0.07	0.01					0.36	0.95	0	0	0.01
	0.68	0.44	0.36	0.15	0.07	0.01					0.36	0.95	0	0	0.01
	0.68	0.44	0.36	0.15	0.07	0.01					0.36	0.95	0	0	0.03
	0.68	0.44	0.36	0.15	0.07	0.01					0.36	0.95	0	0	0.04
	0.68	0.44	0.36	0.15	0.07	0.01					0.36	0.95	0	0	0.04
	0.68	0.44	0.36	0.15	0.07	0.01					0.36	0.95	0	0	0.07
	0.68	0.44	0.36	0.15	0.07	0.01					0.36	0.95	0	0	0.07
	0.68	0.46	0.36	0.15	0.07	0.01					0.36	0.95	0	0	0.07
	0.68	0.47	0.36	0.15	0.07	0.01					0.36	0.95	0	0	0.07
	0.68	0.47	0.36	0.15	0.07	0.01					0.36	0.95	0	0	0.07
	0.68	0.51	0.36	0.15	0.07	0.01					0.36	0.95	0	0	0.07
	0.68	0.51	0.36	0.15	0.08	0.01					0.36	0.95	0	0	0.07
	0.68	0.51	0.36	0.15	0.08	0.01					0.36	0.95	0	0	0.07
	0.68	0.51	0.36	0.15	0.08	0.01					0.36	0.95	0	0	0.07
	0.68	0.51	0.36	0.15	0.08	0.01					0.36	0.95	0	0	0.07
	0.68	0.51	0.36	0.15	0.08	0.01					0.36	0.95	0	0	0.07
	0.68	0.51	0.36	0.15	0.08	0.01					0.36	0.95	0	0	0.07
	0.68	0.51	0.36	0.15	0.08	0.02					0.36	0.95	0	0.02	0.07
	0.68	0.51	0.36	0.15	0.08	0.1					0.36	0.95	0	0.02	0.07
	0.68	0.52	0.36	0.15	0.08	0.1					0.36	0.95	0	0.02	0.07
	0.68	0.51	0.36	0.15	0.08	0.1					0.36	0.95	0	0.02	0.07
	0.68	0.51	0.36	0.15	0.08	0.1					0.36	0.95	0	0.04	0.07
	0.68	0.51	0.36	0.15	0.08	0.1					0.36	0.95	0	0.06	0.07
	0.68	0.55	0.36	0.15	0.08	0.1					0.36	0.95	0	0.06	0.07
	0.68	0.57	0.36	0.15	0.08	0.1					0.36	0.95	0	0.09	0.07
	0.68	0.6	0.36	0.15	0.08	0.16					0.36	0.95	0	0.1	0.08
	0.68	0.6	0.36	0.15	0.08	0.16					0.36	0.95	0	0.11	0.08
	0.68	0.6	0.36	0.15	0.08	0.16					0.36	0.95	0	0.14	0.08
	0.68	0.6	0.36	0.15	0.08	0.16					0.36	0.95	0	0.15	0.08
	0.68	0.6	0.36	0.15	0.08	0.16					0.36	0.95	0	0.16	0.08
	0.68	0.6	0.36	0.15	0.08	0.16					0.36	0.95	0	0.2	0.08
	0.68	0.6	0.36	0.15	0.08	0.16					0.36	0.95	0	0.2	0.08
	0.68	0.6	0.36	0.15	0.08	0.16					0.36	0.95	0	0.21	0.08
	0.68	0.6	0.36	0.15	0.08	0.16					0.36	0.95	0	0.24	0.08
	0.68	0.6	0.36	0.15	0.08	0.16					0.36	0.95	0	0.25	0.08
	0.68	0.6	0.36	0.15	0.08	0.16					0.36	0.95	0	0.25	0.08
	0.68	0.6	0.36	0.15	0.08	0.16					0.36	0.95	0	0.25	0.08
	0.68	0.6	0.36	0.15	0.08	0.16					0.36	0.95	0	0.54	0.08
	0.68	0.6	0.36	0.15	0.08	0.16					0.36	0.95	0	0.54	0.08
	0.68	0.6	0.36	0.15	0.08	0.16					0.36	0.95	0	0.54	0.08
	0.68	0.6	0.36	0.15	0.08	0.16					0.36	0.95	0	0.54	0.08
	0.68	0.6	0.36	0.15	0.08	0.16					0.36	0.95	0	0.54	0.08
	0.68	0.6	0.36	0.15	0.08	0.16					0.36	0.95	0	0.54	0.08
	0.68	0.6	0.36	0.15	0.08	0.16					0.36	0.95	0	0.54	0.08
	0.68	0.6	0.36	0.15	0.08	0.16					0.36	0.95	0	0.54	0.08
	0.68	0.6	0.36	0.15	0.08	0.16					0.36	0.95	0	0.54	0.08
	0.68	0.6	0.36	0.15	0.08	0.16					0.36	0.95	0	0.54	0.08
	0.68	0.6	0.36	0.15	0.08	0.16					0.36	0.95	0	0.54	0.08
	0.68	0.6	0.36	0.15	0.08	0.16					0.36	0.95	0	0.54	0.08
	0.68	0.6	0.36	0.15	0.08	0.16					0.36	0.95	0	0.54	0.08
	0.68	0.6	0.36	0.15	0.08	0.16					0.36	0.95	0	0.54	0.08
	0.68	0.6	0.36	0.15	0.08	0.16					0.36	0.95	0	0.54	0.08
	0.68	0.6	0.36	0.15	0.08	0.16					0.36	0.95	0	0.54	0.08
	0.68	0.6	0.36	0.15	0.08	0.16					0.36	0.95	0	0.54	0.08
	0.68	0.6	0.36	0.15	0.08	0.16					0.36	0.95	0	0.54	0.08
	0.68	0.6	0.36	0.15	0.08	0.16					0.36	0.95	0	0.54	0.08
	0.68	0.6	0.36	0.15	0.16	0.16					0.36	0.95	0	0.54	0.08
	0.68	0.6	0.36	0.15	0.23	0.16					0.36	0.95	0	0.54	0.08
	0.68	0.6	0.36	0.15	0.23	0.16					0.36	0.95	0	0.54	0.08
	0.68	0.6	0.36	0.15	0.42	0.16					0.36	0.95	0	0.54	0.08
	0.68	0.6	0.36	0.15	0.42	0.16					0.36	0.95	0	0.54	0.08
	0.68	0.6	0.36	0.15	0.42	0.16					0.36	0.95	0	0.54	0.08
	0.68	0.6	0.36	0.15	0.42	0.16					0.36	0.95	0	0.54	0.08
	0.68	0.6	0.36	0.15	0.42	0.16					0.36	0.95	0	0.54	0.08
	0.68	0.6	0.36	0.15	0.46	0.16					0.36	0.95	0	0.54	0.08
	0.68	0.6	0.36	0.15	0.5	0.16					0.36	0.95	0	0.54	0.08
	0.68	0.6	0.36	0.15	0.55	0.16					0.36	0.95	0	0.54	0.08
	0.68	0.6	0.36	0.15	0.55	0.16					0.36	0.95	0	0.54	0.08
	0.68	0.6	0.36	0.15	0.55	0.16					0.36	0.95	0	0.54	0.08
	0.68	0.6	0.36	0.16	0.55	0.16					0.36	0.95	0	0.54	0.08
	0.68	0.6	0.36	0.16	0.55	0.16					0.36	0.95	0	0.54	0.08
	0.68	0.6	0.36	0.16	0.55	0.16					0.36	0.95	0	0.54	0.08
	0.68	0.6	0.36	0.16	0.55	0.16					0.36	0.95	0	0.54	0.08
	0.68	0.6	0.36	0.16	0.55	0.16					0.36	0.95	0	0.54	0.08
	0.68	0.6	0.36	0.2	0.55	0.16					0.36	0.95	0	0.54	0.08
	0.68	0.6	0.36	0.22	0.55	0.16					0.36	0.95	0	0.54	0.08
	0.68	0.6	0.36	0.22	0.63	0.16					0.36	0.95	0	0.54	0.08
	0.68	0.6	0.36	0.22	0.63	0.16					0.36	0.95	0	0.54	0.08
	0.68	0.6	0.36	0.22	0.63	0.16					0.36	0.95	0	0.54	0.08
	0.68	0.6	0.36	0.22	0.64	0.16					0.36	0.95	0	0.54	0.08
	0.68	0.6	0.36	0.22	0.64	0.16					0.36	0.95	0	0.54	0.08
	0.68	0.6	0.36	0.22	0.64	0.16					0.36	0.95	0	0.54	0.08
	0.68	0.6	0.36	0.22	0.64	0.16					0.36	0.95	0	0.54	0.08
	0.68	0.6	0.36	0.22	0.74	0.16					0.36	0.95	0	0.54	0.08
	0.68	0.6	0.36	0.23	0.75	0.16					0.36	0.95	0.01	0.54	0.08
	0.68	0.6	0.36	0.23	0.75	0.16					0.4	0.95	0.03	0.54	0.08
	0.68	0.6	0.36	0.23	0.75	0.16					0.4	0.95	0.03	0.54	0.08
	0.71	0.6	0.36	0.23	0.75	0.16					0.43	0.95	0.03	0.54	0.08
	0.71	0.6	0.36	0.23	0.75	0.16					0.46	0.95	0.08	0.54	0.08
	0.73	0.6	0.36	0.23	0.75	0.16					0.49	0.95	0.09	0.54	0.08
	0.72	0.6	0.36	0.23	0.75	0.16					0.5	0.95	0.13	0.54	0.08
	0.72	0.6	0.36	0.23	0.75	0.16					0.55	0.95	0.13	0.54	0.08
	0.73	0.6	0.36	0.23	0.75	0.16					0.58	0.95	0.17	0.54	0.08
	0.73	0.6	0.36	0.23	0.75	0.16					0.59	0.95	0.19	0.54	0.08
	0.75	0.6	0.36	0.23	0.75	0.16					0.59	0.95	0.21	0.54	0.08
	0.75	0.6	0.36	0.23	0.75	0.16					0.59	0.95	0.21	0.54	0.08
	0.75	0.6	0.36	0.23	0.75	0.16					0.59	0.95	0.21	0.54	0.08
	0.75	0.6	0.36	0.23	0.75	0.16					0.59	0.95	0.21	0.54	0.08
	0.81	0.6	0.36	0.23	0.75	0.16					0.59	0.95	0.21	0.54	0.08
	0.81	0.6	0.36	0.23	0.75	0.16					0.59	0.95	0.21	0.54	0.08
	0.81	0.61	0.36	0.23	0.75	0.16					0.59	0.95	0.21	0.54	0.08
	0.81	0.62	0.36	0.23	0.75	0.16					0.59	0.95	0.21	0.54	0.08
	0.81	0.62	0.36	0.23	0.75	0.16					0.59	0.95	0.21	0.54	0.08
	0.81	0.62	0.36	0.23	0.75	0.16					0.59	0.95	0.21	0.54	0.08
	0.81	0.62	0.36	0.23	0.75	0.16					0.59	0.95	0.21	0.54	0.08
	0.81	0.62	0.36	0.23	0.75	0.16					0.59	0.95	0.21	0.54	0.08
	0.81	0.62	0.36	0.23	0.75	0.16					0.59	0.95	0.21	0.54	0.08
	0.81	0.64	0.36	0.23	0.75	0.16					0.59	0.95	0.21	0.54	0.08
	0.81	0.67	0.36	0.23	0.75	0.16					0.59	0.95	0.21	0.54	0.08
	0.81	0.67	0.36	0.23	0.75	0.16					0.59	0.95	0.21	0.54	0.08
	0.81	0.72	0.36	0.23	0.75	0.16					0.59	0.95	0.21	0.54	0.08
	0.81	0.72	0.36	0.23	0.75	0.16					0.59	0.95	0.21	0.54	0.08
	0.81	0.72	0.36	0.23	0.75	0.16					0.59	0.95	0.21	0.54	0.08
	0.81	0.72	0.36	0.23	0.75	0.16					0.59	0.95	0.21	0.54	0.08
	0.81	0.72	0.36	0.23	0.75	0.16					0.59	0.95	0.21	0.54	0.08
	0.81	0.72	0.36	0.23	0.75	0.16					0.59	0.95	0.21	0.54	0.08
	0.81	0.72	0.36	0.23	0.75	0.16					0.59	0.95	0.21	0.54	0.08
	0.81	0.72	0.36	0.23	0.75	0.16					0.59	0.95	0.21	0.54	0.08
	0.81	0.72	0.36	0.23	0.75	0.16					0.59	0.95	0.21	0.54	0.08
	0.81	0.72	0.36	0.23	0.75	0.16					0.59	0.95	0.21	0.54	0.08
	0.81	0.72	0.36	0.23	0.75	0.16					0.59	0.95	0.21	0.54	0.08
	0.81	0.72	0.36	0.23	0.75	0.16					0.59	0.95	0.21	0.54	0.08
	0.81	0.72	0.36	0.23	0.75	0.16					0.59	0.95	0.21	0.54	0.08
	0.81	0.72	0.36	0.23	0.75	0.16					0.59	0.95	0.21	0.54	0.08
	0.81	0.72	0.36	0.23	0.75	0.16					0.59	0.95	0.21	0.54	0.08
	0.81	0.72	0.36	0.23	0.75	0.16					0.59	0.95	0.21	0.54	0.08
	0.81	0.72	0.36	0.23	0.75	0.16					0.59	0.95	0.21	0.54	0.08
	0.81	0.72	0.36	0.23	0.75	0.16					0.59	0.95	0.21	0.54	0.08
	0.81	0.72	0.36	0.23	0.75	0.16					0.59	0.95	0.21	0.54	0.08
	0.81	0.72	0.36	0.23	0.75	0.16					0.59	0.95	0.21	0.54	0.08
	0.81	0.72	0.36	0.23	0.75	0.16					0.59	0.95	0.21	0.54	0.08
	0.81	0.72	0.36	0.23	0.75	0.16					0.59	0.95	0.21	0.54	0.08
	0.81	0.72	0.36	0.23	0.75	0.16					0.59	0.95	0.21	0.54	0.08
	0.81	0.72	0.36	0.23	0.75	0.16					0.59	0.95	0.21	0.54	0.08
	0.81	0.73	0.36	0.23	0.75	0.16					0.59	0.95	0.21	0.54	0.08
	0.81	0.73	0.36	0.23	0.75	0.16					0.59	0.95	0.21	0.54	0.08
	0.81	0.73	0.36	0.23	0.75	0.16					0.59	0.95	0.21	0.54	0.08
	0.81	0.73	0.36	0.23	0.75	0.16					0.59	0.95	0.21	0.54	0.08
	0.81	0.73	0.36	0.23	0.75	0.16					0.59	0.95	0.21	0.54	0.08
	0.81	0.73	0.36	0.23	0.75	0.16					0.59	0.95	0.21	0.54	0.08
	0.81	0.73	0.36	0.23	0.75	0.16					0.59	0.95	0.21	0.54	0.08
	0.81	0.73	0.36	0.23	0.75	0.16					0.59	0.95	0.21	0.54	0.08
	0.81	0.73	0.36	0.23	0.75	0.16					0.59	0.95	0.21	0.54	0.08
	0.81	0.73	0.36	0.23	0.75	0.16					0.59	0.95	0.21	0.54	0.08
	0.81	0.73	0.36	0.23	0.75	0.16					0.59	0.95	0.21	0.54	0.08
	0.81	0.73	0.36	0.23	0.75	0.17					0.59	0.95	0.21	0.54	0.08
	0.81	0.73	0.36	0.23	0.75	0.17					0.59	0.95	0.21	0.54	0.08
	0.81	0.73	0.36	0.23	0.75	0.17					0.59	0.95	0.21	0.54	0.08
	0.81	0.73	0.36	0.23	0.75	0.17					0.59	0.95	0.21	0.54	0.08
	0.81	0.73	0.36	0.23	0.75	0.17					0.59	0.95	0.21	0.54	0.08
	0.81	0.73	0.36	0.23	0.75	0.17					0.59	0.95	0.21	0.54	0.08
	0.81	0.73	0.36	0.23	0.75	0.17					0.59	0.95	0.21	0.54	0.08
	0.81	0.73	0.36	0.23	0.75	0.17					0.59	0.95	0.21	0.54	0.08
	0.81	0.73	0.36	0.23	0.75	0.17					0.59	0.95	0.21	0.54	0.08
	0.81	0.73	0.36	0.23	0.75	0.17					0.59	0.95	0.21	0.54	0.08
	0.81	0.73	0.36	0.23	0.75	0.17					0.59	0.95	0.21	0.54	0.08
	0.81	0.73	0.36	0.23	0.75	0.17					0.59	0.95	0.21	0.54	0.08
	0.81	0.73	0.36	0.23	0.75	0.17					0.59	0.95	0.21	0.54	0.08
	0.81	0.73	0.36	0.23	0.75	0.17					0.59	0.95	0.21	0.54	0.08
	0.81	0.73	0.36	0.23	0.75	0.17					0.59	0.95	0.21	0.54	0.08
	0.81	0.73	0.36	0.23	0.75	0.17					0.59	0.95	0.21	0.54	0.08
	0.81	0.73	0.36	0.23	0.75	0.17					0.59	0.95	0.21	0.54	0.08
	0.81	0.73	0.36	0.23	0.75	0.17					0.59	0.95	0.21	0.54	0.08
	0.81	0.73	0.36	0.23	0.75	0.17					0.59	0.95	0.22	0.54	0.08
	0.81	0.73	0.36	0.23	0.75	0.17					0.59	0.95	0.22	0.54	0.08
	0.81	0.73	0.36	0.23	0.75	0.17					0.59	0.95	0.22	0.54	0.08
	0.81	0.73	0.36	0.23	0.75	0.17					0.59	0.95	0.22	0.54	0.08
	0.81	0.73	0.36	0.23	0.75	0.17					0.59	0.95	0.22	0.54	0.08
	0.81	0.73	0.36	0.23	0.75	0.17					0.59	0.95	0.22	0.54	0.08
	0.81	0.73	0.36	0.23	0.75	0.17					0.59	0.95	0.22	0.54	0.08
	0.81	0.73	0.36	0.23	0.75	0.17					0.59	0.95	0.22	0.54	0.08
	0.81	0.73	0.36	0.26	0.75	0.17					0.59	0.95	0.22	0.54	0.08
	0.81	0.73	0.36	0.27	0.75	0.17					0.59	0.95	0.22	0.54	0.08
	0.81	0.73	0.36	0.27	0.75	0.17					0.59	0.95	0.22	0.54	0.08
	0.81	0.73	0.36	0.31	0.75	0.17					0.59	0.95	0.22	0.54	0.08
	0.81	0.73	0.36	0.31	0.75	0.17					0.59	0.95	0.22	0.54	0.08
	0.81	0.73	0.36	0.31	0.75	0.17					0.59	0.95	0.22	0.54	0.08
	0.81	0.73	0.36	0.31	0.75	0.17					0.59	0.95	0.22	0.54	0.08
	0.81	0.73	0.36	0.31	0.75	0.17					0.59	0.95	0.22	0.54	0.08
	0.81	0.73	0.36	0.31	0.75	0.17					0.59	0.95	0.22	0.54	0.08
	0.81	0.73	0.36	0.37	0.75	0.17					0.59	0.95	0.22	0.54	0.08
	0.81	0.73	0.36	0.37	0.75	0.17					0.59	0.95	0.22	0.54	0.08
	0.81	0.73	0.36	0.41	0.75	0.17					0.59	0.95	0.22	0.54	0.08
	0.81	0.73	0.36	0.41	0.75	0.17					0.59	0.95	0.22	0.54	0.08
	0.81	0.73	0.36	0.41	0.75	0.17					0.59	0.95	0.22	0.54	0.08
	0.81	0.73	0.36	0.41	0.75	0.17					0.59	0.95	0.22	0.54	0.08
	0.81	0.73	0.36	0.41	0.75	0.17					0.59	0.95	0.22	0.54	0.08
	0.81	0.73	0.36	0.41	0.75	0.17					0.59	0.95	0.22	0.54	0.08
	0.81	0.73	0.36	0.41	0.75	0.17					0.59	0.95	0.22	0.54	0.08
	0.81	0.73	0.36	0.41	0.75	0.17					0.59	0.95	0.22	0.54	0.08
	0.81	0.73	0.36	0.41	0.75	0.17					0.59	0.95	0.22	0.54	0.08
	0.81	0.73	0.36	0.41	0.75	0.17					0.59	0.95	0.22	0.54	0.08
	0.81	0.73	0.36	0.41	0.75	0.17					0.59	0.95	0.22	0.54	0.08
	0.81	0.73	0.36	0.41	0.75	0.17					0.59	0.95	0.22	0.54	0.08
	0.81	0.73	0.36	0.41	0.75	0.17					0.59	0.95	0.22	0.54	0.08
	0.81	0.73	0.36	0.41	0.75	0.17					0.62	0.95	0.22	0.54	0.08
	0.81	0.73	0.36	0.41	0.75	0.17					0.64	0.95	0.22	0.54	0.08
	0.81	0.73	0.36	0.41	0.75	0.17					0.64	0.95	0.22	0.54	0.08
	0.81	0.73	0.36	0.41	0.75	0.17					0.64	0.95	0.22	0.54	0.08
	0.81	0.73	0.35	0.41	0.75	0.17					0.64	0.95	0.22	0.54	0.08
	0.81	0.73	0.35	0.41	0.75	0.17					0.77	0.95	0.23	0.54	0.08
	0.81	0.73	0.35	0.41	0.75	0.17					0.79	0.95	0.27	0.54	0.08
	0.85	0.73	0.35	0.41	0.76	0.17					0.8	0.95	0.28	0.54	0.08
	0.92	0.73	0.35	0.41	0.76	0.17					0.8	0.95	0.31	0.54	0.08
	0.95	0.74	0.35	0.41	0.76	0.17					0.8	0.95	0.31	0.54	0.08
	0.95	0.73	0.35	0.41	0.76	0.17					0.8	0.95	0.34	0.54	0.08
	0.95	0.74	0.35	0.44	0.76	0.17					0.8	0.95	0.36	0.54	0.08
	0.95	0.74	0.35	0.45	0.76	0.17					0.8	0.95	0.37	0.54	0.08
	0.95	0.73	0.35	0.5	0.76	0.17					0.8	0.95	0.37	0.54	0.08
	0.95	0.78	0.35	0.53	0.76	0.17					0.8	0.95	0.4	0.54	0.08
	0.95	0.78	0.35	0.53	0.76	0.17					0.8	0.95	0.43	0.54	0.08
	0.95	0.81	0.35	0.54	0.76	0.17					0.8	0.95	0.45	0.55	0.08
	0.98	0.81	0.35	0.57	0.76	0.17					0.8	0.95	0.48	0.56	0.08
	0.98	0.81	0.35	0.57	0.76	0.17					0.8	0.95	0.49	0.57	0.08
	0.98	0.81	0.35	0.57	0.76	0.17					0.8	0.95	0.51	0.58	0.08
	0.99	0.81	0.35	0.57	0.76	0.17					0.8	0.95	0.51	0.58	0.08
	0.98	0.81	0.35	0.57	0.76	0.17					0.8	0.95	0.51	0.58	0.08
	1	0.81	0.35	0.57	0.76	0.17					0.8	0.95	0.51	0.6	0.08
	1	0.81	0.35	0.57	0.76	0.17					0.8	0.95	0.51	0.6	0.08
	1	0.81	0.35	0.57	0.76	0.17					0.8	0.95	0.51	0.61	0.08
	1	0.81	0.35	0.57	0.76	0.17					0.8	0.95	0.51	0.61	0.08
	1	0.81	0.35	0.57	0.76	0.17					0.8	0.95	0.51	0.61	0.08
	1	0.81	0.35	0.57	0.76	0.17					0.8	0.95	0.51	0.61	0.08
	1	0.81	0.35	0.57	0.76	0.17					0.8	0.95	0.51	0.63	0.09
	1	0.81	0.35	0.57	0.76	0.17					0.8	0.95	0.51	0.63	0.09
	1	0.81	0.35	0.57	0.76	0.17					0.8	0.96	0.51	0.64	0.09
	1	0.81	0.35	0.57	0.76	0.17					0.8	0.96	0.51	0.66	0.09
	1	0.81	0.35	0.57	0.76	0.17					0.8	0.96	0.51	0.67	0.09
	1	0.81	0.35	0.57	0.76	0.17					0.8	0.98	0.51	0.67	0.09
	1	0.81	0.35	0.57	0.76	0.17					0.8	0.98	0.51	0.69	0.09
	1	0.81	0.35	0.57	0.76	0.3					0.8	0.98	0.51	0.69	0.09
	1	0.81	0.35	0.57	0.76	0.34					0.77	0.98	0.51	0.69	0.09
	1	0.81	0.35	0.57	0.76	0.34					0.85	0.98	0.51	0.69	0.09
	1	0.81	0.35	0.57	0.76	0.34					0.88	0.98	0.51	0.69	0.09
	1	0.81	0.35	0.57	0.76	0.34					0.9	0.98	0.51	0.69	0.09
	1	0.81	0.35	0.57	0.76	0.34					0.9	0.99	0.51	0.69	0.09
	1	0.81	0.35	0.57	0.76	0.42					0.9	0.99	0.51	0.69	0.09
	1	0.81	0.35	0.57	0.76	0.48					0.9	0.99	0.51	0.69	0.09
	1	0.81	0.35	0.57	0.76	0.48					0.9	0.99	0.51	0.71	0.09
	1	0.81	0.35	0.57	0.76	0.48					0.9	0.99	0.51	0.72	0.09
	1	0.81	0.35	0.57	0.76	0.48					0.9	0.99	0.51	0.73	0.09
	1	0.81	0.35	0.57	0.76	0.48					0.9	0.99	0.51	0.74	0.09
	1	0.81	0.35	0.57	0.76	0.48					0.9	0.99	0.51	0.76	0.09
	1	0.81	0.35	0.57	0.76	0.48					0.9	0.99	0.51	0.76	0.09
	1	0.81	0.35	0.57	0.76	0.48					0.9	0.99	0.51	0.76	0.09
	1	0.81	0.35	0.57	0.76	0.48					0.9	0.99	0.51	0.78	0.09
	1	0.81	0.35	0.57	0.76	0.48					0.9	0.99	0.51	0.78	0.09
	1	0.81	0.35	0.57	0.76	0.48					0.9	0.99	0.51	0.78	0.09
	1	0.81	0.35	0.57	0.76	0.48					0.9	0.99	0.51	0.78	0.09
	1	0.81	0.35	0.57	0.76	0.48					0.9	0.99	0.51	0.78	0.09
	1	0.81	0.35	0.57	0.76	0.48					0.9	0.99	0.51	0.78	0.09
	1	0.81	0.35	0.57	0.76	0.48					0.9	0.99	0.51	0.78	0.09
	1	0.81	0.35	0.57	0.76	0.48					0.9	0.99	0.51	0.78	0.09
	1	0.81	0.35	0.57	0.76	0.48					0.9	0.99	0.51	0.78	0.09
	1	0.81	0.35	0.57	0.76	0.48					0.9	0.99	0.51	0.78	0.09
	1	0.81	0.35	0.57	0.76	0.48					0.9	0.99	0.51	0.78	0.09
	1	0.81	0.35	0.57	0.76	0.48					0.9	0.99	0.51	0.78	0.09
	1	0.81	0.35	0.57	0.76	0.48					0.9	0.99	0.51	0.78	0.09
	1	0.81	0.35	0.57	0.76	0.48					0.9	0.99	0.51	0.78	0.09
	1	0.81	0.35	0.57	0.76	0.48					0.9	0.99	0.51	0.78	0.09
	1	0.81	0.35	0.57	0.76	0.48					0.9	0.99	0.51	0.78	0.09
	1	0.81	0.35	0.57	0.76	0.48					0.9	0.99	0.51	0.78	0.09
	1	0.81	0.35	0.57	0.76	0.48					0.9	0.99	0.51	0.78	0.09
	1	0.81	0.35	0.57	0.76	0.48					0.9	0.99	0.51	0.78	0.09
	1	0.81	0.35	0.57	0.76	0.48					0.9	0.99	0.51	0.78	0.09
	1	0.81	0.35	0.57	0.76	0.48					0.9	0.99	0.51	0.78	0.09
	1	0.81	0.35	0.57	0.76	0.48					0.9	0.99	0.51	0.78	0.09
	1	0.81	0.35	0.57	0.76	0.48					0.9	0.99	0.51	0.78	0.09
	1	0.81	0.35	0.57	0.76	0.48					0.9	0.99	0.51	0.78	0.09
	1	0.81	0.35	0.57	0.76	0.48					0.9	0.99	0.51	0.78	0.09
	1	0.81	0.35	0.57	0.76	0.48					0.9	0.99	0.51	0.78	0.09
	1	0.81	0.35	0.57	0.76	0.48					0.9	0.99	0.51	0.78	0.09
	1	0.81	0.35	0.57	0.76	0.48					0.9	0.99	0.51	0.78	0.09
	1	0.81	0.35	0.57	0.76	0.48					0.9	0.99	0.51	0.78	0.09
	1	0.81	0.35	0.57	0.76	0.48					0.9	0.99	0.51	0.78	0.09
	1	0.81	0.35	0.57	0.76	0.48					0.9	0.99	0.51	0.78	0.09
	1	0.81	0.35	0.57	0.76	0.48					0.9	0.99	0.51	0.78	0.09
	1	0.81	0.35	0.57	0.76	0.48					0.9	0.99	0.51	0.78	0.09
	1	0.81	0.35	0.57	0.76	0.48					0.9	0.99	0.51	0.78	0.09
	1	0.81	0.35	0.57	0.76	0.48					0.9	0.99	0.51	0.78	0.09
	1	0.81	0.35	0.57	0.76	0.48					0.9	0.99	0.51	0.78	0.09
	1	0.81	0.35	0.57	0.76	0.48					0.9	0.99	0.51	0.78	0.09
	1	0.81	0.35	0.57	0.76	0.48					0.9	0.99	0.51	0.78	0.09
	1	0.81	0.35	0.57	0.76	0.48					0.9	0.99	0.51	0.78	0.09
	1	0.81	0.35	0.57	0.76	0.48					0.9	0.99	0.51	0.78	0.09
	1	0.81	0.35	0.57	0.76	0.48					0.9	0.99	0.51	0.78	0.09
	1	0.81	0.35	0.57	0.76	0.48					0.9	0.99	0.51	0.78	0.09
	1	0.81	0.35	0.57	0.76	0.48					0.9	0.99	0.51	0.78	0.09
	1	0.81	0.35	0.57	0.76	0.48					0.9	0.99	0.51	0.78	0.09
	1	0.81	0.35	0.57	0.76	0.48					0.9	0.99	0.51	0.78	0.09
	1	0.81	0.35	0.57	0.76	0.48					0.9	0.99	0.51	0.78	0.09
	1	0.81	0.35	0.57	0.76	0.48					0.9	0.99	0.51	0.78	0.09
	1	0.81	0.35	0.57	0.76	0.48					0.9	0.99	0.51	0.78	0.09
	1	0.81	0.35	0.57	0.76	0.48					0.9	0.99	0.51	0.78	0.09
	1	0.81	0.35	0.57	0.76	0.48					0.9	0.99	0.51	0.78	0.09
	1	0.81	0.35	0.57	0.76	0.48					0.9	0.99	0.51	0.78	0.09
	1	0.81	0.35	0.57	0.76	0.48					0.9	0.99	0.51	0.78	0.09
	1	0.81	0.35	0.57	0.76	0.48					0.9	0.99	0.51	0.78	0.09
	1	0.81	0.35	0.57	0.76	0.48					0.9	0.99	0.51	0.78	0.09
	1	0.81	0.35	0.57	0.76	0.48					0.9	0.99	0.51	0.78	0.09
	1	0.81	0.35	0.57	0.76	0.48					0.9	0.99	0.51	0.78	0.09
	1	0.81	0.35	0.57	0.76	0.48					0.9	0.99	0.51	0.78	0.09
	1	0.81	0.35	0.57	0.76	0.48					0.9	0.99	0.51	0.78	0.09
	1	0.81	0.35	0.57	0.76	0.48					0.9	0.99	0.51	0.78	0.09
	1	0.81	0.35	0.57	0.76	0.48					0.9	0.99	0.51	0.78	0.09
	1	0.81	0.35	0.57	0.76	0.48					0.9	0.99	0.51	0.78	0.09
	1	0.81	0.35	0.57	0.82	0.48					0.9	0.99	0.51	0.78	0.09
	1	0.81	0.35	0.57	0.82	0.48					0.9	0.99	0.55	0.78	0.09
	1	0.81	0.35	0.57	0.82	0.48					0.9	0.99	0.57	0.78	0.09
	1	0.81	0.35	0.57	0.9	0.48					0.9	0.99	0.58	0.78	0.09
	1	0.81	0.35	0.57	0.9	0.48					0.9	0.99	0.58	0.78	0.09
	1	0.81	0.35	0.57	0.9	0.48					0.9	0.99	0.63	0.78	0.09
	1	0.81	0.35	0.57	1.03	0.48					0.9	0.99	0.63	0.78	0.09
	1	0.81	0.35	0.57	1.04	0.48					0.9	0.99	0.69	0.78	0.09
	1	0.81	0.35	0.57	1.04	0.48					0.9	0.99	0.71	0.78	0.09
	1	0.81	0.35	0.57	1.04	0.48					0.9	0.99	0.73	0.78	0.09
	1	0.81	0.35	0.57	1.04	0.48					0.9	0.99	0.73	0.78	0.09
	1	0.81	0.35	0.57	1.04	0.48					0.9	0.99	0.73	0.78	0.09
	1	0.81	0.35	0.57	1.12	0.48					0.9	0.99	0.73	0.78	0.09
	1	0.81	0.35	0.57	1.12	0.48					0.9	0.99	0.73	0.78	0.09
	1	0.81	0.35	0.57	1.12	0.48					0.9	0.99	0.73	0.78	0.09
	1	0.81	0.35	0.57	1.12	0.48					0.9	0.99	0.73	0.78	0.09
	1	0.81	0.35	0.58	1.12	0.48					0.94	0.99	0.73	0.78	0.09
	1	0.81	0.35	0.58	1.12	0.48					0.95	0.99	0.73	0.78	0.09
	1	0.81	0.35	0.58	1.12	0.48					0.99	0.99	0.73	0.78	0.09
	1	0.81	0.35	0.58	1.12	0.48					0.99	0.99	0.73	0.78	0.09
	1	0.81	0.35	0.58	1.12	0.48					1.02	0.99	0.73	0.78	0.09
	1	0.81	0.35	0.58	1.12	0.48					1.02	0.99	0.73	0.78	0.09
	1	0.81	0.35	0.58	1.12	0.48					1.07	0.99	0.73	0.78	0.09
	1	0.81	0.35	0.58	1.12	0.48					1.11	0.99	0.73	0.78	0.09
	1	0.81	0.35	0.58	1.12	0.48					1.13	0.99	0.73	0.78	0.09
	1	0.81	0.35	0.58	1.12	0.48					1.13	0.99	0.73	0.78	0.09
	1	0.81	0.35	0.58	1.12	0.48					1.13	0.99	0.73	0.78	0.09
	0.99	0.81	0.35	0.58	1.12	0.48					1.13	0.99	0.73	0.78	0.09
	0.99	0.81	0.35	0.58	1.21	0.53					1.13	0.99	0.73	0.78	0.09
	0.99	0.81	0.32	0.6	1.21	0.53					1.13	0.99	0.73	0.78	0.09
	0.99	0.81	0.32	0.6	1.21	0.58					1.13	0.99	0.73	0.78	0.09
	1	0.81	0.32	0.64	1.21	0.58					1.13	0.99	0.73	0.78	0.09
	0.99	0.81	0.32	0.67	1.21	0.58					1.13	0.99	0.73	0.78	0.09
	0.99	0.81	0.32	0.68	1.21	0.58					1.13	0.99	0.73	0.78	0.09
	0.99	0.81	0.32	0.7	1.21	0.58					1.13	0.99	0.73	0.78	0.09
	0.99	0.81	0.32	0.71	1.21	0.58					1.13	0.99	0.73	0.78	0.09
	0.99	0.81	0.32	0.75	1.34	0.58					1.13	0.99	0.73	0.78	0.09
	0.99	0.81	0.32	0.77	1.34	0.58					1.13	0.99	0.73	0.78	0.09
	0.99	0.81	0.32	0.83	1.34	0.64					1.13	0.99	0.73	0.78	0.09
	0.99	0.81	0.32	0.83	1.34	0.64					1.13	0.99	0.73	0.78	0.09
	0.99	0.81	0.34	0.83	1.34	0.64					1.13	0.99	0.73	0.78	0.09
	0.99	0.81	0.34	0.83	1.34	0.64					1.13	0.99	0.73	0.78	0.09
	0.99	0.81	0.34	0.83	1.34	0.64					1.13	0.99	0.73	0.78	0.09
	0.99	0.81	0.34	0.83	1.34	0.64					1.13	0.99	0.73	0.78	0.09
	0.99	0.81	0.34	0.83	1.34	0.64					1.13	0.99	0.73	0.78	0.09
	0.99	0.81	0.34	0.83	1.34	0.64					1.13	0.99	0.73	0.78	0.09
	0.99	0.81	0.34	0.83	1.34	0.64					1.13	0.99	0.73	0.78	0.09
	0.99	0.81	0.34	0.83	1.34	0.64					1.13	0.99	0.73	0.78	0.09
	0.99	0.81	0.34	0.83	1.34	0.64					1.13	0.99	0.73	0.78	0.09
	0.99	0.81	0.34	0.83	1.34	0.64					1.13	0.99	0.73	0.78	0.09
	0.99	0.81	0.34	0.83	1.34	0.64					1.13	0.99	0.73	0.78	0.09
	0.99	0.81	0.34	0.83	1.34	0.64					1.13	0.99	0.73	0.78	0.09
	0.99	0.81	0.34	0.83	1.34	0.64					1.13	0.99	0.73	0.78	0.09
	0.99	0.81	0.34	0.89	1.34	0.64					1.13	0.99	0.73	0.78	0.09
	0.99	0.81	0.34	0.89	1.34	0.64					1.13	0.99	0.73	0.78	0.09
	0.99	0.81	0.34	0.89	1.34	0.64					1.13	0.99	0.73	0.78	0.09
	0.99	0.81	0.34	0.92	1.34	0.64					1.13	0.99	0.73	0.78	0.09
	0.99	0.81	0.34	0.92	1.34	0.64					1.13	0.99	0.73	0.78	0.09
	0.99	0.81	0.34	0.98	1.34	0.64					1.13	0.99	0.73	0.78	0.09
	0.99	0.81	0.34	0.98	1.34	0.64					1.13	0.99	0.73	0.78	0.09
	0.99	0.81	0.34	0.98	1.34	0.64					1.13	0.99	0.73	0.78	0.09
	0.99	0.81	0.34	0.98	1.34	0.64					1.13	0.99	0.73	0.78	0.09
	0.99	0.81	0.34	0.98	1.34	0.64					1.13	0.99	0.73	0.78	0.09
	0.99	0.81	0.34	0.99	1.34	0.64					1.13	0.99	0.73	0.78	0.09
	0.99	0.81	0.34	0.99	1.34	0.64					1.13	1.09	0.73	0.78	0.09
	0.99	0.81	0.34	0.99	1.34	0.64					1.13	1.09	0.73	0.78	0.09
	0.99	0.81	0.34	0.99	1.34	0.64					1.13	1.1	0.73	0.78	0.09
	1	0.82	0.34	1	1.34	0.64					1.13	1.13	0.73	0.78	0.09
	1	0.85	0.34	1	1.34	0.64					1.13	1.13	0.73	0.78	0.09
	1.01	0.9	0.34	1.04	1.34	0.64					1.13	1.13	0.73	0.78	0.09
	1.01	0.92	0.34	1.06	1.34	0.64					1.13	1.16	0.73	0.78	0.09
	1.04	0.93	0.34	1.06	1.34	0.64					1.13	1.2	0.73	0.78	0.09
	1.04	0.93	0.34	1.06	1.34	0.64					1.13	1.2	0.73	0.78	0.09
	1.06	0.93	0.34	1.06	1.34	0.64					1.13	1.24	0.73	0.78	0.09
	1.06	0.93	0.34	1.06	1.34	0.64					1.13	1.26	0.73	0.78	0.09
	1.07	0.93	0.34	1.06	1.34	0.64					1.13	1.28	0.73	0.78	0.09
	1.07	0.93	0.34	1.06	1.34	0.64					1.13	1.29	0.73	0.78	0.09
	1.07	0.93	0.34	1.06	1.34	0.64					1.13	1.31	0.73	0.78	0.09
	1.07	0.93	0.34	1.06	1.34	0.64					1.13	1.33	0.73	0.78	0.09
	1.07	0.93	0.34	1.06	1.34	0.64					1.13	1.33	0.73	0.78	0.09
	1.07	0.93	0.34	1.06	1.34	0.64					1.13	1.33	0.73	0.78	0.09
	1.07	0.93	0.34	1.06	1.34	0.64					1.13	1.33	0.73	0.78	0.09
	1.07	0.94	0.34	1.06	1.34	0.64					1.13	1.36	0.73	0.78	0.09
	1.07	0.94	0.34	1.06	1.34	0.64					1.13	1.4	0.73	0.78	0.09
	1.07	0.94	0.34	1.06	1.34	0.64					1.13	1.41	0.73	0.78	0.09
	1.07	1.01	0.34	1.06	1.34	0.64					1.13	1.43	0.73	0.78	0.09
	1.14	1.01	0.34	1.06	1.34	0.64					1.13	1.47	0.73	0.78	0.09
	1.14	1.01	0.34	1.06	1.34	0.64					1.13	1.47	0.73	0.78	0.09
	1.14	1.01	0.34	1.06	1.34	0.64					1.13	1.47	0.73	0.78	0.09
	1.14	1.01	0.34	1.06	1.34	0.64					1.13	1.5	0.73	0.78	0.09
	1.14	1.01	0.34	1.06	1.34	0.64					1.13	1.53	0.73	0.78	0.09
	1.14	1.01	0.34	1.06	1.34	0.64					1.13	1.53	0.73	0.8	0.09
	1.14	1.01	0.34	1.06	1.34	0.64					1.13	1.53	0.73	0.8	0.1
	1.14	1.01	0.34	1.07	1.34	0.64					1.13	1.53	0.73	0.82	0.1
	1.14	1.01	0.34	1.07	1.34	0.65					1.13	1.53	0.73	0.83	0.1
	1.14	1.01	0.34	1.07	1.34	0.65					1.13	1.53	0.73	0.84	0.12
	1.14	1.01	0.34	1.07	1.34	0.65					1.13	1.53	0.73	0.85	0.14
	1.14	1.01	0.34	1.06	1.34	0.65					1.13	1.53	0.73	0.85	0.14
	1.14	1.01	0.34	1.07	1.34	0.64					1.13	1.53	0.73	0.86	0.14
	1.14	1.01	0.34	1.07	1.34	0.65					1.13	1.53	0.73	0.87	0.18
	1.14	1.01	0.34	1.07	1.34	0.65					1.13	1.53	0.73	0.87	0.18
	1.14	1.01	0.34	1.06	1.34	0.65					1.13	1.53	0.73	0.87	0.21
	1.14	1.01	0.34	1.06	1.34	0.65					1.13	1.53	0.73	0.87	0.21
	1.14	1.01	0.34	1.07	1.34	0.65					1.13	1.53	0.74	0.87	0.23
	1.14	1.01	0.34	1.07	1.34	0.65					1.13	1.53	0.74	0.87	0.23
	1.14	1.01	0.34	1.07	1.34	0.65					1.13	1.53	0.74	0.87	0.23
	1.14	1.01	0.34	1.07	1.34	0.64					1.13	1.53	0.75	0.89	0.23
	1.14	1.01	0.34	1.07	1.34	0.65					1.13	1.53	0.76	0.89	0.23
	1.14	1.01	0.34	1.07	1.34	0.67					1.13	1.53	0.78	0.89	0.23
	1.14	1.01	0.34	1.07	1.34	0.67					1.13	1.53	0.81	0.89	0.24
	1.14	1.01	0.34	1.07	1.33	0.76					1.13	1.53	0.81	0.89	0.24
	1.14	1.01	0.34	1.07	1.34	0.76					1.13	1.53	0.83	0.89	0.24
	1.14	1.01	0.34	1.07	1.33	0.76					1.13	1.53	0.88	0.89	0.24
	1.14	1.01	0.34	1.07	1.34	0.76					1.13	1.53	0.89	0.89	0.24
	1.14	1.01	0.34	1.07	1.34	0.76					1.13	1.53	0.89	0.89	0.24
	1.14	1.01	0.34	1.07	1.34	0.76					1.13	1.53	0.92	0.89	0.24
	1.14	1.01	0.34	1.07	1.34	0.81					1.13	1.53	0.92	0.91	0.24
	1.14	1.01	0.34	1.07	1.33	0.81					1.13	1.53	0.96	0.93	0.24
	1.14	1.01	0.34	1.07	1.34	0.81					1.13	1.53	0.96	0.94	0.24
	1.14	1.01	0.34	1.07	1.34	0.81					1.13	1.53	0.96	0.95	0.24
	1.14	1.01	0.34	1.07	1.34	0.81					1.13	1.53	0.96	0.95	0.24
	1.14	1.01	0.34	1.07	1.34	0.81					1.13	1.53	0.96	0.96	0.24
	1.14	1.01	0.34	1.07	1.34	0.81					1.13	1.53	0.96	0.97	0.24
	1.14	1.01	0.34	1.07	1.34	0.81					1.13	1.53	0.96	0.97	0.24
	1.14	1.01	0.34	1.07	1.34	0.81					1.13	1.53	0.96	0.97	0.24
	1.14	1.01	0.34	1.07	1.34	0.81					1.13	1.53	0.96	0.97	0.24
	1.14	1.01	0.34	1.07	1.34	0.84					1.13	1.53	0.97	0.97	0.24
	1.14	1.01	0.34	1.07	1.34	0.91					1.13	1.53	0.97	0.97	0.24
	1.14	1.01	0.34	1.07	1.34	0.91					1.13	1.53	0.97	0.97	0.24
	1.14	1.01	0.34	1.07	1.34	0.91					1.13	1.53	0.97	0.97	0.24
	1.14	1.01	0.34	1.07	1.34	0.91					1.13	1.53	0.97	0.97	0.24
	1.14	1.01	0.34	1.07	1.34	0.91					1.13	1.53	0.97	0.97	0.24
	1.14	1.01	0.34	1.07	1.34	0.91					1.13	1.53	0.97	0.97	0.24
	1.14	1.01	0.34	1.07	1.34	0.91					1.13	1.53	0.97	0.97	0.24
	1.14	1.01	0.34	1.07	1.34	0.91					1.13	1.53	0.97	0.97	0.24
	1.14	1.01	0.34	1.07	1.34	0.91					1.13	1.53	0.97	0.97	0.24
	1.14	1.01	0.34	1.07	1.34	0.91					1.13	1.53	0.97	0.97	0.24
	1.14	1.01	0.35	1.07	1.34	0.91					1.13	1.53	0.97	0.97	0.24
	1.14	1.01	0.35	1.07	1.34	0.91					1.13	1.53	0.97	0.97	0.24
	1.14	1.01	0.35	1.07	1.34	0.91					1.13	1.53	0.97	0.97	0.24
	1.14	1.01	0.35	1.07	1.34	0.91					1.13	1.53	0.97	0.97	0.24
	1.14	1.01	0.35	1.07	1.34	0.91					1.13	1.53	0.97	0.97	0.24
	1.14	1.01	0.35	1.07	1.34	0.91					1.13	1.53	0.97	0.97	0.24
	1.14	1.01	0.35	1.07	1.34	0.91					1.13	1.53	0.97	0.97	0.24
	1.14	1.01	0.35	1.07	1.34	0.91					1.13	1.53	0.97	0.97	0.24
	1.14	1.01	0.35	1.07	1.35	0.91					1.13	1.53	0.97	0.97	0.24
	1.14	1.01	0.35	1.07	1.34	0.91					1.13	1.53	0.97	0.97	0.24
	1.14	1.01	0.35	1.07	1.35	0.91					1.13	1.53	0.97	0.97	0.24
	1.14	1.01	0.35	1.07	1.34	0.91					1.13	1.53	0.97	0.97	0.24
	1.14	1.01	0.35	1.07	1.35	0.91					1.13	1.53	0.97	0.97	0.24
	1.14	1.01	0.35	1.07	1.34	0.91					1.13	1.53	0.97	0.97	0.24
	1.14	1.01	0.35	1.07	1.34	0.91					1.13	1.53	0.97	0.97	0.24
	1.14	1.01	0.35	1.07	1.34	0.91					1.13	1.53	0.97	0.97	0.24
	1.14	1.01	0.35	1.07	1.34	0.91					1.13	1.53	0.97	0.97	0.24
	1.14	1.01	0.35	1.07	1.34	0.91					1.13	1.53	0.97	0.97	0.24
	1.14	1.01	0.35	1.07	1.34	0.91					1.13	1.53	0.97	0.97	0.24
	1.14	1.01	0.35	1.07	1.34	0.91					1.13	1.53	0.97	0.97	0.24
	1.14	1.01	0.35	1.07	1.34	0.91					1.13	1.53	0.97	0.97	0.24
	1.14	1.01	0.35	1.07	1.34	0.91					1.13	1.53	0.97	0.97	0.24
	1.14	1.01	0.35	1.07	1.34	0.91					1.13	1.53	0.97	0.97	0.24
	1.14	1.01	0.35	1.07	1.34	0.91					1.13	1.53	0.97	0.97	0.24
	1.14	1.01	0.35	1.07	1.34	0.91					1.13	1.53	0.97	0.97	0.24
	1.14	1.01	0.35	1.07	1.34	0.91					1.13	1.53	0.97	0.97	0.24
	1.14	1.01	0.35	1.07	1.34	0.91					1.13	1.53	0.97	0.97	0.24
	1.14	1.01	0.35	1.07	1.34	0.91					1.13	1.53	0.97	0.97	0.24
	1.14	1.01	0.35	1.07	1.34	0.91					1.13	1.53	0.97	0.97	0.24
	1.14	1.01	0.35	1.07	1.34	0.91					1.13	1.53	0.97	0.97	0.24
	1.14	1.01	0.35	1.07	1.34	0.91					1.13	1.53	0.97	0.97	0.24
	1.14	1.01	0.35	1.06	1.34	0.91					1.13	1.53	0.97	0.97	0.24
	1.14	1.01	0.35	1.06	1.34	0.91					1.13	1.53	0.97	0.97	0.24
	1.14	1.01	0.35	1.06	1.34	0.91					1.13	1.53	0.97	0.97	0.24
	1.14	1.01	0.35	1.06	1.34	0.91					1.13	1.53	0.97	0.97	0.24
	1.14	1.01	0.35	1.06	1.34	0.91					1.13	1.53	0.97	0.97	0.24
	1.14	1.01	0.35	1.06	1.34	0.91					1.13	1.53	0.97	0.97	0.24
	1.14	1.01	0.35	1.05	1.34	0.91					1.13	1.53	0.97	0.97	0.24
	1.14	1.01	0.35	1.07	1.34	0.91					1.13	1.53	0.97	0.97	0.24
	1.14	1.03	0.35	1.13	1.34	0.91					1.13	1.53	0.97	0.97	0.24
	1.14	1.07	0.35	1.13	1.37	0.91					1.13	1.53	0.97	0.97	0.24
	1.14	1.08	0.35	1.13	1.37	0.91					1.13	1.53	0.97	0.97	0.24
	1.14	1.08	0.35	1.13	1.37	0.91					1.13	1.53	0.97	0.97	0.24
	1.14	1.08	0.35	1.13	1.37	0.91					1.13	1.53	0.97	0.97	0.24
	1.14	1.08	0.35	1.13	1.37	0.91					1.13	1.53	0.97	0.97	0.24
	1.14	1.08	0.35	1.13	1.37	0.91					1.13	1.53	0.97	0.97	0.24
	1.14	1.08	0.35	1.13	1.47	0.91					1.13	1.53	0.97	0.97	0.24
	1.14	1.08	0.35	1.13	1.5	0.91					1.13	1.53	0.97	0.97	0.24
	1.14	1.08	0.35	1.13	1.5	0.91					1.13	1.53	0.97	0.97	0.24
	1.14	1.08	0.35	1.13	1.5	0.91					1.13	1.53	0.97	0.97	0.24
	1.14	1.08	0.35	1.13	1.5	0.91					1.13	1.53	0.97	0.97	0.24
	1.14	1.08	0.35	1.13	1.5	0.91					1.13	1.53	0.97	0.97	0.24
	1.14	1.08	0.35	1.13	1.5	0.91					1.13	1.53	0.97	0.97	0.24
	1.14	1.08	0.35	1.13	1.5	0.91					1.13	1.53	0.97	0.97	0.24
	1.14	1.08	0.35	1.13	1.5	0.91					1.13	1.53	0.97	0.97	0.24
	1.14	1.08	0.35	1.13	1.5	0.91					1.13	1.53	0.97	0.97	0.24
	1.14	1.08	0.35	1.13	1.5	0.91					1.13	1.53	0.97	0.97	0.24
	1.14	1.08	0.35	1.13	1.5	0.91					1.13	1.53	0.97	1	0.24
	1.14	1.08	0.35	1.13	1.5	0.91					1.13	1.53	0.97	1	0.24
	1.14	1.08	0.35	1.13	1.5	0.91					1.13	1.53	0.97	1.01	0.24
	1.14	1.08	0.35	1.13	1.5	0.91					1.13	1.53	0.97	1.02	0.24
	1.14	1.08	0.35	1.13	1.5	0.91					1.15	1.53	0.97	1.02	0.24
	1.14	1.08	0.35	1.13	1.5	0.91					1.19	1.53	0.97	1.03	0.24
	1.14	1.08	0.35	1.13	1.5	0.91					1.19	1.53	0.97	1.03	0.24
	1.14	1.08	0.35	1.13	1.5	0.91					1.24	1.53	0.97	1.03	0.24
	1.15	1.08	0.35	1.13	1.5	0.91					1.26	1.53	0.97	1.05	0.24
	1.15	1.08	0.35	1.13	1.5	0.91					1.26	1.53	0.97	1.05	0.24
	1.21	1.08	0.35	1.13	1.5	0.91					1.29	1.53	0.97	1.05	0.24
	1.21	1.08	0.35	1.13	1.5	0.91					1.36	1.54	0.97	1.09	0.24
	1.26	1.08	0.35	1.13	1.5	0.91					1.36	1.55	0.97	1.09	0.24
	1.26	1.08	0.35	1.13	1.5	0.91					1.36	1.57	0.97	1.09	0.24
	1.26	1.08	0.35	1.13	1.5	0.91					1.36	1.57	0.97	1.1	0.24
	1.26	1.08	0.35	1.13	1.5	0.91					1.36	1.57	0.97	1.1	0.24
	1.26	1.08	0.35	1.13	1.5	0.91					1.36	1.61	0.97	1.1	0.24
	1.26	1.08	0.35	1.13	1.5	0.91					1.36	1.64	0.97	1.12	0.24
	1.26	1.08	0.35	1.16	1.5	0.91					1.36	1.67	0.97	1.12	0.24
	1.26	1.08	0.35	1.18	1.5	0.91					1.36	1.68	0.98	1.14	0.24
	1.26	1.08	0.35	1.2	1.5	0.91					1.36	1.69	0.98	1.14	0.24
	1.26	1.08	0.35	1.24	1.5	0.91					1.36	1.7	1	1.14	0.24
	1.26	1.08	0.35	1.25	1.5	0.91					1.36	1.7	1.01	1.14	0.24
	1.26	1.08	0.35	1.25	1.5	0.91					1.36	1.72	1.05	1.14	0.24
	1.26	1.08	0.35	1.25	1.5	0.91					1.36	1.72	1.06	1.14	0.24
	1.26	1.08	0.35	1.25	1.5	0.91					1.36	1.72	1.1	1.14	0.24
	1.26	1.08	0.35	1.25	1.5	0.91					1.36	1.72	1.13	1.14	0.24
	1.26	1.08	0.35	1.25	1.5	0.91					1.36	1.72	1.15	1.14	0.24
	1.26	1.08	0.35	1.25	1.5	0.94					1.36	1.72	1.17	1.14	0.24
	1.26	1.08	0.35	1.25	1.5	0.95					1.36	1.72	1.2	1.14	0.24
	1.26	1.08	0.35	1.25	1.5	0.98					1.36	1.72	1.2	1.14	0.24
	1.26	1.08	0.35	1.25	1.5	0.98					1.36	1.72	1.23	1.14	0.24
	1.26	1.08	0.35	1.25	1.5	0.98					1.36	1.72	1.25	1.14	0.24
	1.26	1.08	0.35	1.25	1.5	1.04					1.36	1.72	1.29	1.14	0.24
	1.26	1.08	0.35	1.28	1.5	1.05					1.36	1.72	1.29	1.14	0.24
	1.26	1.08	0.35	1.3	1.5	1.05					1.36	1.72	1.29	1.14	0.24
	1.26	1.08	0.35	1.31	1.5	1.05					1.36	1.72	1.29	1.14	0.24
	1.26	1.08	0.35	1.31	1.5	1.05					1.36	1.72	1.29	1.14	0.24
	1.26	1.08	0.35	1.39	1.5	1.05					1.36	1.72	1.29	1.14	0.24
	1.26	1.08	0.35	1.39	1.5	1.05					1.36	1.72	1.29	1.14	0.24
	1.26	1.08	0.35	1.39	1.5	1.05					1.36	1.72	1.29	1.14	0.24
	1.26	1.08	0.35	1.39	1.5	1.05					1.36	1.72	1.29	1.14	0.24
	1.26	1.08	0.35	1.39	1.5	1.05					1.36	1.72	1.29	1.14	0.25
	1.26	1.08	0.35	1.39	1.5	1.05					1.36	1.72	1.29	1.14	0.26
	1.26	1.08	0.35	1.4	1.5	1.05					1.36	1.72	1.29	1.14	0.26
	1.26	1.08	0.35	1.4	1.5	1.05					1.36	1.72	1.29	1.14	0.26
	1.26	1.08	0.35	1.4	1.5	1.05					1.36	1.72	1.29	1.14	0.3
	1.26	1.08	0.35	1.4	1.5	1.05					1.36	1.74	1.29	1.14	0.3
	1.26	1.08	0.35	1.4	1.5	1.05					1.36	1.74	1.29	1.14	0.3
	1.26	1.08	0.35	1.4	1.5	1.05					1.36	1.74	1.29	1.14	0.3
	1.26	1.08	0.35	1.4	1.5	1.05					1.36	1.74	1.29	1.14	0.36
	1.26	1.08	0.35	1.4	1.5	1.05					1.36	1.74	1.29	1.14	0.38
	1.26	1.08	0.35	1.4	1.5	1.09					1.36	1.74	1.29	1.15	0.39
	1.26	1.08	0.35	1.4	1.5	1.09					1.36	1.78	1.29	1.15	0.39
	1.26	1.08	0.35	1.4	1.5	1.09					1.36	1.78	1.29	1.15	0.39
	1.26	1.08	0.35	1.4	1.5	1.09					1.36	1.86	1.29	1.15	0.43
	1.26	1.08	0.35	1.4	1.5	1.09					1.36	1.89	1.29	1.17	0.43
	1.26	1.08	0.35	1.4	1.5	1.09					1.36	1.9	1.29	1.18	0.43
	1.26	1.08	0.35	1.4	1.5	1.09					1.36	1.92	1.29	1.18	0.43
	1.26	1.08	0.35	1.4	1.5	1.09					1.36	1.92	1.29	1.2	0.44
	1.26	1.08	0.35	1.4	1.5	1.09					1.36	1.92	1.29	1.2	0.45
	1.26	1.08	0.35	1.4	1.5	1.09					1.36	1.99	1.29	1.22	0.47
	1.26	1.08	0.35	1.4	1.5	1.09					1.36	1.99	1.29	1.23	0.5
	1.26	1.08	0.35	1.4	1.5	1.09					1.41	2.02	1.29	1.23	0.5
	1.26	1.08	0.35	1.4	1.5	1.09					1.42	2.02	1.29	1.24	0.5
	1.26	1.08	0.35	1.4	1.5	1.09					1.47	2.04	1.29	1.26	0.5
	1.26	1.08	0.35	1.4	1.5	1.09					1.51	2.04	1.29	1.26	0.5
	1.26	1.08	0.35	1.4	1.5	1.09					1.54	2.08	1.29	1.26	0.5
	1.26	1.08	0.35	1.4	1.5	1.09					1.56	2.11	1.29	1.26	0.5
	1.26	1.08	0.35	1.4	1.5	1.09					1.61	2.11	1.29	1.27	0.5
	1.26	1.08	0.35	1.4	1.5	1.09					1.62	2.11	1.29	1.27	0.51
	1.26	1.08	0.35	1.4	1.5	1.09					1.62	2.11	1.29	1.27	0.51
	1.26	1.08	0.35	1.4	1.5	1.09					1.62	2.14	1.29	1.32	0.51
	1.26	1.08	0.35	1.4	1.5	1.09					1.62	2.14	1.29	1.32	0.51
	1.26	1.08	0.35	1.4	1.5	1.09					1.62	2.14	1.29	1.32	0.51
	1.26	1.08	0.35	1.4	1.5	1.09					1.62	2.14	1.29	1.37	0.51
	1.26	1.08	0.35	1.4	1.5	1.09					1.62	2.14	1.29	1.38	0.53
	1.26	1.08	0.35	1.4	1.5	1.09					1.62	2.14	1.29	1.38	0.53
	1.26	1.08	0.35	1.4	1.5	1.09					1.62	2.14	1.3	1.4	0.56
	1.26	1.08	0.35	1.4	1.5	1.09					1.62	2.14	1.3	1.41	0.6
	1.26	1.08	0.35	1.4	1.5	1.09					1.62	2.14	1.37	1.41	0.61
	1.26	1.12	0.35	1.4	1.5	1.09					1.62	2.14	1.37	1.42	0.64
	1.26	1.13	0.36	1.4	1.5	1.09					1.62	2.14	1.4	1.43	0.63
	1.26	1.14	0.36	1.4	1.5	1.09					1.62	2.14	1.41	1.44	0.63
	1.26	1.14	0.36	1.4	1.5	1.09					1.62	2.14	1.44	1.47	0.63
	1.26	1.21	0.36	1.4	1.5	1.09					1.62	2.14	1.45	1.47	0.63
	1.26	1.23	0.36	1.4	1.5	1.09					1.62	2.14	1.45	1.47	0.63
	1.26	1.23	0.41	1.4	1.5	1.09					1.62	2.14	1.45	1.47	0.63
	1.26	1.23	0.4	1.4	1.5	1.09					1.62	2.14	1.45	1.49	0.63
	1.26	1.23	0.41	1.4	1.5	1.09					1.62	2.14	1.45	1.49	0.63
	1.26	1.23	0.41	1.4	1.5	1.09					1.62	2.14	1.45	1.49	0.64
	1.26	1.23	0.44	1.4	1.5	1.09					1.62	2.14	1.45	1.53	0.66
	1.26	1.23	0.44	1.4	1.5	1.09					1.62	2.14	1.45	1.54	0.65
	1.26	1.23	0.44	1.4	1.5	1.09					1.62	2.14	1.45	1.54	0.7
	1.26	1.24	0.44	1.4	1.51	1.09					1.62	2.14	1.45	1.54	0.7
	1.26	1.24	0.44	1.39	1.51	1.1					1.62	2.14	1.45	1.56	0.72
	1.26	1.24	0.44	1.4	1.5	1.09					1.62	2.14	1.45	1.57	0.72
	1.26	1.24	0.44	1.4	1.51	1.09					1.62	2.14	1.45	1.58	0.74
	1.26	1.24	0.44	1.4	1.51	1.09					1.62	2.14	1.45	1.59	0.77
	1.26	1.24	0.44	1.4	1.51	1.09					1.63	2.14	1.45	1.6	0.77
	1.26	1.24	0.44	1.4	1.51	1.09					1.64	2.14	1.45	1.61	0.77
	1.26	1.24	0.5	1.4	1.51	1.09					1.57	2.14	1.45	1.61	0.77
	1.26	1.24	0.45	1.4	1.51	1.09					1.7	2.14	1.45	1.61	0.77
	1.26	1.24	0.48	1.4	1.51	1.09					1.73	2.14	1.45	1.61	0.77
	1.26	1.24	0.47	1.4	1.51	1.09					1.77	2.14	1.47	1.61	0.77
	1.26	1.24	0.47	1.4	1.51	1.09					1.81	2.14	1.47	1.66	0.77
	1.26	1.24	0.6	1.4	1.51	1.09					1.83	2.14	1.51	1.66	0.77
	1.26	1.24	0.62	1.4	1.51	1.09					1.87	2.14	1.52	1.65	0.77
	1.26	1.24	0.67	1.4	1.51	1.09					1.87	2.14	1.54	1.65	0.77
	1.26	1.24	0.73	1.4	1.51	1.09					1.87	2.14	1.56	1.65	0.77
	1.26	1.24	0.73	1.4	1.51	1.09					1.87	2.14	1.59	1.65	0.77
	1.26	1.24	0.73	1.4	1.51	1.09					1.87	2.14	1.6	1.65	0.77
	1.26	1.24	0.73	1.4	1.51	1.09					1.87	2.22	1.6	1.65	0.77
	1.26	1.25	0.73	1.4	1.51	1.09					1.87	2.22	1.65	1.7	0.77
	1.26	1.25	0.73	1.4	1.51	1.09					1.87	2.22	1.69	1.72	0.77
	1.26	1.25	0.73	1.4	1.51	1.09					1.87	2.24	1.71	1.72	0.77
	1.26	1.25	0.73	1.4	1.51	1.09					1.87	2.24	1.71	1.72	0.77
	1.26	1.25	0.73	1.4	1.51	1.09					1.87	2.27	1.74	1.74	0.77
	1.26	1.25	0.73	1.4	1.51	1.09					1.87	2.27	1.74	1.74	0.77
	1.26	1.26	0.73	1.4	1.51	1.12					1.87	2.28	1.74	1.79	0.77
	1.26	1.26	0.73	1.4	1.51	1.13					1.87	2.28	1.74	1.79	0.77
	1.26	1.26	0.73	1.4	1.51	1.13					1.87	2.28	1.74	1.81	0.77
	1.26	1.26	0.73	1.4	1.51	1.13					1.87	2.28	1.74	1.82	0.77
	1.26	1.26	0.73	1.4	1.51	1.13					1.9	2.28	1.74	1.83	0.77
	1.27	1.26	0.73	1.4	1.51	1.17					1.95	2.28	1.74	1.84	0.77
	1.33	1.26	0.74	1.4	1.51	1.18					1.95	2.28	1.74	1.84	0.77
	1.36	1.26	0.74	1.4	1.51	1.18					1.95	2.28	1.74	1.84	0.77
	1.36	1.26	0.74	1.4	1.51	1.18					1.95	2.28	1.74	1.86	0.77
	1.36	1.26	0.74	1.4	1.51	1.18					1.95	2.28	1.74	1.86	0.77
	1.36	1.26	0.74	1.4	1.51	1.25					1.95	2.28	1.74	1.88	0.77
	1.36	1.26	0.74	1.4	1.51	1.25					1.95	2.28	1.74	1.88	0.78
	1.36	1.26	0.74	1.4	1.51	1.25					1.95	2.28	1.74	1.88	0.78
	1.36	1.26	0.74	1.4	1.51	1.25					1.95	2.29	1.74	1.89	0.78
	1.36	1.26	0.74	1.4	1.51	1.25					1.95	2.29	1.77	1.91	0.83
	1.36	1.26	0.74	1.4	1.51	1.26					1.95	2.3	1.8	1.93	0.83
	1.36	1.26	0.74	1.4	1.51	1.26					2.04	2.3	1.81	1.94	0.84
	1.37	1.26	0.74	1.4	1.51	1.26					2.08	2.3	1.82	1.96	0.84
	1.37	1.27	0.74	1.4	1.51	1.26					2.09	2.35	1.84	1.97	0.89
	1.37	1.27	0.74	1.4	1.51	1.26					2.09	2.35	1.84	1.97	0.9
	1.37	1.27	0.74	1.4	1.51	1.26					2.3	2.35	1.87	1.97	0.9
	1.39	1.32	0.74	1.4	1.51	1.26					2.3	2.35	1.87	2	0.91
	1.4	1.33	0.74	1.4	1.51	1.26					2.3	2.35	1.87	2	0.92
	1.4	1.33	0.74	1.4	1.51	1.29					2.3	2.37	1.87	2	0.93
	1.43	1.33	0.74	1.4	1.51	1.29					2.3	2.43	1.87	2	0.94
	1.43	1.33	0.74	1.4	1.51	1.29					2.3	2.43	1.87	2	0.94
	1.43	1.33	0.74	1.42	1.51	1.29					2.3	2.45	1.87	2	0.94
	1.43	1.33	0.74	1.42	1.51	1.29					2.3	2.45	1.88	2	0.94
	1.43	1.33	0.74	1.42	1.51	1.29					2.3	2.5	1.88	2	0.98
	1.43	1.33	0.74	1.47	1.51	1.29					2.3	2.52	1.88	2	0.98
	1.43	1.33	0.74	1.47	1.51	1.29					2.3	2.53	1.91	2.01	0.98
	1.43	1.33	0.74	1.47	1.51	1.29					2.3	2.53	1.92	2.02	0.98
	1.43	1.33	0.74	1.47	1.51	1.29					2.3	2.53	1.94	2.02	1.02
	1.43	1.33	0.74	1.47	1.51	1.29					2.3	2.57	1.94	2.02	1.02
	1.43	1.33	0.74	1.63	1.51	1.29					2.3	2.57	1.99	2.05	1.02
	1.43	1.33	0.74	1.63	1.51	1.31					2.3	2.57	1.99	2.06	1.02
	1.43	1.33	0.74	1.63	1.51	1.32					2.3	2.69	2.01	2.07	1.02
	1.43	1.36	0.74	1.63	1.51	1.35					2.3	2.61	2.03	2.08	1.02
	1.43	1.36	0.74	1.63	1.51	1.35					2.3	2.61	2.06	2.09	1.02
	1.45	1.36	0.74	1.63	1.51	1.36					2.3	2.61	2.07	2.1	1.02
	1.48	1.36	0.74	1.63	1.51	1.36					2.3	2.61	2.08	2.1	1.02
	1.48	1.36	0.74	1.63	1.51	1.36					2.3	2.61	2.08	2.1	1.02
	1.48	1.36	0.74	1.63	1.51	1.36					2.3	2.61	2.08	2.1	1.02
	1.48	1.36	0.74	1.63	1.51	1.36					2.3	2.61	2.08	2.1	1.02
	1.48	1.36	0.74	1.63	1.51	1.36					2.3	2.61	2.09	2.12	1.02
	1.49	1.36	0.74	1.63	1.51	1.36					2.3	2.61	2.09	2.12	1.02
	1.49	1.36	0.74	1.63	1.51	1.36					2.3	2.61	2.09	2.12	1.11
	1.49	1.36	0.74	1.63	1.51	1.36					2.3	2.61	2.09	2.12	1.09
	1.49	1.36	0.74	1.63	1.51	1.36					2.3	2.61	2.09	2.12	1.09
	1.49	1.36	0.74	1.63	1.51	1.36					2.3	2.61	2.09	2.13	1.09
	1.49	1.36	0.74	1.63	1.51	1.36					2.3	2.61	2.09	2.13	1.1
	1.49	1.36	0.74	1.63	1.51	1.36					2.3	2.61	2.09	2.13	1.1
	1.49	1.36	0.74	1.63	1.51	1.36					2.3	2.61	2.09	2.13	1.1
	1.49	1.36	0.74	1.63	1.51	1.36					2.3	2.61	2.09	2.13	1.1
	1.49	1.36	0.74	1.63	1.63	1.43					2.3	2.61	2.09	2.13	1.1
	1.49	1.36	0.74	1.63	1.63	1.44					2.3	2.61	2.09	2.13	1.1
	1.49	1.36	0.74	1.63	1.63	1.44					2.3	2.61	2.17	2.13	1.1
	1.49	1.36	0.74	1.63	1.74	1.45					2.3	2.61	2.18	2.13	1.1
	1.49	1.36	0.74	1.63	1.74	1.45					2.3	2.61	2.21	2.13	1.1
	1.49	1.36	0.74	1.64	1.74	1.45					2.3	2.61	2.24	2.13	1.1
	1.49	1.36	0.74	1.64	1.74	1.49					2.34	2.61	2.25	2.13	1.1
	1.49	1.36	0.74	1.68	1.74	1.49					2.34	2.61	2.26	2.13	1.1
	1.49	1.36	0.74	1.68	1.74	1.49					2.34	2.61	2.26	2.13	1.1
	1.49	1.36	0.74	1.68	1.74	1.49					2.38	2.61	2.31	2.13	1.1
	1.49	1.36	0.74	1.68	1.74	1.49					2.4	2.63	2.33	2.13	1.1
	1.49	1.36	0.74	1.68	1.74	1.52					2.4	2.63	2.33	2.13	1.11
	1.49	1.36	0.74	1.74	1.74	1.52					2.4	2.63	2.33	2.13	1.11
	1.49	1.36	0.74	1.76	1.74	1.52					2.45	2.63	2.33	2.13	1.11
	1.49	1.36	0.74	1.78	1.74	1.53					2.45	2.65	2.33	2.13	1.13
	1.49	1.36	0.74	1.78	1.74	1.53					2.45	2.65	2.33	2.14	1.15
	1.49	1.36	0.74	1.85	1.74	1.53					2.45	2.65	2.33	2.16	1.15
	1.49	1.36	0.74	1.87	1.74	1.53					2.45	2.65	2.33	2.17	1.16
	1.49	1.36	0.74	1.91	1.74	1.53					2.45	2.65	2.34	2.19	1.16
	1.49	1.36	0.74	1.91	1.74	1.53					2.45	2.72	2.38	2.2	1.16
	1.49	1.36	0.74	1.91	1.74	1.53					2.45	2.72	2.4	2.2	1.16
	1.49	1.36	0.74	1.91	1.74	1.53					2.45	2.74	2.43	2.2	1.16
	1.49	1.36	0.74	1.91	1.74	1.53					2.45	2.74	2.48	2.22	1.16
	1.49	1.36	0.74	1.91	1.74	1.53					2.45	2.74	2.48	2.25	1.16
	1.49	1.36	0.75	1.91	1.74	1.53					2.46	2.77	2.48	2.27	1.28
	1.49	1.36	0.75	1.91	1.83	1.53					2.47	2.77	2.48	2.26	1.28
	1.49	1.36	0.8	1.93	1.83	1.53					2.5	2.79	2.48	2.29	1.28
	1.49	1.36	0.82	1.99	1.84	1.53					2.5	2.79	2.48	2.31	1.32
	1.49	1.36	0.82	2	1.84	1.53					2.56	2.81	2.5	2.33	1.32
	1.49	1.36	0.87	2	1.84	1.53					2.56	2.81	2.5	2.35	1.36
	1.49	1.36	0.87	2.06	1.88	1.53					2.57	2.82	2.5	2.36	1.36
	1.49	1.36	0.87	2.06	1.88	1.53					2.57	2.82	2.5	2.37	1.36
	1.49	1.36	0.86	2.06	1.88	1.53					2.57	2.82	2.5	2.38	1.43
	1.49	1.36	0.88	2.06	1.88	1.53					2.57	2.82	2.5	2.39	1.44
	1.49	1.36	0.88	2.06	1.88	1.53					2.57	2.82	2.5	2.4	1.45
	1.49	1.36	0.88	2.06	1.88	1.53					2.57	2.82	2.5	2.4	1.45
	1.49	1.36	0.88	2.06	1.88	1.53					2.57	2.82	2.5	2.4	1.45
	1.49	1.36	0.88	2.06	1.88	1.53					2.57	2.82	2.5	2.4	1.45
	1.49	1.36	0.88	2.06	1.88	1.53					2.57	2.82	2.5	2.4	1.45
	1.49	1.36	0.88	2.06	1.93	1.53					2.57	2.82	2.53	2.41	1.45
	1.49	1.36	0.88	2.06	1.93	1.57					2.57	2.82	2.54	2.41	1.5
	1.49	1.36	0.88	2.06	1.93	1.57					2.57	2.82	2.56	2.42	1.5
	1.49	1.36	0.88	2.06	1.93	1.57					2.57	2.83	2.59	2.42	1.51
	1.49	1.36	0.88	2.06	1.93	1.57					2.57	2.83	2.59	2.43	1.51
	1.49	1.36	0.88	2.06	1.94	1.57					2.57	2.83	2.59	2.44	1.54
	1.49	1.36	0.88	2.06	1.94	1.57					2.57	2.84	2.66	2.46	1.54
	1.49	1.36	0.88	2.06	1.94	1.57					2.57	2.84	2.68	2.47	1.57
	1.49	1.36	0.88	2.06	1.94	1.57					2.57	2.84	2.71	2.49	1.57
	1.49	1.36	0.88	2.06	1.94	1.61					2.57	2.84	2.74	2.5	1.57
	1.49	1.36	0.88	2.06	1.94	1.61					2.57	2.84	2.75	2.51	1.57
	1.49	1.36	0.88	2.06	1.94	1.61					2.57	2.86	2.75	2.52	1.57
	1.49	1.36	0.88	2.06	1.94	1.61					2.57	2.86	2.75	2.52	1.66
	1.49	1.36	0.88	2.06	1.94	1.61					2.57	2.86	2.75	2.54	1.69
	1.49	1.36	0.88	2.06	1.94	1.61					2.57	2.88	2.75	2.56	1.7
	1.49	1.36	0.88	2.06	1.94	1.62					2.57	2.88	2.75	2.56	1.7
	1.49	1.36	0.88	2.06	1.94	1.62					2.57	2.9	2.75	2.56	1.7
	1.49	1.36	0.88	2.06	1.94	1.62					2.57	2.9	2.75	2.56	1.7
	1.49	1.36	0.88	2.06	1.94	1.62					2.58	2.9	2.75	2.57	1.7
	1.55	1.36	0.88	2.06	1.94	1.62					2.6	2.99	2.75	2.57	1.7
	1.59	1.36	0.88	2.06	1.94	1.62					2.6	2.99	2.75	2.58	1.7
	1.63	1.36	0.88	2.06	1.94	1.62					2.64	3	2.75	2.58	1.7
	1.66	1.36	0.88	2.06	1.94	1.62					2.66	3.02	2.75	2.59	1.7
	1.66	1.36	0.88	2.06	1.94	1.62					2.66	3.04	2.75	2.59	1.7
	1.72	1.36	0.88	2.06	1.94	1.62					2.66	3.03	2.75	2.59	1.71
	1.72	1.36	0.88	2.06	1.94	1.62					2.66	3.03	2.75	2.59	1.71
	1.73	1.36	0.88	2.06	1.94	1.62					2.76	3.03	2.75	2.59	1.71
	1.73	1.36	0.88	2.06	1.94	1.62					2.79	3.1	2.76	2.62	1.72
	1.73	1.36	0.88	2.06	1.94	1.62					2.79	3.1	2.76	2.63	1.72
	1.73	1.36	0.88	2.06	1.94	1.62					2.79	3.1	2.81	2.65	1.72
	1.73	1.36	0.88	2.06	1.94	1.62					2.79	3.1	2.86	2.65	1.72
	1.73	1.36	0.88	2.06	1.94	1.62					2.79	3.1	2.88	2.66	1.79
	1.73	1.36	0.88	2.06	1.94	1.62					2.79	3.13	2.91	2.66	1.79
	1.73	1.38	0.88	2.06	1.94	1.62					2.79	3.13	2.92	2.69	1.85
	1.73	1.41	0.88	2.06	1.94	1.62					2.79	3.13	2.96	2.7	1.85
	1.73	1.43	0.88	2.11	1.94	1.62					2.79	3.13	3.01	2.7	1.85
	1.73	1.46	0.88	2.11	1.94	1.62					2.79	3.18	3.01	2.7	1.85
	1.73	1.48	0.88	2.11	1.94	1.62					2.79	3.18	3.01	2.7	1.85
	1.73	1.49	0.88	2.11	1.94	1.62					2.79	3.21	3.01	2.7	1.91
	1.73	1.49	0.88	2.21	1.94	1.62					2.79	3.21	3.01	2.7	1.91
	1.73	1.49	0.88	2.22	1.94	1.62					2.79	3.21	3.01	2.7	1.91
	1.73	1.49	0.89	2.22	1.94	1.62					2.79	3.21	3.01	2.7	1.91
	1.73	1.49	0.92	2.22	1.94	1.62					2.79	3.28	3.01	2.7	1.91
	1.73	1.49	0.96	2.23	1.94	1.62					2.82	3.29	3.01	2.7	1.91
	1.73	1.49	0.96	2.23	1.94	1.62					2.82	3.29	3.01	2.7	1.91
	1.73	1.49	0.96	2.23	1.94	1.62					2.82	3.3	3.01	2.7	1.91
	1.73	1.49	0.96	2.23	1.95	1.62					2.87	3.3	3.01	2.7	1.91
	1.73	1.49	0.96	2.23	1.94	1.62					2.87	3.33	3.02	2.7	1.91
	1.73	1.49	0.96	2.23	1.94	1.62					2.88	3.35	3.02	2.7	1.91
	1.73	1.49	0.96	2.23	1.95	1.62					2.88	3.35	3.07	2.7	1.91
	1.73	1.49	0.96	2.23	1.94	1.62					2.88	3.38	3.1	2.7	1.91
	1.73	1.49	0.96	2.23	1.94	1.62					2.88	3.38	3.12	2.7	1.91
	1.73	1.49	0.96	2.23	1.94	1.62					2.88	3.38	3.12	2.7	1.91
	1.73	1.49	0.96	2.23	1.94	1.62					2.88	3.38	3.18	2.7	1.91
	1.73	1.49	0.96	2.23	2.08	1.62					2.88	3.42	3.21	2.7	1.91
	1.73	1.49	0.96	2.23	2.07	1.62					2.88	3.44	3.24	2.7	1.91
	1.73	1.49	0.96	2.23	2.07	1.62					2.88	3.46	3.24	2.7	1.91
	1.73	1.49	0.96	2.23	2.07	1.62					2.88	3.46	3.24	2.7	1.91
	1.73	1.49	0.96	2.23	2.07	1.62					2.88	3.46	3.24	2.7	1.91
	1.75	1.49	0.96	2.23	2.07	1.62					2.88	3.46	3.24	2.7	1.91
	1.77	1.49	0.96	2.23	2.07	1.62					2.88	3.46	3.24	2.71	1.91
	1.78	1.49	0.96	2.23	2.07	1.62					2.88	3.46	3.24	2.71	1.91
	1.78	1.49	0.96	2.23	2.07	1.62					2.88	3.46	3.24	2.72	1.91
	1.78	1.49	0.96	2.23	2.07	1.62					2.88	3.46	3.24	2.72	1.91
	1.78	1.49	0.96	2.23	2.07	1.62					2.88	3.46	3.24	2.72	1.91
	1.78	1.49	0.96	2.23	2.07	1.62					2.88	3.47	3.24	2.76	1.91
	1.78	1.49	0.96	2.24	2.07	1.62					2.89	3.48	3.24	2.76	1.91
	1.78	1.49	0.96	2.24	2.07	1.62					2.93	3.52	3.24	2.77	1.91
	1.78	1.49	1.06	2.26	2.07	1.62					2.93	3.52	3.24	2.78	1.91
	1.78	1.49	1.06	2.28	2.07	1.62					2.93	3.53	3.24	2.78	1.91
	1.78	1.49	1.06	2.3	2.07	1.62					2.93	3.53	3.24	2.81	1.91
	1.78	1.49	1.06	2.35	2.07	1.62					3.06	3.57	3.24	2.81	1.91
	1.78	1.49	1.06	2.37	2.07	1.62					3.08	3.57	3.24	2.82	1.91
	1.78	1.49	1.06	2.38	2.07	1.62					3.08	3.59	3.24	2.83	1.91
	1.78	1.49	1.06	2.47	2.07	1.62					3.08	3.61	3.24	2.84	1.91
	1.78	1.49	1.06	2.48	2.07	1.62					3.08	3.65	3.24	2.85	1.91
	1.78	1.49	1.06	2.48	2.07	1.65					3.08	3.66	3.24	2.85	1.91
	1.78	1.49	1.17	2.48	2.07	1.7					3.08	3.66	3.24	2.85	1.91
	1.81	1.49	1.17	2.48	2.07	1.7					3.08	3.66	3.24	2.87	1.91
	1.81	1.49	1.17	2.48	2.07	1.7					3.08	3.66	3.24	2.87	1.91
	1.81	1.49	1.17	2.48	2.07	1.71					3.08	3.66	3.24	2.87	1.91
	1.81	1.49	1.17	2.48	2.07	1.71					3.08	3.66	3.24	2.87	1.91
	1.91	1.49	1.17	2.48	2.07	1.71					3.08	3.66	3.24	2.87	1.91
	1.94	1.49	1.17	2.48	2.07	1.72					3.08	3.66	3.24	2.89	1.91
	1.94	1.49	1.17	2.48	2.07	1.74					3.08	3.66	3.24	2.89	1.91
	1.94	1.61	1.17	2.48	2.07	1.74					3.08	3.66	3.24	2.89	1.91
	1.94	1.63	1.17	2.48	2.07	1.74					3.08	3.66	3.24	2.91	1.91
	1.94	1.63	1.17	2.48	2.07	1.74					3.08	3.66	3.24	2.91	1.91
	1.94	1.63	1.17	2.48	2.07	1.74					3.08	3.66	3.24	2.92	1.91
	1.94	1.63	1.17	2.48	2.07	1.74					3.08	3.66	3.24	2.92	1.91
	1.94	1.63	1.17	2.48	2.07	1.74					3.08	3.66	3.24	2.96	1.91
	1.94	1.63	1.17	2.48	2.07	1.74					3.08	3.66	3.24	2.96	1.91
	1.94	1.63	1.17	2.48	2.07	1.74					3.08	3.66	3.24	2.96	1.91
	1.94	1.63	1.21	2.48	2.07	1.74					3.08	3.66	3.24	2.96	1.91
	1.94	1.63	1.21	2.48	2.07	1.74					3.08	3.66	3.24	2.96	1.91
	1.94	1.63	1.21	2.48	2.07	1.74					3.08	3.66	3.24	2.96	1.91
	1.94	1.63	1.21	2.48	2.07	1.74					3.08	3.66	3.24	2.97	1.91
	1.94	1.63	1.21	2.48	2.07	1.74					3.08	3.66	3.24	2.97	1.91
	1.94	1.63	1.21	2.48	2.07	1.74					3.08	3.66	3.24	2.98	1.91
	1.94	1.63	1.21	2.48	2.07	1.74					3.08	3.66	3.24	2.98	1.91
	1.94	1.63	1.21	2.48	2.07	1.74					3.08	3.66	3.24	2.98	1.91
	1.94	1.63	1.21	2.48	2.07	1.74					3.08	3.66	3.24	2.99	1.91
	1.94	1.63	1.24	2.48	2.07	1.74					3.08	3.66	3.24	3	1.91
	1.94	1.63	1.24	2.48	2.07	1.74					3.08	3.66	3.24	3	1.91
	1.94	1.63	1.26	2.48	2.07	1.74					3.08	3.66	3.24	3.02	1.91
	1.94	1.63	1.26	2.48	2.07	1.74					3.08	3.66	3.24	3.02	1.91
	1.94	1.63	1.26	2.48	2.07	1.77					3.08	3.66	3.26	3.02	1.91
	1.96	1.63	1.26	2.48	2.07	1.77					3.08	3.66	3.3	3.02	1.91
	1.96	1.63	1.26	2.48	2.07	1.77					3.08	3.66	3.31	3.02	1.91
	1.97	1.63	1.26	2.48	2.07	1.77					3.08	3.66	3.34	3.02	1.91
	1.97	1.71	1.26	2.49	2.07	1.78					3.08	3.66	3.36	3.02	1.91
	1.97	1.73	1.26	2.55	2.08	1.78					3.08	3.66	3.36	3.02	1.91
	1.97	1.76	1.26	2.55	2.07	1.79					3.08	3.66	3.36	3.02	1.91
	1.97	1.76	1.26	2.55	2.07	1.79					3.08	3.66	3.36	3.02	1.91
	1.97	1.76	1.26	2.85	2.08	1.79					3.08	3.66	3.36	3.02	1.91
	1.97	1.76	1.26	2.85	2.07	1.8					3.08	3.66	3.36	3.02	1.91
	1.97	1.76	1.26	2.85	2.08	1.79					3.08	3.66	3.36	3.02	1.91
	1.97	1.76	1.26	2.85	2.08	1.79					3.08	3.66	3.36	3.02	1.91
	1.97	1.76	1.26	2.85	2.08	1.79					3.08	3.66	3.36	3.02	1.91
	1.97	1.76	1.26	2.85	2.07	1.78					3.08	3.66	3.36	3.02	1.91
	1.96	1.76	1.26	2.85	2.08	1.81					3.08	3.66	3.36	3.02	1.95
	1.96	1.76	1.26	2.85	2.08	1.81					3.08	3.66	3.36	3.02	1.95
	1.97	1.76	1.26	2.85	2.08	1.81					3.08	3.66	3.36	3.07	1.95
	1.97	1.76	1.26	2.85	2.08	1.81					3.08	3.66	3.36	3.09	1.95
	1.97	1.76	1.26	2.85	2.08	1.81					3.08	3.66	3.36	3.09	1.95
	1.97	1.76	1.26	2.85	2.07	1.81					3.08	3.66	3.36	3.09	2.03
	1.97	1.76	1.26	2.85	2.08	1.81					3.08	3.66	3.36	3.09	2.03
	1.97	1.76	1.28	2.85	2.08	1.81					3.08	3.66	3.36	3.09	2.04
	2	1.76	1.28	2.85	2.08	1.81					3.08	3.66	3.36	3.09	2.04
	2	1.76	1.28	2.85	2.08	1.81					3.08	3.66	3.36	3.09	2.04
	2	1.76	1.28	2.85	2.08	1.81					3.08	3.66	3.36	3.09	2.04
	2	1.76	1.3	2.85	2.07	1.81					3.08	3.66	3.36	3.09	2.09
	2	1.76	1.3	2.85	2.08	1.81					3.08	3.66	3.36	3.09	2.09
	2	1.76	1.3	2.85	2.08	1.81					3.08	3.66	3.36	3.09	2.09
	2	1.76	1.3	2.86	2.07	1.81					3.08	3.66	3.36	3.09	2.09
	2	1.76	1.3	2.86	2.08	1.81					3.08	3.66	3.36	3.09	2.09
	2	1.76	1.3	2.86	2.09	1.81					3.08	3.66	3.36	3.09	2.09
	2	1.76	1.3	2.86	2.09	1.81					3.08	3.66	3.36	3.09	2.09
	2.11	1.76	1.3	2.86	2.13	1.81					3.08	3.66	3.36	3.09	2.09
	2.13	1.76	1.3	3.46	2.13	1.81					3.08	3.66	3.36	3.09	2.09
	2.13	1.77	1.3	3.46	2.13	1.81					3.08	3.66	3.36	3.09	2.09
	2.15	1.79	1.3	3.46	2.13	1.81					3.08	3.66	3.36	3.09	2.1
	2.15	1.86	1.3	3.55	2.13	1.81					3.08	3.66	3.36	3.09	2.14
	2.15	1.86	1.3	3.54	2.21	1.81					3.08	3.66	3.36	3.09	2.18
	2.16	1.86	1.3	3.59	2.21	1.81					3.08	3.66	3.36	3.09	2.19
	2.17	1.86	1.3	3.59	2.22	1.81					3.08	3.66	3.36	3.09	2.19
	2.17	1.86	1.3	3.59	2.24	1.81					3.08	3.66	3.36	3.09	2.19
	2.19	1.86	1.3	3.59	2.24	1.81					3.08	3.66	3.36	3.09	2.27
	2.22	1.86	1.3	3.63	2.24	1.81					3.08	3.66	3.36	3.09	2.29
	2.22	1.91	1.3	3.63	2.24	1.81					3.08	3.66	3.36	3.09	2.29
	2.22	1.91	1.3	3.63	2.24	1.81					3.08	3.66	3.36	3.09	2.34
	2.22	1.99	1.3	3.63	2.24	1.81					3.08	3.66	3.36	3.09	2.34
	2.22	2	1.3	3.64	2.24	1.81					3.08	3.66	3.36	3.09	2.34
	2.22	2	1.3	3.68	2.24	1.82					3.08	3.66	3.36	3.09	2.34
	2.22	2	1.3	3.69	2.24	1.82					3.08	3.66	3.36	3.09	2.34
	2.22	2	1.3	3.69	2.24	1.87					3.08	3.66	3.36	3.09	2.34
	2.22	2	1.3	3.95	2.24	1.88					3.08	3.66	3.36	3.1	2.35
	2.22	2	1.3	3.96	2.24	1.88					3.08	3.66	3.36	3.1	2.35
	2.22	2	1.3	3.96	2.24	1.88					3.08	3.66	3.36	3.1	2.4
	2.22	2	1.3	3.97	2.24	1.88					3.08	3.66	3.36	3.1	2.42
	2.22	2	1.3	3.97	2.24	1.88					3.08	3.66	3.36	3.1	2.42
	2.22	2	1.3	3.97	2.24	1.88					3.08	3.66	3.36	3.1	2.46
	2.22	2	1.3	3.97	2.24	1.88					3.08	3.66	3.36	3.1	2.46
	2.22	2	1.3	3.97	2.24	1.88					3.08	3.66	3.36	3.1	2.46
	2.22	2	1.3	3.97	2.24	1.88					3.08	3.66	3.36	3.1	2.49
	2.22	2	1.3	3.97	2.24	1.88					3.08	3.66	3.36	3.1	2.49
	2.22	2	1.3	3.97	2.24	1.88					3.08	3.66	3.36	3.1	2.54
	2.22	2	1.3	3.97	2.24	1.88					3.08	3.66	3.36	3.1	2.54
	2.22	2	1.3	3.97	2.25	1.88					3.08	3.66	3.36	3.1	2.54
	2.22	2	1.3	3.97	2.25	1.88					3.08	3.66	3.36	3.1	2.62
	2.22	2	1.3	3.97	2.25	1.88					3.08	3.66	3.36	3.1	2.65
	2.22	2	1.3	3.97	2.25	1.88					3.08	3.66	3.55	3.1	2.65
	2.22	2	1.3	3.97	2.25	1.88					3.08	3.66	3.55	3.1	2.65
	2.22	2	1.31	3.97	2.25	1.88					3.08	3.66	3.55	3.1	2.65
	2.22	2	1.31	3.97	2.25	1.88					3.08	3.66	3.55	3.1	2.65
	2.22	2	1.31	3.97	2.25	1.88					3.08	3.66	3.55	3.1	2.65
	2.22	2	1.31	3.97	2.25	1.88					3.08	3.66	3.55	3.1	2.65
	2.22	2	1.31	3.97	2.25	1.88					3.08	3.66	3.55	3.1	2.65
	2.22	2	1.31	3.97	2.25	1.88					3.08	3.66	3.55	3.1	2.65
	2.22	2	1.31	3.97	2.25	1.88					3.08	3.66	3.55	3.1	2.65
	2.22	2	1.31	3.97	2.25	1.88					3.08	3.66	3.55	3.1	2.65
	2.22	2	1.31	3.97	2.25	1.88					3.08	3.66	3.55	3.1	2.65
	2.22	2	1.31	3.97	2.25	1.88					3.08	3.66	3.55	3.1	2.65
	2.22	2	1.31	3.97	2.25	1.88					3.08	3.66	3.55	3.1	2.65
	2.26	2	1.31	3.97	2.25	1.88					3.08	3.66	3.55	3.1	2.65
	2.29	2	1.31	3.97	2.25	1.88					3.08	3.66	3.55	3.1	2.65
	2.29	2	1.31	3.97	2.25	1.88					3.08	3.66	3.55	3.1	2.65
	2.29	2	1.31	3.97	2.25	1.88					3.08	3.66	3.55	3.1	2.65
	2.29	2	1.31	3.97	2.25	1.96					3.08	3.66	3.55	3.1	2.65
	2.29	2	1.31	3.97	2.25	1.96					3.08	3.66	3.55	3.1	2.65
	2.29	2	1.31	3.97	2.25	1.96					3.08	3.66	3.55	3.1	2.65
	2.29	2	1.31	3.97	2.25	1.97					3.08	3.66	3.55	3.1	2.65
	2.29	2	1.31	3.97	2.25	1.97					3.08	3.66	3.57	3.1	2.74
	2.29	2	1.31	3.97	2.25	1.97					3.08	3.66	3.58	3.1	2.74
	2.29	2	1.31	3.97	2.25	1.97					3.08	3.66	3.6	3.1	2.79
	2.29	2	1.31	3.97	2.25	1.97					3.08	3.66	3.62	3.12	2.81
	2.29	2	1.31	3.97	2.25	1.97					3.08	3.66	3.62	3.12	2.81
	2.29	2	1.31	3.97	2.25	1.97					3.08	3.66	3.67	3.12	2.83
	2.29	2	1.31	3.97	2.25	1.97					3.08	3.66	3.67	3.12	2.83
	2.29	2	1.31	3.97	2.25	1.97					3.08	3.66	3.67	3.12	2.88
	2.29	2	1.31	3.97	2.25	2.03					3.08	3.66	3.67	3.12	2.92
	2.29	2	1.31	3.97	2.25	2.03					3.08	3.7	3.67	3.12	2.92
	2.29	2	1.31	3.97	2.25	2.03					3.08	3.72	3.67	3.12	2.94
	2.29	2	1.31	3.97	2.25	2.03					3.08	3.72	3.67	3.13	2.94
	2.29	2	1.31	3.97	2.25	2.03					3.08	3.72	3.67	3.13	2.94
	2.29	2	1.31	3.97	2.25	2.04					3.08	3.78	3.67	3.13	2.94
	2.3	2	1.31	4.03	2.25	2.13					3.08	3.78	3.67	3.13	2.94
	2.3	2	1.31	4.05	2.25	2.13					3.08	3.78	3.67	3.13	2.94
	2.3	2	1.31	4.08	2.25	2.13					3.08	3.78	3.67	3.13	2.94
	2.31	2	1.31	4.07	2.25	2.14					3.08	3.84	3.67	3.13	2.94
	2.31	2	1.31	4.07	2.25	2.13					3.08	3.84	3.67	3.15	2.94
	2.38	2	1.31	4.13	2.25	2.17					3.08	3.84	3.67	3.16	2.94
	2.43	2	1.31	4.16	2.25	2.17					3.08	3.88	3.67	3.16	2.94
	2.43	2	1.31	4.17	2.25	2.18					3.08	3.88	3.67	3.16	2.94
	2.54	2	1.31	4.17	2.25	2.19					3.08	3.93	3.67	3.16	2.94
	2.54	2.04	1.31	4.17	2.25	2.18					3.08	3.93	3.67	3.16	2.94
	2.54	2.04	1.31	4.22	2.25	2.19					3.08	3.93	3.67	3.22	2.94
	2.54	2.04	1.31	4.22	2.25	2.18					3.08	3.93	3.67	3.23	2.94
	2.54	2.04	1.31	4.24	2.25	2.2					3.08	3.93	3.67	3.23	2.94
	2.54	2.04	1.31	4.24	2.25	2.2					3.08	3.97	3.67	3.24	3
	2.54	2.04	1.33	4.32	2.25	2.2					3.08	3.97	3.67	3.24	3
	2.54	2.04	1.36	4.36	2.25	2.23					3.08	4.03	3.67	3.26	2.97
	2.54	2.04	1.4	4.36	2.25	2.23					3.08	4.04	3.67	3.26	2.97
	2.54	2.04	1.42	4.37	2.25	2.23					3.08	4.04	3.67	3.27	2.99
	2.54	2.04	1.44	4.36	2.25	2.23					3.08	4.05	3.67	3.27	2.99
	2.54	2.04	1.51	4.36	2.25	2.23					3.08	4.05	3.67	3.27	3.03
	2.54	2.04	1.54	4.37	2.25	2.24					3.08	4.08	3.67	3.27	3.07
	2.56	2.04	1.6	4.36	2.25	2.24					3.08	4.08	3.67	3.27	3.08
	2.62	2.04	1.61	4.36	2.25	2.24					3.08	4.08	3.67	3.29	3.08
	2.62	2.04	1.61	4.36	2.25	2.24					3.08	4.08	3.67	3.3	3.11
	2.62	2.04	1.61	4.36	2.25	2.25					3.08	4.08	3.67	3.3	3.11
	2.62	2.04	1.61	4.35	2.25	2.25					3.08	4.09	3.67	3.3	3.11
	2.62	2.04	1.61	4.37	2.25	2.25					3.08	4.09	3.67	3.3	3.11
	2.62	2.04	1.61	4.36	2.25	2.25					3.08	4.09	3.67	3.34	3.11
	2.62	2.04	1.61	4.36	2.25	2.25					3.08	4.09	3.67	3.36	3.11
	2.62	2.04	1.61	4.44	2.25	2.25					3.08	4.09	3.67	3.37	3.11
	2.62	2.04	1.61	4.44	2.25	2.25					3.1	4.1	3.67	3.39	3.11
	2.62	2.04	1.61	4.44	2.25	2.25					3.12	4.12	3.67	3.38	3.11
	2.62	2.04	1.61	4.44	2.25	2.25					3.12	4.14	3.67	3.4	3.11
	2.63	2.04	1.61	4.44	2.25	2.25					3.19	4.14	3.67	3.41	3.11
	2.63	2.04	1.61	4.49	2.25	2.32					3.21	4.14	3.67	3.41	3.11
	2.63	2.04	1.61	4.49	2.25	2.32					3.24	4.2	3.67	3.43	3.11
	2.63	2.05	1.61	4.49	2.25	2.4					3.24	4.24	3.67	3.44	3.11
	2.63	2.06	1.67	4.58	2.25	2.4					3.25	4.25	3.67	3.45	3.11
	2.63	2.06	1.69	4.58	2.25	2.4					3.25	4.25	3.67	3.46	3.11
	2.63	2.06	1.74	4.58	2.25	2.4					3.25	4.29	3.67	3.46	3.11
	2.63	2.15	1.76	4.59	2.25	2.4					3.25	4.29	3.67	3.46	3.11
	2.63	2.24	1.76	4.6	2.25	2.4					3.25	4.33	3.67	3.47	3.11
	2.63	2.24	1.76	4.6	2.25	2.4					3.25	4.36	3.67	3.49	3.11
	2.63	2.24	1.76	4.66	2.25	2.4					3.25	4.38	3.67	3.49	3.11
	2.63	2.24	1.76	4.69	2.25	2.4					3.25	4.42	3.67	3.5	3.11
	2.64	2.24	1.76	4.69	2.25	2.4					3.25	4.42	3.67	3.5	3.11
	2.64	2.24	1.76	4.69	2.25	2.4					3.25	4.44	3.67	3.5	3.11
	2.67	2.24	1.76	4.71	2.25	2.46					3.25	4.44	3.67	3.5	3.11
	2.71	2.24	1.76	4.71	2.25	2.5					3.25	4.44	3.67	3.5	3.12
	2.75	2.24	1.76	4.75	2.25	2.5					3.25	4.44	3.67	3.51	3.12
	2.76	2.24	1.76	4.77	2.25	2.52					3.25	4.44	3.67	3.52	3.12
	2.76	2.24	1.76	4.77	2.25	2.52					3.25	4.44	3.67	3.53	3.12
	2.76	2.24	1.76	4.95	2.25	2.52					3.25	4.44	3.67	3.55	3.12
	2.76	2.24	1.76	4.97	2.25	2.52					3.25	4.44	3.67	3.55	3.12
	2.76	2.24	1.76	4.98	2.25	2.53					3.25	4.44	3.67	3.55	3.12
	2.77	2.24	1.76	5.01	2.25	2.53					3.25	4.44	3.67	3.55	3.12
	2.77	2.24	1.77	5.01	2.25	2.53					3.25	4.44	3.67	3.55	3.26
	2.77	2.24	1.77	5.01	2.25	2.53					3.25	4.44	3.67	3.55	3.26
	2.77	2.24	1.77	5.01	2.25	2.53					3.25	4.44	3.67	3.55	3.26
	2.77	2.24	1.77	5.01	2.25	2.53					3.25	4.44	3.67	3.55	3.26
	2.77	2.25	1.77	5.01	2.25	2.53					3.28	4.44	3.67	3.56	3.26
	2.77	2.26	1.82	5.01	2.25	2.53					3.34	4.44	3.67	3.56	3.26
	2.82	2.28	1.82	5.07	2.25	2.55					3.34	4.44	3.67	3.57	3.26
	2.85	2.34	1.93	5.16	2.25	2.55					3.41	4.44	3.67	3.57	3.26
	2.88	2.38	1.93	5.16	2.25	2.55					3.43	4.44	3.7	3.57	3.26
	2.88	2.38	1.93	5.2	2.25	2.55					3.46	4.44	3.7	3.57	3.26
	2.88	2.38	1.98	5.2	2.25	2.55					3.49	4.44	3.75	3.57	3.26
	3.12	2.38	1.98	5.27	2.33	2.56					3.49	4.44	3.78	3.57	3.26
	3.12	2.38	1.98	5.27	2.37	2.58					3.49	4.44	3.78	3.57	3.26
	3.12	2.38	1.98	5.27	2.37	2.58					3.49	4.44	3.78	3.58	3.26
	3.12	2.38	1.98	5.27	2.37	2.62					3.49	4.44	3.82	3.58	3.26
	3.13	2.38	1.98	5.27	2.37	2.62					3.49	4.44	3.84	3.58	3.26
	3.13	2.38	1.98	5.27	2.37	2.62					3.49	4.44	3.84	3.58	3.26
	3.13	2.38	1.98	5.27	2.37	2.62					3.49	4.44	3.84	3.58	3.26
	3.13	2.38	1.98	5.27	2.37	2.62					3.49	4.44	3.88	3.58	3.26
	3.13	2.38	1.99	5.27	2.37	2.62					3.49	4.44	3.88	3.58	3.26
	3.13	2.38	1.99	5.27	2.37	2.65					3.49	4.44	3.88	3.58	3.26
	3.13	2.39	1.99	5.28	2.37	2.65					3.49	4.44	3.89	3.59	3.26
	3.13	2.39	1.99	5.28	2.37	2.7					3.49	4.44	3.89	3.59	3.26
	3.13	2.41	2.02	5.31	2.37	2.7					3.49	4.44	3.89	3.59	3.26
	3.13	2.41	2.04	5.31	2.49	2.7					3.49	4.44	3.89	3.59	3.26
	3.13	2.51	2.04	5.31	2.49	2.7					3.49	4.44	3.89	3.59	3.26
	3.13	2.56	2.12	5.31	2.49	2.7					3.49	4.44	3.89	3.6	3.26
	3.13	2.6	2.15	5.6	2.5	2.7					3.49	4.44	3.9	3.6	3.26
	3.13	2.63	2.15	5.6	2.57	2.7					3.49	4.44	3.9	3.6	3.26
	3.13	2.66	2.15	5.6	2.58	2.7					3.49	4.44	3.96	3.6	3.26
	3.13	2.67	2.15	5.6	2.58	2.7					3.49	4.44	3.96	3.6	3.26
	3.13	2.67	2.15	5.6	2.61	2.71					3.49	4.44	4	3.6	3.26
	3.14	2.67	2.15	5.6	2.61	2.74					3.49	4.44	4.01	3.6	3.26
	3.14	2.67	2.15	5.6	2.61	2.77					3.49	4.44	4.03	3.61	3.26
	3.15	2.67	2.15	5.6	2.61	2.78					3.49	4.44	4.04	3.62	3.26
	3.15	2.67	2.15	5.6	2.61	2.78					3.49	4.44	4.04	3.62	3.26
	3.15	2.67	2.15	5.6	2.75	2.79					3.49	4.44	4.04	3.62	3.26
	3.24	2.67	2.15	5.6	2.75	2.79					3.49	4.44	4.04	3.62	3.26
	3.24	2.67	2.15	5.6	2.75	2.79					3.49	4.44	4.04	3.62	3.26
	3.31	2.67	2.15	5.6	2.75	2.79					3.49	4.44	4.04	3.62	3.26
	3.38	2.67	2.15	5.6	2.75	2.79					3.49	4.44	4.06	3.62	3.26
	3.38	2.67	2.15	5.6	2.75	2.79					3.49	4.44	4.06	3.63	3.26
	3.38	2.67	2.15	5.6	2.75	2.79					3.49	4.44	4.06	3.64	3.26
	3.38	2.79	2.15	5.6	2.75	2.79					3.49	4.44	4.06	3.65	3.26
	3.38	2.79	2.15	5.6	2.78	2.79					3.49	4.44	4.06	3.65	3.26
	3.38	2.79	2.16	5.6	2.78	2.8					3.49	4.44	4.06	3.67	3.26
	3.38	2.79	2.16	5.6	2.78	2.92					3.49	4.44	4.06	3.67	3.26
	3.38	2.79	2.16	5.6	2.78	2.95					3.49	4.44	4.06	3.67	3.26
	3.38	2.79	2.16	5.62	2.78	2.97					3.49	4.44	4.06	3.67	3.26
	3.38	2.79	2.21	5.66	2.91	2.97					3.49	4.44	4.06	3.7	3.26
	3.39	2.79	2.25	5.7	2.91	2.97					3.49	4.44	4.09	3.71	3.26
	3.39	2.79	2.25	5.71	2.91	2.93					3.49	4.44	4.1	3.72	3.26
	3.39	2.79	2.25	5.71	2.91	2.96					3.49	4.44	4.13	3.72	3.26
	3.39	2.79	2.25	5.71	2.91	2.96					3.49	4.44	4.13	3.73	3.26
	3.54	2.79	2.25	5.71	2.91	2.96					3.49	4.44	4.17	3.74	3.26
	3.56	2.79	2.25	5.76	2.91	3.01					3.49	4.44	4.17	3.74	3.26
	3.56	2.79	2.25	5.77	2.91	3.02					3.49	4.44	4.17	3.74	3.26
	3.56	2.79	2.25	5.78	2.91	3.03					3.49	4.44	4.17	3.74	3.26
	3.56	2.79	2.25	5.78	2.91	3.05					3.49	4.44	4.17	3.74	3.26
	3.56	2.79	2.25	5.79	2.91	3.05					3.49	4.44	4.17	3.74	3.26
	3.6	2.79	2.25	5.79	2.91	3.05					3.49	4.44	4.17	3.75	3.26
	3.6	2.79	2.25	5.78	2.91	3.05					3.49	4.44	4.17	3.76	3.26
	3.6	2.79	2.32	5.78	2.91	3.05					3.49	4.44	4.17	3.77	3.26
	3.6	2.79	2.32	5.78	2.91	3.05					3.49	4.44	4.17	3.79	3.26
	3.6	2.79	2.35	5.78	2.92	3.05					3.49	4.44	4.17	3.8	3.26
	3.6	2.79	2.35	5.79	2.92	3.1					3.49	4.44	4.17	3.81	3.26
	3.6	2.79	2.35	5.79	2.91	3.15					3.49	4.44	4.17	3.82	3.26
	3.6	2.79	2.35	5.79	2.92	3.15					3.49	4.44	4.17	3.82	3.26
	3.6	2.79	2.35	5.79	2.91	3.15					3.49	4.44	4.17	3.84	3.26
	3.6	2.79	2.37	5.83	2.91	3.15					3.49	4.44	4.17	3.85	3.26
	3.66	2.79	2.37	5.84	2.91	3.17					3.49	4.44	4.17	3.86	3.26
	3.66	2.79	2.37	5.85	3	3.17					3.49	4.44	4.17	3.87	3.26
	3.66	2.79	2.37	5.85	3	3.19					3.49	4.44	4.17	3.88	3.26
	3.66	2.79	2.37	5.85	3.01	3.19					3.49	4.44	4.17	3.89	3.26
	3.66	2.79	2.37	5.92	3.05	3.19					3.49	4.44	4.17	3.9	3.26
	3.66	2.79	2.37	5.92	3.05	3.19					3.49	4.44	4.17	3.91	3.26
	3.66	2.79	2.38	5.92	3.05	3.19					3.49	4.45	4.17	3.92	3.26
	3.66	2.79	2.38	5.92	3.05	3.2					3.49	4.53	4.17	3.92	3.26
	3.66	2.79	2.38	5.92	3.05	3.2					3.49	4.54	4.17	3.92	3.26
	3.66	2.79	2.38	5.92	3.19	3.2					3.49	4.54	4.17	3.93	3.26
	3.66	2.79	2.38	5.92	3.19	3.25					3.49	4.56	4.17	3.94	3.26
	3.66	2.79	2.38	5.92	3.19	3.25					3.49	4.59	4.17	3.94	3.26
	3.66	2.79	2.38	5.92	3.19	3.25					3.49	4.59	4.17	3.94	3.26
	3.66	2.79	2.38	5.92	3.19	3.25					3.49	4.61	4.17	3.94	3.26
	3.66	2.79	2.39	5.92	3.19	3.25					3.49	4.63	4.17	3.94	3.26
	3.66	2.79	2.44	5.92	3.19	3.3					3.49	4.67	4.17	3.94	3.3
	3.66	2.79	2.44	5.92	3.25	3.3					3.49	4.7	4.2	3.94	3.32
	3.66	2.79	2.46	5.92	3.26	3.3					3.49	4.71	4.22	3.94	3.32
	3.66	2.79	2.5	5.92	3.34	3.3					3.49	4.74	4.23	3.94	3.32
	3.66	2.79	2.5	5.92	3.34	3.3					3.49	4.77	4.24	3.94	3.32
	3.66	2.79	2.5	5.92	3.34	3.36					3.49	4.77	4.26	3.94	3.36
	3.71	2.79	2.5	5.92	3.34	3.36					3.49	4.77	4.27	3.94	3.38
	3.79	2.79	2.5	5.92	3.35	3.37					3.49	4.82	4.27	3.94	3.4
	3.83	2.79	2.5	5.92	3.35	3.37					3.49	4.88	4.27	3.94	3.41
	3.84	2.79	2.5	5.92	3.35	3.37					3.49	4.88	4.27	3.94	3.41
	3.84	2.79	2.5	5.92	3.35	3.38					3.49	4.88	4.27	3.94	3.41
	3.88	2.79	2.5	5.92	3.35	3.38					3.49	4.88	4.27	3.94	3.41
	3.93	2.79	2.5	5.92	3.35	3.38					3.49	4.89	4.27	3.94	3.41
	3.93	2.79	2.5	5.92	3.35	3.4					3.49	4.89	4.27	3.94	3.41
	3.93	2.79	2.5	5.92	3.35	3.4					3.49	4.89	4.27	3.94	3.42
	3.93	2.79	2.5	5.92	3.35	3.4					3.49	4.89	4.27	3.94	3.42
	3.93	2.79	2.5	5.92	3.35	3.4					3.49	4.89	4.27	3.94	3.42
	3.93	2.79	2.5	5.92	3.39	3.4					3.49	4.89	4.27	3.94	3.42
	3.93	2.8	2.5	5.92	3.39	3.43					3.49	4.9	4.27	3.94	3.42
	3.93	2.8	2.57	5.92	3.39	3.43					3.49	4.9	4.27	3.94	3.42
	3.93	2.8	2.57	5.92	3.39	3.43					3.49	4.9	4.27	3.94	3.42
	3.93	2.8	2.57	5.92	3.39	3.43					3.49	4.9	4.27	3.94	3.42
	3.93	2.8	2.57	5.92	3.39	3.43					3.49	4.9	4.27	3.94	3.42
	3.93	2.82	2.57	5.92	3.39	3.43					3.49	4.9	4.27	3.94	3.42
	3.93	2.82	2.57	5.92	3.39	3.43					3.49	4.9	4.27	3.94	3.43
	3.97	2.82	2.57	5.92	3.39	3.43					3.49	4.9	4.27	3.94	3.43
	3.98	2.82	2.59	5.92	3.39	3.43					3.49	4.9	4.27	3.94	3.43
	3.98	2.82	2.59	5.92	3.39	3.43					3.49	4.9	4.27	3.94	3.45
	3.98	2.82	2.59	5.92	3.39	3.43					3.49	4.9	4.27	3.94	3.45
	4.02	2.82	2.59	5.92	3.39	3.43					3.49	4.9	4.27	3.94	3.45
	4.02	2.82	2.59	5.92	3.39	3.43					3.49	4.9	4.27	3.94	3.51
	4.03	2.9	2.59	5.92	3.39	3.43					3.49	4.9	4.27	3.94	3.51
	4.05	2.92	2.59	5.92	3.39	3.43					3.49	4.9	4.27	3.94	3.56
	4.05	2.99	2.6	5.92	3.39	3.43					3.49	4.9	4.27	3.94	3.56
	4.05	3.03	2.6	5.92	3.39	3.43					3.49	4.9	4.27	3.94	3.56
	4.05	3.04	2.6	5.92	3.39	3.43					3.49	4.9	4.27	3.94	3.78
	4.06	3.04	2.61	5.93	3.39	3.43					3.49	4.9	4.27	3.94	3.78
	4.08	3.04	2.6	5.92	3.39	3.43					3.49	4.9	4.27	3.94	3.78
	4.1	3.04	2.6	5.92	3.39	3.43					3.49	4.9	4.27	3.94	3.78
	4.1	3.04	2.6	5.92	3.39	3.43					3.49	4.9	4.27	3.94	3.78
	4.1	3.04	2.61	5.91	3.39	3.43					3.49	4.9	4.27	3.94	3.78
	4.1	3.04	2.6	5.92	3.39	3.43					3.49	4.9	4.27	3.94	3.78
	4.1	3.08	2.6	5.92	3.39	3.43					3.49	4.9	4.27	3.94	3.78
	4.1	3.12	2.6	5.92	3.39	3.43					3.49	4.9	4.27	3.94	3.78
	4.1	3.11	2.6	5.91	3.4	3.43					3.49	4.9	4.27	3.94	3.78
	4.1	3.2	2.68	5.92	3.4	3.43					3.49	4.9	4.27	3.94	3.78
	4.1	3.22	2.72	5.92	3.4	3.43					3.49	4.9	4.27	3.94	3.78
	4.1	3.23	2.72	5.92	3.49	3.43					3.49	4.9	4.27	3.94	3.78
	4.1	3.23	2.74	5.92	3.49	3.43					3.49	4.9	4.27	3.94	3.78
	4.1	3.23	2.74	5.92	3.49	3.43					3.49	4.9	4.27	3.95	3.78
	4.1	3.23	2.74	5.92	3.49	3.43					3.49	4.9	4.27	3.95	3.78
	4.1	3.23	2.74	5.92	3.49	3.43					3.49	4.9	4.27	3.95	3.78
	4.1	3.23	2.74	5.92	3.49	3.43					3.49	4.9	4.27	3.97	3.78
	4.1	3.23	2.74	5.92	3.49	3.48					3.49	4.9	4.27	3.98	3.78
	4.1	3.23	2.74	5.92	3.49	3.51					3.49	4.9	4.27	3.99	3.78
	4.1	3.23	2.74	5.92	3.49	3.51					3.49	4.9	4.27	3.99	3.78
	4.1	3.23	2.74	5.92	3.49	3.51					3.5	4.9	4.27	3.99	3.78
	4.1	3.23	2.74	5.92	3.49	3.51					3.53	4.9	4.27	4.01	3.78
	4.1	3.23	2.74	5.92	3.49	3.51					3.53	4.9	4.27	4.02	3.78
	4.11	3.23	2.74	5.92	3.57	3.51					3.57	4.9	4.27	4.05	3.78
	4.15	3.23	2.74	5.92	3.57	3.51					3.57	4.9	4.27	4.05	3.78
	4.17	3.23	2.74	5.92	3.57	3.51					3.61	4.9	4.27	4.05	3.78
	4.17	3.23	2.74	5.92	3.57	3.56					3.61	4.9	4.27	4.06	3.78
	4.25	3.23	2.74	5.92	3.57	3.58					3.61	4.93	4.27	4.08	3.78
	4.24	3.23	2.74	5.92	3.57	3.58					3.69	4.93	4.27	4.09	3.78
	4.28	3.23	2.74	5.92	3.57	3.58					3.7	4.93	4.27	4.09	3.78
	4.28	3.23	2.74	5.92	3.57	3.58					3.7	4.97	4.27	4.12	3.78
	4.28	3.23	2.74	5.92	3.57	3.58					3.7	4.99	4.27	4.12	3.78
	4.28	3.26	2.74	5.92	3.57	3.58					3.7	5.01	4.27	4.13	3.78
	4.28	3.3	2.74	5.92	3.57	3.58					3.7	5.01	4.27	4.13	3.78
	4.28	3.3	2.74	5.94	3.57	3.58					3.7	5.05	4.27	4.13	3.78
	4.31	3.3	2.74	5.94	3.57	3.58					3.7	5.05	4.27	4.13	3.78
	4.31	3.3	2.74	5.94	3.57	3.58					3.7	5.08	4.27	4.13	3.78
	4.31	3.3	2.74	5.96	3.57	3.59					3.71	5.09	4.27	4.17	3.78
	4.31	3.3	2.74	5.96	3.57	3.59					3.71	5.12	4.27	4.17	3.78
	4.31	3.3	2.74	5.96	3.57	3.59					3.71	5.13	4.27	4.18	3.78
	4.31	3.3	2.74	5.96	3.57	3.59					3.71	5.15	4.27	4.2	3.78
	4.31	3.3	2.74	5.96	3.58	3.59					3.71	5.15	4.27	4.2	3.78
	4.31	3.3	2.74	5.96	3.7	3.59					3.71	5.16	4.27	4.21	3.78
	4.31	3.3	2.74	5.96	3.7	3.62					3.71	5.16	4.27	4.21	3.78
	4.31	3.3	2.74	5.96	3.7	3.62					3.71	5.16	4.27	4.21	3.78
	4.31	3.31	2.74	5.96	3.7	3.62					3.72	5.21	4.27	4.21	3.78
	4.31	3.35	2.74	5.96	3.7	3.62					3.74	5.22	4.27	4.21	3.78
	4.35	3.35	2.74	5.96	3.7	3.62					3.76	5.24	4.27	4.21	3.78
	4.35	3.35	2.74	5.99	3.7	3.62					3.78	5.25	4.27	4.22	3.78
	4.35	3.35	2.74	5.99	3.7	3.63					3.78	5.26	4.27	4.22	3.78
	4.35	3.35	2.74	6.01	3.7	3.63					3.81	5.26	4.27	4.22	3.78
	4.35	3.35	2.74	6.05	3.7	3.63					3.81	5.26	4.27	4.23	3.78
	4.35	3.35	2.74	6.06	3.7	3.63					3.81	5.27	4.27	4.24	3.78
	4.35	3.35	2.74	6.06	3.7	3.63					3.81	5.28	4.28	4.26	3.78
	4.42	3.35	2.74	6.06	3.7	3.63					3.81	5.29	4.28	4.28	3.78
	4.46	3.35	2.74	6.06	3.7	3.65					3.81	5.29	4.29	4.28	3.78
	4.48	3.35	2.74	6.06	3.7	3.65					3.81	5.29	4.31	4.29	3.78
	4.48	3.35	2.74	6.08	3.7	3.65					3.81	5.35	4.33	4.29	3.78
	4.48	3.35	2.74	6.09	3.7	3.65					3.81	5.35	4.33	4.29	3.78
	4.48	3.35	2.74	6.09	3.7	3.65					3.81	5.35	4.37	4.33	3.78
	4.48	3.35	2.74	6.1	3.7	3.66					3.81	5.37	4.37	4.34	3.78
	4.48	3.35	2.74	6.1	3.7	3.74					3.81	5.38	4.37	4.34	3.78
	4.48	3.35	2.74	6.1	3.7	3.74					3.81	5.4	4.4	4.34	3.78
	4.48	3.35	2.74	6.1	3.7	3.75					3.81	5.42	4.41	4.36	3.78
	4.48	3.35	2.74	6.1	3.7	3.75					3.81	5.45	4.42	4.37	3.78
	4.48	3.35	2.74	6.11	3.7	3.75					3.81	5.45	4.44	4.37	3.78
	4.48	3.35	2.74	6.11	3.7	3.75					3.81	5.47	4.45	4.39	3.78
	4.48	3.35	2.74	6.11	3.7	3.75					3.81	5.47	4.45	4.39	3.78
	4.48	3.35	2.74	6.13	3.7	3.75					3.81	5.47	4.45	4.41	3.78
	4.54	3.35	2.74	6.13	3.7	3.76					3.81	5.47	4.45	4.42	3.78
	4.54	3.35	2.74	6.18	3.7	3.77					3.81	5.47	4.45	4.42	3.78
	4.8	3.35	2.74	6.18	3.7	3.77					3.81	5.47	4.45	4.43	3.78
	4.8	3.35	2.74	6.19	3.7	3.77					3.81	5.47	4.45	4.44	3.78
	4.8	3.35	2.74	6.19	3.7	3.77					3.81	5.47	4.45	4.44	3.78
	4.8	3.35	2.74	6.19	3.7	3.77					3.81	5.47	4.45	4.44	3.78
	4.8	3.35	2.74	6.19	3.7	3.77					3.81	5.47	4.45	4.46	3.78
	4.8	3.35	2.74	6.19	3.7	3.77					3.81	5.47	4.45	4.46	3.78
	4.8	3.35	2.74	6.19	3.7	3.77					3.81	5.47	4.45	4.46	3.78
	4.8	3.35	2.74	6.19	3.7	3.77					3.81	5.47	4.45	4.46	3.78
	4.8	3.35	2.74	6.19	3.7	3.77					3.81	5.47	4.45	4.46	3.81
	4.8	3.35	2.74	6.19	3.7	3.77					3.81	5.47	4.45	4.46	3.82
	4.8	3.35	2.74	6.19	3.7	3.77					3.81	5.47	4.45	4.46	3.84
	4.8	3.35	2.74	6.19	3.7	3.77					3.81	5.47	4.45	4.46	3.84
	4.8	3.35	2.74	6.19	3.7	3.77					3.81	5.47	4.45	4.46	3.84
	4.8	3.35	2.74	6.19	3.7	3.77					3.81	5.47	4.45	4.46	3.84
	4.8	3.35	2.74	6.19	3.7	3.77					3.81	5.47	4.45	4.46	3.91
	4.8	3.35	2.74	6.19	3.7	3.77					3.81	5.47	4.45	4.46	3.93
	4.8	3.35	2.74	6.19	3.7	3.77					3.81	5.47	4.45	4.46	3.94
	4.8	3.35	2.74	6.28	3.7	3.77					3.81	5.48	4.45	4.46	3.94
	4.8	3.35	2.74	6.28	3.7	3.77					3.81	5.48	4.45	4.46	3.94
	4.8	3.35	2.74	6.28	3.7	3.77					3.81	5.51	4.45	4.46	3.94
	4.87	3.35	2.74	6.28	3.7	3.77					3.81	5.51	4.45	4.46	3.94
	4.87	3.35	2.74	6.28	3.7	3.77					3.81	5.55	4.45	4.46	3.94
	4.87	3.35	2.74	6.28	3.7	3.77					3.81	5.55	4.45	4.46	3.94
	4.87	3.35	2.74	6.34	3.7	3.77					3.81	5.59	4.45	4.46	3.94
	4.87	3.35	2.74	6.36	3.7	3.77					3.81	5.59	4.45	4.46	3.94
	4.87	3.35	2.74	6.36	3.7	3.77					3.81	5.62	4.45	4.46	3.94
	4.87	3.35	2.74	6.36	3.7	3.77					3.81	5.62	4.45	4.47	3.94
	4.87	3.35	2.74	6.36	3.7	3.77					3.81	5.63	4.45	4.5	3.94
	4.87	3.35	2.74	6.36	3.7	3.77					3.81	5.64	4.45	4.5	3.94
	4.87	3.37	2.74	6.36	3.7	3.77					3.81	5.64	4.45	4.5	3.95
	4.87	3.38	2.74	6.37	3.71	3.77					3.81	5.64	4.45	4.5	3.95
	4.87	3.38	2.74	6.37	3.71	3.77					3.81	5.64	4.45	4.5	3.95
	4.87	3.58	2.74	6.38	3.71	3.77					3.81	5.64	4.45	4.5	3.95
	4.87	3.58	2.74	6.42	3.71	3.77					3.81	5.64	4.45	4.5	3.95
	4.87	3.58	2.74	6.44	3.71	3.77					3.81	5.64	4.45	4.5	3.95
	4.87	3.58	2.74	6.47	3.86	3.77					3.81	5.64	4.45	4.5	3.95
	4.87	3.58	2.74	6.49	3.86	3.77					3.81	5.64	4.45	4.5	3.95
	4.88	3.58	2.74	6.49	3.86	3.77					3.81	5.64	4.45	4.5	3.95
	4.88	3.58	2.74	6.49	3.86	3.77					3.81	5.64	4.45	4.5	3.95
	4.88	3.58	2.74	6.49	3.86	3.77					3.81	5.64	4.45	4.5	3.95
	4.88	3.58	2.74	6.49	3.86	3.77					3.81	5.64	4.45	4.5	3.95
	4.88	3.58	2.74	6.49	3.86	3.77					3.81	5.64	4.45	4.5	3.95
	4.88	3.58	2.74	6.49	3.86	3.77					3.81	5.64	4.45	4.5	3.95
	4.88	3.58	2.74	6.49	3.86	3.77					3.81	5.64	4.45	4.5	3.95
	4.88	3.59	2.74	6.49	3.87	3.77					3.82	5.64	4.45	4.5	3.95
	4.88	3.59	2.74	6.49	3.87	3.77					3.83	5.64	4.45	4.5	3.95
	4.88	3.59	2.74	6.49	3.87	3.77					3.84	5.64	4.45	4.5	3.95
	4.88	3.59	2.74	6.49	3.87	3.77					3.89	5.64	4.45	4.5	3.95
	4.88	3.59	2.74	6.49	3.87	3.77					3.89	5.64	4.45	4.5	3.95
	4.88	3.59	2.74	7.02	3.87	3.77					3.93	5.64	4.45	4.5	3.95
	4.88	3.59	2.74	7.02	3.87	3.77					3.97	5.64	4.45	4.5	3.95
	4.88	3.59	2.74	7.03	3.87	3.77					4	5.64	4.45	4.5	3.95
	4.88	3.59	2.74	7.03	3.87	3.77					4	5.64	4.45	4.5	3.95
	4.88	3.59	2.9	7.03	3.87	3.77					4	5.64	4.45	4.5	3.95
	4.88	3.59	2.94	7.05	3.87	3.77					4	5.64	4.45	4.5	3.95
	4.88	3.59	2.94	7.04	3.87	3.77					4	5.64	4.45	4.5	3.95
	4.88	3.59	2.94	7.04	3.87	3.77					4	5.64	4.45	4.5	3.95
	4.88	3.59	2.94	7.04	3.87	3.78					4	5.64	4.45	4.5	3.95
	4.88	3.59	2.94	7.04	3.94	3.78					4	5.64	4.45	4.5	3.95
	4.88	3.59	2.94	7.04	3.94	3.8					4.04	5.64	4.45	4.5	3.95
	4.88	3.59	2.94	7.04	3.94	3.8					4.04	5.64	4.45	4.5	3.95
	4.88	3.59	2.94	7.04	3.94	3.8					4.04	5.64	4.45	4.5	3.95
	4.88	3.59	2.95	7.04	3.94	3.8					4.04	5.64	4.45	4.5	3.95
	4.88	3.59	2.95	7.04	3.94	3.8					4.04	5.64	4.45	4.5	3.95
	4.88	3.59	2.95	7.04	3.94	3.8					4.05	5.64	4.45	4.5	3.95
	4.88	3.59	2.95	7.04	4.04	3.8					4.05	5.64	4.45	4.5	3.95
	4.88	3.59	2.95	7.04	4.04	3.8					4.08	5.64	4.45	4.5	3.95
	4.88	3.59	2.95	7.04	4.04	3.8					4.08	5.64	4.45	4.5	3.95
	4.88	3.59	2.95	7.04	4.04	3.8					4.13	5.64	4.45	4.5	3.95
	4.88	3.59	2.95	7.04	4.04	3.8					4.16	5.64	4.45	4.5	3.95
	4.88	3.59	3	7.04	4.04	3.8					4.19	5.64	4.45	4.5	3.95
	4.88	3.59	3.01	7.04	4.04	3.8					4.22	5.64	4.45	4.5	3.95
	4.88	3.59	3.01	7.04	4.04	3.8					4.23	5.64	4.45	4.5	3.95
	4.88	3.59	3	7.04	4.04	3.8					4.25	5.64	4.45	4.5	3.95
	4.88	3.59	3	7.04	4.04	3.8					4.25	5.64	4.45	4.53	3.95
	4.88	3.59	3	7.04	4.04	3.8					4.25	5.64	4.45	4.54	3.95
	4.88	3.59	3	7.04	4.04	3.8					4.25	5.64	4.45	4.54	3.95
	4.88	3.59	3	7.04	4.04	3.8					4.25	5.64	4.49	4.54	3.95
	4.88	3.59	3.02	7.04	4.04	3.8					4.25	5.64	4.51	4.54	3.95
	4.88	3.59	3.01	7.04	4.04	3.8					4.25	5.64	4.54	4.56	3.95
	4.88	3.59	3.01	7.04	4.04	3.8					4.25	5.64	4.54	4.56	3.95
	4.88	3.59	3.01	7.04	4.04	3.8					4.25	5.64	4.56	4.57	3.95
	4.88	3.59	3.01	7.04	4.04	3.8					4.25	5.64	4.58	4.57	3.95
	4.88	3.59	3.01	7.04	4.04	3.8					4.25	5.64	4.57	4.58	3.95
	4.88	3.59	3.01	7.04	4.04	3.8					4.25	5.64	4.6	4.6	3.95
	4.88	3.59	3.01	7.09	4.04	3.8					4.25	5.64	4.6	4.6	3.95
	4.88	3.59	3.01	7.09	4.04	3.8					4.25	5.64	4.6	4.61	3.95
	4.88	3.59	3.01	7.09	4.04	3.8					4.25	5.64	4.6	4.63	3.95
	4.88	3.59	3.01	7.09	4.04	3.8					4.25	5.64	4.6	4.64	3.95
	4.88	3.59	3.01	7.13	4.04	3.8					4.25	5.64	4.6	4.64	3.95
	4.88	3.59	3.01	7.13	4.04	3.8					4.25	5.64	4.6	4.65	3.95
	4.88	3.59	3.01	7.13	4.04	3.8					4.26	5.64	4.6	4.66	3.95
	4.88	3.59	3.01	7.13	4.04	3.8					4.32	5.64	4.6	4.67	3.95
	4.88	3.59	3.01	7.13	4.04	3.8					4.32	5.64	4.6	4.68	3.95
	4.88	3.59	3.01	7.13	4.04	3.8					4.32	5.64	4.6	4.68	3.95
	4.88	3.59	3.01	7.13	4.04	3.8					4.32	5.64	4.6	4.68	3.95
	4.88	3.6	3.01	7.13	4.04	3.8					4.32	5.64	4.6	4.68	3.95
	4.88	3.62	3.01	7.13	4.04	3.8					4.32	5.64	4.6	4.68	3.95
	4.88	3.64	3.01	7.13	4.04	3.8					4.32	5.64	4.6	4.68	3.95
	4.88	3.64	3.01	7.13	4.04	3.8					4.32	5.64	4.6	5.17	3.95
	4.88	3.64	3.01	7.13	4.04	3.8					4.32	5.64	4.6	5.17	3.95
	4.88	3.64	3.01	7.13	4.04	3.8					4.32	5.64	4.6	5.17	3.95
	4.88	4.04	3.01	7.13	4.04	3.8					4.32	5.64	4.6	5.17	3.95
	4.88	4.1	3.01	7.13	4.04	3.8					4.32	5.64	4.6	5.17	3.95
	4.88	4.1	3.01	7.13	4.04	3.8					4.32	5.64	4.6	5.17	3.95
	4.88	4.1	3.01	7.13	4.04	3.8					4.32	5.64	4.6	5.17	3.95
	4.88	4.13	3.01	7.13	4.04	3.8					4.32	5.64	4.6	5.17	3.95
	4.88	4.15	3.01	7.13	4.04	3.8					4.32	5.64	4.6	5.17	3.95
	4.88	4.17	3.01	7.13	4.04	3.8					4.32	5.64	4.6	5.17	3.95
	4.88	4.17	3.01	7.13	4.04	3.82					4.32	5.64	4.6	5.17	3.95
	4.88	4.17	3.01	7.13	4.04	3.82					4.32	5.64	4.6	5.17	3.95
	4.88	4.17	3.01	7.13	4.04	3.83					4.32	5.64	4.6	5.17	3.95
	4.88	4.26	3.01	7.13	4.04	3.83					4.32	5.64	4.6	5.17	3.95
	4.88	4.31	3.01	7.13	4.04	3.83					4.32	5.64	4.6	5.17	3.95
	4.88	4.33	3.01	7.13	4.04	3.84					4.32	5.64	4.6	5.17	3.95
	4.88	4.33	3.01	7.13	4.04	3.84					4.32	5.64	4.6	5.17	3.97
	4.88	4.33	3.01	7.13	4.04	3.84					4.32	5.65	4.6	5.17	3.97
	4.88	4.33	3.01	7.13	4.04	3.84					4.32	5.66	4.6	5.17	3.97
	4.88	4.33	3.01	7.13	4.04	3.84					4.32	5.67	4.6	5.17	3.97
	4.88	4.33	3.13	7.13	4.04	3.84					4.32	5.68	4.6	5.17	3.97
	4.88	4.33	3.13	7.13	4.04	3.87					4.32	5.69	4.6	5.17	3.97
	4.88	4.33	3.13	7.13	4.04	3.95					4.32	5.69	4.6	5.17	3.97
	4.88	4.33	3.13	7.13	4.04	3.95					4.32	5.71	4.6	5.17	3.97
	4.91	4.33	3.13	7.13	4.04	3.95					4.32	5.72	4.6	5.17	3.97
	4.91	4.33	3.13	7.13	4.04	3.95					4.32	5.72	4.6	5.17	3.98
	4.91	4.33	3.13	7.13	4.04	3.95					4.32	5.73	4.6	5.17	3.98
	4.91	4.33	3.13	7.13	4.04	3.95					4.32	5.75	4.6	5.17	3.98
	4.91	4.33	3.13	7.13	4.04	4.01					4.32	5.78	4.6	5.17	4.02
	4.91	4.33	3.13	7.13	4.04	4.03					4.32	5.78	4.6	5.17	4.02
	4.91	4.33	3.13	7.13	4.04	4.03					4.32	5.78	4.6	5.17	4.02
	4.91	4.33	3.13	7.13	4.04	4.05					4.32	5.78	4.6	5.17	4.02
	4.91	4.33	3.13	7.13	4.04	4.05					4.32	5.78	4.6	5.17	4.02
	4.91	4.34	3.13	7.13	4.04	4.05					4.32	5.78	4.6	5.17	4.13
	4.91	4.4	3.13	7.13	4.04	4.05					4.32	5.78	4.6	5.17	4.13
	4.92	4.42	3.14	7.13	4.04	4.06					4.32	5.78	4.6	5.17	4.13
	4.92	4.44	3.14	7.13	4.04	4.08					4.32	5.78	4.6	5.17	4.13
	4.92	4.44	3.14	7.13	4.04	4.07					4.32	5.78	4.6	5.17	4.13
	4.92	4.44	3.14	7.13	4.04	4.07					4.32	5.81	4.6	5.17	4.13
	4.92	4.44	3.17	7.13	4.04	4.07					4.32	5.81	4.6	5.17	4.13
	4.92	4.44	3.19	7.13	4.04	4.07					4.32	5.81	4.6	5.17	4.13
	4.93	4.44	3.19	7.13	4.04	4.07					4.32	5.81	4.6	5.17	4.13
	4.93	4.44	3.19	7.13	4.04	4.07					4.32	5.83	4.6	5.17	4.13
	4.93	4.44	3.19	7.13	4.04	4.07					4.32	5.83	4.6	5.17	4.13
	4.94	4.44	3.19	7.13	4.04	4.07					4.32	5.85	4.6	5.17	4.13
	4.94	4.44	3.41	7.13	4.04	4.13					4.32	5.85	4.6	5.17	4.13
	4.94	4.44	3.41	7.13	4.07	4.14					4.32	5.86	4.6	5.17	4.13
	4.94	4.44	3.41	7.13	4.07	4.14					4.32	5.87	4.6	5.17	4.17
	4.94	4.44	3.41	7.13	4.11	4.14					4.32	5.87	4.6	5.17	4.18

## Sheet: Fig S33f
Water intake
pre-implant	Mouse 1	Mouse 2	Mouse 3	Mouse 4	Mouse 5	Mouse 6				post-implant	Mouse 1	Mouse 2	Mouse 3	Mouse 4	Mouse 5
	0	0	0	0	0	0					0	0	0	0	0
	0	0	0	0	0	0					0	0	0	0	0
	0	0	0	0	0	0					0	0	0	0	0
	0	0	0	0	0	0					0	0	0	0	0
	0	0	0	0	0	0					0	0	0	0	0
	0	0	0	0	0	0					0	0	0	0	0
	0	0	0	0	0	0					0	0	0	0	0
	0	0.09	0	0	0	0					0.07	0	0	0	0
	0	0.09	0	0	0	0					0.07	0	0	0	0
	0	0.09	0	0	0	0					0.07	0	0	0	0
	0	0.09	0	0	0	0					0.07	0	0	0	0
	0	0.09	0	0	0.03	0					0.07	0	0	0	0
	0	0.09	0	0	0.03	0					0.07	0	0	0	0
	0	0.1	0	0	0.05	0					0.07	0	0	0	0
	0	0.1	0	0	0.04	0					0.07	0	0	0	0
	0	0.1	0	0	0.1	0					0.07	0	0	0	0
	0	0.11	0	0	0.12	0.01					0.07	0	0	0	0
	0	0.11	0	0	0.12	0.01					0.07	0	0	0	0
	0.22	0.11	0	0	0.12	0.01					0.07	0.2	0	0	0
	0.22	0.11	0.01	0	0.12	0.01					0.07	0.2	0	0	0.01
	0.22	0.11	0.15	0.15	0.12	0.01					0.14	0.2	0	0	0.01
	0.22	0.11	0.15	0.15	0.12	0.01					0.14	0.2	0	0	0.01
	0.22	0.11	0.15	0.15	0.12	0.01					0.14	0.2	0	0	0.01
	0.22	0.11	0.25	0.15	0.12	0.01					0.14	0.2	0	0	0.01
	0.22	0.11	0.25	0.15	0.12	0.01					0.14	0.2	0	0	0.01
	0.22	0.11	0.25	0.16	1.04	0.01					0.14	0.2	0	0	0.01
	0.22	0.11	0.25	0.16	1.05	0.01					0.14	0.2	0	0	0.01
	0.22	0.11	0.25	0.16	1.12	0.01					0.14	0.2	0	0	0.01
	0.22	0.11	0.25	0.16	1.12	0.01					0.14	0.2	0	0	0.01
	0.22	0.11	0.25	0.17	1.27	0.01					0.14	0.2	0	0	0.01
	0.22	0.11	0.25	0.28	1.27	0.01					0.14	0.2	0	0	0.01
	0.22	0.11	0.25	0.28	1.27	0.01					0.14	0.2	0	0	0.01
	0.46	0.11	0.25	0.28	1.27	0.01					0.14	0.2	0	0	0.01
	0.46	0.11	0.25	0.28	1.27	0.01					0.14	0.2	0	0	0.01
	0.46	0.11	0.25	0.28	1.27	0.01					0.14	0.2	0	0	0.01
	0.46	0.11	0.25	0.28	1.45	0.01					0.14	0.2	0	0	0.01
	0.46	0.11	0.36	0.31	1.45	0.01					0.14	0.2	0	0	0.01
	0.47	0.11	0.36	0.31	1.45	0.01					0.14	0.2	0	0	0.01
	0.47	0.11	0.36	0.31	1.45	0.01					0.14	0.2	0	0	0.01
	0.47	0.11	0.36	0.31	1.45	0.01					0.14	0.2	0	0	0.01
	0.47	0.11	0.36	0.31	1.45	0.01					0.14	0.2	0	0	0.01
	0.47	0.11	0.36	0.31	1.45	0.01					0.14	0.2	0	0	0.01
	0.63	0.11	0.36	0.31	1.45	0.01					0.14	0.2	0	0	0.01
	0.63	0.11	0.36	0.31	1.45	0.01					0.14	0.2	0	0	0.01
	0.63	0.11	0.36	0.31	1.45	0.01					0.14	0.2	0	0	0.01
	0.63	0.11	0.37	0.32	1.45	0.01					0.14	0.2	0	0	0.01
	0.63	0.2	0.37	0.41	1.45	0.01					0.14	0.2	0	0	0.01
	0.63	0.2	0.54	0.41	1.45	0.01					0.14	0.2	0	0	0.01
	0.65	0.2	0.54	0.41	1.45	0.01					0.14	0.2	0	0	0.01
	0.65	0.2	0.54	0.41	1.52	0.01					0.14	0.2	0	0	0.01
	0.65	0.2	0.54	0.41	1.52	0.01					0.14	0.2	0	0	0.01
	0.66	0.2	0.54	0.41	1.7	0.01					0.14	0.2	0	0	0.01
	0.65	0.2	0.54	0.41	1.7	0.01					0.14	0.2	0	0	0.01
	0.66	0.2	0.54	0.41	1.7	0.01					0.14	0.2	0	0	0.01
	0.66	0.2	0.54	0.41	1.7	0.01					0.14	0.2	0	0	0.01
	0.83	0.2	0.54	0.41	1.7	0.01					0.14	0.2	0	0	0.01
	0.83	0.2	0.54	0.41	1.7	0.01					0.14	0.2	0	0	0.01
	0.83	0.2	0.54	0.41	1.95	0.01					0.14	0.2	0	0	0.01
	0.83	0.2	0.54	0.41	1.95	0.01					0.14	0.2	0	0	0.01
	0.83	0.2	0.54	0.41	1.95	0.01					0.14	0.2	0	0	0.01
	0.83	0.2	0.54	0.41	1.97	0.01					0.14	0.2	0	0	0.01
	0.83	0.2	0.54	0.41	1.97	0.01					0.14	0.2	0	0	0.01
	0.83	0.2	0.54	0.41	2.07	0.01					0.14	0.2	0	0	0.01
	0.83	0.2	0.54	0.41	2.07	0.01					0.14	0.2	0	0	0.01
	0.83	0.2	0.54	0.41	2.22	0.01					0.14	0.2	0	0	0.01
	0.83	0.2	0.54	0.41	2.22	0.01					0.14	0.2	0	0	0.01
	0.83	0.2	0.54	0.41	2.22	0.01					0.14	0.2	0	0	0.01
	0.93	0.2	0.54	0.53	2.22	0.01					0.14	0.2	0	0	0.01
	0.93	0.2	0.54	0.53	2.22	0.01					0.14	0.2	0	0	0.01
	0.93	0.2	0.54	0.53	2.22	0.01					0.14	0.2	0	0	0.01
	0.93	0.2	0.54	0.53	2.22	0.01					0.14	0.2	0	0	0.01
	0.93	0.2	0.54	0.53	2.22	0.01					0.14	0.2	0	0	0.01
	0.94	0.2	0.54	0.55	2.22	0.01					0.14	0.2	0	0	0.01
	0.94	0.2	0.54	0.55	2.22	0.01					0.14	0.2	0	0	0.01
	0.94	0.2	0.54	0.55	2.37	0.01					0.14	0.2	0	0	0.01
	0.94	0.2	0.54	0.55	2.37	0.01					0.14	0.2	0	0	0.01
	0.94	0.2	0.54	0.55	2.38	0.01					0.14	0.2	0	0	0.01
	0.94	0.2	0.54	0.55	2.38	0.01					0.14	0.2	0	0	0.01
	1.08	0.2	0.54	0.55	2.38	0.01					0.14	0.2	0	0	0.01
	1.08	0.2	0.54	0.55	2.38	0.01					0.14	0.2	0	0	0.01
	1.08	0.2	0.54	0.55	2.45	0.01					0.14	0.2	0	0	0.01
	1.08	0.2	0.54	0.55	2.45	0.01					0.14	0.2	0	0	0.01
	1.08	0.2	0.54	0.55	2.45	0.01					0.14	0.3	0	0	0.01
	1.08	0.2	0.54	0.55	2.45	0.01					0.14	0.3	0	0	0.01
	1.08	0.2	0.54	0.55	2.46	0.01					0.14	0.3	0	0	0.01
	1.08	0.2	0.54	0.55	2.43	0.01					0.15	0.3	0	0	0.01
	1.08	0.2	0.54	0.55	2.43	0.01					0.25	0.3	0	0	0.01
	1.08	0.2	0.54	0.55	2.43	0.01					0.26	0.3	0	0	0.01
	1.08	0.2	0.54	0.55	2.43	0.01					0.27	0.3	0	0	0.01
	1.08	0.2	0.54	0.55	2.43	0.01					0.33	0.3	0	0	0.01
	1.08	0.2	0.54	0.55	2.43	0.01					0.33	0.38	0	0	0.01
	1.08	0.2	0.54	0.55	2.43	0.01					0.33	0.38	0	0	0.01
	1.08	0.2	0.54	0.55	2.43	0.01					0.33	0.38	0	0	0.01
	1.08	0.2	0.54	0.55	2.6	0.01					0.33	0.38	0	0	0.01
	1.08	0.2	0.54	0.55	2.6	0.01					0.33	0.38	0	0	0.01
	1.08	0.2	0.54	0.55	2.6	0.01					0.33	0.38	0	0	0.01
	1.08	0.2	0.54	0.55	2.61	0.01					0.33	0.38	0	0	0.01
	1.18	0.2	0.54	0.55	2.67	0.01					0.37	0.38	0	0	0.01
	1.18	0.2	0.55	0.55	2.72	0.01					0.37	0.38	0	0	0.01
	1.18	0.2	0.55	0.55	2.72	0.01					0.37	0.38	0	0	0.01
	1.18	0.2	0.55	0.55	2.72	0.01					0.37	0.38	0	0	0.01
	1.18	0.2	0.55	0.55	2.72	0.01					0.37	0.38	0	0	0.01
	1.18	0.2	0.55	0.55	2.72	0.01					0.37	0.38	0	0	0.01
	1.18	0.2	0.55	0.55	2.73	0.01					0.37	0.38	0	0	0.01
	1.18	0.2	0.55	0.55	2.74	0.01					0.37	0.38	0	0	0.01
	1.18	0.2	0.55	0.55	2.74	0.01					0.37	0.38	0	0	0.01
	1.18	0.2	0.55	0.55	2.74	0.01					0.37	0.38	0	0	0.01
	1.18	0.2	0.55	0.55	2.74	0.01					0.37	0.38	0	0	0.01
	1.18	0.2	0.55	0.55	2.74	0.01					0.37	0.38	0	0	0.01
	1.18	0.2	0.55	0.55	2.74	0.01					0.37	0.38	0	0	0.01
	1.25	0.2	0.55	0.55	2.74	0.01					0.37	0.38	0	0	0.01
	1.25	0.2	0.55	0.55	2.74	0.01					0.37	0.38	0	0	0.01
	1.25	0.2	0.55	0.55	2.75	0.01					0.37	0.38	0	0	0.01
	1.25	0.2	0.55	0.55	2.75	0.01					0.37	0.38	0	0	0.01
	1.25	0.2	0.55	0.55	2.75	0.01					0.37	0.52	0	0	0.02
	1.25	0.2	0.55	0.55	2.78	0.01					0.37	0.52	0	0	0.02
	1.25	0.2	0.55	0.55	2.81	0.01					0.37	0.52	0	0	0.02
	1.25	0.2	0.55	0.55	2.87	0.01					0.37	0.52	0	0	0.02
	1.25	0.2	0.55	0.55	2.86	0.01					0.37	0.52	0.01	0	0.02
	1.25	0.2	0.55	0.55	2.86	0.01					0.37	0.52	0.01	0	0.02
	1.25	0.2	0.55	0.55	2.86	0.01					0.37	0.52	0.01	0	0.02
	1.25	0.2	0.55	0.55	2.86	0.01					0.37	0.52	0.01	0	0.02
	1.25	0.2	0.55	0.55	2.86	0.01					0.37	0.52	0.01	0	0.02
	1.25	0.2	0.55	0.55	2.86	0.01					0.37	0.52	0.01	0	0.02
	1.25	0.2	0.55	0.55	2.86	0.01					0.37	0.52	0.01	0	0.02
	1.25	0.2	0.55	0.55	2.86	0.01					0.37	0.52	0.01	0	0.02
	1.25	0.2	0.55	0.55	2.86	0.01					0.37	0.52	0.01	0	0.02
	1.25	0.2	0.55	0.55	2.86	0.01					0.37	0.52	0.01	0	0.02
	1.25	0.2	0.55	0.55	2.86	0.01					0.37	0.52	0.01	0	0.02
	1.25	0.2	0.55	0.55	2.86	0.01					0.37	0.52	0.01	0	0.02
	1.25	0.2	0.55	0.55	2.86	0.01					0.37	0.52	0.01	0	0.02
	1.25	0.2	0.55	0.55	2.86	0.01					0.37	0.52	0.01	0	0.02
	1.25	0.33	0.55	0.55	2.86	0.01					0.37	0.52	0.01	0	0.02
	1.25	0.33	0.55	0.55	2.86	0.01					0.37	0.52	0.01	0	0.02
	1.25	0.33	0.55	0.55	2.86	0.01					0.37	0.52	0.01	0	0.02
	1.25	0.33	0.55	0.55	2.86	0.01					0.38	0.52	0.01	0	0.02
	1.25	0.34	0.55	0.55	2.86	0.01					0.38	0.52	0.01	0	0.02
	1.25	0.44	0.55	0.55	2.86	0.01					0.38	0.52	0.01	0	0.05
	1.25	0.45	0.55	0.55	2.86	0.01					0.38	0.52	0.01	0	0.05
	1.25	0.45	0.55	0.55	2.86	0.01					0.38	0.52	0.01	0	0.05
	1.25	0.45	0.55	0.55	2.86	0.01					0.38	0.52	0.01	0	0.06
	1.25	0.45	0.55	0.55	2.86	0.01					0.38	0.52	0.01	0	0.07
	1.25	0.45	0.55	0.55	2.86	0.01					0.38	0.52	0.01	0	0.13
	1.25	0.45	0.55	0.55	2.86	0.02					0.38	0.52	0.01	0	0.13
	1.25	0.45	0.55	0.55	2.86	0.1					0.38	0.52	0.01	0	0.14
	1.25	0.45	0.55	0.55	2.86	0.1					0.38	0.52	0.01	0	0.16
	1.25	0.45	0.55	0.55	2.86	0.1					0.38	0.52	0.01	0	0.16
	1.25	0.56	0.56	0.55	2.86	0.1					0.38	0.52	0.01	0	0.16
	1.25	0.58	0.56	0.55	2.86	0.1					0.38	0.52	0.01	0.1	0.16
	1.25	0.58	0.56	0.55	2.86	0.1					0.38	0.52	0.01	0.1	0.16
	1.25	0.58	0.56	0.55	2.86	0.1					0.38	0.52	0.01	0.1	0.17
	1.25	0.58	0.56	0.55	2.86	0.16					0.38	0.52	0.01	0.1	0.17
	1.25	0.58	0.56	0.55	2.86	0.16					0.38	0.52	0.01	0.1	0.17
	1.25	0.58	0.56	0.55	2.86	0.16					0.38	0.52	0.01	0.1	0.17
	1.25	0.58	0.56	0.55	2.86	0.16					0.38	0.52	0.01	0.1	0.17
	1.26	0.73	0.56	0.55	2.86	0.16					0.38	0.52	0.01	0.1	0.17
	1.26	0.73	0.56	0.55	2.86	0.16					0.38	0.52	0.01	0.1	0.17
	1.26	0.73	0.56	0.55	2.86	0.16					0.38	0.52	0.01	0.1	0.17
	1.26	0.73	0.56	0.55	2.86	0.16					0.38	0.52	0.01	0.1	0.17
	1.26	0.73	0.56	0.55	2.86	0.16					0.38	0.52	0.01	0.1	0.17
	1.26	0.73	0.56	0.55	2.86	0.16					0.38	0.52	0.01	0.1	0.17
	1.26	0.73	0.56	0.55	2.86	0.16					0.38	0.52	0.01	0.1	0.17
	1.26	0.73	0.56	0.55	2.86	0.16					0.38	0.52	0.01	0.1	0.17
	1.26	0.73	0.56	0.55	2.86	0.16					0.38	0.52	0.01	0.1	0.17
	1.26	0.73	0.56	0.55	2.86	0.16					0.38	0.52	0.01	0.1	0.17
	1.26	0.73	0.56	0.56	2.86	0.16					0.38	0.52	0.01	0.1	0.17
	1.26	0.73	0.56	0.56	2.86	0.16					0.38	0.52	0.01	0.1	0.17
	1.26	0.73	0.56	0.56	2.86	0.16					0.38	0.52	0.01	0.1	0.17
	1.26	0.73	0.56	0.56	2.86	0.16					0.38	0.52	0.01	0.1	0.17
	1.26	0.73	0.56	0.56	2.86	0.16					0.38	0.52	0.01	0.23	0.17
	1.26	0.73	0.56	0.56	2.86	0.16					0.38	0.52	0.01	0.31	0.17
	1.26	0.73	0.56	0.56	2.86	0.16					0.38	0.53	0.01	0.31	0.17
	1.26	0.73	0.56	0.56	2.86	0.16					0.38	0.53	0.01	0.31	0.17
	1.26	0.73	0.56	0.56	2.86	0.16					0.38	0.53	0.01	0.31	0.17
	1.26	0.73	0.56	0.56	2.86	0.16					0.38	0.53	0.01	0.31	0.17
	1.26	0.73	0.56	0.56	2.86	0.16					0.38	0.53	0.01	0.31	0.17
	1.26	0.73	0.56	0.56	2.86	0.16					0.38	0.53	0.01	0.31	0.17
	1.26	0.73	0.56	0.56	2.86	0.16					0.38	0.53	0.01	0.31	0.17
	1.26	0.73	0.56	0.56	2.86	0.16					0.38	0.53	0.01	0.38	0.17
	1.26	0.73	0.56	0.56	2.86	0.16					0.38	0.53	0.01	0.38	0.17
	1.26	0.73	0.56	0.56	2.86	0.16					0.38	0.53	0.01	0.38	0.17
	1.26	0.73	0.56	0.56	2.86	0.16					0.38	0.53	0.01	0.38	0.17
	1.26	0.73	0.56	0.56	2.86	0.16					0.38	0.53	0.01	0.38	0.17
	1.26	0.73	0.56	0.56	2.86	0.16					0.38	0.53	0.01	0.38	0.17
	1.26	0.73	0.56	0.56	2.86	0.16					0.38	0.66	0.01	0.38	0.17
	1.26	0.73	0.56	0.56	2.86	0.16					0.38	0.66	0.01	0.38	0.17
	1.26	0.73	0.56	0.56	2.86	0.16					0.38	0.66	0.01	0.38	0.17
	1.26	0.73	0.56	0.56	2.86	0.16					0.38	0.72	0.01	0.38	0.17
	1.26	0.73	0.56	0.56	2.86	0.16					0.38	0.72	0.01	0.38	0.17
	1.26	0.73	0.56	0.56	2.86	0.16					0.38	0.72	0.01	0.38	0.17
	1.26	0.73	0.56	0.56	2.86	0.16					0.38	0.72	0.01	0.38	0.17
	1.26	0.73	0.56	0.56	2.86	0.16					0.38	0.72	0.01	0.38	0.17
	1.26	0.73	0.56	0.56	2.86	0.16					0.38	0.72	0.01	0.38	0.17
	1.26	0.73	0.56	0.56	2.86	0.16					0.38	0.72	0.01	0.38	0.17
	1.26	0.73	0.56	0.56	2.86	0.16					0.38	0.72	0.01	0.38	0.17
	1.26	0.73	0.56	0.56	2.86	0.16					0.38	0.72	0.01	0.38	0.17
	1.26	0.73	0.56	0.56	2.86	0.16					0.38	0.72	0.01	0.38	0.17
	1.26	0.73	0.56	0.56	2.86	0.16					0.38	0.72	0.01	0.38	0.17
	1.26	0.73	0.56	0.56	2.86	0.16					0.38	0.72	0.01	0.38	0.17
	1.26	0.73	0.56	0.56	2.86	0.16					0.38	0.72	0.01	0.38	0.17
	1.26	0.73	0.56	0.56	2.86	0.16					0.38	0.72	0.01	0.38	0.17
	1.26	0.73	0.56	0.56	2.86	0.16					0.38	0.72	0.01	0.38	0.17
	1.26	0.73	0.56	0.56	2.86	0.16					0.38	0.72	0.01	0.38	0.17
	1.26	0.73	0.56	0.56	2.86	0.16					0.38	0.72	0.01	0.38	0.17
	1.26	0.73	0.56	0.56	2.86	0.16					0.38	0.72	0.01	0.38	0.17
	1.26	0.73	0.56	0.56	2.86	0.16					0.38	0.72	0.01	0.38	0.17
	1.26	0.73	0.56	0.56	2.86	0.16					0.38	0.72	0.01	0.38	0.17
	1.26	0.73	0.56	0.61	2.86	0.16					0.38	0.72	0.01	0.38	0.17
	1.26	0.73	0.56	0.61	2.86	0.16					0.38	0.72	0.01	0.38	0.17
	1.26	0.73	0.56	0.61	2.86	0.16					0.38	0.72	0.01	0.38	0.17
	1.26	0.73	0.57	0.61	2.86	0.16					0.38	0.72	0.01	0.38	0.17
	1.26	0.73	0.57	0.61	2.86	0.16					0.38	0.72	0.01	0.38	0.17
	1.26	0.73	0.57	0.61	2.86	0.16					0.38	0.72	0.01	0.38	0.17
	1.26	0.73	0.57	0.61	2.86	0.16					0.38	0.72	0.01	0.38	0.17
	1.26	0.73	0.57	0.61	2.86	0.16					0.38	0.72	0.01	0.38	0.17
	1.26	0.73	0.57	0.61	2.86	0.16					0.38	0.72	0.01	0.38	0.17
	1.26	0.73	0.57	0.61	2.86	0.16					0.38	0.72	0.01	0.38	0.17
	1.26	0.73	0.57	0.61	2.87	0.16					0.38	0.72	0.01	0.38	0.17
	1.26	0.73	0.57	0.61	2.87	0.16					0.38	0.72	0.01	0.38	0.17
	1.26	0.73	0.57	0.61	2.88	0.16					0.42	0.72	0.01	0.38	0.17
	1.26	0.73	0.57	0.61	2.98	0.16					0.43	0.72	0.01	0.38	0.17
	1.26	0.73	0.57	0.61	3	0.16					0.47	0.72	0.01	0.38	0.17
	1.26	0.73	0.57	0.61	3	0.16					0.47	0.72	0.12	0.38	0.17
	1.26	0.73	0.57	0.61	3	0.16					0.5	0.72	0.12	0.38	0.17
	1.26	0.73	0.57	0.61	3	0.16					0.5	0.72	0.21	0.38	0.17
	1.26	0.73	0.57	0.61	3	0.16					0.5	0.72	0.22	0.38	0.18
	1.26	0.73	0.57	0.61	3	0.16					0.5	0.72	0.35	0.38	0.18
	1.26	0.73	0.57	0.61	3	0.16					0.5	0.72	0.35	0.39	0.18
	1.26	0.73	0.57	0.61	3	0.16					0.5	0.72	0.35	0.39	0.18
	1.26	0.73	0.57	0.61	3	0.16					0.5	0.72	0.35	0.39	0.18
	1.26	0.73	0.57	0.61	3.15	0.16					0.51	0.72	0.35	0.39	0.18
	1.26	0.73	0.57	0.61	3.15	0.16					0.51	0.72	0.35	0.39	0.18
	1.26	0.73	0.57	0.61	3.15	0.16					0.51	0.72	0.35	0.39	0.18
	1.26	0.73	0.57	0.61	3.15	0.16					0.6	0.72	0.35	0.39	0.18
	1.26	0.73	0.57	0.61	3.15	0.16					0.6	0.72	0.35	0.39	0.18
	1.26	0.73	0.57	0.61	3.15	0.16					0.6	0.72	0.35	0.39	0.18
	1.26	0.73	0.57	0.61	3.15	0.16					0.6	0.72	0.35	0.39	0.18
	1.26	0.76	0.57	0.61	3.15	0.16					0.6	0.72	0.35	0.39	0.18
	1.26	0.76	0.57	0.61	3.15	0.16					0.6	0.72	0.35	0.39	0.18
	1.26	0.76	0.57	0.61	3.29	0.16					0.6	0.72	0.35	0.39	0.18
	1.26	0.76	0.57	0.61	3.3	0.16					0.6	0.72	0.35	0.39	0.18
	1.26	0.76	0.57	0.61	3.3	0.16					0.6	0.72	0.35	0.39	0.18
	1.26	0.76	0.57	0.61	3.3	0.16					0.6	0.72	0.35	0.39	0.18
	1.26	0.76	0.57	0.61	3.3	0.16					0.6	0.72	0.35	0.39	0.18
	1.26	0.77	0.57	0.61	3.3	0.16					0.6	0.72	0.35	0.39	0.18
	1.26	0.77	0.57	0.61	3.3	0.16					0.6	0.72	0.35	0.39	0.18
	1.26	0.87	0.57	0.61	3.3	0.16					0.6	0.72	0.35	0.39	0.18
	1.26	0.87	0.57	0.61	3.3	0.16					0.6	0.72	0.35	0.39	0.18
	1.26	0.87	0.57	0.61	3.3	0.16					0.6	0.72	0.35	0.39	0.18
	1.26	0.87	0.57	0.61	3.3	0.16					0.6	0.72	0.35	0.39	0.18
	1.26	0.87	0.57	0.61	3.3	0.16					0.6	0.72	0.35	0.39	0.18
	1.26	0.87	0.57	0.61	3.3	0.16					0.6	0.72	0.35	0.39	0.18
	1.26	0.87	0.59	0.61	3.3	0.16					0.6	0.72	0.35	0.41	0.18
	1.26	0.87	0.59	0.61	3.44	0.16					0.6	0.72	0.35	0.41	0.18
	1.26	0.87	0.59	0.61	3.44	0.16					0.6	0.72	0.35	0.41	0.18
	1.26	0.87	0.59	0.61	3.44	0.16					0.6	0.72	0.35	0.41	0.18
	1.26	0.87	0.59	0.61	3.44	0.16					0.6	0.72	0.35	0.41	0.18
	1.26	0.87	0.59	0.61	3.44	0.16					0.6	0.72	0.35	0.41	0.18
	1.26	0.87	0.59	0.61	3.44	0.16					0.6	0.72	0.35	0.41	0.18
	1.26	0.87	0.6	0.61	3.62	0.16					0.6	0.72	0.35	0.41	0.18
	1.26	0.87	0.6	0.61	3.62	0.16					0.6	0.72	0.35	0.41	0.18
	1.26	0.87	0.6	0.61	3.62	0.16					0.6	0.72	0.35	0.41	0.18
	1.26	0.87	0.6	0.61	3.62	0.16					0.6	0.72	0.35	0.46	0.18
	1.26	0.87	0.6	0.61	3.62	0.16					0.6	0.72	0.35	0.46	0.18
	1.26	0.87	0.6	0.61	3.62	0.16					0.6	0.72	0.35	0.46	0.18
	1.26	0.87	0.6	0.61	3.62	0.16					0.6	0.72	0.35	0.46	0.18
	1.26	0.87	0.6	0.61	3.62	0.16					0.6	0.72	0.35	0.46	0.18
	1.26	0.87	0.6	0.61	3.62	0.16					0.6	0.72	0.35	0.46	0.18
	1.26	0.87	0.6	0.61	3.62	0.16					0.6	0.73	0.35	0.46	0.18
	1.26	0.87	0.6	0.61	3.62	0.16					0.6	0.73	0.35	0.46	0.18
	1.26	0.87	0.6	0.61	3.62	0.16					0.6	0.76	0.35	0.46	0.18
	1.26	0.87	0.6	0.61	3.62	0.17					0.6	0.76	0.35	0.46	0.18
	1.26	0.87	0.6	0.61	3.62	0.17					0.6	0.76	0.35	0.46	0.18
	1.26	0.87	0.6	0.61	3.62	0.17					0.6	0.76	0.35	0.46	0.18
	1.26	0.87	0.6	0.61	3.62	0.17					0.6	0.76	0.35	0.46	0.18
	1.26	0.87	0.6	0.61	3.62	0.17					0.6	0.76	0.35	0.46	0.18
	1.26	0.87	0.61	0.61	3.62	0.17					0.6	0.85	0.35	0.46	0.18
	1.26	0.87	0.61	0.61	3.62	0.17					0.6	0.85	0.35	0.46	0.18
	1.26	0.87	0.61	0.61	3.62	0.17					0.6	0.85	0.35	0.46	0.18
	1.26	0.87	0.61	0.61	3.62	0.17					0.6	0.85	0.35	0.46	0.18
	1.26	0.87	0.61	0.61	3.62	0.17					0.6	0.85	0.35	0.46	0.18
	1.26	0.87	0.61	0.61	3.62	0.17					0.6	0.85	0.35	0.46	0.18
	1.26	0.87	0.61	0.61	3.62	0.17					0.6	0.85	0.35	0.46	0.18
	1.26	0.87	0.61	0.61	3.62	0.17					0.6	0.85	0.35	0.46	0.18
	1.27	0.87	0.61	0.61	3.62	0.17					0.6	0.85	0.35	0.47	0.18
	1.27	0.87	0.61	0.61	3.62	0.17					0.6	0.85	0.35	0.47	0.18
	1.27	0.87	0.61	0.61	3.62	0.17					0.6	0.85	0.35	0.47	0.19
	1.27	0.87	0.61	0.61	3.62	0.17					0.6	0.85	0.35	0.47	0.19
	1.27	0.87	0.61	0.61	3.62	0.17					0.6	0.85	0.35	0.47	0.19
	1.27	0.87	0.61	0.61	3.62	0.17					0.6	0.85	0.35	0.47	0.19
	1.27	0.87	0.61	0.61	3.62	0.17					0.6	0.85	0.35	0.47	0.19
	1.27	0.87	0.61	0.61	3.62	0.16					0.6	0.85	0.35	0.47	0.19
	1.27	0.87	0.61	0.61	3.62	0.17					0.6	0.85	0.35	0.47	0.19
	1.27	0.87	0.61	0.61	3.62	0.17					0.6	0.85	0.35	0.47	0.19
	1.27	0.87	0.61	0.61	3.62	0.17					0.6	0.85	0.35	0.47	0.19
	1.27	0.87	0.61	0.61	3.62	0.17					0.6	0.85	0.35	0.47	0.19
	1.27	0.87	0.61	0.61	3.62	0.17					0.6	0.85	0.35	0.47	0.19
	1.27	0.87	0.61	0.61	3.62	0.17					0.6	0.85	0.35	0.47	0.19
	1.27	0.87	0.61	0.61	3.62	0.17					0.6	0.85	0.35	0.47	0.19
	1.27	0.87	0.61	0.61	3.62	0.17					0.6	0.85	0.35	0.47	0.19
	1.27	0.87	0.61	0.61	3.62	0.17					0.6	0.85	0.35	0.47	0.19
	1.27	0.87	0.61	0.61	3.62	0.17					0.6	0.85	0.35	0.47	0.19
	1.27	0.87	0.61	0.61	3.62	0.17					0.6	0.85	0.35	0.47	0.19
	1.27	0.87	0.61	0.61	3.62	0.17					0.6	0.85	0.35	0.47	0.19
	1.27	0.87	0.61	0.61	3.62	0.17					0.6	0.85	0.35	0.47	0.19
	1.27	0.87	0.61	0.61	3.62	0.17					0.6	0.85	0.35	0.47	0.19
	1.27	0.87	0.61	0.61	3.62	0.17					0.6	0.85	0.35	0.47	0.19
	1.27	0.87	0.61	0.61	3.62	0.17					0.6	0.85	0.35	0.47	0.19
	1.27	0.87	0.61	0.61	3.62	0.17					0.6	0.85	0.35	0.47	0.19
	1.27	0.87	0.61	0.61	3.62	0.17					0.6	0.85	0.35	0.47	0.19
	1.27	0.87	0.61	0.61	3.62	0.17					0.6	0.85	0.35	0.47	0.2
	1.27	0.87	0.61	0.61	3.62	0.17					0.6	0.85	0.35	0.47	0.2
	1.27	0.87	0.61	0.61	3.62	0.17					0.6	0.85	0.35	0.47	0.25
	1.27	0.87	0.61	0.62	3.62	0.17					0.6	0.85	0.35	0.47	0.25
	1.27	0.87	0.61	0.73	3.62	0.17					0.6	0.85	0.35	0.47	0.25
	1.27	0.87	0.61	0.73	3.62	0.17					0.6	0.85	0.35	0.47	0.25
	1.27	0.87	0.61	0.73	3.62	0.16					0.6	0.85	0.35	0.47	0.25
	1.27	0.87	0.61	0.73	3.62	0.17					0.6	0.85	0.35	0.47	0.25
	1.27	0.87	0.61	0.73	3.62	0.17					0.6	0.85	0.35	0.47	0.25
	1.27	0.87	0.61	0.73	3.62	0.17					0.6	0.85	0.35	0.47	0.25
	1.27	0.87	0.61	0.79	3.62	0.17					0.6	0.85	0.35	0.47	0.25
	1.27	0.87	0.61	0.79	3.62	0.17					0.6	0.85	0.35	0.47	0.25
	1.27	0.87	0.61	0.8	3.62	0.17					0.6	0.85	0.35	0.47	0.25
	1.27	0.87	0.61	0.8	3.62	0.17					0.6	0.85	0.35	0.47	0.25
	1.27	0.87	0.61	0.79	3.62	0.17					0.6	0.85	0.35	0.47	0.25
	1.27	0.87	0.61	0.82	3.62	0.17					0.6	0.85	0.35	0.47	0.25
	1.27	0.87	0.61	0.82	3.62	0.17					0.6	0.85	0.35	0.47	0.25
	1.27	0.87	0.61	0.81	3.62	0.17					0.6	0.85	0.35	0.47	0.25
	1.27	0.87	0.61	0.81	3.62	0.17					0.6	0.85	0.35	0.47	0.25
	1.28	0.87	0.61	0.81	3.62	0.17					0.63	0.85	0.35	0.47	0.25
	1.28	0.87	0.61	0.81	3.62	0.17					0.63	0.85	0.35	0.47	0.25
	1.28	0.87	0.61	0.81	3.62	0.17					0.63	0.85	0.35	0.47	0.25
	1.4	0.87	0.61	0.81	3.62	0.17					0.68	0.85	0.35	0.47	0.25
	1.4	0.87	0.61	0.81	3.62	0.17					0.68	0.85	0.35	0.47	0.25
	1.45	0.88	0.61	0.81	3.62	0.17					0.69	0.85	0.35	0.47	0.25
	1.45	0.88	0.61	0.81	3.62	0.17					0.69	0.85	0.35	0.47	0.25
	1.45	0.88	0.61	0.81	3.62	0.17					0.69	0.85	0.35	0.47	0.25
	1.45	0.88	0.61	0.82	3.62	0.17					0.69	0.85	0.35	0.47	0.25
	1.45	0.88	0.61	0.82	3.62	0.17					0.69	0.85	0.35	0.47	0.25
	1.45	0.88	0.61	0.89	3.62	0.17					0.69	0.85	0.35	0.47	0.25
	1.45	0.88	0.61	0.89	3.62	0.17					0.69	0.85	0.35	0.47	0.25
	1.57	0.88	0.61	0.89	3.62	0.17					0.69	0.85	0.35	0.47	0.25
	1.57	0.88	0.61	0.89	3.62	0.17					0.69	0.85	0.38	0.47	0.25
	1.57	0.88	0.61	0.89	3.62	0.17					0.69	0.85	0.38	0.47	0.25
	1.57	0.88	0.61	0.89	3.62	0.17					0.69	0.85	0.45	0.47	0.25
	1.57	0.89	0.61	0.89	3.62	0.17					0.69	0.85	0.45	0.47	0.25
	1.57	0.96	0.61	0.89	3.62	0.17					0.69	0.85	0.48	0.47	0.25
	1.57	0.96	0.61	0.89	3.62	0.17					0.69	0.85	0.48	0.47	0.25
	1.57	0.96	0.61	0.89	3.63	0.17					0.7	0.85	0.48	0.47	0.25
	1.57	0.96	0.61	0.89	3.63	0.17					0.7	0.85	0.48	0.47	0.25
	1.58	0.96	0.61	0.89	3.63	0.17					0.81	0.85	0.48	0.47	0.25
	1.71	0.96	0.62	0.89	3.64	0.17					0.81	0.85	0.48	0.47	0.25
	1.71	0.96	0.62	0.89	3.64	0.17					0.81	0.85	0.48	0.47	0.25
	1.71	0.96	0.62	0.89	3.64	0.17					0.81	0.85	0.48	0.47	0.25
	1.71	0.96	0.62	0.89	3.64	0.17					0.81	0.85	0.48	0.47	0.25
	1.71	0.96	0.62	0.89	3.64	0.17					0.81	0.93	0.48	0.47	0.25
	1.71	0.96	0.62	0.89	3.64	0.3					0.81	0.93	0.48	0.47	0.25
	1.71	0.96	0.62	0.89	3.64	0.34					0.81	0.93	0.48	0.47	0.25
	1.71	0.96	0.62	0.89	3.64	0.34					0.81	0.93	0.48	0.47	0.25
	1.72	0.96	0.63	0.89	3.64	0.34					0.81	0.93	0.48	0.47	0.26
	1.72	0.96	0.63	0.89	3.67	0.34					0.81	0.93	0.48	0.47	0.26
	1.72	0.96	0.63	0.89	3.68	0.34					0.81	1	0.48	0.47	0.26
	1.72	0.96	0.63	0.89	3.67	0.42					0.81	1	0.48	0.47	0.26
	1.72	0.96	0.65	0.89	3.67	0.48					0.81	1	0.48	0.47	0.26
	1.72	0.96	0.65	0.89	3.67	0.48					0.81	1.01	0.48	0.47	0.26
	1.72	0.96	0.65	0.89	3.67	0.48					0.81	1.01	0.48	0.47	0.26
	1.72	0.96	0.65	0.89	3.72	0.48					0.81	1.01	0.48	0.47	0.26
	1.72	0.96	0.66	0.89	3.72	0.48					0.81	1.01	0.48	0.47	0.26
	1.72	0.96	0.66	0.89	3.73	0.48					0.81	1.01	0.48	0.47	0.26
	1.72	0.96	0.66	0.89	3.73	0.48					0.81	1.01	0.48	0.47	0.26
	1.72	0.96	0.66	0.89	3.73	0.48					0.81	1.01	0.48	0.47	0.26
	1.72	0.96	0.66	0.89	3.73	0.48					0.81	1.01	0.48	0.47	0.26
	1.72	0.96	0.72	0.89	3.73	0.48					0.81	1.01	0.48	0.5	0.26
	1.72	0.96	0.72	0.89	3.73	0.48					0.81	1.01	0.48	0.5	0.26
	1.72	0.96	0.79	0.89	3.73	0.48					0.81	1.01	0.48	0.5	0.26
	1.72	0.96	0.79	0.89	3.74	0.48					0.81	1.01	0.48	0.5	0.26
	1.72	0.96	0.83	0.89	3.74	0.48					0.81	1.01	0.48	0.5	0.26
	1.72	0.96	0.84	0.89	3.86	0.48					0.81	1.01	0.48	0.5	0.26
	1.76	0.96	0.84	0.89	3.86	0.48					0.81	1.01	0.48	0.5	0.26
	1.76	0.96	0.84	0.89	3.86	0.48					0.81	1.01	0.48	0.5	0.26
	1.76	0.96	0.84	0.89	3.86	0.48					0.81	1.01	0.48	0.5	0.26
	1.76	0.96	0.84	0.89	3.85	0.48					0.81	1.01	0.48	0.5	0.26
	1.76	0.96	0.84	0.89	3.86	0.48					0.81	1.01	0.48	0.5	0.26
	1.76	0.96	0.84	0.89	3.86	0.48					0.81	1.01	0.48	0.5	0.26
	1.76	0.96	0.84	0.89	3.86	0.48					0.81	1.01	0.48	0.5	0.26
	1.76	0.96	0.84	0.89	3.97	0.48					0.81	1.01	0.48	0.5	0.26
	1.76	0.96	0.84	0.89	3.97	0.48					0.81	1.01	0.48	0.5	0.26
	1.76	0.96	0.84	0.89	3.97	0.48					0.81	1.01	0.48	0.5	0.26
	1.76	0.96	0.84	0.89	3.97	0.48					0.81	1.01	0.48	0.5	0.26
	1.76	0.96	0.85	0.89	3.97	0.48					0.81	1.01	0.48	0.5	0.26
	1.76	0.96	0.85	0.89	3.97	0.48					0.81	1.01	0.48	0.5	0.26
	1.76	0.96	0.85	0.9	3.98	0.48					0.81	1.01	0.48	0.5	0.26
	1.76	0.96	0.85	0.9	3.99	0.48					0.81	1.01	0.48	0.5	0.26
	1.76	0.96	0.85	0.9	3.98	0.48					0.81	1.01	0.48	0.5	0.26
	1.76	0.96	0.85	0.9	3.98	0.48					0.81	1.01	0.48	0.5	0.26
	1.76	0.96	0.85	0.9	3.98	0.48					0.81	1.01	0.48	0.5	0.26
	1.76	0.96	0.85	0.9	3.98	0.48					0.81	1.01	0.48	0.5	0.26
	1.76	0.96	0.85	0.9	4.06	0.48					0.81	1.01	0.48	0.5	0.26
	1.76	0.96	0.85	0.9	4.06	0.48					0.81	1.01	0.48	0.5	0.26
	1.76	0.96	0.85	0.9	4.06	0.48					0.81	1.01	0.48	0.5	0.26
	1.76	0.96	0.85	0.9	4.06	0.48					0.81	1.01	0.48	0.5	0.26
	1.76	0.96	0.85	0.9	4.06	0.48					0.81	1.01	0.48	0.5	0.26
	1.77	0.96	0.85	0.9	4.06	0.48					0.81	1.01	0.48	0.5	0.26
	1.77	0.96	0.85	0.9	4.06	0.48					0.81	1.01	0.48	0.5	0.26
	1.77	0.96	0.85	0.9	4.06	0.48					0.81	1.01	0.48	0.5	0.26
	1.77	0.96	0.85	0.9	4.06	0.48					0.81	1.01	0.48	0.5	0.26
	1.77	0.96	0.85	0.9	4.06	0.48					0.81	1.01	0.48	0.5	0.26
	1.77	0.96	0.85	0.9	4.06	0.48					0.81	1.01	0.48	0.5	0.26
	1.77	0.96	0.85	0.9	4.06	0.48					0.81	1.01	0.48	0.5	0.26
	1.77	0.96	0.85	0.9	4.06	0.48					0.81	1.01	0.48	0.5	0.26
	1.77	0.96	0.85	0.9	4.06	0.48					0.81	1.01	0.48	0.5	0.26
	1.77	0.96	0.85	0.9	4.06	0.48					0.81	1.01	0.48	0.5	0.26
	1.77	0.96	0.85	0.9	4.06	0.48					0.81	1.01	0.48	0.5	0.26
	1.77	0.96	0.85	0.9	4.06	0.48					0.81	1.01	0.48	0.5	0.26
	1.77	0.96	0.85	0.9	4.06	0.48					0.81	1.01	0.48	0.5	0.26
	1.77	0.96	0.85	0.9	4.06	0.48					0.81	1.01	0.48	0.5	0.26
	1.77	0.96	0.85	0.9	4.06	0.48					0.81	1.01	0.48	0.5	0.26
	1.77	0.96	0.85	0.9	4.06	0.48					0.81	1.01	0.48	0.5	0.26
	1.77	0.96	0.85	0.9	4.06	0.48					0.81	1.01	0.48	0.5	0.26
	1.77	0.96	0.85	0.9	4.06	0.48					0.81	1.01	0.48	0.5	0.26
	1.77	0.96	0.85	0.9	4.06	0.48					0.81	1.01	0.48	0.5	0.26
	1.77	0.96	0.85	0.9	4.06	0.48					0.81	1.01	0.48	0.5	0.26
	1.77	0.96	0.85	0.9	4.06	0.48					0.81	1.01	0.48	0.5	0.26
	1.77	0.97	0.85	0.9	4.06	0.48					0.81	1.01	0.48	0.5	0.26
	1.77	0.97	0.85	0.9	4.06	0.48					0.81	1.01	0.48	0.5	0.26
	1.77	0.97	0.85	0.9	4.06	0.48					0.81	1.01	0.48	0.5	0.26
	1.77	0.97	0.85	0.9	4.06	0.48					0.81	1.01	0.48	0.5	0.26
	1.77	0.97	0.85	0.9	4.06	0.48					0.81	1.01	0.48	0.5	0.26
	1.77	0.97	0.85	0.9	4.06	0.48					0.81	1.01	0.48	0.5	0.26
	1.77	0.97	0.85	0.9	4.06	0.48					0.81	1.01	0.48	0.5	0.26
	1.77	0.97	0.85	0.9	4.06	0.48					0.81	1.01	0.48	0.5	0.26
	1.77	0.97	0.85	0.9	4.06	0.48					0.81	1.01	0.48	0.5	0.26
	1.77	0.97	0.85	0.9	4.06	0.48					0.81	1.01	0.48	0.5	0.26
	1.77	0.97	0.85	0.9	4.06	0.48					0.81	1.01	0.48	0.5	0.26
	1.77	0.97	0.85	0.9	4.06	0.48					0.81	1.01	0.48	0.5	0.26
	1.77	0.97	0.85	0.9	4.06	0.48					0.81	1.01	0.48	0.5	0.26
	1.77	0.97	0.85	0.9	4.06	0.48					0.81	1.01	0.48	0.5	0.26
	1.77	0.97	0.85	0.9	4.06	0.48					0.81	1.01	0.48	0.5	0.26
	1.77	0.97	0.85	0.9	4.06	0.48					0.81	1.01	0.48	0.5	0.26
	1.77	0.97	0.85	0.9	4.06	0.48					0.81	1.01	0.48	0.5	0.26
	1.77	0.97	0.85	0.9	4.06	0.48					0.81	1.01	0.48	0.5	0.26
	1.77	0.97	0.85	0.9	4.06	0.48					0.81	1.01	0.48	0.5	0.26
	1.77	0.97	0.85	0.9	4.06	0.48					0.81	1.01	0.53	0.5	0.26
	1.77	0.97	0.85	0.9	4.06	0.48					0.81	1.01	0.53	0.5	0.26
	1.77	0.97	0.85	0.9	4.06	0.48					0.81	1.01	0.53	0.5	0.26
	1.77	0.97	0.85	0.9	4.06	0.48					0.81	1.01	0.53	0.5	0.26
	1.77	0.97	0.85	0.9	4.06	0.48					0.81	1.01	0.53	0.5	0.26
	1.77	0.97	0.85	0.9	4.06	0.48					0.81	1.01	0.53	0.5	0.26
	1.77	0.97	0.85	0.9	4.06	0.48					0.81	1.01	0.53	0.5	0.26
	1.77	0.97	0.85	0.9	4.06	0.48					0.81	1.01	0.53	0.5	0.26
	1.77	0.97	0.85	0.9	4.07	0.48					0.81	1.01	0.53	0.5	0.26
	1.77	0.97	0.85	0.9	4.07	0.48					0.84	1.01	0.53	0.5	0.26
	1.77	0.97	0.85	0.9	4.07	0.48					0.84	1.01	0.53	0.5	0.26
	1.77	0.97	0.85	0.9	4.07	0.48					0.84	1.01	0.53	0.5	0.26
	1.77	0.97	0.85	0.9	4.06	0.48					0.84	1.01	0.53	0.5	0.26
	1.77	0.97	0.85	0.9	4.06	0.48					0.84	1.01	0.53	0.5	0.26
	1.77	0.97	0.85	0.9	4.06	0.48					0.84	1.01	0.53	0.5	0.26
	1.77	0.97	0.85	0.9	4.06	0.48					0.85	1.01	0.53	0.5	0.26
	1.77	0.97	0.85	0.9	4.06	0.48					0.89	1.01	0.53	0.5	0.3
	1.77	0.97	0.85	0.9	4.06	0.48					0.89	1.01	0.53	0.5	0.31
	1.77	0.97	0.85	0.9	4.06	0.53					0.89	1.01	0.53	0.5	0.33
	1.77	0.97	0.85	0.9	4.06	0.53					0.9	1.01	0.53	0.5	0.34
	1.77	0.97	0.85	0.9	4.06	0.57					0.9	1.01	0.53	0.5	0.34
	1.77	0.97	0.85	0.9	4.06	0.57					0.9	1.01	0.53	0.5	0.34
	1.77	0.97	0.85	0.9	4.06	0.57					0.9	1.01	0.53	0.5	0.34
	1.77	0.97	0.85	0.9	4.06	0.57					0.9	1.01	0.53	0.5	0.34
	1.77	0.97	0.85	0.9	4.06	0.57					0.9	1.01	0.53	0.5	0.34
	1.77	0.97	0.85	0.9	4.06	0.57					0.9	1.01	0.53	0.5	0.34
	1.77	0.97	0.85	0.9	4.06	0.57					0.9	1.01	0.53	0.5	0.34
	1.77	0.97	0.85	0.9	4.06	0.58					0.9	1.01	0.53	0.5	0.34
	1.77	0.97	0.85	0.9	4.06	0.64					0.96	1.01	0.53	0.5	0.34
	1.77	0.97	0.85	0.9	4.06	0.64					0.96	1.01	0.53	0.5	0.34
	1.77	0.97	0.85	0.97	4.06	0.64					0.96	1.01	0.53	0.5	0.34
	1.77	0.97	0.85	0.98	4.06	0.64					0.96	1.01	0.53	0.5	0.34
	1.77	0.97	0.85	0.98	4.06	0.64					0.96	1.01	0.53	0.5	0.34
	1.77	0.97	0.85	0.98	4.06	0.64					0.96	1.01	0.53	0.5	0.34
	1.77	0.97	0.85	1.06	4.06	0.64					0.96	1.01	0.53	0.5	0.34
	1.77	0.97	0.85	1.06	4.06	0.64					0.96	1.01	0.53	0.5	0.34
	1.77	0.97	0.85	1.09	4.06	0.64					0.96	1.01	0.53	0.5	0.34
	1.77	0.97	0.85	1.09	4.06	0.64					0.96	1.01	0.53	0.5	0.34
	1.77	0.97	0.85	1.09	4.06	0.64					0.96	1.01	0.53	0.5	0.34
	1.77	0.97	0.85	1.09	4.06	0.64					0.96	1.01	0.53	0.5	0.34
	1.77	0.97	0.85	1.09	4.06	0.64					0.96	1.01	0.53	0.5	0.34
	1.77	0.97	0.85	1.09	4.06	0.64					0.96	1.01	0.53	0.5	0.34
	1.77	0.97	0.89	1.09	4.06	0.64					0.96	1.01	0.53	0.5	0.34
	1.77	0.97	0.89	1.09	4.06	0.64					0.96	1.01	0.53	0.5	0.34
	1.77	0.97	0.89	1.17	4.06	0.64					0.96	1.01	0.54	0.5	0.34
	1.77	0.97	0.89	1.17	4.06	0.64					0.96	1.01	0.54	0.5	0.34
	1.77	0.97	0.89	1.17	4.06	0.64					0.96	1.01	0.61	0.5	0.34
	1.77	0.97	0.89	1.17	4.06	0.64					0.96	1.01	0.61	0.5	0.34
	1.77	0.97	0.89	1.17	4.06	0.64					0.96	1.01	0.61	0.5	0.34
	1.77	0.97	0.93	1.23	4.06	0.64					0.96	1.02	0.61	0.5	0.34
	1.77	0.97	0.93	1.24	4.06	0.64					0.96	1.06	0.61	0.5	0.34
	1.77	0.97	0.93	1.26	4.06	0.64					0.96	1.06	0.61	0.5	0.34
	1.77	0.97	0.93	1.26	4.06	0.64					0.96	1.06	0.61	0.5	0.34
	1.77	0.97	0.93	1.26	4.06	0.64					0.96	1.06	0.61	0.5	0.34
	1.77	0.97	0.92	1.26	4.06	0.64					0.96	1.06	0.61	0.5	0.34
	1.77	0.97	0.93	1.25	4.06	0.64					0.96	1.06	0.61	0.5	0.34
	1.77	0.97	0.93	1.26	4.06	0.64					0.96	1.06	0.61	0.5	0.34
	1.77	0.97	0.93	1.26	4.06	0.64					0.96	1.06	0.61	0.5	0.34
	1.77	0.97	0.93	1.26	4.06	0.64					0.96	1.06	0.61	0.5	0.34
	1.77	0.97	0.93	1.26	4.06	0.64					0.96	1.06	0.61	0.5	0.34
	1.77	0.97	0.93	1.26	4.06	0.64					0.96	1.06	0.61	0.5	0.34
	1.77	0.97	0.93	1.35	4.06	0.64					0.96	1.06	0.61	0.5	0.34
	1.77	0.97	0.93	1.35	4.06	0.64					0.96	1.06	0.61	0.5	0.34
	1.77	0.97	0.93	1.35	4.06	0.64					0.96	1.06	0.61	0.5	0.34
	1.77	1.04	0.93	1.35	4.06	0.64					0.96	1.06	0.61	0.5	0.34
	1.77	1.04	0.93	1.35	4.07	0.64					0.96	1.06	0.61	0.5	0.34
	1.78	1.11	0.93	1.35	4.07	0.64					0.96	1.2	0.61	0.5	0.34
	1.79	1.11	0.93	1.35	4.07	0.64					0.96	1.2	0.61	0.5	0.34
	1.79	1.11	0.93	1.35	4.07	0.65					0.96	1.2	0.61	0.5	0.34
	1.91	1.11	0.93	1.35	4.07	0.65					0.96	1.2	0.61	0.5	0.34
	1.92	1.11	0.93	1.35	4.07	0.65					0.96	1.2	0.61	0.5	0.34
	1.92	1.11	0.93	1.35	4.07	0.65					0.96	1.2	0.61	0.5	0.34
	1.92	1.11	0.93	1.35	4.07	0.65					0.96	1.21	0.61	0.5	0.34
	1.92	1.11	0.93	1.35	4.07	0.65					0.96	1.21	0.61	0.5	0.34
	1.92	1.11	0.93	1.35	4.07	0.65					0.96	1.21	0.61	0.5	0.34
	1.92	1.11	0.93	1.35	4.07	0.65					0.96	1.21	0.61	0.5	0.34
	1.92	1.11	0.93	1.35	4.07	0.65					0.96	1.21	0.61	0.5	0.34
	1.92	1.11	0.93	1.35	4.07	0.65					0.96	1.21	0.61	0.5	0.34
	1.92	1.22	0.93	1.35	4.07	0.65					0.96	1.21	0.61	0.5	0.34
	2.05	1.22	0.93	1.35	4.07	0.65					0.96	1.38	0.61	0.5	0.34
	2.05	1.22	0.93	1.35	4.07	0.65					0.96	1.38	0.61	0.5	0.34
	2.05	1.22	0.93	1.35	4.07	0.65					0.96	1.38	0.61	0.5	0.34
	2.05	1.22	0.93	1.35	4.07	0.65					0.96	1.45	0.61	0.5	0.34
	2.05	1.22	0.93	1.35	4.07	0.65					0.96	1.5	0.61	0.5	0.34
	2.06	1.22	0.93	1.35	4.07	0.65					0.96	1.5	0.61	0.5	0.34
	2.06	1.22	0.93	1.35	4.07	0.65					0.96	1.5	0.61	0.5	0.34
	2.06	1.22	0.93	1.35	4.07	0.65					0.96	1.5	0.61	0.5	0.34
	2.06	1.22	0.93	1.35	4.07	0.65					0.96	1.5	0.61	0.5	0.34
	2.06	1.22	0.93	1.35	4.07	0.65					0.96	1.5	0.61	0.5	0.34
	2.06	1.22	0.93	1.35	4.07	0.65					0.96	1.5	0.61	0.5	0.34
	2.06	1.22	0.93	1.35	4.07	0.65					0.96	1.5	0.61	0.5	0.34
	2.06	1.22	0.93	1.35	4.07	0.65					0.96	1.5	0.61	0.5	0.34
	2.06	1.22	0.93	1.35	4.07	0.65					0.96	1.5	0.61	0.5	0.34
	2.06	1.22	0.93	1.35	4.07	0.65					0.96	1.5	0.61	0.51	0.34
	2.06	1.22	0.93	1.35	4.07	0.65					0.96	1.5	0.61	0.51	0.34
	2.06	1.22	0.93	1.35	4.07	0.65					0.96	1.5	0.61	0.51	0.34
	2.06	1.22	0.93	1.35	4.07	0.65					0.96	1.5	0.61	0.51	0.34
	2.06	1.22	0.93	1.35	4.07	0.65					0.96	1.5	0.61	0.51	0.43
	2.06	1.22	0.93	1.35	4.07	0.67					0.96	1.5	0.61	0.51	0.48
	2.06	1.22	0.93	1.35	4.07	0.67					0.97	1.5	0.61	0.51	0.48
	2.06	1.22	0.93	1.35	4.07	0.76					0.97	1.5	0.61	0.51	0.48
	2.1	1.22	0.93	1.35	4.07	0.76					0.97	1.5	0.61	0.52	0.48
	2.1	1.22	0.93	1.35	4.07	0.76					0.97	1.5	0.61	0.53	0.48
	2.1	1.22	0.93	1.35	4.07	0.76					0.97	1.5	0.61	0.66	0.48
	2.1	1.22	0.93	1.35	4.07	0.76					0.97	1.5	0.61	0.66	0.48
	2.1	1.22	0.93	1.35	4.07	0.75					0.97	1.5	0.61	0.66	0.48
	2.1	1.22	0.93	1.35	4.07	0.81					0.97	1.5	0.61	0.66	0.48
	2.1	1.22	0.93	1.35	4.07	0.82					0.97	1.5	0.61	0.66	0.5
	2.1	1.22	0.93	1.35	4.07	0.81					0.97	1.5	0.61	0.66	0.5
	2.1	1.22	0.93	1.35	4.07	0.82					0.97	1.5	0.61	0.66	0.5
	2.1	1.22	0.93	1.35	4.07	0.81					0.97	1.5	0.61	0.66	0.5
	2.1	1.22	0.93	1.35	4.07	0.81					0.97	1.5	0.66	0.66	0.5
	2.1	1.22	0.93	1.35	4.07	0.82					0.97	1.5	0.66	0.66	0.5
	2.1	1.22	0.93	1.35	4.07	0.81					0.97	1.5	0.71	0.66	0.5
	2.1	1.22	0.93	1.35	4.07	0.82					0.97	1.5	0.71	0.66	0.5
	2.1	1.22	0.93	1.35	4.07	0.81					0.97	1.5	0.71	0.66	0.5
	2.1	1.22	0.93	1.35	4.07	0.84					0.97	1.5	0.71	0.66	0.5
	2.1	1.22	0.93	1.35	4.07	0.91					0.97	1.5	0.71	0.66	0.5
	2.1	1.22	0.93	1.35	4.07	0.91					0.97	1.5	0.71	0.74	0.5
	2.1	1.22	0.93	1.35	4.07	0.91					0.97	1.5	0.71	0.74	0.5
	2.1	1.22	0.93	1.35	4.07	0.91					0.97	1.5	0.71	0.74	0.5
	2.1	1.22	0.93	1.35	4.07	0.91					0.97	1.5	0.71	0.74	0.5
	2.1	1.22	0.93	1.35	4.07	0.91					0.97	1.5	0.71	0.74	0.5
	2.1	1.22	0.93	1.35	4.15	0.91					0.97	1.5	0.72	0.74	0.51
	2.1	1.22	0.93	1.35	4.16	0.91					0.97	1.5	0.8	0.74	0.51
	2.1	1.22	0.93	1.35	4.16	0.91					0.97	1.5	0.81	0.74	0.51
	2.1	1.22	0.93	1.35	4.16	0.91					0.97	1.5	0.81	0.74	0.51
	2.1	1.22	0.93	1.35	4.16	0.91					0.97	1.5	0.81	0.74	0.51
	2.1	1.22	0.93	1.35	4.16	0.91					0.97	1.5	0.81	0.74	0.51
	2.1	1.22	0.93	1.35	4.16	0.91					0.97	1.5	0.81	0.74	0.51
	2.1	1.22	0.93	1.35	4.16	0.91					0.97	1.5	0.81	0.74	0.51
	2.1	1.22	0.93	1.34	4.16	0.91					0.97	1.5	0.81	0.74	0.51
	2.1	1.22	0.93	1.34	4.16	0.91					0.97	1.5	0.81	0.74	0.51
	2.1	1.23	0.93	1.33	4.16	0.91					0.97	1.5	0.81	0.74	0.51
	2.1	1.22	0.96	1.34	4.15	0.91					0.97	1.5	0.81	0.74	0.51
	2.1	1.23	0.96	1.34	4.28	0.91					0.97	1.5	0.81	0.74	0.51
	2.1	1.22	0.92	1.34	4.27	0.91					0.97	1.5	0.81	0.74	0.51
	2.1	1.22	0.92	1.34	4.26	0.91					0.97	1.5	0.81	0.74	0.51
	2.1	1.23	0.98	1.34	4.26	0.91					0.97	1.5	0.81	0.74	0.51
	2.1	1.22	0.99	1.34	4.28	0.91					0.97	1.5	0.81	0.74	0.51
	2.1	1.22	0.99	1.34	4.29	0.91					0.97	1.5	0.82	0.74	0.51
	2.1	1.22	0.99	1.34	4.25	0.91					0.97	1.5	0.82	0.74	0.51
	2.1	1.22	1.02	1.34	4.25	0.91					0.97	1.5	0.82	0.74	0.51
	2.1	1.22	1.01	1.33	4.48	0.91					0.97	1.5	0.82	0.74	0.51
	2.1	1.22	1.01	1.34	4.48	0.91					0.97	1.5	0.82	0.74	0.51
	2.1	1.22	1.01	1.34	4.47	0.91					0.97	1.5	0.82	0.74	0.51
	2.1	1.23	1.01	1.34	4.47	0.91					0.97	1.5	0.82	0.74	0.51
	2.1	1.22	1.01	1.34	4.47	0.91					0.97	1.5	0.82	0.74	0.51
	2.1	1.23	1.01	1.34	4.47	0.91					0.97	1.5	0.82	0.74	0.51
	2.1	1.23	1.01	1.34	4.47	0.91					0.97	1.5	0.82	0.74	0.51
	2.1	1.22	1.01	1.34	4.47	0.91					0.97	1.5	0.82	0.74	0.51
	2.1	1.22	1.01	1.34	4.47	0.91					0.97	1.5	0.82	0.74	0.51
	2.1	1.22	1.02	1.34	4.48	0.91					0.97	1.5	0.82	0.74	0.51
	2.1	1.22	1.02	1.34	4.59	0.91					0.97	1.5	0.82	0.74	0.51
	2.1	1.23	1.13	1.34	4.59	0.91					0.97	1.5	0.82	0.74	0.51
	2.1	1.23	1.13	1.34	4.59	0.91					0.97	1.5	0.82	0.74	0.51
	2.1	1.23	1.13	1.34	4.59	0.91					0.97	1.5	0.82	0.74	0.51
	2.1	1.22	1.13	1.34	4.59	0.91					0.97	1.5	0.82	0.74	0.51
	2.1	1.22	1.13	1.34	4.59	0.91					0.97	1.5	0.82	0.74	0.51
	2.1	1.22	1.13	1.34	4.59	0.91					0.97	1.5	0.82	0.74	0.51
	2.1	1.22	1.14	1.34	4.59	0.91					0.97	1.5	0.82	0.74	0.51
	2.1	1.23	1.13	1.34	4.59	0.91					0.97	1.5	0.82	0.74	0.51
	2.1	1.22	1.13	1.34	4.59	0.91					0.97	1.5	0.82	0.74	0.51
	2.1	1.22	1.14	1.34	4.59	0.91					0.97	1.5	0.82	0.74	0.51
	2.1	1.22	1.13	1.34	4.59	0.91					0.97	1.5	0.82	0.74	0.51
	2.1	1.22	1.14	1.34	4.59	0.91					0.97	1.5	0.82	0.74	0.51
	2.1	1.22	1.14	1.34	4.59	0.91					0.97	1.5	0.82	0.74	0.51
	2.1	1.23	1.13	1.34	4.7	0.91					0.97	1.5	0.82	0.74	0.51
	2.1	1.23	1.14	1.34	4.71	0.91					0.97	1.5	0.82	0.74	0.51
	2.1	1.22	1.14	1.34	4.71	0.91					0.97	1.5	0.82	0.74	0.51
	2.1	1.23	1.14	1.34	4.71	0.91					0.97	1.5	0.82	0.74	0.51
	2.1	1.35	1.14	1.34	4.71	0.91					0.97	1.5	0.82	0.74	0.54
	2.1	1.35	1.13	1.34	4.71	0.91					0.97	1.5	0.82	0.74	0.54
	2.1	1.35	1.14	1.34	4.71	0.91					0.97	1.5	0.82	0.74	0.54
	2.1	1.35	1.13	1.34	4.71	0.91					0.97	1.5	0.82	0.74	0.54
	2.1	1.35	1.14	1.34	4.83	0.91					0.97	1.5	0.82	0.74	0.54
	2.1	1.35	1.14	1.34	4.83	0.91					0.97	1.5	0.82	0.74	0.54
	2.1	1.35	1.14	1.34	4.83	0.91					0.97	1.5	0.82	0.74	0.54
	2.1	1.35	1.14	1.34	4.83	0.91					0.97	1.5	0.82	0.74	0.54
	2.1	1.35	1.15	1.34	4.83	0.91					0.97	1.5	0.82	0.74	0.54
	2.1	1.35	1.14	1.34	4.84	0.91					0.97	1.5	0.82	0.74	0.54
	2.1	1.35	1.14	1.34	4.84	0.91					0.97	1.5	0.82	0.74	0.55
	2.1	1.35	1.14	1.34	4.84	0.91					0.97	1.5	0.82	0.74	0.55
	2.1	1.35	1.14	1.34	4.84	0.91					0.97	1.5	0.82	0.74	0.55
	2.1	1.35	1.14	1.34	4.84	0.91					0.97	1.5	0.82	0.74	0.55
	2.1	1.35	1.14	1.34	4.84	0.91					0.97	1.5	0.82	0.75	0.55
	2.1	1.35	1.14	1.34	4.84	0.91					0.97	1.5	0.82	0.75	0.55
	2.1	1.35	1.14	1.34	4.84	0.91					0.97	1.5	0.82	0.75	0.55
	2.1	1.35	1.14	1.34	4.84	0.91					0.97	1.5	0.82	0.75	0.55
	2.1	1.36	1.14	1.34	4.84	0.91					0.97	1.5	0.82	0.75	0.55
	2.1	1.36	1.14	1.34	4.84	0.91					0.97	1.5	0.82	0.75	0.55
	2.1	1.36	1.14	1.34	4.84	0.91					0.97	1.5	0.82	0.75	0.55
	2.1	1.36	1.14	1.34	4.84	0.91					0.97	1.51	0.82	0.75	0.55
	2.1	1.36	1.14	1.34	4.84	0.91					0.97	1.51	0.82	0.75	0.55
	2.1	1.36	1.14	1.34	4.84	0.91					0.97	1.51	0.82	0.75	0.55
	2.1	1.36	1.14	1.34	4.85	0.91					0.97	1.51	0.82	0.75	0.55
	2.1	1.36	1.14	1.34	4.85	0.91					0.97	1.51	0.82	0.75	0.55
	2.1	1.36	1.14	1.34	4.85	0.91					1	1.51	0.82	0.75	0.55
	2.1	1.36	1.14	1.34	4.85	0.91					1	1.51	0.82	0.75	0.55
	2.2	1.36	1.14	1.34	4.85	0.91					1	1.51	0.82	0.75	0.55
	2.2	1.36	1.14	1.34	4.85	0.91					1	1.51	0.82	0.75	0.55
	2.2	1.36	1.14	1.34	4.85	0.91					1	1.51	0.82	0.75	0.55
	2.32	1.36	1.14	1.34	4.86	0.91					1	1.51	0.82	0.75	0.55
	2.32	1.36	1.14	1.34	4.94	0.91					1.01	1.51	0.82	0.75	0.55
	2.32	1.36	1.14	1.34	4.94	0.91					1.01	1.58	0.82	0.81	0.55
	2.32	1.36	1.14	1.34	4.94	0.91					1.01	1.58	0.82	0.81	0.55
	2.32	1.36	1.14	1.34	4.94	0.91					1.01	1.58	0.82	0.81	0.55
	2.32	1.36	1.14	1.34	4.94	0.91					1.01	1.58	0.82	0.81	0.55
	2.32	1.36	1.14	1.34	4.94	0.91					1.01	1.66	0.82	0.81	0.55
	2.32	1.36	1.14	1.34	4.94	0.91					1.01	1.66	0.82	0.81	0.55
	2.32	1.36	1.14	1.43	4.94	0.91					1.01	1.66	0.82	0.81	0.55
	2.32	1.36	1.14	1.43	4.94	0.91					1.01	1.66	0.82	0.81	0.55
	2.32	1.36	1.14	1.43	4.94	0.94					1.01	1.66	0.82	0.81	0.55
	2.32	1.36	1.14	1.43	4.94	0.95					1.01	1.66	0.82	0.81	0.55
	2.32	1.36	1.14	1.43	4.94	0.98					1.01	1.66	0.82	0.81	0.55
	2.32	1.36	1.14	1.51	4.94	0.98					1.01	1.66	0.82	0.81	0.55
	2.32	1.36	1.14	1.51	4.94	0.98					1.01	1.66	0.82	0.81	0.55
	2.32	1.36	1.14	1.51	4.94	1.04					1.01	1.66	0.88	0.81	0.55
	2.32	1.36	1.14	1.51	4.94	1.05					1.01	1.66	0.88	0.81	0.55
	2.32	1.36	1.14	1.51	4.94	1.05					1.01	1.66	0.88	0.81	0.55
	2.32	1.36	1.14	1.51	4.94	1.05					1.01	1.66	0.91	0.81	0.55
	2.32	1.36	1.14	1.51	4.94	1.05					1.01	1.66	0.92	0.81	0.55
	2.32	1.36	1.14	1.51	4.94	1.05					1.01	1.66	0.92	0.81	0.55
	2.32	1.36	1.14	1.51	4.94	1.05					1.01	1.66	0.92	0.81	0.55
	2.33	1.36	1.14	1.51	4.94	1.05					1.01	1.66	0.92	0.81	0.55
	2.33	1.36	1.14	1.51	4.94	1.05					1.01	1.66	0.92	0.81	0.55
	2.33	1.36	1.14	1.51	4.94	1.05					1.01	1.66	0.92	0.81	0.55
	2.33	1.36	1.14	1.51	4.94	1.05					1.01	1.66	0.92	0.81	0.55
	2.32	1.36	1.14	1.51	4.94	1.05					1.01	1.66	0.92	0.81	0.55
	2.32	1.36	1.14	1.51	4.94	1.05					1.01	1.66	0.92	0.81	0.55
	2.33	1.36	1.14	1.51	4.94	1.05					1.01	1.66	0.92	0.81	0.55
	2.33	1.36	1.14	1.63	4.94	1.05					1.01	1.66	0.92	0.81	0.55
	2.33	1.36	1.14	1.63	4.94	1.05					1.01	1.66	0.92	0.81	0.55
	2.33	1.36	1.14	1.63	4.94	1.05					1.01	1.66	0.92	0.81	0.55
	2.33	1.36	1.14	1.63	4.94	1.05					1.01	1.66	0.92	0.81	0.55
	2.33	1.35	1.14	1.63	4.94	1.05					1.01	1.66	0.92	0.81	0.55
	2.33	1.36	1.14	1.63	4.94	1.09					1.01	1.66	0.92	0.81	0.55
	2.32	1.36	1.14	1.63	4.94	1.09					1.01	1.66	0.92	0.81	0.55
	2.32	1.36	1.14	1.63	4.94	1.09					1.01	1.66	0.92	0.81	0.55
	2.32	1.36	1.14	1.63	4.94	1.09					1.01	1.66	0.92	0.81	0.55
	2.33	1.36	1.14	1.63	4.94	1.09					1.01	1.66	0.92	0.81	0.64
	2.32	1.36	1.14	1.63	4.94	1.09					1.01	1.66	0.92	0.81	0.69
	2.33	1.36	1.14	1.63	4.94	1.09					1.01	1.66	0.92	0.81	0.69
	2.33	1.36	1.14	1.63	4.94	1.09					1.01	1.66	0.92	0.81	0.69
	2.33	1.36	1.14	1.63	4.94	1.09					1.01	1.66	0.92	0.81	0.69
	2.33	1.36	1.14	1.63	4.94	1.09					1.01	1.66	0.92	0.81	0.69
	2.32	1.36	1.14	1.63	4.94	1.09					1.01	1.66	0.92	0.81	0.69
	2.33	1.36	1.14	1.63	4.94	1.09					1.01	1.67	0.92	0.81	0.69
	2.33	1.36	1.14	1.63	4.94	1.09					1.01	1.68	0.92	0.81	0.8
	2.32	1.36	1.14	1.63	4.94	1.09					1.01	1.8	0.92	0.81	0.8
	2.32	1.36	1.14	1.63	4.94	1.09					1.01	1.8	0.92	0.81	0.8
	2.33	1.36	1.14	1.63	4.94	1.09					1.01	1.8	0.92	0.81	0.8
	2.33	1.36	1.14	1.63	4.94	1.09					1.01	1.8	0.92	0.81	0.8
	2.32	1.36	1.14	1.63	4.94	1.09					1.01	1.8	0.92	0.81	0.8
	2.32	1.36	1.14	1.63	4.94	1.09					1.01	1.81	0.92	0.81	0.83
	2.33	1.36	1.14	1.63	4.94	1.09					1.06	1.91	0.92	0.81	0.83
	2.32	1.36	1.14	1.63	4.94	1.09					1.06	1.97	0.92	0.81	0.87
	2.32	1.36	1.14	1.63	4.94	1.09					1.06	2	0.92	0.81	0.87
	2.33	1.36	1.14	1.63	4.94	1.09					1.06	2	0.92	0.81	0.87
	2.32	1.36	1.14	1.63	4.94	1.09					1.06	2	0.92	0.81	0.87
	2.33	1.36	1.14	1.63	4.94	1.09					1.06	2	0.97	0.81	0.87
	2.33	1.36	1.14	1.63	4.94	1.09					1.06	2	0.97	0.81	0.87
	2.32	1.36	1.14	1.63	4.94	1.09					1.06	2	0.97	0.81	0.87
	2.33	1.36	1.14	1.63	4.94	1.09					1.06	2	0.98	0.81	0.87
	2.33	1.36	1.14	1.63	4.94	1.09					1.06	2	0.98	0.81	0.87
	2.32	1.36	1.14	1.63	4.94	1.09					1.06	2	0.98	0.96	0.87
	2.32	1.36	1.14	1.63	4.94	1.09					1.06	2	0.98	0.96	0.87
	2.33	1.36	1.14	1.63	4.94	1.09					1.06	2	0.98	0.96	0.98
	2.33	1.36	1.14	1.63	4.95	1.09					1.06	2	0.98	0.96	1.03
	2.33	1.36	1.14	1.63	4.95	1.09					1.06	2	1.09	0.96	1.06
	2.33	1.36	1.14	1.63	4.94	1.09					1.14	2	1.09	0.96	1.06
	2.33	1.36	1.14	1.63	4.95	1.09					1.14	2	1.09	0.96	1.06
	2.33	1.36	1.14	1.63	4.94	1.09					1.14	2	1.09	0.96	1.06
	2.33	1.36	1.14	1.63	4.94	1.09					1.14	2	1.09	0.97	1.06
	2.33	1.42	1.14	1.63	4.94	1.09					1.14	2	1.09	1.01	1.06
	2.33	1.42	1.14	1.63	4.94	1.09					1.14	2	1.09	1.02	1.06
	2.33	1.42	1.14	1.63	4.94	1.09					1.14	2	1.09	1.02	1.06
	2.33	1.42	1.17	1.63	4.94	1.09					1.14	2	1.09	1.02	1.06
	2.33	1.42	1.17	1.63	4.94	1.09					1.14	2	1.09	1.02	1.06
	2.33	1.42	1.17	1.63	4.94	1.09					1.14	2	1.09	1.02	1.06
	2.33	1.42	1.2	1.63	4.94	1.09					1.14	2	1.09	1.02	1.06
	2.33	1.42	1.2	1.63	4.94	1.09					1.14	2	1.09	1.07	1.06
	2.33	1.42	1.2	1.63	4.94	1.09					1.14	2	1.09	1.07	1.06
	2.33	1.42	1.2	1.63	4.94	1.09					1.14	2	1.09	1.07	1.16
	2.33	1.42	1.2	1.63	4.94	1.09					1.14	2	1.09	1.07	1.16
	2.33	1.42	1.2	1.63	4.94	1.09					1.14	2	1.09	1.07	1.16
	2.33	1.42	1.21	1.63	4.94	1.09					1.14	2	1.09	1.07	1.16
	2.33	1.42	1.21	1.63	4.94	1.09					1.14	2	1.09	1.08	1.16
	2.33	1.42	1.21	1.63	4.94	1.09					1.14	2	1.09	1.15	1.16
	2.33	1.42	1.21	1.63	4.94	1.09					1.14	2	1.09	1.15	1.16
	2.33	1.42	1.21	1.63	4.94	1.09					1.14	2	1.09	1.15	1.16
	2.33	1.42	1.21	1.63	4.94	1.09					1.14	2	1.09	1.15	1.19
	2.33	1.42	1.21	1.63	4.94	1.09					1.24	2	1.09	1.15	1.19
	2.33	1.48	1.22	1.63	4.94	1.09					1.26	2.02	1.09	1.15	1.19
	2.33	1.48	1.24	1.63	4.95	1.09					1.33	2.02	1.09	1.15	1.19
	2.33	1.48	1.3	1.63	4.95	1.09					1.33	2.02	1.09	1.15	1.19
	2.33	1.48	1.3	1.63	4.95	1.09					1.33	2.02	1.09	1.15	1.19
	2.33	1.48	1.3	1.63	4.95	1.09					1.33	2.02	1.09	1.15	1.19
	2.33	1.48	1.3	1.63	4.95	1.09					1.33	2.02	1.09	1.15	1.19
	2.33	1.48	1.3	1.63	4.95	1.09					1.33	2.02	1.09	1.15	1.19
	2.33	1.54	1.3	1.63	4.95	1.09					1.33	2.02	1.1	1.15	1.23
	2.33	1.54	1.3	1.63	4.95	1.09					1.33	2.02	1.1	1.15	1.23
	2.33	1.54	1.47	1.63	4.95	1.09					1.33	2.07	1.21	1.15	1.23
	2.33	1.54	1.47	1.64	4.95	1.12					1.33	2.1	1.21	1.15	1.23
	2.33	1.54	1.47	1.64	4.95	1.13					1.33	2.1	1.21	1.15	1.23
	2.33	1.54	1.47	1.64	4.95	1.13					1.33	2.1	1.27	1.15	1.23
	2.33	1.54	1.47	1.64	4.95	1.13					1.33	2.1	1.27	1.15	1.23
	2.33	1.54	1.47	1.64	4.95	1.13					1.33	2.18	1.27	1.15	1.23
	2.33	1.6	1.47	1.64	4.95	1.17					1.33	2.25	1.27	1.15	1.29
	2.33	1.6	1.47	1.64	4.95	1.18					1.33	2.25	1.32	1.15	1.33
	2.33	1.6	1.49	1.64	4.95	1.18					1.39	2.25	1.32	1.3	1.33
	2.33	1.6	1.49	1.64	4.95	1.18					1.39	2.25	1.32	1.3	1.36
	2.33	1.6	1.49	1.64	4.95	1.18					1.39	2.25	1.32	1.3	1.36
	2.33	1.6	1.49	1.64	4.95	1.25					1.39	2.25	1.32	1.3	1.36
	2.33	1.6	1.49	1.64	4.95	1.25					1.39	2.25	1.32	1.3	1.36
	2.33	1.6	1.49	1.64	4.95	1.25					1.39	2.25	1.32	1.3	1.36
	2.41	1.6	1.49	1.64	4.95	1.25					1.39	2.25	1.32	1.3	1.36
	2.41	1.6	1.49	1.64	4.95	1.26					1.39	2.25	1.32	1.3	1.36
	2.41	1.6	1.49	1.64	4.95	1.26					1.45	2.25	1.32	1.3	1.36
	2.41	1.6	1.49	1.64	4.95	1.26					1.45	2.25	1.38	1.3	1.36
	2.41	1.6	1.49	1.64	4.95	1.26					1.45	2.25	1.4	1.3	1.36
	2.41	1.6	1.49	1.64	4.95	1.26					1.45	2.25	1.4	1.3	1.36
	2.41	1.6	1.49	1.64	4.95	1.26					1.45	2.34	1.4	1.31	1.36
	2.42	1.6	1.49	1.64	4.95	1.26					1.52	2.34	1.4	1.35	1.37
	2.42	1.6	1.49	1.64	4.95	1.26					1.56	2.34	1.4	1.35	1.38
	2.42	1.6	1.49	1.64	4.95	1.26					1.56	2.34	1.5	1.35	1.43
	2.42	1.6	1.49	1.64	4.95	1.29					1.56	2.34	1.5	1.35	1.43
	2.42	1.6	1.49	1.64	4.95	1.29					1.56	2.34	1.5	1.43	1.43
	2.42	1.6	1.49	1.64	4.96	1.29					1.56	2.34	1.5	1.46	1.43
	2.42	1.6	1.49	1.64	4.96	1.29					1.56	2.34	1.5	1.46	1.43
	2.42	1.6	1.49	1.64	4.96	1.29					1.56	2.34	1.5	1.46	1.43
	2.42	1.6	1.49	1.64	4.96	1.29					1.56	2.34	1.5	1.46	1.43
	2.43	1.63	1.49	1.64	4.96	1.29					1.56	2.35	1.5	1.46	1.43
	2.43	1.63	1.49	1.64	5.05	1.29					1.56	2.35	1.5	1.46	1.43
	2.43	1.63	1.49	1.64	5.05	1.29					1.56	2.51	1.51	1.46	1.43
	2.43	1.63	1.49	1.64	5.05	1.29					1.56	2.51	1.51	1.46	1.43
	2.43	1.69	1.49	1.64	5.07	1.29					1.56	2.56	1.51	1.46	1.43
	2.43	1.69	1.49	1.64	5.08	1.29					1.56	2.56	1.52	1.46	1.55
	2.43	1.69	1.49	1.64	5.11	1.31					1.56	2.56	1.51	1.46	1.58
	2.45	1.69	1.49	1.74	5.12	1.32					1.56	2.66	1.51	1.46	1.6
	2.46	1.69	1.49	1.75	5.12	1.35					1.56	2.66	1.51	1.47	1.6
	2.46	1.69	1.49	1.75	5.12	1.35					1.56	2.66	1.52	1.47	1.6
	2.46	1.69	1.49	1.75	5.12	1.36					1.56	2.66	1.52	1.53	1.6
	2.46	1.69	1.49	1.82	5.12	1.36					1.63	2.66	1.66	1.53	1.6
	2.46	1.69	1.49	1.83	5.12	1.36					1.63	2.66	1.71	1.53	1.61
	2.46	1.69	1.49	1.86	5.12	1.36					1.7	2.66	1.71	1.53	1.61
	2.5	1.69	1.49	1.86	5.12	1.36					1.73	2.66	1.72	1.53	1.69
	2.5	1.69	1.49	1.86	5.22	1.36					1.73	2.66	1.72	1.53	1.69
	2.5	1.69	1.49	1.86	5.22	1.36					1.73	2.66	1.72	1.53	1.69
	2.5	1.69	1.49	1.86	5.22	1.36					1.73	2.66	1.78	1.53	1.69
	2.5	1.69	1.49	1.86	5.22	1.36					1.74	2.66	1.82	1.53	1.69
	2.5	1.69	1.49	1.86	5.22	1.36					1.78	2.66	1.78	1.53	1.73
	2.5	1.71	1.49	1.86	5.22	1.36					1.78	2.66	1.78	1.53	1.73
	2.5	1.75	1.49	1.86	5.22	1.36					1.78	2.67	1.78	1.53	1.73
	2.5	1.75	1.49	1.86	5.22	1.36					1.78	2.7	1.78	1.53	1.73
	2.5	1.75	1.49	1.86	5.22	1.36					1.83	2.7	1.78	1.53	1.73
	2.5	1.75	1.49	1.86	5.22	1.36					1.81	2.7	1.78	1.53	1.73
	2.5	1.76	1.49	1.86	5.22	1.43					1.85	2.7	1.78	1.53	1.73
	2.5	1.76	1.49	1.86	5.22	1.44					1.85	2.78	1.78	1.53	1.74
	2.5	1.76	1.49	1.87	5.22	1.44					1.85	2.78	1.78	1.53	1.75
	2.5	1.83	1.49	1.87	5.22	1.45					1.85	2.78	1.78	1.53	1.75
	2.5	1.83	1.49	1.87	5.22	1.45					1.9	2.78	1.78	1.53	1.75
	2.5	1.83	1.49	1.87	5.22	1.45					1.9	2.78	1.78	1.53	1.8
	2.5	1.83	1.49	1.87	5.22	1.49					1.9	2.78	1.78	1.53	1.8
	2.5	1.84	1.49	1.87	5.22	1.49					1.9	2.78	1.78	1.59	1.86
	2.5	1.84	1.49	1.87	5.34	1.49					1.93	2.78	1.78	1.59	1.86
	2.5	1.84	1.49	1.93	5.34	1.49					1.94	2.78	1.78	1.59	1.86
	2.5	1.84	1.49	1.93	5.34	1.49					1.94	2.83	1.78	1.59	1.86
	2.5	1.84	1.49	1.93	5.34	1.52					1.94	2.83	1.78	1.59	1.86
	2.5	1.84	1.49	1.93	5.34	1.52					1.94	2.83	1.94	1.59	1.87
	2.5	1.84	1.49	1.93	5.34	1.52					1.95	2.83	2	1.59	1.87
	2.5	1.84	1.49	1.93	5.34	1.53					2.02	2.83	2.01	1.59	1.87
	2.5	1.84	1.49	1.93	5.34	1.53					2.06	2.83	2.01	1.59	1.87
	2.5	1.84	1.49	1.93	5.34	1.53					2.07	2.83	2.01	1.59	1.87
	2.5	1.84	1.49	1.93	5.34	1.53					2.1	2.83	2.01	1.59	1.87
	2.5	1.84	1.49	1.94	5.35	1.53					2.1	2.83	2.01	1.59	1.87
	2.5	1.84	1.49	2.02	5.35	1.53					2.1	2.83	2.01	1.59	1.87
	2.5	1.84	1.49	2.02	5.35	1.53					2.1	2.83	2.01	1.59	1.87
	2.5	1.84	1.49	2.04	5.35	1.53					2.1	2.84	2.01	1.59	1.87
	2.5	1.84	1.49	2.04	5.35	1.53					2.1	2.94	2.01	1.59	1.87
	2.5	1.84	1.49	2.04	5.36	1.53					2.17	2.94	2.01	1.59	1.87
	2.5	1.84	1.49	2.12	5.36	1.53					2.17	2.94	2.02	1.59	1.93
	2.5	1.84	1.49	2.12	5.36	1.53					2.17	2.94	2.02	1.59	2.01
	2.5	1.84	1.49	2.12	5.46	1.53					2.18	2.94	2.2	1.59	2.01
	2.5	1.84	1.49	2.12	5.46	1.53					2.18	3.02	2.2	1.59	2.01
	2.5	1.84	1.49	2.12	5.46	1.53					2.18	3.02	2.2	1.59	2.01
	2.5	1.84	1.49	2.12	5.46	1.53					2.18	3.02	2.2	1.59	2.01
	2.5	1.84	1.49	2.12	5.46	1.53					2.22	3.02	2.2	1.59	2.01
	2.5	1.84	1.51	2.17	5.47	1.53					2.22	3.05	2.2	1.59	2.01
	2.5	1.84	1.51	2.17	5.47	1.53					2.22	3.05	2.21	1.59	2.01
	2.5	1.84	1.52	2.17	5.47	1.53					2.22	3.06	2.25	1.59	2.01
	2.5	1.84	1.52	2.17	5.47	1.53					2.22	3.06	2.25	1.59	2.01
	2.5	1.84	1.54	2.17	5.47	1.53					2.22	3.06	2.25	1.7	2.14
	2.5	1.84	1.56	2.17	5.47	1.53					2.22	3.14	2.25	1.7	2.18
	2.5	1.84	1.66	2.17	5.47	1.53					2.22	3.14	2.25	1.8	2.18
	2.5	1.84	1.66	2.17	5.47	1.53					2.22	3.14	2.29	1.8	2.18
	2.5	1.84	1.66	2.17	5.57	1.53					2.22	3.14	2.3	1.81	2.24
	2.5	1.84	1.66	2.17	5.57	1.57					2.22	3.14	2.29	1.81	2.24
	2.5	1.84	1.66	2.17	5.57	1.57					2.22	3.14	2.29	1.81	2.24
	2.5	1.84	1.66	2.17	5.57	1.57					2.22	3.14	2.29	1.81	2.24
	2.5	1.84	1.66	2.17	5.57	1.57					2.22	3.14	2.29	1.81	2.24
	2.5	1.84	1.66	2.17	5.57	1.57					2.22	3.14	2.29	1.81	2.24
	2.5	1.84	1.66	2.17	5.57	1.57					2.22	3.14	2.29	1.81	2.24
	2.5	1.84	1.66	2.17	5.57	1.57					2.22	3.24	2.29	1.81	2.24
	2.5	1.84	1.66	2.17	5.57	1.62					2.22	3.25	2.29	1.81	2.24
	2.5	1.84	1.66	2.17	5.57	1.62					2.22	3.25	2.29	1.81	2.24
	2.5	1.84	1.66	2.17	5.57	1.62					2.22	3.25	2.29	1.81	2.24
	2.5	1.84	1.66	2.17	5.57	1.62					2.22	3.25	2.29	1.81	2.24
	2.5	1.84	1.66	2.17	5.57	1.62					2.22	3.25	2.29	1.81	2.24
	2.5	1.84	1.66	2.17	5.57	1.62					2.22	3.26	2.54	1.81	2.24
	2.5	1.84	1.66	2.17	5.57	1.62					2.22	3.3	2.54	1.81	2.24
	2.5	1.84	1.66	2.17	5.57	1.62					2.22	3.3	2.58	1.81	2.24
	2.5	1.84	1.66	2.17	5.61	1.62					2.22	3.3	2.58	1.89	2.43
	2.5	1.88	1.66	2.17	5.61	1.62					2.22	3.3	2.58	1.89	2.43
	2.5	1.88	1.66	2.17	5.61	1.62					2.22	3.3	2.58	1.89	2.44
	2.5	1.88	1.66	2.17	5.61	1.62					2.22	3.3	2.58	1.89	2.47
	2.5	1.88	1.66	2.17	5.62	1.62					2.22	3.3	2.58	1.89	2.47
	2.51	1.88	1.66	2.17	5.62	1.62					2.22	3.3	2.59	1.89	2.47
	2.51	1.88	1.66	2.17	5.62	1.62					2.22	3.3	2.59	1.89	2.47
	2.51	1.88	1.66	2.17	5.62	1.62					2.22	3.3	2.59	1.89	2.51
	2.51	1.88	1.66	2.17	5.65	1.62					2.22	3.3	2.62	1.89	2.54
	2.51	1.88	1.66	2.17	5.65	1.62					2.22	3.3	2.62	1.97	2.55
	2.52	1.88	1.66	2.17	5.65	1.62					2.22	3.3	2.62	1.97	2.54
	2.53	1.88	1.66	2.17	5.65	1.62					2.22	3.31	2.66	1.97	2.54
	2.58	1.88	1.66	2.17	5.65	1.62					2.22	3.39	2.66	1.97	2.54
	2.58	1.88	1.66	2.17	5.65	1.62					2.22	3.39	2.66	1.97	2.54
	2.58	1.88	1.66	2.17	5.65	1.62					2.4	3.39	2.66	1.98	2.54
	2.58	1.88	1.66	2.17	5.65	1.62					2.4	3.39	2.66	1.98	2.54
	2.58	1.88	1.66	2.17	5.65	1.62					2.4	3.48	2.66	1.98	2.54
	2.58	1.88	1.66	2.17	5.65	1.62					2.4	3.48	2.66	1.98	2.54
	2.58	1.88	1.66	2.18	5.66	1.62					2.4	3.48	2.66	1.98	2.54
	2.58	1.88	1.66	2.18	5.71	1.62					2.4	3.48	2.66	2.04	2.54
	2.58	1.88	1.66	2.18	5.71	1.62					2.4	3.48	2.66	2.04	2.55
	2.58	1.88	1.66	2.18	5.71	1.62					2.4	3.48	2.76	2.04	2.55
	2.58	1.88	1.66	2.18	5.71	1.62					2.4	3.48	2.76	2.04	2.55
	2.58	2.01	1.66	2.18	5.71	1.62					2.4	3.48	2.76	2.04	2.55
	2.57	2.01	1.66	2.2	5.71	1.62					2.4	3.48	2.76	2.04	2.68
	2.6	2.01	1.66	2.2	5.72	1.62					2.4	3.48	2.81	2.04	2.68
	2.67	2.01	1.66	2.2	5.72	1.62					2.4	3.48	2.81	2.04	2.71
	2.67	2.01	1.66	2.2	5.72	1.62					2.4	3.48	2.84	2.04	2.71
	2.67	2.01	1.66	2.2	5.72	1.62					2.4	3.62	2.84	2.04	2.71
	2.64	2.01	1.66	2.2	5.72	1.62					2.4	3.67	2.84	2.04	2.71
	2.64	2.01	1.66	2.2	5.72	1.62					2.4	3.67	2.84	2.04	2.71
	2.64	2.01	1.66	2.27	5.72	1.62					2.52	3.67	2.88	2.04	2.71
	2.64	2.01	1.68	2.27	5.72	1.62					2.52	3.67	2.88	2.04	2.72
	2.64	2.01	1.68	2.27	5.74	1.62					2.53	3.67	2.88	2.04	2.72
	2.64	2.01	1.68	2.27	5.74	1.62					2.57	3.67	2.88	2.04	2.72
	2.64	2.01	1.68	2.27	5.74	1.62					2.57	3.67	2.88	2.04	2.72
	2.64	2.01	1.68	2.27	5.74	1.62					2.57	3.77	2.88	2.04	2.72
	2.64	2.01	1.68	2.27	5.74	1.62					2.57	3.77	2.88	2.04	2.72
	2.65	2.01	1.68	2.27	5.74	1.62					2.57	3.77	2.88	2.04	2.72
	2.66	2.01	1.68	2.27	5.74	1.62					2.57	3.77	2.88	2.04	2.72
	2.66	2.01	1.68	2.27	5.74	1.62					2.57	3.77	2.95	2.04	2.72
	2.66	2.01	1.68	2.27	5.74	1.62					2.57	3.77	2.95	2.04	2.72
	2.66	2.01	1.68	2.27	5.74	1.62					2.57	3.77	2.95	2.04	2.73
	2.66	2.06	1.68	2.28	5.74	1.62					2.57	3.81	2.95	2.04	2.73
	2.66	2.06	1.68	2.28	5.74	1.62					2.6	3.83	2.97	2.04	2.73
	2.66	2.06	1.68	2.28	5.74	1.62					2.6	3.84	2.97	2.04	2.73
	2.66	2.06	1.68	2.28	5.74	1.62					2.64	3.84	2.97	2.04	2.73
	2.66	2.06	1.68	2.28	5.74	1.62					2.64	3.84	2.97	2.04	2.73
	2.66	2.06	1.68	2.28	5.74	1.62					2.64	3.84	2.98	2.04	2.73
	2.66	2.06	1.68	2.28	5.75	1.62					2.64	3.84	2.98	2.04	2.73
	2.66	2.06	1.68	2.28	5.75	1.62					2.64	3.84	2.98	2.04	2.73
	2.66	2.06	1.68	2.34	5.75	1.62					2.64	3.84	2.98	2.04	2.73
	2.66	2.06	1.68	2.34	5.75	1.62					2.65	3.84	2.99	2.04	2.73
	2.66	2.06	1.68	2.34	5.75	1.62					2.65	3.84	3.06	2.04	2.73
	2.66	2.06	1.68	2.34	5.75	1.62					2.65	3.97	3.06	2.04	2.73
	2.66	2.06	1.72	2.34	5.75	1.62					2.65	3.97	3.06	2.04	2.73
	2.66	2.06	1.72	2.34	5.75	1.62					2.65	3.97	3.06	2.04	2.73
	2.66	2.06	1.72	2.35	5.75	1.62					2.7	3.97	3.06	2.04	2.73
	2.66	2.06	1.72	2.38	5.75	1.62					2.73	3.97	3.06	2.04	2.73
	2.66	2.06	1.72	2.38	5.75	1.62					2.82	3.97	3.06	2.04	2.73
	2.66	2.06	1.73	2.38	5.75	1.62					2.82	3.97	3.06	2.04	2.73
	2.66	2.06	1.73	2.38	5.75	1.7					2.82	3.97	3.06	2.04	2.73
	2.66	2.06	1.73	2.38	5.75	1.7					2.82	4.08	3.06	2.04	2.73
	2.67	2.06	1.73	2.38	5.75	1.7					2.82	4.15	3.06	2.11	2.73
	2.67	2.06	1.8	2.38	5.75	1.71					2.82	4.15	3.06	2.11	2.73
	2.67	2.06	1.8	2.38	5.75	1.71					2.82	4.15	3.06	2.11	2.73
	2.67	2.06	1.8	2.38	5.75	1.71					2.82	4.15	3.06	2.11	2.73
	2.67	2.06	1.82	2.38	5.75	1.72					2.82	4.15	3.06	2.11	2.73
	2.7	2.06	1.82	2.38	5.75	1.74					2.82	4.15	3.06	2.11	2.73
	2.7	2.06	1.82	2.38	5.75	1.74					2.82	4.15	3.06	2.11	2.73
	2.77	2.06	1.82	2.38	5.75	1.74					2.82	4.15	3.06	2.11	2.73
	2.75	2.14	1.82	2.38	5.75	1.74					2.82	4.15	3.06	2.11	2.73
	2.75	2.15	1.82	2.38	5.75	1.74					2.82	4.15	3.06	2.11	2.73
	2.82	2.15	1.82	2.38	5.75	1.74					2.82	4.15	3.06	2.11	2.73
	2.82	2.15	1.82	2.38	5.75	1.74					2.82	4.15	3.06	2.11	2.73
	2.82	2.17	1.82	2.38	5.75	1.74					2.82	4.15	3.06	2.11	2.73
	2.82	2.2	1.84	2.38	5.75	1.74					2.82	4.15	3.06	2.16	2.73
	2.82	2.2	1.84	2.38	5.75	1.74					2.82	4.15	3.06	2.16	2.73
	2.82	2.2	1.84	2.38	5.75	1.74					2.82	4.15	3.06	2.16	2.73
	2.82	2.2	1.84	2.38	5.75	1.74					2.82	4.15	3.06	2.16	2.73
	2.82	2.2	1.84	2.38	5.75	1.74					2.82	4.15	3.06	2.16	2.73
	2.82	2.2	1.91	2.38	5.75	1.74					2.82	4.15	3.06	2.16	2.73
	2.82	2.2	1.91	2.38	5.75	1.74					2.82	4.15	3.06	2.16	2.73
	2.82	2.2	1.91	2.38	5.75	1.74					2.82	4.15	3.06	2.16	2.73
	2.82	2.2	1.91	2.38	5.75	1.74					2.82	4.15	3.06	2.16	2.73
	2.82	2.26	1.91	2.38	5.75	1.74					2.82	4.15	3.06	2.16	2.73
	2.82	2.26	1.91	2.38	5.84	1.74					2.82	4.15	3.06	2.16	2.73
	2.82	2.26	1.91	2.38	5.84	1.74					2.82	4.15	3.06	2.16	2.73
	2.82	2.26	1.91	2.38	5.84	1.74					2.82	4.15	3.06	2.16	2.73
	2.82	2.26	1.91	2.38	5.84	1.74					2.82	4.15	3.06	2.16	2.73
	2.82	2.26	1.91	2.38	5.84	1.77					2.82	4.15	3.06	2.16	2.73
	2.82	2.26	1.91	2.38	5.84	1.77					2.82	4.15	3.06	2.16	2.73
	2.82	2.26	1.91	2.38	5.84	1.77					2.82	4.15	3.06	2.16	2.73
	2.82	2.26	1.91	2.38	5.84	1.78					2.82	4.15	3.06	2.16	2.73
	2.82	2.26	1.91	2.38	5.84	1.78					2.82	4.15	3.06	2.16	2.73
	2.82	2.26	1.91	2.38	5.84	1.78					2.82	4.15	3.06	2.17	2.73
	2.82	2.26	1.91	2.38	5.86	1.78					2.82	4.15	3.06	2.17	2.73
	2.82	2.33	1.91	2.38	5.86	1.78					2.82	4.15	3.06	2.17	2.73
	2.82	2.33	1.91	2.38	5.86	1.78					2.82	4.15	3.06	2.26	2.73
	2.82	2.33	1.91	2.38	5.86	1.8					2.82	4.15	3.06	2.26	2.73
	2.82	2.33	1.91	2.38	5.86	1.79					2.82	4.15	3.06	2.26	2.73
	2.82	2.33	1.91	2.43	5.86	1.79					2.82	4.15	3.07	2.26	2.73
	2.82	2.38	1.91	2.43	5.86	1.79					2.82	4.15	3.07	2.26	2.73
	2.82	2.38	1.91	2.43	5.86	1.79					2.82	4.15	3.07	2.26	2.73
	2.82	2.38	1.91	2.43	5.86	1.81					2.82	4.15	3.07	2.26	2.73
	2.82	2.38	1.91	2.43	5.86	1.81					2.82	4.15	3.07	2.26	2.73
	2.82	2.38	1.91	2.43	5.86	1.81					2.82	4.15	3.07	2.26	2.73
	2.84	2.38	1.91	2.46	5.86	1.81					2.82	4.15	3.07	2.26	2.72
	2.84	2.38	1.91	2.46	5.86	1.81					2.82	4.15	3.07	2.26	2.73
	2.88	2.38	1.91	2.46	5.86	1.81					2.82	4.15	3.07	2.26	2.73
	2.88	2.38	1.91	2.46	5.86	1.81					2.82	4.15	3.07	2.26	2.73
	2.88	2.38	1.91	2.46	5.86	1.81					2.82	4.16	3.07	2.26	2.73
	2.88	2.38	1.94	2.46	5.86	1.81					2.82	4.17	3.07	2.26	2.73
	2.88	2.38	1.94	2.46	5.86	1.81					2.82	4.25	3.07	2.26	2.73
	2.88	2.38	1.94	2.46	5.86	1.81					2.82	4.25	3.07	2.26	2.73
	2.88	2.44	1.94	2.46	5.86	1.81					2.82	4.25	3.07	2.26	2.79
	2.88	2.44	1.94	2.46	5.86	1.81					2.82	4.25	3.07	2.26	2.85
	2.88	2.44	1.94	2.46	5.86	1.81					2.82	4.25	3.07	2.26	2.89
	2.88	2.44	1.94	2.46	5.86	1.81					2.82	4.25	3.07	2.26	2.91
	2.88	2.44	1.94	2.46	5.86	1.81					2.82	4.25	3.07	2.26	2.91
	2.88	2.44	1.94	2.45	5.86	1.81					2.82	4.25	3.07	2.26	2.92
	2.88	2.44	1.94	2.46	5.86	1.81					2.82	4.25	3.07	2.26	2.92
	2.88	2.44	1.94	2.46	5.86	1.81					2.82	4.25	3.07	2.26	2.92
	2.88	2.44	1.94	2.46	5.86	1.81					2.82	4.25	3.07	2.26	2.92
	2.88	2.44	1.94	2.47	5.86	1.81					2.82	4.25	3.07	2.26	2.92
	2.91	2.44	1.94	2.46	5.86	1.81					2.82	4.25	3.07	2.26	2.92
	2.91	2.44	1.94	2.46	5.86	1.81					2.82	4.25	3.07	2.26	2.92
	2.91	2.51	1.94	2.53	5.86	1.81					2.82	4.25	3.07	2.36	2.92
	2.91	2.51	1.94	2.53	5.86	1.81					2.82	4.25	3.07	2.36	2.92
	2.91	2.51	1.94	2.53	5.86	1.81					2.82	4.25	3.07	2.36	2.92
	2.91	2.51	1.94	2.53	5.86	1.81					2.82	4.25	3.07	2.36	2.92
	2.91	2.51	1.94	2.53	5.86	1.81					2.82	4.25	3.07	2.36	2.92
	2.92	2.54	1.94	2.53	5.86	1.81					2.82	4.25	3.07	2.36	2.92
	2.95	2.55	1.94	2.53	5.86	1.81					2.82	4.25	3.07	2.36	2.92
	2.95	2.55	1.94	2.53	5.86	1.81					2.82	4.25	3.07	2.36	2.92
	2.95	2.55	1.94	2.53	5.86	1.81					2.82	4.25	3.07	2.36	2.92
	2.95	2.55	1.94	2.53	5.86	1.81					2.82	4.25	3.07	2.36	3.08
	2.96	2.58	1.94	2.63	5.86	1.82					2.82	4.25	3.07	2.36	3.16
	2.96	2.58	1.94	2.63	5.86	1.82					2.82	4.25	3.07	2.36	3.19
	2.96	2.58	1.94	2.63	5.86	1.87					2.82	4.25	3.07	2.36	3.19
	2.96	2.64	1.94	2.63	5.86	1.88					2.82	4.25	3.07	2.36	3.19
	2.96	2.64	1.94	2.63	5.86	1.88					2.82	4.25	3.07	2.36	3.19
	2.96	2.64	1.95	2.63	5.86	1.88					2.82	4.25	3.07	2.36	3.19
	2.96	2.64	1.95	2.63	5.86	1.88					2.82	4.25	3.07	2.36	3.19
	2.96	2.64	1.95	2.63	5.86	1.88					2.82	4.25	3.07	2.36	3.19
	2.96	2.64	1.95	2.63	5.86	1.88					2.82	4.25	3.07	2.36	3.2
	2.96	2.64	1.95	2.63	5.86	1.88					2.82	4.25	3.07	2.36	3.28
	2.96	2.64	1.95	2.63	5.86	1.88					2.82	4.25	3.07	2.36	3.28
	2.96	2.64	1.95	2.63	5.86	1.88					2.82	4.25	3.07	2.36	3.28
	2.96	2.64	1.95	2.63	5.86	1.88					2.82	4.25	3.07	2.36	3.28
	2.96	2.64	1.95	2.64	5.86	1.88					2.82	4.25	3.07	2.36	3.28
	2.96	2.64	1.95	2.64	5.86	1.88					2.82	4.25	3.07	2.36	3.28
	2.96	2.64	1.95	2.64	5.86	1.88					2.82	4.25	3.07	2.36	3.28
	2.97	2.64	1.95	2.64	5.86	1.88					2.82	4.25	3.07	2.36	3.28
	2.97	2.64	1.95	2.64	5.86	1.88					2.82	4.25	3.07	2.37	3.28
	2.97	2.64	1.95	2.64	5.86	1.88					2.82	4.25	3.07	2.37	3.4
	2.97	2.64	1.95	2.64	5.86	1.88					2.82	4.25	3.07	2.37	3.44
	2.97	2.64	1.95	2.64	5.86	1.88					2.82	4.26	3.07	2.37	3.46
	2.97	2.64	1.95	2.64	5.86	1.88					2.82	4.26	3.07	2.37	3.51
	2.97	2.64	1.95	2.64	5.86	1.88					2.82	4.26	3.07	2.37	3.51
	2.97	2.64	1.95	2.64	5.86	1.88					2.82	4.26	3.07	2.37	3.51
	2.97	2.64	1.95	2.64	5.86	1.88					2.82	4.26	3.07	2.37	3.51
	2.97	2.64	1.95	2.64	5.86	1.88					2.82	4.26	3.08	2.37	3.51
	2.97	2.64	1.95	2.64	5.86	1.88					2.82	4.26	3.08	2.37	3.51
	2.97	2.65	1.95	2.64	5.86	1.88					2.82	4.26	3.13	2.37	3.51
	2.97	2.65	1.95	2.64	5.86	1.88					2.82	4.26	3.13	2.37	3.57
	2.97	2.65	1.95	2.64	5.86	1.88					2.82	4.26	3.13	2.37	3.58
	2.98	2.65	1.95	2.64	5.86	1.88					2.82	4.26	3.13	2.37	3.58
	2.98	2.65	1.95	2.64	5.86	1.88					2.82	4.26	3.13	2.37	3.62
	2.98	2.65	1.95	2.64	5.87	1.88					2.82	4.26	3.17	2.37	3.62
	2.98	2.65	1.95	2.64	5.87	1.88					2.82	4.26	3.23	2.37	3.62
	2.98	2.65	1.95	2.64	5.87	1.88					2.82	4.26	3.23	2.37	3.62
	2.98	2.65	1.95	2.64	5.87	1.96					2.82	4.26	3.23	2.37	3.62
	3.06	2.65	1.95	2.64	5.87	1.96					2.82	4.26	3.23	2.37	3.62
	3.06	2.65	1.95	2.64	5.87	1.96					2.82	4.26	3.23	2.37	3.62
	3.06	2.65	1.95	2.64	5.87	1.97					2.82	4.26	3.23	2.37	3.62
	3.06	2.65	1.95	2.64	5.87	1.97					2.82	4.26	3.23	2.37	3.62
	3.06	2.65	1.95	2.64	5.87	1.97					2.82	4.26	3.23	2.37	3.62
	3.06	2.65	1.95	2.64	5.87	1.97					2.82	4.26	3.23	2.37	3.62
	3.06	2.65	1.95	2.64	5.87	1.97					2.82	4.26	3.23	2.37	3.62
	3.06	2.65	1.95	2.64	5.89	1.97					2.82	4.26	3.23	2.37	3.62
	3.06	2.65	1.95	2.64	5.89	1.97					2.82	4.26	3.23	2.37	3.62
	3.06	2.65	1.95	2.72	5.89	1.97					2.82	4.26	3.24	2.37	3.62
	3.1	2.65	1.95	2.72	5.89	1.97					2.82	4.26	3.31	2.37	3.62
	3.1	2.65	1.95	2.72	5.89	2.03					2.82	4.26	3.31	2.37	3.62
	3.1	2.65	1.95	2.72	5.89	2.03					2.82	4.26	3.31	2.37	3.63
	3.1	2.65	1.95	2.72	5.89	2.03					2.82	4.26	3.36	2.37	3.63
	3.1	2.65	1.95	2.72	5.89	2.03					2.82	4.26	3.36	2.37	3.63
	3.1	2.65	1.95	2.72	5.89	2.03					2.82	4.26	3.36	2.37	3.79
	3.1	2.65	1.95	2.72	5.89	2.03					2.82	4.26	3.36	2.37	3.83
	3.1	2.65	1.95	2.72	5.89	2.13					2.82	4.26	3.36	2.37	3.83
	3.1	2.65	1.95	2.72	5.89	2.13					2.82	4.26	3.36	2.37	3.85
	3.11	2.65	1.95	2.72	5.95	2.13					2.82	4.26	3.36	2.37	3.85
	3.11	2.65	1.95	2.72	5.95	2.13					2.82	4.26	3.36	2.37	3.85
	3.11	2.65	1.95	2.72	5.95	2.13					2.82	4.26	3.36	2.37	3.89
	3.11	2.65	1.95	2.72	5.95	2.17					2.82	4.26	3.36	2.37	3.89
	3.11	2.65	1.95	2.72	5.96	2.17					2.82	4.26	3.36	2.37	3.89
	3.11	2.65	1.95	2.72	5.96	2.18					2.82	4.26	3.36	2.37	3.89
	3.11	2.65	1.95	2.77	5.96	2.19					2.82	4.27	3.36	2.37	3.89
	3.11	2.65	1.95	2.77	5.96	2.18					2.82	4.39	3.36	2.37	3.92
	3.11	2.65	1.95	2.77	5.96	2.19					2.82	4.39	3.36	2.37	3.92
	3.14	2.65	1.95	2.77	5.96	2.18					2.82	4.39	3.36	2.37	3.95
	3.14	2.65	1.95	2.77	5.97	2.2					2.82	4.39	3.36	2.37	3.95
	3.22	2.65	1.95	2.77	6.01	2.2					2.82	4.39	3.36	2.37	3.95
	3.22	2.65	1.95	2.77	6.01	2.2					2.82	4.39	3.36	2.37	3.95
	3.22	2.65	1.95	2.77	6.01	2.23					2.82	4.39	3.36	2.37	3.95
	3.25	2.65	1.95	2.87	6.01	2.23					2.82	4.39	3.36	2.37	3.95
	3.25	2.65	1.95	2.87	6.03	2.23					2.82	4.47	3.36	2.46	3.95
	3.25	2.65	1.95	2.87	6.03	2.23					2.82	4.53	3.36	2.46	3.95
	3.25	2.65	1.95	2.87	6.03	2.23					2.82	4.53	3.36	2.46	3.95
	3.26	2.65	1.95	2.87	6.03	2.24					2.82	4.53	3.36	2.46	3.95
	3.26	2.7	1.95	2.87	6.03	2.24					2.82	4.59	3.36	2.46	3.95
	3.26	2.7	1.95	2.87	6.03	2.24					2.82	4.65	3.36	2.46	3.95
	3.26	2.7	1.99	2.87	6.03	2.24					2.82	4.65	3.36	2.46	3.95
	3.26	2.7	1.99	2.87	6.03	2.25					2.82	4.65	3.36	2.46	4
	3.26	2.7	1.99	2.87	6.03	2.25					2.82	4.71	3.36	2.46	4.03
	3.26	2.7	1.99	2.9	6.03	2.25					2.82	4.75	3.36	2.46	4.04
	3.26	2.7	1.99	2.9	6.03	2.25					2.82	4.75	3.36	2.46	4.08
	3.26	2.7	1.99	2.91	6.03	2.25					2.82	4.75	3.36	2.46	4.08
	3.26	2.7	2.02	2.91	6.03	2.25					2.82	4.75	3.36	2.46	4.08
	3.35	2.7	2.02	2.91	6.03	2.25					2.82	4.75	3.36	2.46	4.12
	3.35	2.7	2.02	2.91	6.03	2.25					2.82	4.75	3.36	2.46	4.12
	3.35	2.7	2.1	3.02	6.03	2.25					2.82	4.75	3.36	2.46	4.12
	3.35	2.7	2.12	3.02	6.04	2.25					2.82	4.75	3.36	2.46	4.12
	3.35	2.7	2.12	3.02	6.04	2.32					2.82	4.75	3.36	2.46	4.12
	3.38	2.7	2.12	3.02	6.08	2.32					2.82	4.75	3.36	2.46	4.12
	3.38	2.7	2.16	3.03	6.08	2.4					2.82	4.75	3.36	2.46	4.12
	3.38	2.7	2.24	3.03	6.09	2.4					2.82	4.75	3.36	2.47	4.13
	3.38	2.7	2.24	3.03	6.1	2.4					2.82	4.75	3.36	2.47	4.13
	3.38	2.7	2.24	3.03	6.1	2.4					2.82	4.75	3.36	2.47	4.14
	3.38	2.7	2.24	3.09	6.1	2.4					2.82	4.75	3.36	2.6	4.14
	3.38	2.7	2.24	3.1	6.1	2.4					2.87	4.75	3.36	2.6	4.14
	3.38	2.75	2.33	3.1	6.1	2.4					2.91	4.75	3.36	2.6	4.14
	3.38	2.75	2.33	3.1	6.1	2.4					2.91	4.75	3.36	2.6	4.15
	3.38	2.77	2.33	3.1	6.11	2.4					2.93	4.75	3.36	2.6	4.15
	3.42	2.77	2.33	3.1	6.11	2.4					2.93	4.75	3.36	2.69	4.16
	3.42	2.77	2.38	3.1	6.11	2.4					2.93	4.76	3.36	2.69	4.16
	3.42	2.77	2.4	3.11	6.12	2.46					2.93	4.76	3.36	2.69	4.16
	3.42	2.77	2.4	3.11	6.12	2.5					2.93	5	3.36	2.69	4.16
	3.42	2.77	2.4	3.11	6.12	2.5					2.93	5	3.36	2.69	4.16
	3.42	2.77	2.41	3.11	6.12	2.52					2.93	5.03	3.36	2.69	4.16
	3.42	2.77	2.41	3.11	6.14	2.52					2.93	5.03	3.36	2.69	4.16
	3.46	2.77	2.41	3.11	6.13	2.52					2.93	5.03	3.36	2.69	4.16
	3.46	2.77	2.41	3.11	6.13	2.53					2.93	5.03	3.36	2.74	4.16
	3.46	2.77	2.41	3.11	6.13	2.53					2.91	5.03	3.36	2.74	4.17
	3.46	2.77	2.41	3.18	6.13	2.53					2.99	5.03	3.36	2.74	4.18
	3.48	2.77	2.46	3.22	6.18	2.53					2.99	5.03	3.36	2.74	4.2
	3.48	2.78	2.46	3.22	6.18	2.53					2.99	5.03	3.36	2.74	4.22
	3.49	2.78	2.46	3.22	6.18	2.53					2.99	5.03	3.36	2.74	4.22
	3.52	2.83	2.46	3.22	6.22	2.53					3.03	5.03	3.36	2.74	4.27
	3.52	2.83	2.46	3.22	6.22	2.53					3.1	5.03	3.36	2.74	4.27
	3.52	2.89	2.46	3.22	6.22	2.53					3.1	5.03	3.36	2.74	4.27
	3.52	2.89	2.46	3.22	6.22	2.55					3.1	5.03	3.39	2.74	4.27
	3.52	2.89	2.46	3.22	6.22	2.55					3.1	5.03	3.39	2.74	4.27
	3.52	2.89	2.46	3.23	6.22	2.55					3.1	5.03	3.39	2.74	4.27
	3.52	3	2.46	3.23	6.22	2.55					3.1	5.03	3.39	2.74	4.27
	3.52	3	2.47	3.23	6.22	2.55					3.1	5.03	3.39	2.74	4.27
	3.52	3	2.47	3.23	6.22	2.55					3.1	5.03	3.39	2.74	4.27
	3.52	3.07	2.55	3.35	6.27	2.58					3.16	5.03	3.39	2.74	4.27
	3.52	3.07	2.65	3.4	6.27	2.58					3.17	5.03	3.39	2.74	4.27
	3.54	3.07	2.69	3.4	6.31	2.62					3.23	5.03	3.39	2.74	4.27
	3.54	3.07	2.69	3.4	6.31	2.62					3.23	5.03	3.43	2.74	4.27
	3.57	3.07	2.7	3.4	6.31	2.62					3.26	5.03	3.43	2.74	4.27
	3.61	3.07	2.7	3.4	6.31	2.62					3.26	5.03	3.43	2.74	4.27
	3.62	3.07	2.7	3.4	6.31	2.62					3.26	5.03	3.44	2.74	4.27
	3.62	3.07	2.7	3.4	6.32	2.62					3.26	5.03	3.5	2.74	4.27
	3.62	3.07	2.75	3.4	6.33	2.66					3.28	5.03	3.5	2.74	4.27
	3.66	3.13	2.75	3.41	6.34	2.65					3.28	5.03	3.59	2.74	4.27
	3.67	3.13	2.83	3.43	6.34	2.7					3.31	5.03	3.61	2.74	4.27
	3.67	3.13	2.84	3.43	6.34	2.7					3.31	5.03	3.64	2.74	4.27
	3.67	3.13	2.84	3.43	6.34	2.7					3.31	5.03	3.65	2.74	4.27
	3.67	3.13	2.84	3.43	6.36	2.7					3.31	5.03	3.65	2.74	4.27
	3.72	3.13	2.84	3.43	6.36	2.7					3.31	5.03	3.65	2.74	4.27
	3.72	3.13	2.84	3.5	6.36	2.7					3.31	5.03	3.65	2.74	4.27
	3.72	3.13	2.84	3.5	6.36	2.7					3.31	5.03	3.65	2.74	4.27
	3.73	3.13	2.86	3.5	6.36	2.7					3.31	5.03	3.65	2.74	4.27
	3.73	3.3	2.86	3.5	6.4	2.7					3.32	5.03	3.65	2.74	4.27
	3.73	3.3	2.86	3.5	6.41	2.71					3.37	5.03	3.65	2.74	4.27
	3.73	3.33	2.86	3.5	6.41	2.74					3.37	5.03	3.65	2.74	4.27
	3.78	3.33	2.92	3.5	6.41	2.77					3.37	5.03	3.65	2.74	4.27
	3.78	3.33	2.91	3.5	6.41	2.78					3.37	5.03	3.65	2.74	4.27
	3.78	3.33	2.91	3.5	6.41	2.78					3.37	5.03	3.76	2.74	4.27
	3.79	3.33	2.91	3.5	6.43	2.79					3.37	5.03	3.76	2.74	4.27
	3.79	3.33	2.91	3.5	6.43	2.79					3.37	5.03	3.77	2.74	4.27
	3.79	3.33	2.91	3.5	6.44	2.79					3.37	5.03	3.85	2.74	4.27
	3.79	3.34	2.91	3.5	6.44	2.79					3.37	5.03	3.85	2.74	4.27
	3.79	3.37	3.01	3.51	6.44	2.79					3.37	5.03	3.85	2.74	4.27
	3.8	3.38	3.01	3.51	6.44	2.79					3.37	5.03	3.85	2.74	4.27
	3.88	3.38	3.01	3.51	6.44	2.79					3.37	5.09	3.85	2.74	4.27
	3.92	3.38	3.01	3.51	6.44	2.79					3.37	5.09	3.85	2.74	4.27
	3.92	3.47	3.02	3.52	6.44	2.79					3.37	5.09	3.85	2.74	4.27
	3.92	3.47	3.02	3.51	6.44	2.79					3.37	5.19	3.85	2.74	4.27
	3.92	3.47	3.02	3.51	6.44	2.92					3.37	5.19	3.85	2.74	4.27
	3.93	3.47	3.02	3.51	6.52	2.93					3.37	5.19	3.85	2.74	4.27
	3.93	3.47	3.02	3.51	6.52	2.93					3.37	5.19	3.88	2.74	4.27
	3.93	3.47	3.02	3.51	6.52	2.93					3.37	5.19	3.88	2.74	4.27
	3.93	3.47	3.02	3.51	6.52	2.93					3.37	5.19	3.88	2.74	4.27
	3.93	3.47	3.04	3.51	6.52	2.93					3.37	5.19	3.88	2.74	4.27
	3.93	3.47	3.04	3.51	6.52	2.96					3.37	5.19	3.88	2.74	4.27
	3.93	3.47	3.07	3.51	6.55	2.96					3.37	5.19	3.88	2.74	4.27
	3.93	3.47	3.07	3.51	6.55	2.96					3.37	5.19	3.88	2.74	4.27
	3.93	3.47	3.07	3.51	6.55	3.01					3.37	5.19	3.88	2.76	4.27
	3.93	3.47	3.08	3.51	6.55	3.02					3.37	5.19	3.93	2.86	4.27
	3.93	3.47	3.11	3.51	6.61	3.03					3.37	5.19	3.93	2.86	4.27
	3.93	3.47	3.13	3.51	6.61	3.05					3.37	5.19	3.97	2.86	4.27
	3.93	3.47	3.19	3.59	6.61	3.05					3.37	5.19	3.97	2.86	4.27
	3.93	3.47	3.19	3.59	6.61	3.05					3.37	5.19	3.97	2.86	4.27
	3.93	3.47	3.19	3.59	6.61	3.05					3.37	5.19	3.97	2.86	4.27
	3.93	3.47	3.19	3.59	6.61	3.05					3.37	5.19	4.01	2.86	4.27
	3.97	3.47	3.19	3.59	6.61	3.05					3.37	5.19	4.01	2.86	4.27
	3.97	3.47	3.19	3.59	6.61	3.05					3.37	5.19	4.01	2.86	4.27
	3.97	3.47	3.19	3.59	6.61	3.1					3.37	5.19	4.01	2.86	4.27
	3.97	3.47	3.19	3.59	6.61	3.15					3.37	5.19	4.05	2.86	4.27
	3.97	3.47	3.19	3.59	6.61	3.15					3.37	5.19	4.05	2.86	4.27
	3.97	3.47	3.19	3.59	6.61	3.15					3.37	5.19	4.05	2.86	4.27
	3.97	3.47	3.27	3.6	6.67	3.15					3.37	5.19	4.05	2.86	4.27
	3.97	3.47	3.27	3.64	6.68	3.17					3.37	5.19	4.05	2.86	4.27
	3.97	3.47	3.27	3.64	6.68	3.17					3.37	5.19	4.09	2.86	4.27
	3.97	3.47	3.27	3.64	6.68	3.19					3.37	5.19	4.08	2.86	4.27
	3.97	3.48	3.27	3.65	6.68	3.19					3.37	5.19	4.08	2.86	4.27
	3.97	3.48	3.27	3.64	6.68	3.19					3.37	5.19	4.08	2.86	4.27
	3.97	3.48	3.27	3.72	6.73	3.19					3.37	5.19	4.08	2.86	4.27
	3.97	3.48	3.27	3.72	6.73	3.19					3.37	5.19	4.08	2.86	4.27
	3.97	3.48	3.27	3.72	6.73	3.2					3.37	5.19	4.08	2.86	4.27
	3.97	3.48	3.27	3.72	6.73	3.2					3.37	5.19	4.08	2.87	4.27
	3.97	3.48	3.27	3.72	6.73	3.2					3.37	5.19	4.08	2.87	4.27
	4.02	3.48	3.35	3.72	6.73	3.25					3.37	5.19	4.08	2.87	4.27
	4.02	3.48	3.35	3.72	6.73	3.25					3.37	5.19	4.08	2.96	4.27
	4.02	3.48	3.35	3.72	6.73	3.25					3.37	5.19	4.08	2.96	4.27
	4.02	3.48	3.35	3.72	6.73	3.25					3.37	5.19	4.08	2.96	4.27
	4.02	3.48	3.35	3.72	6.73	3.25					3.37	5.19	4.08	2.96	4.27
	4.02	3.48	3.35	3.72	6.73	3.3					3.37	5.19	4.08	2.96	4.27
	4.02	3.48	3.35	3.72	6.74	3.3					3.37	5.19	4.08	3.01	4.27
	4.02	3.48	3.35	3.72	6.75	3.3					3.37	5.19	4.08	3.01	4.27
	4.02	3.48	3.35	3.72	6.83	3.3					3.37	5.19	4.08	3.01	4.27
	4.04	3.48	3.35	3.72	6.83	3.3					3.37	5.19	4.08	3.01	4.27
	4.04	3.48	3.43	3.72	6.83	3.36					3.37	5.19	4.08	3.01	4.27
	4.04	3.48	3.43	3.72	6.83	3.36					3.37	5.19	4.08	3.01	4.27
	4.04	3.48	3.43	3.72	6.83	3.37					3.37	5.19	4.09	3.01	4.27
	4.04	3.48	3.43	3.72	6.83	3.37					3.37	5.19	4.09	3.01	4.27
	4.04	3.48	3.43	3.72	6.83	3.37					3.37	5.19	4.11	3.01	4.28
	4.04	3.48	3.43	3.72	6.83	3.38					3.37	5.2	4.11	3.01	4.28
	4.04	3.48	3.43	3.72	6.83	3.38					3.37	5.2	4.11	3.01	4.3
	4.04	3.48	3.54	3.72	6.83	3.38					3.37	5.44	4.11	3.01	4.32
	4.04	3.48	3.54	3.72	6.83	3.4					3.37	5.47	4.11	3.01	4.34
	4.16	3.48	3.54	3.72	6.83	3.4					3.37	5.47	4.11	3.01	4.37
	4.2	3.48	3.54	3.72	6.83	3.4					3.37	5.51	4.11	3.01	4.38
	4.2	3.48	3.54	3.72	6.83	3.4					3.37	5.51	4.12	3.01	4.39
	4.2	3.48	3.62	3.72	6.83	3.4					3.37	5.55	4.12	3.01	4.39
	4.21	3.48	3.62	3.72	6.83	3.43					3.37	5.55	4.12	3.01	4.43
	4.21	3.53	3.62	3.72	6.85	3.43					3.37	5.59	4.12	3.01	4.43
	4.22	3.53	3.65	3.72	6.86	3.43					3.37	5.59	4.12	3.01	4.44
	4.22	3.53	3.65	3.72	6.86	3.43					3.37	5.59	4.12	3.01	4.46
	4.22	3.53	3.65	3.72	6.89	3.43					3.37	5.59	4.12	3.01	4.46
	4.22	3.53	3.65	3.72	6.89	3.43					3.37	5.59	4.12	3.01	4.46
	4.22	3.53	3.65	3.72	6.89	3.43					3.37	5.59	4.12	3.01	4.46
	4.22	3.53	3.65	3.72	6.89	3.43					3.37	5.59	4.12	3.01	4.46
	4.22	3.53	3.66	3.72	6.9	3.43					3.37	5.59	4.12	3.01	4.46
	4.22	3.53	3.63	3.72	6.9	3.43					3.37	5.59	4.12	3.01	4.46
	4.29	3.53	3.64	3.72	6.9	3.43					3.37	5.59	4.12	3.01	4.46
	4.29	3.59	3.65	3.72	6.9	3.43					3.37	5.59	4.12	3.01	4.46
	4.29	3.59	3.64	3.72	6.9	3.43					3.37	5.59	4.12	3.01	4.46
	4.29	3.59	3.64	3.72	6.91	3.43					3.37	5.59	4.12	3.01	4.46
	4.29	3.59	3.63	3.72	6.91	3.43					3.37	5.59	4.12	3.01	4.46
	4.34	3.59	3.63	3.72	6.91	3.43					3.37	5.59	4.12	3.01	4.46
	4.35	3.59	3.68	3.72	6.92	3.43					3.37	5.59	4.12	3.01	4.46
	4.4	3.59	3.69	3.72	6.92	3.43					3.37	5.59	4.12	3.01	4.46
	4.45	3.7	3.69	3.72	6.92	3.43					3.37	5.59	4.12	3.01	4.46
	4.45	3.7	3.69	3.72	6.92	3.43					3.37	5.59	4.12	3.01	4.46
	4.45	3.7	3.69	3.72	6.92	3.43					3.37	5.59	4.12	3.01	4.46
	4.45	3.7	3.69	3.72	6.92	3.43					3.37	5.59	4.12	3.01	4.46
	4.47	3.7	3.69	3.72	6.92	3.43					3.37	5.59	4.12	3.01	4.56
	4.47	3.7	3.69	3.72	6.92	3.43					3.37	5.59	4.12	3.01	4.62
	4.47	3.78	3.69	3.72	6.92	3.43					3.37	5.59	4.12	3.01	4.64
	4.47	3.78	3.69	3.72	6.92	3.43					3.37	5.59	4.12	3.01	4.64
	4.47	3.78	3.69	3.72	6.92	3.43					3.37	5.59	4.12	3.01	4.64
	4.47	3.78	3.69	3.72	6.92	3.43					3.37	5.59	4.12	3.01	4.64
	4.47	3.78	3.69	3.72	6.92	3.43					3.37	5.59	4.12	3.01	4.65
	4.47	3.84	3.69	3.72	6.92	3.43					3.37	5.59	4.12	3.01	4.68
	4.47	3.84	3.69	3.72	6.92	3.43					3.37	5.59	4.12	3.01	4.68
	4.47	3.84	3.69	3.72	6.92	3.43					3.37	5.59	4.12	3.01	4.71
	4.47	3.92	3.69	3.72	6.92	3.43					3.37	5.59	4.12	3.01	4.71
	4.47	3.92	3.69	3.72	6.92	3.43					3.37	5.59	4.12	3.01	4.71
	4.47	3.92	3.69	3.72	6.92	3.43					3.37	5.59	4.12	3.01	4.71
	4.47	3.92	3.8	3.72	6.92	3.48					3.37	5.59	4.12	3.01	4.72
	4.48	3.92	3.8	3.72	6.92	3.51					3.37	5.59	4.12	3.01	4.74
	4.48	4.01	3.8	3.72	6.92	3.51					3.37	5.59	4.12	3.01	4.76
	4.48	4.01	3.8	3.72	6.92	3.51					3.37	5.59	4.12	3.01	4.76
	4.49	4.01	3.8	3.72	6.92	3.51					3.37	5.59	4.12	3.01	4.76
	4.48	4.01	3.8	3.72	6.92	3.51					3.37	5.64	4.12	3.01	4.77
	4.55	4.01	3.8	3.72	6.92	3.51					3.37	5.64	4.12	3.01	4.77
	4.55	4.01	3.8	3.72	6.92	3.51					3.37	5.64	4.12	3.01	4.77
	4.55	4.01	3.8	3.72	6.92	3.51					3.37	5.64	4.12	3.01	4.77
	4.55	4.01	3.8	3.72	6.92	3.56					3.37	5.64	4.12	3.01	4.77
	4.55	4.01	3.8	3.72	6.92	3.59					3.37	5.64	4.12	3.01	4.77
	4.55	4.01	3.8	3.72	6.92	3.59					3.37	5.64	4.12	3.01	4.77
	4.55	4.01	3.8	3.72	6.92	3.59					3.37	5.64	4.12	3.01	4.77
	4.6	4.01	3.8	3.72	6.92	3.59					3.43	5.64	4.12	3.01	4.77
	4.6	4.01	3.8	3.72	6.92	3.59					3.43	5.64	4.12	3.01	4.77
	4.62	4.01	3.8	3.73	6.92	3.59					3.51	5.64	4.12	3.01	4.77
	4.62	4.01	3.8	3.73	6.92	3.59					3.53	5.64	4.12	3.01	4.77
	4.62	4.04	3.8	3.73	6.92	3.59					3.53	5.64	4.12	3.01	4.77
	4.62	4.04	3.8	3.73	6.92	3.59					3.55	5.64	4.12	3.01	4.77
	4.63	4.07	3.8	3.73	6.92	3.59					3.56	5.64	4.12	3.01	4.77
	4.68	4.07	3.8	3.73	6.92	3.59					3.56	5.64	4.12	3.01	4.77
	4.68	4.07	3.8	3.81	6.92	3.59					3.56	5.64	4.12	3.07	4.77
	4.68	4.07	3.8	3.83	6.92	3.59					3.56	5.64	4.12	3.07	4.77
	4.68	4.07	3.8	3.83	6.92	3.59					3.56	5.64	4.12	3.07	4.77
	4.69	4.07	3.8	3.83	6.92	3.59					3.56	5.64	4.12	3.07	4.77
	4.69	4.07	3.8	3.83	6.92	3.59					3.58	5.77	4.12	3.07	4.77
	4.69	4.07	3.8	3.83	6.92	3.62					3.61	5.77	4.12	3.07	4.77
	4.69	4.07	3.8	3.87	6.92	3.62					3.61	5.77	4.12	3.07	4.77
	4.69	4.07	3.8	3.87	6.93	3.62					3.61	5.77	4.12	3.07	4.77
	4.74	4.07	3.8	3.87	6.93	3.62					3.61	5.77	4.12	3.07	4.77
	4.75	4.07	3.8	3.87	6.93	3.62					3.61	5.77	4.12	3.07	4.77
	4.75	4.07	3.8	3.87	6.93	3.62					3.61	5.78	4.12	3.07	4.77
	4.75	4.07	3.8	3.87	6.93	3.63					3.61	5.78	4.12	3.07	4.77
	4.75	4.07	3.8	3.87	6.97	3.63					3.61	5.78	4.12	3.07	4.77
	4.75	4.07	3.8	3.87	6.97	3.63					3.67	5.92	4.12	3.07	4.77
	4.75	4.07	3.8	3.87	6.97	3.63					3.72	5.92	4.12	3.07	4.77
	4.75	4.14	3.8	3.97	6.97	3.63					3.73	5.92	4.12	3.07	4.77
	4.75	4.14	3.8	3.97	6.97	3.63					3.78	5.92	4.12	3.07	4.77
	4.75	4.14	3.8	3.97	6.97	3.65					3.78	5.92	4.12	3.07	4.77
	4.75	4.14	3.8	3.97	6.97	3.65					3.78	5.92	4.12	3.07	4.77
	4.75	4.14	3.8	3.97	6.97	3.65					3.78	5.92	4.12	3.07	4.77
	4.75	4.14	3.8	3.97	6.97	3.65					3.78	5.92	4.12	3.07	4.77
	4.75	4.14	3.8	3.97	6.97	3.65					3.78	5.99	4.12	3.07	4.77
	4.77	4.14	3.8	3.97	6.97	3.66					3.78	5.99	4.12	3.07	4.77
	4.81	4.14	3.8	3.97	6.97	3.74					3.78	5.99	4.12	3.17	4.77
	4.81	4.14	3.8	3.97	6.97	3.74					3.78	5.99	4.12	3.17	4.77
	4.81	4.14	3.8	4.1	6.97	3.75					3.78	5.99	4.12	3.17	4.77
	4.81	4.14	3.8	4.11	6.97	3.75					3.78	5.99	4.12	3.17	4.77
	4.81	4.14	3.8	4.11	6.97	3.75					3.78	5.99	4.12	3.17	4.77
	4.81	4.14	3.8	4.11	6.97	3.75					3.78	5.99	4.12	3.17	4.77
	4.83	4.14	3.8	4.11	6.97	3.75					3.78	5.99	4.19	3.17	4.77
	4.83	4.14	3.8	4.11	6.97	3.75					3.78	6.13	4.22	3.17	4.77
	4.83	4.14	3.8	4.11	6.97	3.76					3.78	6.13	4.22	3.17	4.77
	4.83	4.14	3.8	4.11	6.97	3.77					3.78	6.15	4.22	3.17	4.77
	4.83	4.14	3.8	4.11	6.97	3.77					3.78	6.15	4.23	3.17	4.77
	4.83	4.14	3.8	4.11	6.97	3.77					3.78	6.15	4.23	3.17	4.77
	4.83	4.14	3.8	4.19	6.97	3.77					3.78	6.15	4.27	3.17	4.77
	4.83	4.14	3.8	4.19	6.97	3.77					3.78	6.15	4.27	3.17	4.77
	4.83	4.14	3.8	4.19	6.97	3.77					3.78	6.15	4.27	3.17	4.77
	4.83	4.14	3.8	4.19	6.97	3.77					3.78	6.15	4.27	3.24	4.77
	4.83	4.14	3.8	4.19	6.97	3.77					3.78	6.15	4.27	3.24	4.77
	4.83	4.14	3.8	4.19	6.97	3.77					3.78	6.2	4.27	3.28	4.77
	4.83	4.14	3.8	4.19	6.97	3.77					3.78	6.2	4.27	3.28	4.77
	4.83	4.14	3.8	4.19	6.97	3.77					3.78	6.2	4.27	3.28	4.77
	4.83	4.14	3.8	4.19	6.97	3.77					3.78	6.2	4.27	3.28	4.77
	4.83	4.14	3.8	4.19	6.97	3.77					3.78	6.24	4.27	3.28	4.77
	4.83	4.14	3.8	4.19	6.97	3.77					3.78	6.24	4.27	3.28	4.78
	4.83	4.14	3.8	4.19	6.97	3.77					3.78	6.24	4.27	3.28	4.78
	4.83	4.14	3.8	4.19	6.97	3.77					3.78	6.24	4.28	3.34	4.78
	4.84	4.14	3.8	4.19	6.97	3.77					3.78	6.24	4.28	3.34	4.78
	4.85	4.14	3.8	4.19	6.97	3.77					3.78	6.31	4.28	3.34	4.78
	4.85	4.14	3.8	4.2	6.97	3.77					3.78	6.31	4.28	3.34	4.79
	4.85	4.14	3.8	4.2	6.97	3.77					3.78	6.31	4.28	3.34	4.82
	4.85	4.14	3.8	4.2	6.97	3.77					3.78	6.31	4.28	3.34	4.85
	4.85	4.14	3.8	4.19	6.97	3.77					3.78	6.31	4.28	3.34	4.85
	4.85	4.14	3.8	4.27	6.97	3.77					3.78	6.31	4.28	3.34	4.85
	4.85	4.14	3.8	4.27	6.97	3.77					3.78	6.31	4.28	3.34	4.85
	4.89	4.14	3.8	4.27	6.97	3.77					3.78	6.31	4.28	3.34	4.85
	4.9	4.14	3.8	4.27	6.97	3.77					3.78	6.31	4.28	3.34	4.85
	4.94	4.14	3.8	4.27	6.97	3.77					3.78	6.31	4.28	3.34	4.85
	4.94	4.14	3.8	4.27	6.97	3.77					3.78	6.31	4.28	3.34	4.85
	4.94	4.14	3.8	4.27	6.97	3.77					3.78	6.31	4.28	3.34	4.85
	4.94	4.14	3.8	4.27	6.97	3.77					3.78	6.31	4.28	3.34	4.85
	4.94	4.14	3.8	4.27	6.97	3.77					3.78	6.41	4.28	3.34	4.85
	4.94	4.14	3.8	4.34	6.97	3.77					3.78	6.44	4.28	3.34	4.85
	4.94	4.14	3.8	4.34	6.97	3.77					3.78	6.44	4.28	3.34	4.86
	4.94	4.14	3.8	4.34	6.97	3.77					3.78	6.44	4.28	3.34	4.86
	4.94	4.14	3.8	4.34	6.97	3.77					3.78	6.44	4.28	3.34	4.86
	4.94	4.14	3.8	4.34	6.97	3.77					3.78	6.44	4.28	3.34	4.86
	4.94	4.14	3.8	4.34	6.97	3.77					3.78	6.46	4.28	3.34	4.86
	4.94	4.14	3.8	4.35	6.97	3.77					3.78	6.46	4.28	3.34	4.86
	4.94	4.14	3.8	4.35	6.97	3.77					3.78	6.46	4.28	3.34	4.86
	4.94	4.14	3.8	4.41	6.97	3.77					3.78	6.46	4.28	3.34	4.86
	4.94	4.26	3.8	4.41	6.97	3.77					3.78	6.46	4.28	3.34	4.86
	4.94	4.26	3.8	4.41	6.97	3.77					3.78	6.46	4.28	3.34	4.86
	4.94	4.26	3.8	4.41	6.97	3.77					3.78	6.46	4.28	3.34	4.86
	4.94	4.26	3.8	4.41	6.97	3.77					3.78	6.46	4.28	3.34	4.86
	4.94	4.26	3.8	4.41	6.97	3.77					3.83	6.46	4.28	3.34	4.86
	4.94	4.26	3.8	4.41	6.97	3.77					3.85	6.46	4.28	3.34	4.86
	4.94	4.26	3.8	4.41	6.97	3.77					3.85	6.46	4.28	3.34	4.86
	4.94	4.26	3.8	4.41	6.97	3.77					3.85	6.46	4.28	3.34	4.86
	4.94	4.26	3.8	4.41	6.97	3.77					3.85	6.46	4.28	3.34	4.86
	4.94	4.26	3.8	4.41	6.97	3.77					3.85	6.46	4.28	3.34	4.86
	4.94	4.26	3.8	4.41	6.97	3.77					3.85	6.46	4.28	3.34	4.86
	4.94	4.27	3.8	4.41	6.97	3.77					3.85	6.46	4.28	3.34	4.86
	4.94	4.29	3.8	4.41	6.97	3.77					3.85	6.46	4.28	3.34	4.86
	4.94	4.29	3.8	4.41	6.97	3.77					3.86	6.46	4.28	3.34	4.86
	4.94	4.29	3.8	4.41	6.97	3.77					3.92	6.46	4.28	3.35	4.86
	4.94	4.29	3.8	4.41	6.97	3.77					4.03	6.46	4.28	3.35	4.86
	4.94	4.29	3.8	4.41	6.97	3.77					4.03	6.46	4.28	3.35	4.86
	4.94	4.29	3.8	4.41	6.97	3.77					4.03	6.46	4.28	3.35	4.86
	4.94	4.29	3.8	4.55	6.97	3.78					4.06	6.46	4.28	3.35	4.86
	4.94	4.29	3.8	4.55	6.97	3.78					4.06	6.46	4.28	3.35	4.86
	4.94	4.29	3.8	4.55	6.97	3.8					4.06	6.46	4.28	3.35	4.86
	4.94	4.29	3.8	4.55	6.97	3.8					4.06	6.46	4.28	3.35	4.86
	4.95	4.29	3.8	4.55	6.97	3.8					4.14	6.46	4.28	3.35	4.86
	4.95	4.29	3.8	4.55	6.97	3.8					4.14	6.46	4.28	3.35	4.86
	4.95	4.29	3.8	4.55	6.97	3.8					4.16	6.46	4.28	3.35	4.86
	4.95	4.29	3.8	4.55	6.97	3.8					4.16	6.46	4.28	3.35	4.86
	4.95	4.29	3.86	4.55	6.97	3.8					4.16	6.46	4.28	3.35	4.86
	4.95	4.29	3.94	4.55	6.97	3.8					4.16	6.46	4.28	3.35	4.86
	4.95	4.29	3.94	4.55	6.97	3.8					4.16	6.46	4.28	3.35	4.86
	4.95	4.29	3.94	4.55	6.97	3.8					4.16	6.46	4.28	3.35	4.86
	4.95	4.29	3.94	4.55	6.97	3.8					4.16	6.46	4.28	3.35	4.86
	4.95	4.29	3.95	4.55	6.97	3.8					4.16	6.46	4.28	3.35	4.86
	4.95	4.29	3.96	4.55	6.97	3.8					4.16	6.46	4.28	3.35	4.86
	4.95	4.29	3.99	4.55	6.97	3.8					4.16	6.46	4.28	3.35	4.86
	4.95	4.29	4.01	4.55	6.97	3.8					4.17	6.46	4.28	3.35	4.86
	4.95	4.29	4.02	4.55	6.97	3.8					4.32	6.46	4.28	3.35	4.86
	4.95	4.29	4.02	4.55	6.97	3.8					4.32	6.46	4.28	3.35	4.86
	4.95	4.29	4.02	4.55	6.97	3.8					4.32	6.46	4.28	3.35	4.86
	4.95	4.29	4.02	4.55	6.97	3.8					4.32	6.46	4.28	3.35	4.86
	4.95	4.29	4.02	4.55	6.97	3.8					4.33	6.46	4.28	3.35	4.86
	4.95	4.29	4.02	4.55	6.97	3.8					4.34	6.46	4.28	3.39	4.86
	4.95	4.29	4.02	4.55	6.97	3.8					4.34	6.46	4.28	3.39	4.86
	4.95	4.29	4.02	4.55	6.97	3.8					4.34	6.46	4.28	3.39	4.86
	4.95	4.29	4.02	4.55	6.97	3.8					4.35	6.46	4.28	3.39	4.86
	4.95	4.29	4.02	4.55	6.97	3.8					4.38	6.46	4.29	3.39	4.86
	4.95	4.29	4.02	4.55	6.97	3.8					4.38	6.46	4.29	3.39	4.86
	4.95	4.29	4.02	4.55	6.97	3.8					4.38	6.46	4.29	3.39	4.86
	4.95	4.29	4.02	4.55	6.97	3.8					4.38	6.46	4.36	3.39	4.86
	4.95	4.29	4.02	4.55	6.97	3.8					4.43	6.46	4.36	3.39	4.86
	4.95	4.29	4.02	4.55	6.97	3.8					4.43	6.46	4.36	3.39	4.86
	4.95	4.29	4.02	4.55	6.97	3.8					4.43	6.46	4.36	3.39	4.86
	4.95	4.29	4.02	4.55	6.97	3.8					4.43	6.46	4.36	3.39	4.86
	4.95	4.29	4.02	4.55	6.97	3.8					4.43	6.46	4.36	3.39	4.86
	4.95	4.29	4.02	4.55	7.08	3.8					4.43	6.46	4.36	3.39	4.86
	4.95	4.29	4.02	4.55	7.12	3.8					4.47	6.46	4.36	3.39	4.86
	4.95	4.29	4.02	4.55	7.1	3.8					4.47	6.46	4.36	3.39	4.86
	4.95	4.29	4.02	4.55	7.1	3.8					4.5	6.46	4.36	3.39	4.86
	4.95	4.29	4.02	4.55	7.1	3.8					4.5	6.46	4.36	3.39	4.86
	4.95	4.29	4.02	4.55	7.11	3.8					4.55	6.46	4.36	3.39	4.86
	4.95	4.29	4.02	4.55	7.11	3.8					4.55	6.46	4.36	3.39	4.86
	4.95	4.29	4.02	4.55	7.17	3.8					4.55	6.46	4.36	3.39	4.86
	4.95	4.29	4.02	4.55	7.19	3.8					4.55	6.46	4.36	3.39	4.86
	4.95	4.39	4.02	4.55	7.19	3.8					4.55	6.46	4.36	3.39	4.86
	4.95	4.39	4.02	4.55	7.23	3.8					4.55	6.46	4.36	3.39	4.86
	4.95	4.39	4.02	4.55	7.23	3.8					4.55	6.46	4.36	3.39	4.86
	4.95	4.39	4.02	4.56	7.23	3.8					4.55	6.46	4.36	3.39	4.86
	4.95	4.39	4.02	4.62	7.23	3.8					4.55	6.46	4.36	3.39	4.86
	4.95	4.39	4.02	4.62	7.23	3.8					4.55	6.46	4.36	3.39	4.86
	4.95	4.39	4.02	4.62	7.23	3.8					4.55	6.46	4.36	3.39	4.86
	4.95	4.39	4.02	4.62	7.3	3.8					4.55	6.46	4.36	3.39	4.86
	4.95	4.49	4.02	4.62	7.3	3.82					4.55	6.46	4.36	3.39	4.86
	4.95	4.49	4.02	4.62	7.3	3.82					4.55	6.46	4.36	3.39	4.86
	4.95	4.49	4.02	4.62	7.3	3.83					4.55	6.46	4.36	3.55	4.86
	4.95	4.49	4.02	4.62	7.3	3.83					4.55	6.46	4.36	3.55	4.86
	4.95	4.49	4.02	4.62	7.3	3.83					4.55	6.46	4.36	3.55	4.86
	4.95	4.49	4.02	4.62	7.3	3.84					4.55	6.46	4.36	3.55	4.86
	4.95	4.5	4.02	4.62	7.3	3.84					4.55	6.46	4.36	3.55	4.86
	4.95	4.52	4.02	4.62	7.42	3.84					4.55	6.46	4.36	3.6	4.86
	4.95	4.53	4.02	4.62	7.42	3.84					4.55	6.46	4.36	3.63	4.86
	4.95	4.53	4.02	4.62	7.42	3.84					4.55	6.46	4.36	3.63	4.86
	4.95	4.53	4.02	4.62	7.42	3.84					4.55	6.46	4.36	3.66	4.86
	4.95	4.53	4.02	4.62	7.42	3.87					4.55	6.46	4.36	3.66	4.87
	4.95	4.53	4.03	4.62	7.42	3.95					4.55	6.46	4.36	3.66	4.87
	4.95	4.53	4.06	4.62	7.42	3.95					4.55	6.46	4.36	3.66	4.88
	4.95	4.53	4.07	4.62	7.42	3.95					4.55	6.46	4.36	3.66	4.88
	4.95	4.53	4.07	4.62	7.42	3.95					4.55	6.46	4.36	3.66	4.88
	4.95	4.53	4.08	4.62	7.53	3.95					4.55	6.46	4.36	3.66	4.88
	4.95	4.53	4.08	4.62	7.53	3.95					4.55	6.46	4.36	3.66	4.88
	4.95	4.53	4.1	4.62	7.53	4.01					4.55	6.46	4.36	3.66	4.88
	4.95	4.53	4.11	4.62	7.53	4.03					4.55	6.46	4.36	3.66	4.88
	4.95	4.54	4.12	4.62	7.53	4.03					4.55	6.46	4.36	3.66	4.88
	4.95	4.54	4.12	4.62	7.53	4.04					4.55	6.46	4.36	3.66	4.88
	4.95	4.54	4.12	4.62	7.53	4.06					4.55	6.46	4.36	3.66	4.88
	5.02	4.54	4.12	4.62	7.53	4.05					4.55	6.46	4.36	3.66	4.88
	5.05	4.54	4.2	4.62	7.53	4.05					4.55	6.46	4.36	3.66	4.99
	5.05	4.54	4.2	4.62	7.53	4.06					4.55	6.5	4.36	3.66	5.06
	5.05	4.54	4.2	4.62	7.64	4.08					4.55	6.5	4.36	3.66	5.06
	5.05	4.64	4.24	4.62	7.64	4.08					4.55	6.5	4.36	3.66	5.06
	5.12	4.64	4.24	4.62	7.64	4.08					4.55	6.5	4.36	3.66	5.06
	5.12	4.64	4.24	4.62	7.64	4.08					4.55	6.5	4.36	3.66	5.06
	5.15	4.64	4.24	4.62	7.64	4.08					4.55	6.5	4.36	3.66	5.06
	5.15	4.64	4.24	4.62	7.64	4.08					4.55	6.5	4.36	3.66	5.11
	5.15	4.64	4.24	4.62	7.64	4.08					4.55	6.5	4.36	3.66	5.11
	5.15	4.64	4.24	4.62	7.64	4.08					4.55	6.5	4.36	3.66	5.11
	5.15	4.64	4.24	4.62	7.64	4.08					4.55	6.51	4.36	3.66	5.11
	5.15	4.64	4.24	4.62	7.64	4.13					4.55	6.51	4.36	3.66	5.11
	5.15	4.64	4.24	4.62	7.64	4.14					4.55	6.51	4.36	3.66	5.11
	5.15	4.64	4.24	4.62	7.64	4.14					4.55	6.51	4.36	3.66	5.11
	5.16	4.64	4.3	4.62	7.64	4.14					4.55	6.51	4.36	3.66	5.12

## Sheet: Fig S33g
Gut-brain implant, speed
Mouse	Pre	Light	Dark		Post	Light	Dark
1		3.5125	2.91417			1.0075	2.3425
2		1.43917	6.93167			3.96667	3.7
3		4.45583	4.1825			0.866667	2.00583
4		1.45417	3.01083			3.61333	4.22833
5		2.35083	3.92			6.55	6.24917
6		1.72	0.954167			0.5025	0.763333

## Sheet: Fig S33h
Gut-brain implant, distance
Mouse	Pre	Light	Dark		Post	Light	Dark
1		0.31917	2.12385			0.38789	1.02761
2		0.32349	3.07868			0.46798	1.75158
3		0.21678	2.10932			0.39963	0.87833
4		0.49984	1.25517			1.41239	1.91577
5		0.81014	1.76692			0.72255	2.97208
6		0.50268	0.56987			0.2134	0.37148
