# Supplementary material for: Multifunctional microelectronic fibers enable wireless modulation of gut and brain neural circuits
Source: Nat Biotechnol. 2023 Jun 22;42(6):892–904. doi: 10.1038/s41587-023-01833-5 (PMC11180606; doi:10.1038/s41587-023-01833-5)
Supplement: Supplementary file 33 — Statistical source data. [file 41587_2023_1833_MOESM33_ESM.xlsx]

## Sheet: Fig S34d
Phox2b::ChR2 Preference
Mouse	Baseline	Test
1	48.01	45.69
2	24.66	34.06
3	23.06	31.17
4	42.7	28.49
