# Supplementary material for: Multifunctional microelectronic fibers enable wireless modulation of gut and brain neural circuits
Source: Nat Biotechnol. 2023 Jun 22;42(6):892–904. doi: 10.1038/s41587-023-01833-5 (PMC11180606; doi:10.1038/s41587-023-01833-5)
Supplement: Supplementary file 34 — Statistical source data. [file 41587_2023_1833_MOESM34_ESM.xlsx]

## Sheet: Figure 2j
Fig 2j
	Frequency	Sample-1	Sample-2	Sample-3	Mean	Standard deviation
	Hz	|Z|	|Z|	|Z|
	100	272917	287927	173127	62399.8	244657
	125.893	213108	245285	146635	50308.8	201676
	158.489	144314	205135	148246	34036.8	165898
	199.526	138351	169337	145788	16176.1	151159
	251.189	123786	137858	104217	16895.2	121954
	316.228	114919	120985	86706.7	18292.7	107537
	398.107	92427.8	94774.9	73660	11572.8	86954.2
	501.187	77674	82545.4	62263.1	10587.7	74160.8
	630.957	65986.3	68421.8	53366.8	8081.22	62591.6
	794.328	57360.5	58415.8	45674.5	7071.27	53816.9
	1000	49390.7	50220.1	39232.5	6118.34	46281.1
	1258.93	42633.8	43639.9	33666	5491.09	39979.9
	1584.89	36703.1	37693.8	28774.1	4888.96	34390.3
	1995.26	31435.3	32845.6	24667.8	4371.58	29649.6
	2511.89	27323.5	29084.5	21279.4	4093.73	25895.8
	3162.28	23533.3	25683.9	18299.2	3798.13	22505.5
	3981.07	20232.4	22606.7	15683.3	3518.17	19507.5
	5011.87	17555.2	20159.1	13589	3308.51	17101.1
	6309.57	15171.4	17879.7	11731.4	3081.4	14927.5
	7943.28	13206.5	16009.9	10215	2897.96	13143.8
	10000	11447.4	14319.9	8863.18	2729.63	11543.5
	12589.3	9984.72	12879.4	7734.3	2579.26	10199.5
	15848.9	8803.38	11723.7	6837.18	2458.74	9121.42
	19952.6	7762.44	10711.6	6060.2	2353.39	8178.08
	25118.9	6970.52	9881.24	5457.63	2248.31	7436.46
	31622.8	6294.86	9176.77	4956.18	2156.81	6809.27
	39810.7	5763.16	8590.02	4557.46	2069.88	6303.55
	50118.7	5362.01	8142.18	4267.63	1997.46	5923.94
	63095.7	5073.66	7761.91	4034.17	1923.68	5623.25
	79432.8	4775.27	7436.52	3845.56	1863.76	5352.45
	100000	4600.74	7222.39	3719.24	1822.19	5180.79
	125893	4499.3	7117.78	3621.55	1818.91	5079.54
	158489	4339.65	6857.11	3542.39	1730.15	4913.05
	199526	4253.33	6753.11	3490.75	1706.53	4832.4
	251189	4182.56	6602.33	3446.44	1651.1	4743.78
	316228	4114.7	6546.68	3405.36	1647.5	4688.91
	398107	4064.91	6449.03	3372.8	1613.81	4628.91
	501187	4022.02	6395.74	3347.7	1601.03	4588.49
	630957	3966.4	6245.81	3321.91	1536.24	4511.37
	794328	3922.53	6169.62	3296.45	1510.88	4462.87
	1000000	3894.6	6047.55	3276.06	1454.82	4406.07
Inset
Bending 0 degree	Freq	Sample-1	Sample-2	Sample-3
	Hz	|Z| - Plot 0	|Z| - Plot 0	|Z| - Plot 0
	100	272917	287927	173127
	125.893	213108	245285	146635
	158.489	144314	205135	148246
	199.526	138351	169337	145788
	251.189	123786	137858	104217
	316.228	114919	120985	86706.7
	398.107	92427.8	94774.9	73660
	501.187	77674	82545.4	62263.1
	630.957	65986.3	68421.8	53366.8
	794.328	57360.5	58415.8	45674.5
	1000	49390.7	50220.1	39232.5
	1258.93	42633.8	43639.9	33666
	1584.89	36703.1	37693.8	28774.1
	1995.26	31435.3	32845.6	24667.8
	2511.89	27323.5	29084.5	21279.4
	3162.28	23533.3	25683.9	18299.2
	3981.07	20232.4	22606.7	15683.3
	5011.87	17555.2	20159.1	13589
	6309.57	15171.4	17879.7	11731.4
	7943.28	13206.5	16009.9	10215
	10000	11447.4	14319.9	8863.18
	12589.3	9984.72	12879.4	7734.3
	15848.9	8803.38	11723.7	6837.18
	19952.6	7762.44	10711.6	6060.2
	25118.9	6970.52	9881.24	5457.63
	31622.8	6294.86	9176.77	4956.18
	39810.7	5763.16	8590.02	4557.46
	50118.7	5362.01	8142.18	4267.63
	63095.7	5073.66	7761.91	4034.17
	79432.8	4775.27	7436.52	3845.56
	100000	4600.74	7222.39	3719.24
	125893	4499.3	7117.78	3621.55
	158489	4339.65	6857.11	3542.39
	199526	4253.33	6753.11	3490.75
	251189	4182.56	6602.33	3446.44
	316228	4114.7	6546.68	3405.36
	398107	4064.91	6449.03	3372.8
	501187	4022.02	6395.74	3347.7
	630957	3966.4	6245.81	3321.91
	794328	3922.53	6169.62	3296.45
	1000000	3894.6	6047.55	3276.06
Bending 45 degree	Freq	Sample-1	Sample-2	Sample-3
	100	217056	186623	195931
	125.893	190309	193803	192062
	158.489	137701	172885	137284
	199.526	139697	111412	133546
	251.189	115494	107005	119650
	316.228	102243	95586.1	98743.1
	398.107	82634.3	81033.6	83493.6
	501.187	70857.2	70733.9	72311
	630.957	60075.7	60819.5	62804.1
	794.328	51384.1	53143.1	54043.8
	1000	44216.5	45800.9	46254.3
	1258.93	37885.3	40849.5	40483.8
	1584.89	32441.5	35767.4	35085.9
	1995.26	27775.2	31571.9	30177.8
	2511.89	24109.9	27901.5	26309.9
	3162.28	20783	24678.8	22797.5
	3981.07	17975.3	21727.7	19765.8
	5011.87	15695.5	19368	17260.7
	6309.57	13666	17201.8	15052.3
	7943.28	12013.2	15435.2	13233.3
	10000	10529.7	13857.9	11579.5
	12589.3	9265.94	12512.5	10205.9
	15848.9	8240.16	11413.9	9087.9
	19952.6	7347.5	10478.8	8095.75
	25118.9	6655.59	9709.54	7328.56
	31622.8	6053.26	9032.49	6660.18
	39810.7	5563.42	8490.92	6125.79
	50118.7	5194.07	8058.92	5719.47
	63095.7	4904.18	7631.88	5384.58
	79432.8	4656.1	7395.07	5128.03
	100000	4484.75	7174.33	4943.9
	125893	4352.03	7026.35	4797.39
	158489	4238.15	6843.67	4663.41
	199526	4158.08	6699.38	4570.7
	251189	4091.92	6608.17	4499.16
	316228	4034.6	6547.49	4418.37
	398107	3982.08	6384.19	4370.38
	501187	3949.11	6243.35	4344.83
	630957	3897.32	6221.68	4276.99
	794328	3858.67	6146.76	4231.03
	1000000	3817.17	6011.31	4192.01
Bending 90 degree	Freq	Sample-1	Sample-2	Sample-3
	100	272917	218584	200378
	125.893	213108	199296	188745
	158.489	144314	174332	153045
	199.526	138351	166543	116235
	251.189	123786	109867	117043
	316.228	114919	97380.4	110590
	398.107	92427.8	80841.6	90761.7
	501.187	77674	69683	77334.2
	630.957	65986.3	60829.7	67148.3
	794.328	57360.5	52898.1	58721.7
	1000	49390.7	45818.6	51392.2
	1258.93	42633.8	40643.3	44988.5
	1584.89	36703.1	35667.8	39549.6
	1995.26	31435.3	31530.9	34610.6
	2511.89	27323.5	27855.3	30468.2
	3162.28	23533.3	24610.4	26801.2
	3981.07	20232.4	21648.3	23613.2
	5011.87	17555.2	19295.4	21074
	6309.57	15171.4	17139.7	18762.9
	7943.28	13206.5	15381.4	16886.8
	10000	11447.4	13811.4	15204
	12589.3	9984.72	12468.4	13777
	15848.9	8803.38	11403.9	12653.8
	19952.6	7762.44	10446	11629.5
	25118.9	6970.52	9694.57	10807.5
	31622.8	6294.86	9031.86	10088
	39810.7	5763.16	8476.47	9488.63
	50118.7	5362.01	8054.92	9018.55
	63095.7	5073.66	7704.86	8675.86
	79432.8	4775.27	7392.79	8287.25
	100000	4600.74	7187.08	8062.97
	125893	4499.3	6990.07	7944.21
	158489	4339.65	6827.5	7701.17
	199526	4253.33	6730.54	7576.82
	251189	4182.56	6618.18	7505.36
	316228	4114.7	6504.04	7351.86
	398107	4064.91	6417.39	7255.16
	501187	4022.02	6336.34	7150.92
	630957	3966.4	6220.18	7098.82
	794328	3922.53	6116.04	6966.31
	1000000	3894.6	5988.59	6853.35
Comparison at 1kHz	0 deg	45 deg	90 deg
	49.3907	44.2165	49.3907
	50.2201	45.8009	45.8186
	39.2325	46.2543	51.3922

## Sheet: Figure 2k
average Input power (mW)	Light intensity (mW/mm^2)							% Efficiency
	sample-1	sample-2	sample-3	sample-4	sample-5	sample-6		sample-1	sample-2	sample-3	sample-4	sample-5	sample-6
0.12013	0.4275	0.565	0.605	0.5	0.5325	0.5275		15.6522	18.374	19.7149	16.9133	17.4949	16.7793
0.34085	1.265	1.6625	1.7875	1.235	1.57	1.5225		16.8162	19.9072	21.404	12.1078	19.091	17.9567
0.79343	3.175	4.125	4.425	3.075	3.9	3.725		17.3213	20.2107	21.8897	15.7692	19.3548	18.2509
1.72957	6.775	8.95	9.525	6.575	8.3	7.925		16.9874	19.8668	21.5876	15.4347	19.1272	17.8541
3.4416	12.95	17.475	18.125	12.6	15.75	15.05		16.3836	19.177	20.7031	14.8148	18.3727	17.151
6.47167	22.775	32.25	32.25	22.325	27.5	26.725		15.48	17.9042	19.5454	13.9969	17.9372	16.1298
11.7507	38.25	49.25	55.5	38.25	45.75	46		14.3797	16.5937	17.9379	13.0102	16.0189	14.8005
21.8833	65.75	54.75	111.5	84	57.5	91		12.8704	15.9755	15.1346	14.0686	15.3134	12.6455

## Sheet: Figure 2l
Equilibrium temperature (ºC)	Current (µA) at 2.2V forward bias
	sample-1	sample-2	sample-3	sample-4
31.8	0.22265	0.22882	0.25429	0.26193
34.5	0.27646	0.29622	0.25412	0.32579
37.4	0.33446	0.38283	0.31727	0.38914
39.8	0.40327	0.45657	0.37386	0.46391
42.4	0.48234	0.54398	0.46424	0.57967
Linear fit	Independent Variable	Linear Fit "Mean"
for Temperature vs Current	31.8	0.23325
	31.8136	0.2336
	31.8272	0.23395
	31.8408	0.2343
	31.8544	0.23465
	31.8681	0.23499
	31.8817	0.23534
	31.8953	0.23569
	31.9089	0.23604
	31.9225	0.23639
	31.9361	0.23673
	31.9498	0.23708
	31.9634	0.23743
	31.977	0.23778
	31.9906	0.23813
	32.0042	0.23847
	32.0178	0.23882
	32.0314	0.23917
	32.0451	0.23952
	32.0587	0.23987
	32.0723	0.24021
	32.0859	0.24056
	32.0995	0.24091
	32.1131	0.24126
	32.1267	0.24161
	32.1403	0.24195
	32.154	0.2423
	32.1676	0.24265
	32.1812	0.243
	32.1948	0.24335
	32.2084	0.24369
	32.222	0.24404
	32.2356	0.24439
	32.2493	0.24474
	32.2629	0.24509
	32.2765	0.24543
	32.2901	0.24578
	32.3037	0.24613
	32.3173	0.24648
	32.3309	0.24683
	32.3445	0.24717
	32.3582	0.24752
	32.3718	0.24787
	32.3854	0.24822
	32.399	0.24857
	32.4126	0.24891
	32.4262	0.24926
	32.4398	0.24961
	32.4534	0.24996
	32.4671	0.25031
	32.4807	0.25065
	32.4943	0.251
	32.5079	0.25135
	32.5215	0.2517
	32.5351	0.25205
	32.5487	0.25239
	32.5624	0.25274
	32.576	0.25309
	32.5896	0.25344
	32.6032	0.25379
	32.6168	0.25413
	32.6304	0.25448
	32.644	0.25483
	32.6577	0.25518
	32.6713	0.25553
	32.6849	0.25587
	32.6985	0.25622
	32.7121	0.25657
	32.7257	0.25692
	32.7393	0.25727
	32.7529	0.25761
	32.7666	0.25796
	32.7802	0.25831
	32.7938	0.25866
	32.8074	0.25901
	32.821	0.25935
	32.8346	0.2597
	32.8483	0.26005
	32.8619	0.2604
	32.8755	0.26075
	32.8891	0.26109
	32.9027	0.26144
	32.9163	0.26179
	32.9299	0.26214
	32.9435	0.26249
	32.9572	0.26283
	32.9708	0.26318
	32.9844	0.26353
	32.998	0.26388
	33.0116	0.26423
	33.0252	0.26458
	33.0388	0.26492
	33.0525	0.26527
	33.0661	0.26562
	33.0797	0.26597
	33.0933	0.26632
	33.1069	0.26666
	33.1205	0.26701
	33.1341	0.26736
	33.1478	0.26771
	33.1614	0.26806
	33.175	0.2684
	33.1886	0.26875
	33.2022	0.2691
	33.2158	0.26945
	33.2294	0.2698
	33.243	0.27014
	33.2567	0.27049
	33.2703	0.27084
	33.2839	0.27119
	33.2975	0.27154
	33.3111	0.27188
	33.3247	0.27223
	33.3383	0.27258
	33.352	0.27293
	33.3656	0.27328
	33.3792	0.27362
	33.3928	0.27397
	33.4064	0.27432
	33.42	0.27467
	33.4336	0.27502
	33.4472	0.27536
	33.4609	0.27571
	33.4745	0.27606
	33.4881	0.27641
	33.5017	0.27676
	33.5153	0.2771
	33.5289	0.27745
	33.5425	0.2778
	33.5562	0.27815
	33.5698	0.2785
	33.5834	0.27884
	33.597	0.27919
	33.6106	0.27954
	33.6242	0.27989
	33.6378	0.28024
	33.6514	0.28058
	33.6651	0.28093
	33.6787	0.28128
	33.6923	0.28163
	33.7059	0.28198
	33.7195	0.28232
	33.7331	0.28267
	33.7467	0.28302
	33.7604	0.28337
	33.774	0.28372
	33.7876	0.28406
	33.8012	0.28441
	33.8148	0.28476
	33.8284	0.28511
	33.842	0.28546
	33.8557	0.2858
	33.8693	0.28615
	33.8829	0.2865
	33.8965	0.28685
	33.9101	0.2872
	33.9237	0.28754
	33.9373	0.28789
	33.9509	0.28824
	33.9646	0.28859
	33.9782	0.28894
	33.9918	0.28928
	34.0054	0.28963
	34.019	0.28998
	34.0326	0.29033
	34.0463	0.29068
	34.0599	0.29102
	34.0735	0.29137
	34.0871	0.29172
	34.1007	0.29207
	34.1143	0.29242
	34.1279	0.29276
	34.1415	0.29311
	34.1552	0.29346
	34.1688	0.29381
	34.1824	0.29416
	34.196	0.2945
	34.2096	0.29485
	34.2232	0.2952
	34.2368	0.29555
	34.2505	0.2959
	34.2641	0.29624
	34.2777	0.29659
	34.2913	0.29694
	34.3049	0.29729
	34.3185	0.29764
	34.3321	0.29799
	34.3458	0.29833
	34.3594	0.29868
	34.373	0.29903
	34.3866	0.29938
	34.4002	0.29973
	34.4138	0.30007
	34.4274	0.30042
	34.441	0.30077
	34.4547	0.30112
	34.4683	0.30147
	34.4819	0.30181
	34.4955	0.30216
	34.5091	0.30251
	34.5227	0.30286
	34.5363	0.30321
	34.55	0.30355
	34.5636	0.3039
	34.5772	0.30425
	34.5908	0.3046
	34.6044	0.30495
	34.618	0.30529
	34.6316	0.30564
	34.6452	0.30599
	34.6589	0.30634
	34.6725	0.30669
	34.6861	0.30703
	34.6997	0.30738
	34.7133	0.30773
	34.7269	0.30808
	34.7405	0.30843
	34.7542	0.30877
	34.7678	0.30912
	34.7814	0.30947
	34.795	0.30982
	34.8086	0.31017
	34.8222	0.31051
	34.8358	0.31086
	34.8494	0.31121
	34.8631	0.31156
	34.8767	0.31191
	34.8903	0.31225
	34.9039	0.3126
	34.9175	0.31295
	34.9311	0.3133
	34.9447	0.31365
	34.9584	0.31399
	34.972	0.31434
	34.9856	0.31469
	34.9992	0.31504
	35.0128	0.31539
	35.0264	0.31573
	35.04	0.31608
	35.0536	0.31643
	35.0673	0.31678
	35.0809	0.31713
	35.0945	0.31747
	35.1081	0.31782
	35.1217	0.31817
	35.1353	0.31852
	35.1489	0.31887
	35.1626	0.31921
	35.1762	0.31956
	35.1898	0.31991
	35.2034	0.32026
	35.217	0.32061
	35.2306	0.32095
	35.2442	0.3213
	35.2579	0.32165
	35.2715	0.322
	35.2851	0.32235
	35.2987	0.32269
	35.3123	0.32304
	35.3259	0.32339
	35.3395	0.32374
	35.3531	0.32409
	35.3668	0.32443
	35.3804	0.32478
	35.394	0.32513
	35.4076	0.32548
	35.4212	0.32583
	35.4348	0.32617
	35.4485	0.32652
	35.4621	0.32687
	35.4757	0.32722
	35.4893	0.32757
	35.5029	0.32791
	35.5165	0.32826
	35.5301	0.32861
	35.5437	0.32896
	35.5574	0.32931
	35.571	0.32965
	35.5846	0.33
	35.5982	0.33035
	35.6118	0.3307
	35.6254	0.33105
	35.639	0.3314
	35.6527	0.33174
	35.6663	0.33209
	35.6799	0.33244
	35.6935	0.33279
	35.7071	0.33314
	35.7207	0.33348
	35.7343	0.33383
	35.748	0.33418
	35.7616	0.33453
	35.7752	0.33488
	35.7888	0.33522
	35.8024	0.33557
	35.816	0.33592
	35.8296	0.33627
	35.8432	0.33662
	35.8569	0.33696
	35.8705	0.33731
	35.8841	0.33766
	35.8977	0.33801
	35.9113	0.33836
	35.9249	0.3387
	35.9385	0.33905
	35.9522	0.3394
	35.9658	0.33975
	35.9794	0.3401
	35.993	0.34044
	36.0066	0.34079
	36.0202	0.34114
	36.0338	0.34149
	36.0474	0.34184
	36.0611	0.34218
	36.0747	0.34253
	36.0883	0.34288
	36.1019	0.34323
	36.1155	0.34358
	36.1291	0.34392
	36.1427	0.34427
	36.1564	0.34462
	36.17	0.34497
	36.1836	0.34532
	36.1972	0.34566
	36.2108	0.34601
	36.2244	0.34636
	36.238	0.34671
	36.2516	0.34706
	36.2653	0.3474
	36.2789	0.34775
	36.2925	0.3481
	36.3061	0.34845
	36.3197	0.3488
	36.3333	0.34914
	36.3469	0.34949
	36.3606	0.34984
	36.3742	0.35019
	36.3878	0.35054
	36.4014	0.35088
	36.415	0.35123
	36.4286	0.35158
	36.4422	0.35193
	36.4559	0.35228
	36.4695	0.35262
	36.4831	0.35297
	36.4967	0.35332
	36.5103	0.35367
	36.5239	0.35402
	36.5375	0.35436
	36.5511	0.35471
	36.5648	0.35506
	36.5784	0.35541
	36.592	0.35576
	36.6056	0.3561
	36.6192	0.35645
	36.6328	0.3568
	36.6465	0.35715
	36.6601	0.3575
	36.6737	0.35784
	36.6873	0.35819
	36.7009	0.35854
	36.7145	0.35889
	36.7281	0.35924
	36.7417	0.35958
	36.7554	0.35993
	36.769	0.36028
	36.7826	0.36063
	36.7962	0.36098
	36.8098	0.36132
	36.8234	0.36167
	36.837	0.36202
	36.8507	0.36237
	36.8643	0.36272
	36.8779	0.36306
	36.8915	0.36341
	36.9051	0.36376
	36.9187	0.36411
	36.9323	0.36446
	36.946	0.36481
	36.9596	0.36515
	36.9732	0.3655
	36.9868	0.36585
	37.0004	0.3662
	37.014	0.36655
	37.0276	0.36689
	37.0412	0.36724
	37.0549	0.36759
	37.0685	0.36794
	37.0821	0.36829
	37.0957	0.36863
	37.1093	0.36898
	37.1229	0.36933
	37.1365	0.36968
	37.1501	0.37003
	37.1638	0.37037
	37.1774	0.37072
	37.191	0.37107
	37.2046	0.37142
	37.2182	0.37177
	37.2318	0.37211
	37.2454	0.37246
	37.2591	0.37281
	37.2727	0.37316
	37.2863	0.37351
	37.2999	0.37385
	37.3135	0.3742
	37.3271	0.37455
	37.3407	0.3749
	37.3543	0.37525
	37.368	0.37559
	37.3816	0.37594
	37.3952	0.37629
	37.4088	0.37664
	37.4224	0.37699
	37.436	0.37733
	37.4496	0.37768
	37.4633	0.37803
	37.4769	0.37838
	37.4905	0.37873
	37.5041	0.37907
	37.5177	0.37942
	37.5313	0.37977
	37.5449	0.38012
	37.5586	0.38047
	37.5722	0.38081
	37.5858	0.38116
	37.5994	0.38151
	37.613	0.38186
	37.6266	0.38221
	37.6402	0.38255
	37.6538	0.3829
	37.6675	0.38325
	37.6811	0.3836
	37.6947	0.38395
	37.7083	0.38429
	37.7219	0.38464
	37.7355	0.38499
	37.7492	0.38534
	37.7628	0.38569
	37.7764	0.38603
	37.79	0.38638
	37.8036	0.38673
	37.8172	0.38708
	37.8308	0.38743
	37.8444	0.38777
	37.8581	0.38812
	37.8717	0.38847
	37.8853	0.38882
	37.8989	0.38917
	37.9125	0.38951
	37.9261	0.38986
	37.9397	0.39021
	37.9534	0.39056
	37.967	0.39091
	37.9806	0.39125
	37.9942	0.3916
	38.0078	0.39195
	38.0214	0.3923
	38.035	0.39265
	38.0487	0.39299
	38.0623	0.39334
	38.0759	0.39369
	38.0895	0.39404
	38.1031	0.39439
	38.1167	0.39473
	38.1303	0.39508
	38.1439	0.39543
	38.1576	0.39578
	38.1712	0.39613
	38.1848	0.39647
	38.1984	0.39682
	38.212	0.39717
	38.2256	0.39752
	38.2392	0.39787
	38.2529	0.39822
	38.2665	0.39856
	38.2801	0.39891
	38.2937	0.39926
	38.3073	0.39961
	38.3209	0.39996
	38.3345	0.4003
	38.3481	0.40065
	38.3618	0.401
	38.3754	0.40135
	38.389	0.4017
	38.4026	0.40204
	38.4162	0.40239
	38.4298	0.40274
	38.4434	0.40309
	38.4571	0.40344
	38.4707	0.40378
	38.4843	0.40413
	38.4979	0.40448
	38.5115	0.40483
	38.5251	0.40518
	38.5387	0.40552
	38.5523	0.40587
	38.566	0.40622
	38.5796	0.40657
	38.5932	0.40692
	38.6068	0.40726
	38.6204	0.40761
	38.634	0.40796
	38.6476	0.40831
	38.6613	0.40866
	38.6749	0.409
	38.6885	0.40935
	38.7021	0.4097
	38.7157	0.41005
	38.7293	0.4104
	38.7429	0.41074
	38.7566	0.41109
	38.7702	0.41144
	38.7838	0.41179
	38.7974	0.41214
	38.811	0.41248
	38.8246	0.41283
	38.8382	0.41318
	38.8518	0.41353
	38.8655	0.41388
	38.8791	0.41422
	38.8927	0.41457
	38.9063	0.41492
	38.9199	0.41527
	38.9335	0.41562
	38.9472	0.41596
	38.9608	0.41631
	38.9744	0.41666
	38.988	0.41701
	39.0016	0.41736
	39.0152	0.4177
	39.0288	0.41805
	39.0424	0.4184
	39.0561	0.41875
	39.0697	0.4191
	39.0833	0.41944
	39.0969	0.41979
	39.1105	0.42014
	39.1241	0.42049
	39.1377	0.42084
	39.1514	0.42118
	39.165	0.42153
	39.1786	0.42188
	39.1922	0.42223
	39.2058	0.42258
	39.2194	0.42292
	39.233	0.42327
	39.2467	0.42362
	39.2603	0.42397
	39.2739	0.42432
	39.2875	0.42466
	39.3011	0.42501
	39.3147	0.42536
	39.3283	0.42571
	39.3419	0.42606
	39.3556	0.4264
	39.3692	0.42675
	39.3828	0.4271
	39.3964	0.42745
	39.41	0.4278
	39.4236	0.42814
	39.4372	0.42849
	39.4509	0.42884
	39.4645	0.42919
	39.4781	0.42954
	39.4917	0.42988
	39.5053	0.43023
	39.5189	0.43058
	39.5325	0.43093
	39.5461	0.43128
	39.5598	0.43163
	39.5734	0.43197
	39.587	0.43232
	39.6006	0.43267
	39.6142	0.43302
	39.6278	0.43337
	39.6414	0.43371
	39.6551	0.43406
	39.6687	0.43441
	39.6823	0.43476
	39.6959	0.43511
	39.7095	0.43545
	39.7231	0.4358
	39.7367	0.43615
	39.7503	0.4365
	39.764	0.43685
	39.7776	0.43719
	39.7912	0.43754
	39.8048	0.43789
	39.8184	0.43824
	39.832	0.43859
	39.8456	0.43893
	39.8593	0.43928
	39.8729	0.43963
	39.8865	0.43998
	39.9001	0.44033
	39.9137	0.44067
	39.9273	0.44102
	39.9409	0.44137
	39.9545	0.44172
	39.9682	0.44207
	39.9818	0.44241
	39.9954	0.44276
	40.009	0.44311
	40.0226	0.44346
	40.0362	0.44381
	40.0498	0.44415
	40.0635	0.4445
	40.0771	0.44485
	40.0907	0.4452
	40.1043	0.44555
	40.1179	0.44589
	40.1315	0.44624
	40.1452	0.44659
	40.1588	0.44694
	40.1724	0.44729
	40.186	0.44763
	40.1996	0.44798
	40.2132	0.44833
	40.2268	0.44868
	40.2404	0.44903
	40.254	0.44937
	40.2677	0.44972
	40.2813	0.45007
	40.2949	0.45042
	40.3085	0.45077
	40.3221	0.45111
	40.3357	0.45146
	40.3494	0.45181
	40.363	0.45216
	40.3766	0.45251
	40.3902	0.45285
	40.4038	0.4532
	40.4174	0.45355
	40.431	0.4539
	40.4446	0.45425
	40.4583	0.45459
	40.4719	0.45494
	40.4855	0.45529
	40.4991	0.45564
	40.5127	0.45599
	40.5263	0.45633
	40.5399	0.45668
	40.5536	0.45703
	40.5672	0.45738
	40.5808	0.45773
	40.5944	0.45807
	40.608	0.45842
	40.6216	0.45877
	40.6352	0.45912
	40.6489	0.45947
	40.6625	0.45981
	40.6761	0.46016
	40.6897	0.46051
	40.7033	0.46086
	40.7169	0.46121
	40.7305	0.46155
	40.7441	0.4619
	40.7578	0.46225
	40.7714	0.4626
	40.785	0.46295
	40.7986	0.46329
	40.8122	0.46364
	40.8258	0.46399
	40.8394	0.46434
	40.8531	0.46469
	40.8667	0.46504
	40.8803	0.46538
	40.8939	0.46573
	40.9075	0.46608
	40.9211	0.46643
	40.9347	0.46678
	40.9483	0.46712
	40.962	0.46747
	40.9756	0.46782
	40.9892	0.46817
	41.0028	0.46852
	41.0164	0.46886
	41.03	0.46921
	41.0436	0.46956
	41.0573	0.46991
	41.0709	0.47026
	41.0845	0.4706
	41.0981	0.47095
	41.1117	0.4713
	41.1253	0.47165
	41.1389	0.472
	41.1525	0.47234
	41.1662	0.47269
	41.1798	0.47304
	41.1934	0.47339
	41.207	0.47374
	41.2206	0.47408
	41.2342	0.47443
	41.2478	0.47478
	41.2615	0.47513
	41.2751	0.47548
	41.2887	0.47582
	41.3023	0.47617
	41.3159	0.47652
	41.3295	0.47687
	41.3431	0.47722
	41.3568	0.47756
	41.3704	0.47791
	41.384	0.47826
	41.3976	0.47861
	41.4112	0.47896
	41.4248	0.4793
	41.4384	0.47965
	41.452	0.48
	41.4657	0.48035
	41.4793	0.4807
	41.4929	0.48104
	41.5065	0.48139
	41.5201	0.48174
	41.5337	0.48209
	41.5474	0.48244
	41.561	0.48278
	41.5746	0.48313
	41.5882	0.48348
	41.6018	0.48383
	41.6154	0.48418
	41.629	0.48452
	41.6426	0.48487
	41.6563	0.48522
	41.6699	0.48557
	41.6835	0.48592
	41.6971	0.48626
	41.7107	0.48661
	41.7243	0.48696
	41.7379	0.48731
	41.7516	0.48766
	41.7652	0.488
	41.7788	0.48835
	41.7924	0.4887
	41.806	0.48905
	41.8196	0.4894
	41.8332	0.48974
	41.8469	0.49009
	41.8605	0.49044
	41.8741	0.49079
	41.8877	0.49114
	41.9013	0.49148
	41.9149	0.49183
	41.9285	0.49218
	41.9421	0.49253
	41.9558	0.49288
	41.9694	0.49322
	41.983	0.49357
	41.9966	0.49392
	42.0102	0.49427
	42.0238	0.49462
	42.0374	0.49496
	42.051	0.49531
	42.0647	0.49566
	42.0783	0.49601
	42.0919	0.49636
	42.1055	0.4967
	42.1191	0.49705
	42.1327	0.4974
	42.1463	0.49775
	42.16	0.4981
	42.1736	0.49845
	42.1872	0.49879
	42.2008	0.49914
	42.2144	0.49949
	42.228	0.49984
	42.2416	0.50019
	42.2553	0.50053
	42.2689	0.50088
	42.2825	0.50123
	42.2961	0.50158
	42.3097	0.50193
	42.3233	0.50227
	42.3369	0.50262
	42.3505	0.50297
	42.3642	0.50332
	42.3778	0.50367
	42.3914	0.50401
	42.405	0.50436

## Sheet: Figure 2m
1Hz		5Hz		10Hz		20Hz		40Hz
Time (s)	Temprature (ºC)	Time (s)	Temprature (ºC)	Time (s)	Temprature (ºC)	Time (s)	Temprature (ºC)	Time (s)	Temprature (ºC)
0	24.6673	0	24.6661	0	24.6628	0	24.6666	0	24.651
0.23	24.6637	0.21	24.6616	0.22	24.6611	0.22	24.6606	0.31	24.6447
0.44	24.6623	0.42	24.6633	0.43	24.6633	0.43	24.6611	0.42	24.6464
0.64	24.6628	0.63	24.6608	0.64	24.6606	0.64	24.6589	0.62	24.6498
0.84	24.6613	0.83	24.6633	0.84	24.6584	0.84	24.6604	0.82	24.6435
1.04	24.6611	1.03	24.6625	1.04	24.657	1.04	24.6584	1.02	24.6399
1.24	24.6613	1.23	24.6604	1.24	24.6553	1.24	24.6577	1.23	24.6402
1.48	24.6604	1.44	24.6582	1.47	24.658	1.47	24.658	1.44	24.6411
1.68	24.6611	1.64	24.6606	1.67	24.6628	1.67	24.6601	1.64	24.6447
1.88	24.6608	1.84	24.6616	1.87	24.6575	1.87	24.6584	1.84	24.6452
2.08	24.6594	2.04	24.6618	2.07	24.6515	2.07	24.6589	2.04	24.6491
2.29	24.6596	2.24	24.6608	2.27	24.6532	2.27	24.6594	2.24	24.6491
2.49	24.6633	2.47	24.6606	2.48	24.656	2.48	24.6596	2.44	24.6524
2.69	24.6621	2.67	24.6599	2.68	24.6599	2.68	24.6606	2.64	24.6503
2.89	24.6625	2.87	24.6599	2.88	24.6584	2.88	24.6587	2.84	24.6479
3.09	24.6621	3.07	24.6616	3.08	24.6589	3.08	24.6592	3.04	24.6452
3.3	24.6608	3.28	24.6625	3.29	24.6582	3.28	24.6611	3.24	24.6471
3.4	24.6608	3.49	24.6608	3.49	24.6611	3.49	24.6592	3.48	24.6467
3.6	24.6601	3.69	24.6606	3.69	24.6587	3.69	24.6572	3.68	24.6464
3.8	24.6618	3.89	24.6621	3.89	24.657	3.89	24.6575	3.88	24.6457
4	24.6604	4.09	24.6596	4.09	24.6592	4.09	24.6541	4.08	24.6471
4.2	24.6616	4.29	24.6604	4.31	24.6601	4.32	24.6503	4.28	24.6471
4.42	24.6594	4.49	24.6623	4.41	24.6616	4.43	24.6445	4.49	24.6471
4.62	24.6601	4.69	24.6618	4.62	24.6604	4.63	24.6469	4.69	24.6474
4.82	24.6601	4.89	24.6608	4.82	24.6596	4.83	24.6479	4.89	24.6491
5.02	24.6596	5.09	24.6601	5.02	24.6606	5.03	24.6462	5.09	24.6469
5.23	24.6611	5.31	24.6606	5.22	24.6584	5.23	24.6558	5.33	24.6462
5.44	24.6604	5.42	24.6606	5.43	24.6589	5.44	24.6589	5.43	24.6476
5.64	24.6596	5.62	24.6618	5.63	24.6594	5.64	24.6613	5.63	24.6476
5.84	24.6596	5.82	24.6613	5.83	24.6592	5.84	24.6637	5.83	24.6486
6.04	24.6596	6.02	24.6604	6.03	24.6608	6.04	24.6666	6.03	24.6493
6.24	24.6584	6.22	24.6618	6.23	24.6613	6.24	24.6707	6.23	24.6474
6.44	24.6599	6.43	24.6616	6.44	24.6633	6.48	24.6702	6.44	24.6488
6.64	24.6572	6.63	24.6613	6.64	24.6625	6.68	24.6681	6.64	24.6496
6.84	24.658	6.83	24.6604	6.84	24.663	6.88	24.6654	6.84	24.6488
7.04	24.6582	7.03	24.663	7.04	24.664	7.08	24.6613	7.04	24.6476
7.28	24.6575	7.23	24.6589	7.24	24.6647	7.28	24.6592	7.24	24.6503
7.48	24.6572	7.44	24.6592	7.48	24.664	7.49	24.6611	7.48	24.6486
7.68	24.6575	7.64	24.6587	7.68	24.6642	7.69	24.6659	7.68	24.6488
7.88	24.6587	7.84	24.6618	7.88	24.6642	7.89	24.6575	7.88	24.6488
8.09	24.6572	8.04	24.6613	8.08	24.6633	8.09	24.6524	8.08	24.6486
8.29	24.6584	8.24	24.6625	8.28	24.6635	8.29	24.656	8.28	24.651
8.49	24.6568	8.48	24.6621	8.49	24.6642	8.42	24.6582	8.49	24.6496
8.69	24.6587	8.68	24.6596	8.69	24.6608	8.63	24.6572	8.69	24.6505
8.89	24.6604	8.88	24.6618	8.89	24.6633	8.83	24.6592	8.89	24.6512
9.09	24.6623	9.08	24.6589	9.09	24.6604	9.03	24.6582	9.09	24.656
9.28	24.6599	9.38	24.658	9.27	24.6604	9.33	24.6594	9.28	24.6556
9.48	24.6621	9.48	24.6582	9.48	24.6587	9.43	24.658	9.49	24.6536
9.68	24.6606	9.68	24.6596	9.68	24.6589	9.63	24.6589	9.69	24.6544
9.89	24.664	9.88	24.6582	9.88	24.6587	9.83	24.6587	9.89	24.6524
10.08	24.6621	10.08	24.6584	10.08	24.6589	10.03	24.6599	10.09	24.6563
10.29	24.6623	10.28	24.6575	10.29	24.6582	10.23	24.6606	10.29	24.6536
10.49	24.6621	10.49	24.6582	10.49	24.6596	10.44	24.6582	10.4	24.6534
10.69	24.6637	10.69	24.657	10.69	24.6582	10.64	24.6584	10.6	24.656
10.89	24.6637	10.89	24.6575	10.89	24.6587	10.84	24.6594	10.8	24.6529
11.09	24.6673	11.09	24.6568	11.09	24.6568	11.04	24.6592	11	24.6546
11.32	24.6649	11.29	24.6575	11.31	24.6594	11.24	24.6565	11.2	24.6551
11.43	24.664	11.42	24.6575	11.42	24.6582	11.48	24.6594	11.42	24.6529
11.63	24.6633	11.63	24.6584	11.62	24.6596	11.68	24.6589	11.62	24.6541
11.83	24.6657	11.83	24.6575	11.82	24.6596	11.88	24.6594	11.82	24.6544
12.04	24.6659	12.03	24.6587	12.02	24.6565	12.08	24.6572	12.03	24.6551
12.23	24.6664	12.23	24.6582	12.22	24.6568	12.28	24.6587	12.23	24.6558
12.44	24.6659	12.44	24.6599	12.43	24.6599	12.49	24.6582	12.44	24.6536
12.64	24.6649	12.64	24.6577	12.63	24.6599	12.69	24.6623	12.64	24.6556
12.84	24.664	12.84	24.6592	12.83	24.6589	12.89	24.6618	12.84	24.6539
13.04	24.663	13.04	24.6596	13.03	24.6592	13.09	24.6618	13.04	24.6536
13.27	24.6621	13.24	24.6587	13.23	24.6589	13.29	24.6628	13.24	24.6532
13.48	24.6635	13.48	24.6558	13.44	24.658	13.42	24.6621	13.45	24.6546
13.68	24.6659	13.68	24.6582	13.64	24.6584	13.63	24.6599	13.65	24.6529
13.88	24.6645	13.88	24.6584	13.84	24.6575	13.83	24.6592	13.85	24.6524
14.08	24.6659	14.08	24.6589	14.04	24.658	14.03	24.6604	14.05	24.6546
14.29	24.6671	14.28	24.658	14.24	24.6577	14.23	24.6608	14.25	24.6563
14.49	24.6673	14.49	24.6577	14.46	24.658	14.44	24.6582	14.47	24.6577
14.69	24.6652	14.69	24.658	14.67	24.6611	14.64	24.6584	14.67	24.6551
14.89	24.6666	14.89	24.6565	14.87	24.6589	14.84	24.6596	14.87	24.658
15.09	24.6647	15.09	24.6599	15.07	24.6587	15.04	24.6608	15.08	24.656
15.32	24.6652	15.29	24.6608	15.27	24.6596	15.24	24.6613	15.28	24.6577
15.43	24.6649	15.43	24.6596	15.48	24.6592	15.46	24.6599	15.49	24.6551
15.63	24.6657	15.63	24.6608	15.68	24.6618	15.67	24.6604	15.69	24.656
15.83	24.6669	15.83	24.6611	15.88	24.6596	15.87	24.663	15.89	24.6572
16.03	24.6676	16.04	24.6611	16.08	24.6592	16.07	24.6611	16.09	24.6572
16.23	24.6661	16.23	24.6618	16.29	24.6613	16.27	24.6623	16.29	24.6575
16.44	24.6661	16.44	24.6594	16.49	24.6613	16.48	24.6621	16.4	24.656
16.64	24.6659	16.64	24.657	16.69	24.663	16.68	24.6608	16.6	24.6563
16.84	24.6657	16.84	24.6577	16.89	24.6616	16.88	24.6625	16.8	24.6587
17.04	24.6661	17.04	24.6584	17.09	24.6589	17.08	24.6596	17	24.6565
17.27	24.6642	17.24	24.6587	17.31	24.6592	17.28	24.6599	17.2	24.6558
17.48	24.6647	17.48	24.6582	17.41	24.6601	17.49	24.6596	17.42	24.6575
17.68	24.6645	17.68	24.6594	17.62	24.6604	17.69	24.6604	17.62	24.6575
17.88	24.6645	17.88	24.6604	17.82	24.6621	17.89	24.6582	17.82	24.6544
18.08	24.6645	18.08	24.6608	18.02	24.6594	18.09	24.6599	18.03	24.6558
18.29	24.6645	18.28	24.6611	18.22	24.658	18.31	24.6589	18.23	24.6553
18.49	24.6654	18.49	24.6599	18.43	24.6584	18.42	24.6596	18.44	24.6558
18.69	24.6664	18.69	24.6621	18.63	24.6582	18.62	24.6584	18.64	24.6553
18.89	24.6666	18.89	24.6621	18.83	24.6596	18.82	24.6582	18.84	24.6546
19.09	24.6637	19.09	24.6582	19.03	24.6611	19.02	24.6606	19.04	24.6553
19.34	24.6647	19.28	24.657	19.33	24.6582	19.32	24.6601	19.34	24.6551
19.44	24.6642	19.49	24.6568	19.43	24.6596	19.42	24.6592	19.44	24.6553
19.64	24.6654	19.69	24.656	19.63	24.658	19.63	24.6608	19.64	24.6558
19.84	24.6633	19.89	24.656	19.83	24.6596	19.83	24.6587	19.84	24.6568
20.04	24.664	20.09	24.6582	20.03	24.6575	20.03	24.6596	20.04	24.6568
20.27	24.663	20.29	24.6584	20.23	24.6594	20.23	24.6608	20.24	24.657
20.48	24.6625	20.49	24.6575	20.44	24.6584	20.44	24.6604	20.44	24.6575
20.68	24.6621	20.69	24.658	20.64	24.6577	20.64	24.6601	20.64	24.6558
20.88	24.6625	20.89	24.658	20.84	24.6565	20.84	24.6613	20.84	24.6548
21.08	24.6645	21.09	24.6592	21.04	24.6584	21.04	24.6606	21.04	24.6565
21.29	24.6645	21.33	24.6608	21.24	24.6587	21.24	24.6587	21.24	24.6541
21.49	24.6628	21.43	24.6596	21.48	24.6563	21.48	24.6594	21.48	24.6584
21.69	24.6628	21.63	24.6604	21.68	24.6604	21.68	24.6616	21.68	24.6584
21.89	24.6616	21.84	24.6599	21.88	24.6604	21.88	24.6611	21.88	24.6582
22.09	24.6625	22.04	24.6608	22.08	24.6618	22.08	24.6623	22.09	24.6575
22.33	24.664	22.24	24.6596	22.29	24.6608	22.28	24.663	22.29	24.6589
22.43	24.6645	22.44	24.6594	22.49	24.6594	22.49	24.6616	22.49	24.6582
22.63	24.6647	22.64	24.6575	22.69	24.6584	22.69	24.6611	22.69	24.6584
22.84	24.6637	22.84	24.657	22.89	24.6589	22.89	24.6599	22.89	24.6558
23.03	24.6645	23.04	24.6572	23.09	24.6589	23.09	24.6599	23.09	24.6558
23.23	24.6633	23.24	24.656	23.22	24.6599	23.33	24.6616	23.33	24.6556
23.44	24.6623	23.48	24.6582	23.43	24.6589	23.43	24.6616	23.43	24.656
23.64	24.6633	23.68	24.6596	23.63	24.6621	23.63	24.6611	23.63	24.6582
23.84	24.6637	23.88	24.6584	23.83	24.6621	23.83	24.6608	23.84	24.6556
24.04	24.6633	24.09	24.6601	24.03	24.663	24.03	24.6596	24.04	24.6577
24.28	24.6652	24.29	24.6594	24.23	24.6625	24.23	24.6608	24.24	24.6565
24.49	24.6645	24.4	24.6599	24.44	24.6613	24.44	24.6596	24.44	24.6563
24.69	24.6623	24.6	24.6594	24.64	24.6592	24.64	24.6611	24.64	24.6563
24.88	24.6635	24.8	24.6592	24.84	24.6601	24.84	24.6594	24.84	24.6568
25.08	24.6645	25	24.6601	25.04	24.6589	25.04	24.6613	25.04	24.6536
25.29	24.6654	25.2	24.6594	25.24	24.6594	25.24	24.6592	25.24	24.6556
25.49	24.664	25.42	24.6606	25.48	24.6577	25.48	24.6599	25.48	24.6572
25.69	24.6635	25.62	24.6611	25.68	24.6589	25.68	24.6621	25.69	24.6572
25.89	24.6664	25.82	24.6618	25.88	24.6596	25.89	24.6628	25.89	24.6575
26.09	24.6649	26.03	24.6611	26.08	24.6616	26.08	24.6618	26.09	24.6582
26.33	24.6666	26.23	24.6606	26.29	24.6577	26.29	24.6606	26.29	24.6575
26.43	24.6654	26.44	24.6584	26.49	24.6589	26.49	24.6613	26.49	24.6556
26.63	24.6654	26.64	24.6601	26.69	24.6589	26.69	24.6599	26.69	24.6568
26.84	24.6661	26.84	24.6599	26.89	24.6599	26.89	24.6594	26.89	24.6577
27.04	24.6673	27.04	24.6606	27.09	24.6608	27.09	24.6608	27.09	24.6582
27.24	24.6666	27.24	24.6596	27.32	24.6592	27.33	24.6604	27.33	24.6587
27.44	24.6678	27.45	24.6601	27.43	24.6623	27.43	24.6608	27.43	24.6582
27.64	24.6659	27.65	24.6592	27.63	24.6625	27.63	24.6628	27.64	24.6568
27.84	24.6685	27.85	24.658	27.83	24.6596	27.83	24.6621	27.84	24.656
28.04	24.6683	28.05	24.658	28.03	24.6599	28.03	24.6623	28.04	24.6589
28.28	24.6681	28.25	24.657	28.23	24.6611	28.23	24.6611	28.24	24.6584
28.48	24.6678	28.48	24.6575	28.44	24.6618	28.44	24.6618	28.44	24.6572
28.69	24.6664	28.68	24.6572	28.64	24.6613	28.64	24.6618	28.64	24.657
28.89	24.6681	28.88	24.6568	28.84	24.6604	28.84	24.6613	28.84	24.6592
29.09	24.6695	29.08	24.6589	29.04	24.6611	29.04	24.6604	29.04	24.6592
29.28	24.6688	29.38	24.6594	29.34	24.6584	29.34	24.6575	29.34	24.6546
29.48	24.6683	29.48	24.6587	29.44	24.6587	29.44	24.6565	29.44	24.6548
29.69	24.6705	29.68	24.6582	29.64	24.6582	29.64	24.6582	29.64	24.6536
29.88	24.6695	29.88	24.6582	29.84	24.6604	29.84	24.6592	29.84	24.6539
30.09	24.6681	30.08	24.6587	30.04	24.6596	30.04	24.6592	30.04	24.6546
30.3	24.6666	30.29	24.6582	30.24	24.6599	30.24	24.6582	30.24	24.6551
30.4	24.6683	30.49	24.6582	30.44	24.6601	30.44	24.6553	30.45	24.6544
30.6	24.6688	30.69	24.6604	30.64	24.6596	30.64	24.6572	30.65	24.6548
30.8	24.6673	30.89	24.6589	30.84	24.6596	30.84	24.6589	30.85	24.6558
31	24.6645	31.09	24.6601	31.04	24.6611	31.04	24.6587	31.05	24.6519
31.2	24.6652	31.33	24.6584	31.24	24.6596	31.24	24.658	31.25	24.6551
31.42	24.6659	31.43	24.6587	31.47	24.6596	31.48	24.657	31.47	24.6522
31.62	24.6659	31.63	24.6594	31.67	24.6592	31.68	24.6568	31.67	24.6524
31.82	24.6671	31.83	24.658	31.87	24.6608	31.88	24.6587	31.87	24.6522
32.02	24.6657	32.04	24.6584	32.07	24.6613	32.09	24.6604	32.08	24.6534
32.23	24.6657	32.24	24.6608	32.28	24.6616	32.29	24.657	32.28	24.6541
32.44	24.6666	32.44	24.6608	32.49	24.6608	32.4	24.6589	32.49	24.6539
32.64	24.6683	32.64	24.6594	32.69	24.6623	32.6	24.6587	32.69	24.6515
32.84	24.6681	32.84	24.6594	32.89	24.6601	32.8	24.6584	32.89	24.6539
33.04	24.6693	33.04	24.6601	33.09	24.6608	33	24.6572	33.09	24.6532
33.24	24.6693	33.24	24.6604	33.29	24.6608	33.2	24.6572	33.29	24.6546
33.45	24.6705	33.48	24.6589	33.49	24.6611	33.42	24.6565	33.49	24.6546
33.65	24.6714	33.69	24.6582	33.69	24.6613	33.62	24.657	33.69	24.6532
33.85	24.6707	33.89	24.6587	33.89	24.6613	33.82	24.6587	33.89	24.6515
34.05	24.6707	34.09	24.6577	34.09	24.6621	34.03	24.6592	34.09	24.6517
34.27	24.6673	34.29	24.6601	34.31	24.6599	34.23	24.6565	34.33	24.6517
34.47	24.6673	34.49	24.6594	34.42	24.6589	34.44	24.6575	34.43	24.6507
34.67	24.6669	34.69	24.6613	34.62	24.6596	34.64	24.6596	34.64	24.6524
34.87	24.6695	34.89	24.6616	34.82	24.6613	34.84	24.6596	34.84	24.6548
35.07	24.669	35.09	24.6618	35.02	24.6613	35.04	24.6582	35.04	24.6534
35.29	24.6673	35.33	24.6613	35.22	24.6621	35.24	24.6584	35.23	24.6544
35.49	24.6695	35.43	24.6604	35.43	24.6604	35.45	24.6568	35.44	24.6524
35.69	24.6695	35.63	24.6613	35.63	24.6616	35.65	24.657	35.64	24.6544
35.89	24.6659	35.83	24.6613	35.83	24.6587	35.85	24.658	35.84	24.6534
36.09	24.6671	36.04	24.6621	36.03	24.6582	36.05	24.6572	36.04	24.6512
36.3	24.6666	36.24	24.6601	36.23	24.6596	36.25	24.6556	36.24	24.6546
36.4	24.6654	36.45	24.6611	36.44	24.6584	36.47	24.6563	36.48	24.6544
36.6	24.6664	36.65	24.6613	36.64	24.6601	36.67	24.6572	36.68	24.6522
36.8	24.6664	36.85	24.6608	36.84	24.6613	36.87	24.6584	36.89	24.6536
37	24.6664	37.05	24.6618	37.04	24.6604	37.07	24.6604	37.08	24.6532
37.2	24.6664	37.25	24.6611	37.24	24.6611	37.28	24.6606	37.28	24.6529
37.43	24.6671	37.48	24.6611	37.48	24.6611	37.49	24.6558	37.49	24.6532
37.63	24.6659	37.69	24.6611	37.68	24.6621	37.69	24.6577	37.69	24.6553
37.83	24.6688	37.89	24.6616	37.88	24.6604	37.89	24.6582	37.89	24.6539
38.04	24.6693	38.09	24.6613	38.08	24.6608	38.09	24.658	38.09	24.6544
38.24	24.6676	38.29	24.6596	38.29	24.6613	38.29	24.6582	38.33	24.6541
38.44	24.6681	38.4	24.6616	38.49	24.6601	38.49	24.6584	38.43	24.6529
38.64	24.6685	38.6	24.6592	38.69	24.6596	38.69	24.6587	38.63	24.6536
38.84	24.67	38.8	24.6618	38.89	24.6575	38.89	24.6592	38.84	24.6548
39.04	24.6678	39	24.6623	39.09	24.6608	39.09	24.6608	39.04	24.6522
39.23	24.6659	39.28	24.6647	39.28	24.6608	39.28	24.6618	39.33	24.656
39.44	24.6673	39.49	24.6635	39.49	24.6601	39.49	24.6599	39.43	24.6565
39.64	24.6676	39.69	24.6637	39.69	24.6594	39.69	24.6587	39.63	24.6558
39.84	24.6657	39.89	24.6645	39.89	24.6587	39.89	24.6616	39.84	24.6565
40.04	24.6661	40.09	24.663	40.09	24.6604	40.09	24.6618	40.04	24.6563
40.24	24.6652	40.29	24.6623	40.29	24.6592	40.29	24.6604	40.24	24.6563
40.45	24.6683	40.49	24.6642	40.49	24.6606	40.49	24.6608	40.45	24.6572
40.65	24.6669	40.69	24.6645	40.69	24.6608	40.69	24.6616	40.65	24.6584
40.85	24.6673	40.89	24.664	40.89	24.6608	40.89	24.6608	40.85	24.6596
41.05	24.6659	41.09	24.6635	41.09	24.6606	41.09	24.6601	41.05	24.6584
41.28	24.6683	41.22	24.6633	41.33	24.6616	41.33	24.6623	41.25	24.658
41.48	24.6688	41.44	24.6628	41.43	24.6616	41.43	24.6616	41.48	24.6592
41.69	24.6702	41.64	24.663	41.63	24.6604	41.64	24.6623	41.68	24.6572
41.89	24.6707	41.84	24.6628	41.83	24.6604	41.84	24.6613	41.89	24.657
42.09	24.6698	42.04	24.6618	42.03	24.6616	42.04	24.6613	42.09	24.6587
42.3	24.6678	42.24	24.6604	42.23	24.6613	42.24	24.6611	42.29	24.6582
42.4	24.6676	42.44	24.6625	42.44	24.6613	42.44	24.6616	42.4	24.6563
42.6	24.6681	42.64	24.6623	42.64	24.6608	42.64	24.6635	42.6	24.6577
42.8	24.6671	42.84	24.6613	42.84	24.6599	42.84	24.6635	42.8	24.6587
43	24.6676	43.04	24.6621	43.04	24.6594	43.04	24.6635	43	24.6572
43.2	24.6685	43.24	24.6611	43.24	24.6592	43.27	24.6616	43.2	24.658
43.43	24.6676	43.48	24.6633	43.48	24.6601	43.49	24.6599	43.43	24.6575
43.63	24.6698	43.69	24.6625	43.68	24.6589	43.69	24.6599	43.63	24.6577
43.84	24.6712	43.89	24.6633	43.88	24.6592	43.89	24.6596	43.84	24.6568
44.04	24.669	44.09	24.6637	44.09	24.6592	44.09	24.6599	44.04	24.6592
44.24	24.6673	44.29	24.6613	44.29	24.6601	44.29	24.6618	44.24	24.657
44.45	24.6693	44.49	24.6623	44.49	24.6599	44.49	24.6635	44.45	24.6575
44.65	24.67	44.69	24.663	44.69	24.6575	44.69	24.6618	44.65	24.6572
44.85	24.6695	44.89	24.6618	44.89	24.6594	44.89	24.6635	44.85	24.6563
45.05	24.6685	45.09	24.6613	45.09	24.6589	45.09	24.6625	45.05	24.6565
45.28	24.6698	45.33	24.6606	45.33	24.6584	45.33	24.6616	45.25	24.6558
45.48	24.6688	45.43	24.6616	45.43	24.6601	45.43	24.6604	45.48	24.656
45.69	24.6698	45.64	24.6625	45.63	24.6596	45.64	24.6592	45.69	24.6568
45.89	24.67	45.83	24.6601	45.83	24.6604	45.84	24.6606	45.89	24.6548
46.09	24.6695	46.04	24.6616	46.04	24.6601	46.04	24.6606	46.09	24.6541
46.3	24.6685	46.23	24.6637	46.24	24.6613	46.24	24.6604	46.29	24.6558
46.4	24.6678	46.44	24.6633	46.44	24.6621	46.44	24.6635	46.4	24.6568
46.6	24.6693	46.64	24.6616	46.64	24.6608	46.64	24.6606	46.6	24.6572
46.8	24.6693	46.84	24.6635	46.84	24.6635	46.84	24.6625	46.8	24.6546
47	24.6698	47.04	24.664	47.04	24.6623	47.04	24.6616	47	24.6546
47.2	24.6705	47.24	24.6625	47.24	24.6606	47.24	24.6611	47.2	24.6563
47.43	24.6688	47.48	24.6625	47.48	24.6613	47.48	24.6616	47.43	24.6556
47.63	24.6685	47.69	24.6628	47.68	24.6604	47.69	24.6601	47.63	24.6568
47.84	24.6685	47.89	24.6611	47.88	24.6621	47.89	24.6604	47.84	24.6582
48.04	24.6688	48.08	24.6628	48.09	24.6621	48.09	24.6611	48.04	24.6565
48.24	24.6683	48.28	24.6625	48.29	24.6618	48.29	24.6613	48.24	24.6556
48.45	24.6657	48.49	24.6633	48.49	24.6606	48.49	24.6611	48.45	24.6582
48.65	24.6673	48.69	24.6625	48.69	24.6613	48.69	24.663	48.65	24.658
48.85	24.6676	48.89	24.6628	48.89	24.6608	48.89	24.6611	48.85	24.6572
49.05	24.6642	49.09	24.6606	49.09	24.663	49.09	24.6635	49.05	24.6568
49.24	24.6666	49.28	24.6618	49.28	24.663	49.28	24.6628	49.34	24.656
49.45	24.6645	49.49	24.6608	49.49	24.6623	49.49	24.6618	49.44	24.6568
49.65	24.6649	49.69	24.6608	49.69	24.664	49.69	24.6621	49.64	24.6582
49.85	24.6673	49.89	24.6635	49.89	24.6623	49.89	24.6621	49.84	24.6572
50.05	24.6671	50.09	24.6628	50.09	24.6613	50.09	24.6637	50.04	24.657
50.28	24.6669	50.29	24.663	50.3	24.6608	50.29	24.6621	50.24	24.6563
50.49	24.6678	50.4	24.6645	50.4	24.6618	50.4	24.664	50.45	24.6556
50.69	24.6666	50.6	24.6633	50.6	24.6608	50.6	24.6618	50.65	24.6548
50.89	24.6671	50.8	24.6625	50.8	24.6654	50.8	24.6642	50.85	24.6536
51.09	24.6664	51	24.6635	51	24.6885	51	24.6616	51.05	24.6887
51.3	24.6671	51.2	24.677	51.2	24.6933	51.2	24.6885	51.25	24.6998
51.4	24.6666	51.43	24.6801	51.42	24.694	51.42	24.6931	51.48	24.7082
51.6	24.6741	51.63	24.6798	51.62	24.6938	51.62	24.6993	51.69	24.7109
51.8	24.6722	51.83	24.6839	51.83	24.6945	51.82	24.7025	51.89	24.7155
52	24.6719	52.04	24.683	52.03	24.696	52.03	24.7058	52.09	24.7167
52.2	24.6705	52.24	24.6844	52.23	24.696	52.23	24.7068	52.29	24.7195
52.43	24.6669	52.44	24.6844	52.44	24.6964	52.44	24.7078	52.4	24.7207
52.64	24.676	52.64	24.6851	52.64	24.6969	52.64	24.7073	52.6	24.7207
52.84	24.6738	52.84	24.6851	52.84	24.6964	52.84	24.7082	52.8	24.7234
53.04	24.6714	53.04	24.6844	53.04	24.696	53.04	24.7085	53	24.7241
53.24	24.67	53.24	24.6832	53.24	24.6955	53.24	24.7087	53.2	24.726
53.45	24.6717	53.48	24.6825	53.45	24.6912	53.45	24.713	53.43	24.7248
53.65	24.675	53.68	24.6859	53.65	24.6928	53.65	24.7128	53.64	24.7265
53.85	24.6698	53.89	24.6832	53.85	24.6904	53.85	24.7116	53.84	24.7244
54.05	24.6741	54.09	24.6839	54.05	24.6919	54.05	24.7109	54.04	24.7246
54.28	24.6714	54.29	24.6851	54.25	24.6933	54.25	24.7118	54.24	24.7296
54.49	24.6827	54.4	24.6912	54.47	24.6952	54.48	24.7147	54.45	24.7318
54.69	24.6767	54.6	24.6902	54.67	24.6952	54.68	24.7133	54.65	24.7318
54.89	24.6753	54.8	24.689	54.88	24.6969	54.88	24.7167	54.85	24.7356
55.09	24.6741	55	24.6907	55.08	24.6955	55.09	24.7133	55.05	24.7356
55.3	24.6758	55.2	24.6912	55.29	24.6989	55.29	24.7126	55.25	24.7352
55.4	24.6734	55.43	24.6876	55.49	24.6976	55.49	24.7138	55.48	24.7337
55.6	24.6808	55.64	24.6873	55.69	24.6991	55.69	24.7138	55.69	24.7361
55.8	24.676	55.84	24.6885	55.89	24.6993	55.89	24.715	55.89	24.7337
56	24.6748	56.04	24.6861	56.09	24.6996	56.09	24.7147	56.09	24.7344
56.2	24.675	56.24	24.6866	56.3	24.7053	56.33	24.715	56.29	24.7344
56.4	24.6719	56.45	24.6876	56.4	24.7034	56.43	24.7159	56.4	24.7347
56.6	24.6794	56.65	24.6883	56.6	24.7022	56.63	24.7169	56.6	24.7342
56.8	24.6755	56.85	24.689	56.8	24.7008	56.84	24.7162	56.8	24.7366
57	24.6746	57.05	24.6868	57	24.7022	57.04	24.7157	57	24.7344
57.2	24.6722	57.25	24.6878	57.2	24.7032	57.24	24.7167	57.2	24.7325
57.42	24.6657	57.48	24.6873	57.42	24.7003	57.44	24.7169	57.43	24.7337
57.62	24.6791	57.68	24.6887	57.62	24.7001	57.64	24.7159	57.64	24.7364
57.83	24.6755	57.89	24.6864	57.82	24.702	57.84	24.7167	57.84	24.7369
58.03	24.6731	58.09	24.6873	58.03	24.6998	58.04	24.7167	58.04	24.7364
58.23	24.6722	58.29	24.6859	58.23	24.6984	58.24	24.715	58.24	24.7335
58.44	24.6726	58.4	24.6909	58.44	24.6972	58.48	24.7183	58.45	24.7337
58.64	24.6782	58.6	24.6909	58.64	24.6974	58.68	24.7167	58.65	24.7325
58.84	24.675	58.8	24.6914	58.84	24.6991	58.88	24.7167	58.85	24.7373
59.04	24.6779	59	24.6895	59.04	24.6991	59.09	24.7155	59.05	24.7342
59.22	24.676	59.28	24.6837	59.33	24.7015	59.39	24.7178	59.34	24.7354
59.44	24.6741	59.49	24.6851	59.44	24.6974	59.49	24.7174	59.44	24.7366
59.64	24.6813	59.69	24.6864	59.64	24.6989	59.69	24.7183	59.64	24.7354
59.84	24.6794	59.89	24.6868	59.84	24.7008	59.89	24.7159	59.84	24.7356
60.04	24.6777	60.09	24.6876	60.04	24.701	60.09	24.7183	60.04	24.7381
60.24	24.6753	60.3	24.688	60.24	24.7013	60.29	24.7169	60.24	24.7364
60.45	24.6779	60.4	24.6924	60.45	24.6936	60.4	24.7169	60.45	24.7378
60.65	24.6815	60.6	24.6912	60.65	24.6962	60.6	24.7155	60.65	24.7359
60.85	24.6762	60.83	24.6914	60.85	24.6957	60.8	24.7171	60.85	24.7371
61.05	24.6767	61.03	24.6876	61.05	24.6962	61	24.7167	61.05	24.7421
61.28	24.6738	61.24	24.6873	61.24	24.695	61.2	24.7167	61.25	24.7407
61.49	24.6871	61.45	24.688	61.48	24.6991	61.43	24.7176	61.48	24.7438
61.69	24.6823	61.65	24.6883	61.69	24.7005	61.63	24.7181	61.68	24.7381
61.89	24.6808	61.85	24.6883	61.89	24.7015	61.84	24.7183	61.89	24.7381
62.09	24.6777	62.05	24.6887	62.09	24.6991	62.04	24.7188	62.09	24.7467
62.3	24.6784	62.25	24.6969	62.29	24.7049	62.24	24.7178	62.29	24.7397
62.4	24.6782	62.48	24.6871	62.49	24.7046	62.45	24.7171	62.4	24.7342
62.6	24.6847	62.69	24.6899	62.69	24.7044	62.65	24.7162	62.6	24.726
62.8	24.6825	62.89	24.688	62.89	24.7053	62.85	24.7188	62.8	24.7393
63	24.6815	63.09	24.6895	63.09	24.7058	63.05	24.719	63	24.7407
63.2	24.6787	63.29	24.6878	63.33	24.7022	63.25	24.719	63.2	24.7385
63.43	24.6734	63.4	24.6926	63.43	24.7025	63.48	24.72	63.44	24.7393
63.64	24.6796	63.6	24.694	63.63	24.7025	63.69	24.719	63.64	24.7352
63.84	24.6796	63.8	24.694	63.84	24.7013	63.89	24.7195	63.84	24.7344
64.04	24.6806	64	24.6933	64.04	24.7001	64.09	24.72	64.04	24.7371
64.25	24.6762	64.2	24.6938	64.24	24.7008	64.29	24.721	64.24	24.7397
64.45	24.6796	64.43	24.6909	64.44	24.6948	64.4	24.72	64.45	24.7407
64.65	24.6825	64.64	24.6904	64.64	24.6955	64.6	24.719	64.65	24.7414
64.85	24.6784	64.84	24.6912	64.84	24.6943	64.8	24.7183	64.85	24.7419
65.05	24.6787	65.04	24.6897	65.04	24.6938	65	24.719	65.05	24.739
65.27	24.6787	65.24	24.6914	65.24	24.695	65.2	24.7212	65.25	24.7395
65.47	24.6897	65.45	24.6912	65.48	24.6972	65.43	24.7195	65.49	24.7414
65.67	24.6825	65.65	24.6907	65.69	24.6989	65.63	24.7188	65.69	24.7443
65.88	24.6789	65.85	24.6912	65.89	24.701	65.84	24.7181	65.89	24.7446
66.08	24.6775	66.05	24.6924	66.09	24.7022	66.04	24.7186	66.09	24.7467
66.29	24.6777	66.25	24.6907	66.29	24.7046	66.24	24.721	66.29	24.7472
66.49	24.6887	66.48	24.689	66.49	24.7056	66.45	24.7174	66.4	24.7469
66.69	24.6794	66.69	24.6866	66.69	24.7053	66.65	24.7183	66.6	24.7472
66.89	24.6794	66.89	24.6887	66.89	24.7015	66.85	24.7174	66.8	24.7465
67.09	24.6791	67.09	24.688	67.09	24.701	67.05	24.7176	67	24.7446
67.3	24.6779	67.29	24.6887	67.33	24.7013	67.25	24.7193	67.23	24.7417
67.4	24.6775	67.4	24.6948	67.43	24.7022	67.48	24.72	67.44	24.7424
67.6	24.6832	67.6	24.6948	67.63	24.701	67.69	24.7198	67.64	24.7414
67.8	24.6779	67.8	24.695	67.84	24.6984	67.89	24.7188	67.84	24.7414
68	24.6796	68	24.6928	68.04	24.6996	68.09	24.719	68.04	24.7448
68.2	24.6765	68.2	24.6933	68.24	24.6981	68.29	24.7186	68.24	24.7431
68.42	24.6746	68.43	24.6912	68.44	24.6957	68.4	24.7195	68.45	24.7438
68.62	24.6842	68.64	24.6909	68.64	24.6964	68.6	24.7193	68.65	24.7424
68.83	24.682	68.84	24.6916	68.84	24.6976	68.8	24.7169	68.85	24.7426
69.03	24.6815	69.04	24.6902	69.04	24.6952	69	24.7203	69.05	24.7419
69.33	24.6813	69.33	24.6798	69.34	24.6991	69.28	24.7169	69.34	24.7429
69.43	24.6787	69.44	24.6856	69.44	24.6996	69.49	24.7162	69.44	24.7424
69.63	24.6859	69.64	24.6864	69.64	24.7005	69.69	24.7157	69.64	24.7431
69.84	24.6832	69.84	24.6871	69.84	24.6998	69.89	24.715	69.84	24.7419
70.04	24.682	70.04	24.6868	70.04	24.6989	70.09	24.7133	70.04	24.7424
70.25	24.6808	70.24	24.6856	70.24	24.701	70.29	24.7147	70.24	24.7407
70.45	24.683	70.45	24.6868	70.44	24.6955	70.4	24.7133	70.45	24.7407
70.65	24.6844	70.65	24.6864	70.64	24.6967	70.6	24.7128	70.65	24.7402
70.85	24.6818	70.85	24.6871	70.84	24.6964	70.8	24.7126	70.85	24.7407
71.05	24.6813	71.05	24.6868	71.04	24.6981	71	24.7147	71.05	24.7412
71.27	24.6823	71.25	24.6871	71.24	24.6974	71.2	24.7147	71.25	24.7405
71.47	24.6945	71.48	24.689	71.48	24.7003	71.43	24.7171	71.49	24.7429
71.68	24.6871	71.69	24.6876	71.69	24.6993	71.64	24.7174	71.69	24.7407
71.88	24.6839	71.89	24.6866	71.88	24.6974	71.84	24.7169	71.89	24.7409
72.08	24.6832	72.09	24.6864	72.09	24.6981	72.04	24.7183	72.09	24.7417
72.29	24.6844	72.29	24.6866	72.3	24.7051	72.24	24.7186	72.3	24.7433
72.49	24.694	72.4	24.6914	72.4	24.7051	72.45	24.7167	72.4	24.7419
72.69	24.6887	72.6	24.6895	72.6	24.707	72.65	24.7176	72.6	24.7414
72.89	24.6851	72.8	24.6928	72.8	24.7058	72.85	24.7171	72.8	24.745
73.09	24.6842	73	24.6912	73	24.7041	73.05	24.7162	73	24.7429
73.3	24.6808	73.2	24.6931	73.2	24.7034	73.25	24.7159	73.2	24.7429
73.4	24.6818	73.43	24.689	73.43	24.7032	73.48	24.7176	73.42	24.7414
73.6	24.6887	73.63	24.6902	73.63	24.7027	73.69	24.72	73.63	24.7441
73.8	24.6859	73.84	24.6883	73.83	24.702	73.89	24.7171	73.83	24.7433
74	24.6844	74.04	24.6866	74.03	24.7005	74.09	24.719	74.03	24.7438
74.2	24.6815	74.24	24.6892	74.24	24.7008	74.29	24.7183	74.23	24.7429
74.43	24.6782	74.45	24.6876	74.44	24.6986	74.4	24.7176	74.44	24.7421
74.64	24.6885	74.65	24.6873	74.64	24.6986	74.6	24.7181	74.64	24.7446
74.84	24.6842	74.85	24.6878	74.84	24.6984	74.8	24.7164	74.84	24.7433
75.04	24.6832	75.05	24.689	75.04	24.6969	75	24.7188	75.04	24.7429
75.25	24.6832	75.25	24.6873	75.24	24.6976	75.2	24.7162	75.24	24.7441
75.45	24.6856	75.48	24.6854	75.48	24.6984	75.43	24.7164	75.45	24.745
75.65	24.6868	75.69	24.6866	75.68	24.7005	75.64	24.7178	75.65	24.7453
75.85	24.6861	75.89	24.6864	75.88	24.7008	75.84	24.7164	75.85	24.7443
76.05	24.6842	76.09	24.6878	76.09	24.7001	76.04	24.7155	76.05	24.7453
76.28	24.6815	76.29	24.6885	76.3	24.7073	76.24	24.7155	76.25	24.7441
76.49	24.6931	76.4	24.6926	76.4	24.7056	76.45	24.7145	76.48	24.7433
76.69	24.6844	76.6	24.6948	76.6	24.707	76.65	24.7167	76.68	24.7446
76.89	24.682	76.8	24.6902	76.8	24.7061	76.85	24.7159	76.89	24.7438
77.09	24.6806	77	24.6904	77	24.7068	77.05	24.7162	77.09	24.7426
77.3	24.681	77.2	24.6907	77.2	24.7053	77.25	24.715	77.3	24.7441
77.4	24.6808	77.44	24.688	77.43	24.7032	77.49	24.7164	77.4	24.7429
77.6	24.6883	77.64	24.689	77.63	24.7015	77.69	24.7176	77.6	24.7433
77.8	24.6844	77.84	24.6904	77.84	24.7008	77.89	24.7183	77.8	24.7455
78	24.6827	78.04	24.6887	78.04	24.6986	78.09	24.7188	78	24.7467
78.2	24.6815	78.24	24.6904	78.24	24.6989	78.3	24.7169	78.2	24.7448
78.43	24.6787	78.45	24.6892	78.44	24.6962	78.4	24.7152	78.44	24.7465
78.64	24.6876	78.65	24.6885	78.64	24.6957	78.6	24.7147	78.64	24.7438
78.84	24.6856	78.85	24.6861	78.84	24.6967	78.8	24.7145	78.84	24.7455
79.04	24.6832	79.05	24.6873	79.04	24.6955	79	24.7147	79.04	24.7443
79.23	24.6815	79.34	24.6849	79.34	24.6996	79.28	24.7123	79.34	24.7469
79.44	24.6803	79.44	24.6902	79.44	24.6981	79.49	24.7138	79.44	24.746
79.64	24.6854	79.64	24.6916	79.64	24.6979	79.69	24.7155	79.64	24.7448
79.84	24.6844	79.84	24.6926	79.84	24.6967	79.89	24.7167	79.84	24.7458
80.04	24.6832	80.04	24.6892	80.04	24.6964	80.09	24.7167	80.04	24.7469
80.25	24.6827	80.24	24.6919	80.24	24.6989	80.3	24.7159	80.24	24.7467
80.45	24.683	80.45	24.6921	80.45	24.6948	80.4	24.7145	80.45	24.7448
80.65	24.6859	80.65	24.6897	80.65	24.6955	80.6	24.7162	80.65	24.7453
80.85	24.6847	80.85	24.6895	80.85	24.6962	80.8	24.7157	80.85	24.7441
81.05	24.6825	81.05	24.6909	81.05	24.696	81	24.7176	81.05	24.7446
81.28	24.6823	81.25	24.6904	81.25	24.6955	81.2	24.7157	81.25	24.7458
81.49	24.6943	81.49	24.6914	81.48	24.702	81.42	24.7147	81.49	24.7462
81.69	24.6847	81.69	24.6892	81.68	24.7001	81.63	24.7167	81.69	24.7441
81.89	24.683	81.89	24.6895	81.89	24.7022	81.83	24.7188	81.89	24.7455
82.09	24.6823	82.09	24.6897	82.09	24.701	82.03	24.7169	82.09	24.7465
82.3	24.6803	82.3	24.6897	82.3	24.7046	82.24	24.7152	82.3	24.7458
82.4	24.6796	82.4	24.6957	82.4	24.7058	82.45	24.7181	82.4	24.7467
82.6	24.6895	82.6	24.6957	82.6	24.7049	82.65	24.7167	82.6	24.7455
82.8	24.6851	82.8	24.6955	82.8	24.7053	82.85	24.7162	82.8	24.7474
83	24.6839	83	24.6948	83	24.7037	83.05	24.7171	83	24.7484
83.2	24.6837	83.2	24.6948	83.2	24.7051	83.25	24.7157	83.2	24.7484
83.44	24.6806	83.44	24.6921	83.43	24.7022	83.45	24.7167	83.44	24.7482
83.64	24.6873	83.64	24.6902	83.64	24.7001	83.65	24.7167	83.64	24.7498
83.84	24.6827	83.84	24.6904	83.84	24.701	83.85	24.7167	83.84	24.7467
84.04	24.6803	84.04	24.6916	84.04	24.701	84.05	24.7157	84.04	24.7491
84.25	24.6798	84.24	24.6909	84.24	24.7003	84.25	24.7178	84.24	24.7494
84.45	24.6808	84.45	24.6907	84.45	24.6964	84.47	24.7169	84.45	24.7498
84.65	24.6825	84.65	24.6904	84.65	24.6957	84.68	24.7188	84.65	24.7479
84.85	24.6808	84.85	24.6924	84.85	24.695	84.88	24.7193	84.85	24.7484
85.05	24.6794	85.05	24.6928	85.05	24.6969	85.08	24.7186	85.05	24.7486
85.28	24.6789	85.25	24.6933	85.25	24.6967	85.29	24.7167	85.25	24.7491
85.49	24.6916	85.49	24.6912	85.48	24.6996	85.4	24.719	85.49	24.7494
85.69	24.6832	85.69	24.6926	85.68	24.6986	85.6	24.7176	85.69	24.7498
85.89	24.6823	85.89	24.6895	85.89	24.6989	85.8	24.7176	85.89	24.7489
86.09	24.677	86.09	24.6921	86.09	24.7003	86	24.7174	86.09	24.7469
86.3	24.6787	86.29	24.6914	86.3	24.7029	86.2	24.7174	86.3	24.7508
86.4	24.6794	86.4	24.6976	86.4	24.7027	86.41	24.719	86.4	24.7491
86.6	24.6864	86.6	24.6974	86.6	24.7025	86.61	24.7176	86.6	24.7494
86.8	24.6825	86.8	24.6967	86.8	24.7044	86.81	24.7183	86.8	24.7489
87	24.6798	87	24.6996	87	24.7056	87.01	24.7193	87	24.7513
87.2	24.6784	87.2	24.696	87.2	24.7051	87.21	24.7193	87.2	24.751
87.44	24.676	87.44	24.694	87.43	24.7029	87.42	24.7193	87.44	24.7489
87.64	24.6847	87.64	24.694	87.64	24.7029	87.63	24.721	87.64	24.7477
87.84	24.6798	87.84	24.6936	87.84	24.7041	87.83	24.7234	87.84	24.7467
88.04	24.6798	88.04	24.694	88.04	24.702	88.03	24.7227	88.04	24.7477
88.25	24.6789	88.24	24.6928	88.24	24.7013	88.23	24.7212	88.24	24.7486
88.45	24.6813	88.45	24.6936	88.45	24.6964	88.45	24.7193	88.45	24.7498
88.65	24.6854	88.65	24.6945	88.65	24.6979	88.65	24.7217	88.65	24.7494
88.85	24.683	88.85	24.6945	88.85	24.6976	88.85	24.72	88.85	24.7489
89.05	24.6813	89.05	24.6943	89.05	24.6974	89.05	24.7205	89.05	24.7491
89.24	24.683	89.34	24.6883	89.34	24.7017	89.34	24.7231	89.34	24.7448
89.45	24.6806	89.44	24.6936	89.44	24.7013	89.44	24.7219	89.44	24.7429
89.65	24.6859	89.64	24.6936	89.64	24.701	89.64	24.7236	89.64	24.7436
89.85	24.6808	89.84	24.694	89.84	24.7017	89.84	24.7227	89.84	24.7458
90.05	24.6818	90.04	24.694	90.04	24.7027	90.04	24.7231	90.04	24.7441
90.25	24.6823	90.24	24.694	90.24	24.7013	90.24	24.7219	90.24	24.745
90.45	24.6849	90.45	24.6957	90.45	24.6976	90.45	24.7212	90.45	24.7436
90.65	24.6887	90.65	24.6955	90.65	24.696	90.65	24.7236	90.65	24.7467
90.85	24.6856	90.85	24.6955	90.85	24.6981	90.85	24.7241	90.85	24.7455
91.05	24.6839	91.05	24.695	91.05	24.6986	91.05	24.7246	91.05	24.7436
91.27	24.6801	91.25	24.6926	91.25	24.6989	91.25	24.7222	91.25	24.7426
91.48	24.6945	91.48	24.6926	91.48	24.6993	91.48	24.721	91.49	24.7431
91.68	24.6842	91.68	24.6945	91.69	24.6989	91.69	24.721	91.69	24.7407
91.88	24.6818	91.89	24.694	91.89	24.702	91.89	24.7229	91.89	24.7424
92.09	24.6825	92.09	24.6928	92.09	24.6991	92.09	24.7215	92.09	24.7441
92.3	24.6801	92.3	24.6933	92.3	24.7049	92.3	24.7239	92.3	24.7426
92.4	24.6803	92.4	24.6974	92.4	24.7037	92.4	24.7219	92.4	24.7436
92.6	24.6883	92.6	24.6976	92.6	24.7053	92.6	24.7217	92.6	24.7426
92.8	24.6851	92.8	24.6986	92.8	24.7053	92.8	24.7222	92.8	24.7429
93	24.681	93	24.6991	93	24.7041	93	24.7241	93	24.7446
93.2	24.6806	93.2	24.6976	93.2	24.7022	93.2	24.7231	93.2	24.7443
93.4	24.6801	93.44	24.6952	93.43	24.7025	93.42	24.7244	93.44	24.7436
93.6	24.6878	93.64	24.694	93.63	24.7022	93.62	24.7241	93.64	24.7436
93.8	24.6854	93.84	24.6933	93.84	24.7015	93.83	24.7244	93.84	24.7455
94	24.6839	94.04	24.6931	94.04	24.6989	94.03	24.7236	94.04	24.7412
94.2	24.6823	94.24	24.6957	94.24	24.7025	94.23	24.7222	94.24	24.7407
94.44	24.6794	94.45	24.6931	94.45	24.7017	94.44	24.7215	94.45	24.7436
94.64	24.6866	94.65	24.6945	94.65	24.701	94.64	24.7246	94.65	24.7467
94.84	24.6851	94.85	24.6955	94.85	24.7005	94.84	24.721	94.85	24.7458
95.04	24.6832	95.05	24.6962	95.05	24.6993	95.04	24.7227	95.05	24.7453
95.25	24.6806	95.25	24.6931	95.25	24.7001	95.24	24.7229	95.25	24.7453
95.45	24.6837	95.49	24.6926	95.48	24.7029	95.45	24.7205	95.49	24.7458
95.65	24.688	95.69	24.6931	95.69	24.7003	95.65	24.7203	95.69	24.7448
95.85	24.6844	95.89	24.6933	95.89	24.7003	95.85	24.7215	95.89	24.746
96.05	24.6847	96.09	24.6919	96.09	24.7013	96.05	24.7236	96.09	24.7448
96.28	24.6818	96.3	24.6919	96.3	24.7056	96.25	24.7212	96.3	24.7433
96.49	24.6945	96.4	24.6979	96.4	24.7029	96.49	24.7203	96.4	24.7455
96.69	24.6878	96.6	24.6969	96.6	24.7051	96.69	24.721	96.6	24.745
96.89	24.683	96.8	24.6972	96.8	24.7015	96.89	24.7217	96.8	24.7446
97.09	24.682	97	24.6986	97	24.7022	97.09	24.7217	97	24.7446
97.3	24.6813	97.2	24.6981	97.2	24.7022	97.3	24.7227	97.2	24.7462
97.4	24.6818	97.43	24.6962	97.43	24.702	97.4	24.7203	97.44	24.7458
97.6	24.6878	97.63	24.6957	97.63	24.701	97.6	24.7205	97.64	24.7431
97.8	24.6864	97.83	24.6967	97.84	24.7015	97.8	24.7212	97.84	24.7438
98	24.6832	98.03	24.6969	98.04	24.7001	98	24.7229	98.04	24.745
98.2	24.6832	98.24	24.695	98.24	24.7025	98.2	24.7224	98.24	24.7458
98.44	24.6803	98.45	24.6957	98.45	24.6952	98.43	24.7219	98.45	24.745
98.64	24.6892	98.65	24.6952	98.65	24.695	98.63	24.7229	98.65	24.7453
98.84	24.6864	98.85	24.6948	98.85	24.6955	98.84	24.7239	98.85	24.7462
99.04	24.6813	99.05	24.6916	99.05	24.6974	99.04	24.7227	99.05	24.7448
99.26	24.6823	99.34	24.6887	99.34	24.7037	99.34	24.7169	99.35	24.7482
99.48	24.6856	99.44	24.6921	99.44	24.7041	99.44	24.7167	99.45	24.7477
99.68	24.6864	99.64	24.6948	99.64	24.7025	99.64	24.7183	99.65	24.7482
99.88	24.6832	99.84	24.6928	99.84	24.7037	99.84	24.7171	99.85	24.7482
100.09	24.6818	100.04	24.695	100.04	24.7029	100.04	24.7169	100.05	24.7489
100.3	24.6818	100.24	24.696	100.24	24.7034	100.24	24.7181	100.25	24.7477
100.4	24.683	100.45	24.6945	100.45	24.6976	100.45	24.7186	100.45	24.7474
100.6	24.6878	100.65	24.6936	100.65	24.6976	100.65	24.7193	100.65	24.7472
100.8	24.6844	100.85	24.695	100.85	24.695	100.85	24.721	100.85	24.7503
101	24.6832	101.05	24.696	101.05	24.7003	101.05	24.7073	101.05	24.7299
101.2	24.683	101.25	24.6899	101.25	24.6902	101.25	24.7005	101.25	24.7195
101.4	24.6801	101.48	24.6859	101.49	24.6871	101.49	24.6914	101.49	24.7106
101.6	24.6806	101.68	24.6835	101.69	24.6842	101.69	24.689	101.69	24.7041
101.8	24.6772	101.88	24.6835	101.89	24.6847	101.89	24.6868	101.89	24.6996
102	24.6779	102.08	24.6777	102.09	24.6835	102.09	24.6825	102.1	24.6974
102.2	24.6794	102.29	24.6798	102.3	24.6798	102.3	24.6835	102.3	24.6933
102.44	24.6782	102.4	24.6794	102.4	24.6798	102.4	24.6837	102.4	24.6924
102.64	24.6801	102.6	24.6798	102.6	24.6794	102.6	24.6835	102.6	24.6907
102.85	24.6784	102.8	24.6794	102.8	24.6765	102.8	24.6818	102.8	24.6902
103.05	24.6777	103	24.6782	103	24.6779	103	24.681	103	24.6883
103.26	24.6777	103.2	24.6762	103.23	24.6762	103.2	24.6808	103.2	24.6849
103.46	24.6777	103.4	24.6748	103.44	24.6755	103.43	24.6803	103.44	24.6856
103.66	24.6767	103.6	24.6765	103.64	24.675	103.63	24.6803	103.64	24.6842
103.86	24.6762	103.8	24.6753	103.84	24.6758	103.83	24.6789	103.84	24.6859
104.06	24.6775	104	24.6748	104.04	24.6731	104.03	24.6777	104.04	24.6827
104.27	24.6772	104.2	24.676	104.24	24.6746	104.24	24.6772	104.25	24.683
104.48	24.6746	104.43	24.6738	104.45	24.6741	104.45	24.6755	104.45	24.6813
104.68	24.6729	104.63	24.6748	104.65	24.6736	104.65	24.6738	104.65	24.681
104.88	24.675	104.83	24.6741	104.85	24.6726	104.85	24.6731	104.85	24.682
105.09	24.676	105.03	24.6746	105.05	24.6743	105.05	24.6719	105.05	24.6796
105.3	24.6758	105.24	24.6746	105.25	24.6698	105.25	24.6741	105.25	24.681
105.4	24.6782	105.45	24.6746	105.49	24.6784	105.45	24.6729	105.49	24.6796
105.6	24.6758	105.65	24.6748	105.69	24.677	105.65	24.6731	105.69	24.6798
105.8	24.6765	105.85	24.6736	105.89	24.6746	105.85	24.6731	105.8	24.6803
106	24.676	106.05	24.6741	106.09	24.6738	106.05	24.6729	106.1	24.6784
106.2	24.6765	106.25	24.6734	106.3	24.6717	106.25	24.6743	106.3	24.6772
106.4	24.6753	106.45	24.6746	106.4	24.6738	106.48	24.6717	106.4	24.6791
106.6	24.676	106.65	24.6738	106.6	24.6743	106.68	24.6722	106.6	24.6794
106.8	24.6758	106.85	24.6734	106.8	24.6705	106.88	24.6712	106.8	24.6779
107	24.6743	107.05	24.6729	107	24.6676	107.08	24.6702	107	24.6775
107.2	24.6741	107.25	24.6743	107.2	24.67	107.29	24.6722	107.2	24.6777
107.44	24.6724	107.48	24.6738	107.42	24.6717	107.4	24.6712	107.44	24.6775
107.64	24.6729	107.68	24.6746	107.63	24.6712	107.6	24.6719	107.64	24.6779
107.84	24.6734	107.88	24.6738	107.83	24.6705	107.8	24.6712	107.84	24.6775
108.04	24.6729	108.08	24.6743	108.03	24.6736	108	24.671	108.05	24.6794
108.25	24.6743	108.29	24.6731	108.23	24.6712	108.2	24.6714	108.25	24.6777
108.45	24.6755	108.4	24.6736	108.44	24.6755	108.4	24.669	108.45	24.6782
108.65	24.6743	108.6	24.6726	108.64	24.6702	108.6	24.671	108.65	24.6775
108.85	24.6734	108.8	24.6738	108.84	24.6695	108.8	24.6695	108.85	24.6779
109.05	24.6731	109	24.6738	109.04	24.6722	109	24.6678	109.05	24.6765
109.24	24.6729	109.28	24.6734	109.34	24.6729	109.29	24.6743	109.35	24.6796
109.45	24.6722	109.49	24.6729	109.44	24.676	109.4	24.6738	109.45	24.6765
109.65	24.6714	109.69	24.6721	109.64	24.6729	109.6	24.6719	109.65	24.6787
109.85	24.6748	109.89	24.6731	109.84	24.6787	109.8	24.6724	109.85	24.6777
110.05	24.6729	110	24.6734	110.04	24.6736	110	24.6731	110.05	24.6784
110.25	24.6722	110.3	24.6746	110.24	24.6753	110.2	24.6719	110.25	24.6765
110.45	24.6707	110.4	24.6736	110.45	24.6717	110.44	24.6705	110.45	24.6787
110.65	24.6726	110.6	24.6724	110.65	24.6683	110.64	24.6698	110.65	24.6775
110.85	24.6724	110.8	24.6734	110.85	24.6676	110.84	24.6705	110.85	24.6755
111.05	24.6714	111	24.6731	111.05	24.6695	111.04	24.6683	111.05	24.6772
111.28	24.6726	111.2	24.6734	111.25	24.6685	111.24	24.6714	111.25	24.6748
111.48	24.6736	111.44	24.6741	111.48	24.671	111.45	24.671	111.49	24.6741
111.68	24.6741	111.64	24.6712	111.68	24.6712	111.65	24.671	111.69	24.6746
111.88	24.6748	111.84	24.6707	111.89	24.6702	111.85	24.6705	111.89	24.676
112.08	24.6736	112.04	24.6724	112.09	24.6719	112.05	24.6712	112	24.6775
112.3	24.6726	112.24	24.6729	112.3	24.6712	112.25	24.671	112.2	24.6762
112.4	24.6736	112.45	24.6726	112.4	24.6683	112.49	24.6714	112.41	24.6731
112.6	24.6743	112.65	24.6731	112.6	24.6678	112.69	24.6717	112.61	24.6738
112.8	24.6736	112.85	24.6729	112.8	24.6673	112.89	24.6731	112.81	24.6722
113	24.6746	113.05	24.6719	113	24.669	113.09	24.6707	113.01	24.6712
113.2	24.6729	113.25	24.6702	113.2	24.669	113.3	24.671	113.21	24.6726
113.4	24.6734	113.49	24.6712	113.43	24.6683	113.4	24.6698	113.43	24.6712
113.6	24.6717	113.69	24.6717	113.64	24.6707	113.6	24.6717	113.63	24.6734
113.8	24.6702	113.89	24.6726	113.84	24.6705	113.8	24.6698	113.83	24.6726
114	24.6726	114	24.6707	114.04	24.6688	114	24.6707	114.03	24.6719
114.2	24.6712	114.3	24.6707	114.24	24.6683	114.2	24.6717	114.24	24.6719
114.44	24.6698	114.4	24.6707	114.45	24.6683	114.44	24.6712	114.45	24.6722
114.64	24.6693	114.6	24.6707	114.65	24.6683	114.64	24.6712	114.65	24.6714
114.85	24.669	114.8	24.6702	114.85	24.669	114.85	24.6688	114.85	24.6734
115.04	24.669	115	24.6712	115.05	24.6688	115.04	24.6719	115.05	24.671
115.25	24.6702	115.2	24.67	115.25	24.6693	115.24	24.67	115.25	24.6729
115.45	24.6678	115.44	24.6717	115.45	24.6678	115.45	24.6698	115.46	24.6743
115.65	24.669	115.64	24.6714	115.65	24.6681	115.65	24.6712	115.66	24.6741
115.85	24.6695	115.85	24.6705	115.85	24.669	115.85	24.6685	115.86	24.6741
116.05	24.671	116.04	24.6707	116.05	24.6685	116.05	24.669	116.06	24.6712
116.29	24.6707	116.25	24.6729	116.25	24.6683	116.25	24.6698	116.26	24.67
116.49	24.669	116.45	24.6705	116.48	24.6688	116.49	24.6695	116.49	24.6719
116.6	24.67	116.65	24.6714	116.68	24.6693	116.69	24.6693	116.69	24.6717
116.8	24.67	116.85	24.6702	116.88	24.6698	116.89	24.6678	116.9	24.6714
117.1	24.6702	117.05	24.6714	117.08	24.669	117	24.6685	117	24.6702
117.3	24.671	117.25	24.6731	117.29	24.6683	117.3	24.669	117.2	24.6712
117.4	24.67	117.49	24.6714	117.49	24.6688	117.4	24.6695	117.41	24.671
117.6	24.671	117.69	24.6712	117.69	24.6678	117.6	24.6698	117.61	24.6693
117.8	24.6719	117.89	24.6714	117.89	24.669	117.8	24.6681	117.81	24.6702
118	24.6702	118	24.6712	118.09	24.6676	118	24.6673	118.01	24.6707
118.2	24.6712	118.2	24.6705	118.3	24.6673	118.2	24.6678	118.21	24.6714
118.44	24.6702	118.4	24.6702	118.4	24.6693	118.44	24.6688	118.44	24.6685
118.64	24.6719	118.6	24.671	118.6	24.6676	118.64	24.6678	118.64	24.6717
118.85	24.6712	118.8	24.6717	118.8	24.6657	118.84	24.6707	118.85	24.6712
119.04	24.6738	119	24.6705	119	24.6666	119.04	24.6688	119.05	24.6695
119.23	24.6746	119.29	24.6683	119.3	24.6698	119.34	24.6719	119.35	24.6722
119.44	24.6736	119.4	24.67	119.4	24.6702	119.45	24.6719	119.45	24.6724
119.64	24.6729	119.6	24.669	119.6	24.67	119.64	24.6705	119.65	24.6712
119.85	24.6707	119.8	24.6676	119.8	24.6717	119.84	24.6712	119.85	24.6734
120.05	24.6748	120	24.6678	120	24.6719	120.05	24.671	120.05	24.6726
120.25	24.6743	120.2	24.6676	120.2	24.6714	120.24	24.6707	120.25	24.6726
120.45	24.6762	120.4	24.6671	120.4	24.6714	120.45	24.67	120.46	24.6734
120.65	24.6758	120.6	24.6683	120.6	24.6712	120.65	24.6712	120.66	24.6698
120.85	24.6762	120.8	24.6693	120.8	24.6714	120.85	24.6707	120.86	24.6707
121.05	24.6753	121	24.6666	121	24.6721	121.05	24.6705	121.06	24.6707
121.29	24.6753	121.23	24.6673	121.2	24.671	121.25	24.6705	121.26	24.6712
121.5	24.6748	121.45	24.6693	121.43	24.6702	121.49	24.6707	121.49	24.6707
121.6	24.6738	121.65	24.6693	121.63	24.6714	121.69	24.6688	121.69	24.6719
121.9	24.6734	121.85	24.6695	121.83	24.6717	121.9	24.669	121.8	24.6724
122	24.6731	122.05	24.669	122.03	24.6698	122.09	24.6693	122	24.6702
122.2	24.6748	122.25	24.6695	122.24	24.671	122.2	24.6717	122.2	24.6705
122.4	24.6753	122.46	24.6681	122.45	24.6688	122.4	24.6688	122.41	24.67
122.6	24.6748	122.66	24.6681	122.65	24.67	122.6	24.6693	122.61	24.6729
122.8	24.6755	122.86	24.6671	122.85	24.6693	122.8	24.6707	122.81	24.6712
123	24.6736	123.06	24.6676	123.05	24.6705	123	24.6717	123.01	24.6714
123.2	24.6758	123.26	24.6678	123.25	24.6707	123.23	24.6702	123.21	24.6719
123.44	24.6731	123.48	24.6671	123.45	24.6714	123.45	24.6695	123.44	24.6717
123.65	24.6743	123.68	24.6659	123.65	24.6702	123.65	24.6695	123.65	24.6717
123.85	24.677	123.89	24.6671	123.85	24.67	123.85	24.6685	123.85	24.6726
124.05	24.675	124.09	24.6661	124.05	24.671	124.05	24.6695	124.05	24.6729
124.26	24.676	124.3	24.6673	124.25	24.671	124.25	24.6695	124.25	24.6722
124.46	24.6743	124.4	24.6669	124.48	24.6724	124.45	24.6681	124.45	24.6707
124.66	24.675	124.6	24.6664	124.68	24.6717	124.65	24.6693	124.65	24.6705
124.86	24.6767	124.8	24.6659	124.88	24.6702	124.85	24.6683	124.85	24.6702
125.06	24.675	125	24.6647	125.08	24.6685	125.05	24.6664	125.05	24.6714
125.28	24.6779	125.2	24.6657	125.29	24.6693	125.25	24.6676	125.25	24.67
125.48	24.675	125.41	24.6649	125.49	24.6712	125.49	24.6685	125.49	24.6695
125.68	24.6762	125.61	24.6647	125.69	24.6717	125.69	24.6673	125.69	24.6717
125.88	24.6772	125.81	24.6661	125.89	24.6712	125.9	24.6688	125.8	24.6712
126.09	24.6767	126.01	24.6664	126.09	24.6714	126	24.6698	126	24.67
126.3	24.6765	126.21	24.6661	126.3	24.6717	126.2	24.6702	126.2	24.6683
126.4	24.6767	126.43	24.6654	126.4	24.6724	126.41	24.669	126.4	24.6707
126.6	24.6765	126.63	24.6647	126.6	24.6726	126.61	24.6678	126.6	24.6702
126.8	24.6765	126.83	24.6683	126.8	24.6705	126.81	24.669	126.8	24.6688
127	24.6758	127.04	24.6654	127	24.67	127.01	24.6695	127	24.6705
127.2	24.6789	127.24	24.6652	127.2	24.6712	127.21	24.669	127.2	24.6698
127.41	24.6775	127.45	24.6661	127.43	24.6698	127.43	24.6685	127.44	24.6717
127.61	24.676	127.65	24.6661	127.63	24.6688	127.63	24.6664	127.65	24.671
127.81	24.6755	127.85	24.6664	127.83	24.6685	127.83	24.6671	127.85	24.6702
128.01	24.6746	128.05	24.6664	128.03	24.6693	128.03	24.6688	128.05	24.6676
128.21	24.676	128.25	24.6659	128.24	24.6693	128.24	24.6685	128.25	24.6707
128.44	24.6779	128.46	24.6666	128.45	24.6683	128.45	24.6678	128.45	24.6688
128.64	24.676	128.66	24.6666	128.65	24.6666	128.65	24.6678	128.65	24.67
128.85	24.676	128.86	24.6652	128.85	24.6678	128.85	24.6671	128.85	24.6688
129.05	24.6758	129.06	24.6664	129.05	24.6671	129.05	24.67	129.05	24.6695
129.24	24.6767	129.35	24.6661	129.34	24.6642	129.34	24.6628	129.35	24.6645
129.45	24.6791	129.45	24.6666	129.44	24.6659	129.44	24.6645	129.45	24.6654
129.65	24.6765	129.65	24.6657	129.64	24.6637	129.64	24.6637	129.65	24.6673
129.85	24.6765	129.85	24.6657	129.84	24.664	129.84	24.6623	129.85	24.6647
130.05	24.6758	130.05	24.6661	130.04	24.6652	130.05	24.6637	130.05	24.6654
130.25	24.6779	130.25	24.6659	130.24	24.6664	130.25	24.6642	130.25	24.664
130.45	24.6777	130.49	24.6652	130.45	24.6654	130.45	24.663	130.45	24.6649
130.65	24.6779	130.6	24.6654	130.65	24.6647	130.65	24.6673	130.65	24.6649
130.85	24.6772	130.8	24.6666	130.85	24.6645	130.85	24.6642	130.85	24.6666
131.05	24.6789	131	24.6669	131.05	24.664	131.05	24.664	131.05	24.6633
131.29	24.6765	131.2	24.6659	131.25	24.6659	131.25	24.6635	131.25	24.6666
131.49	24.6767	131.41	24.6666	131.48	24.6652	131.49	24.6628	131.49	24.6654
131.69	24.6782	131.61	24.6664	131.68	24.6623	131.69	24.6642	131.69	24.6637
131.9	24.6789	131.81	24.6647	131.88	24.6628	131.89	24.6645	131.8	24.6633
132	24.6767	132.01	24.6666	132.08	24.6625	132.1	24.6633	132.09	24.6645
132.2	24.6758	132.21	24.6666	132.3	24.6633	132.2	24.6625	132.2	24.6647
132.4	24.6755	132.44	24.6657	132.4	24.6628	132.41	24.664	132.4	24.6649
132.6	24.6758	132.64	24.6671	132.6	24.6616	132.61	24.6647	132.6	24.6647
132.8	24.6755	132.85	24.6652	132.8	24.6625	132.81	24.6637	132.8	24.6657
133	24.6762	133.05	24.6669	133	24.6649	133.01	24.6654	133	24.6654
133.2	24.6755	133.25	24.6654	133.2	24.663	133.21	24.6645	133.2	24.6661
133.41	24.6762	133.46	24.6657	133.4	24.6647	133.44	24.6649	133.44	24.6652
133.61	24.6755	133.66	24.6649	133.6	24.664	133.65	24.6657	133.64	24.6659
133.81	24.6746	133.86	24.6659	133.8	24.663	133.85	24.6635	133.84	24.6652
134.01	24.6779	134.06	24.6654	134	24.6633	134.05	24.6645	134.05	24.6652
134.21	24.6775	134.26	24.6666	134.2	24.6647	134.25	24.6652	134.25	24.6657
134.43	24.6762	134.49	24.6661	134.44	24.663	134.45	24.6654	134.46	24.6647
134.63	24.6762	134.6	24.6649	134.64	24.663	134.65	24.6657	134.66	24.6649
134.83	24.6775	134.8	24.6673	134.84	24.6613	134.85	24.6652	134.86	24.664
135.04	24.6772	135	24.6647	135.04	24.6637	135.05	24.6654	135.06	24.6647
135.24	24.6777	135.2	24.6645	135.24	24.664	135.25	24.6649	135.26	24.6666
135.45	24.6775	135.41	24.6664	135.45	24.6621	135.46	24.6649	135.49	24.6666
135.65	24.6741	135.61	24.6659	135.65	24.6642	135.66	24.6642	135.69	24.6666
135.85	24.6743	135.81	24.6654	135.85	24.664	135.86	24.6652	135.9	24.6649
136.05	24.6762	136.01	24.6657	136.05	24.6642	136.06	24.6635	136	24.6654
136.26	24.6779	136.21	24.6661	136.25	24.6647	136.26	24.6642	136.2	24.6645
136.46	24.6772	136.44	24.6645	136.49	24.6645	136.48	24.6652	136.41	24.6649
136.66	24.676	136.64	24.6623	136.69	24.6618	136.69	24.6669	136.61	24.6628
136.86	24.6755	136.85	24.6628	136.89	24.6649	136.89	24.6659	136.81	24.6649
137.06	24.6736	137.05	24.6625	137	24.664	137.09	24.6661	137.01	24.6652
137.29	24.6748	137.25	24.6647	137.3	24.6628	137.3	24.6645	137.21	24.6661
137.49	24.6782	137.46	24.6637	137.4	24.6618	137.4	24.6635	137.44	24.664
137.7	24.6779	137.66	24.6645	137.6	24.6618	137.6	24.6649	137.64	24.6633
137.8	24.6789	137.86	24.6669	137.8	24.6618	137.8	24.6637	137.85	24.6623
138	24.6767	138.06	24.6649	138	24.6594	138	24.664	138.05	24.6625
138.2	24.6784	138.25	24.6661	138.2	24.6589	138.2	24.6608	138.25	24.6635
138.41	24.6782	138.49	24.6673	138.44	24.6611	138.44	24.6645	138.46	24.6628
138.61	24.6779	138.6	24.6659	138.64	24.6618	138.65	24.664	138.66	24.6637
138.81	24.6779	138.8	24.6676	138.84	24.6621	138.85	24.6652	138.86	24.6652
139.01	24.6775	139	24.6681	139.04	24.6628	139.05	24.6642	139.06	24.6669
139.3	24.6755	139.28	24.6678	139.34	24.6652	139.35	24.6669	139.35	24.6654
139.4	24.6743	139.4	24.6681	139.44	24.6652	139.45	24.6678	139.45	24.6645
139.6	24.6748	139.6	24.671	139.64	24.6659	139.65	24.6683	139.65	24.6637
139.8	24.6731	139.8	24.6707	139.84	24.6659	139.85	24.6681	139.85	24.6642
140	24.6724	140	24.6698	140.05	24.6664	140.05	24.6666	140.05	24.6625
140.2	24.6743	140.2	24.6681	140.24	24.6659	140.25	24.6664	140.25	24.6659
140.41	24.6729	140.4	24.6688	140.45	24.6659	140.46	24.6693	140.46	24.6647
140.61	24.6731	140.6	24.6683	140.65	24.6649	140.66	24.6681	140.66	24.6628
140.81	24.6736	140.8	24.6702	140.85	24.6649	140.85	24.6673	140.86	24.6618
141.01	24.6717	141	24.6676	141.05	24.6649	141.05	24.6671	141.06	24.6616
141.21	24.6719	141.2	24.6717	141.25	24.6649	141.25	24.6683	141.26	24.6633
141.44	24.6724	141.44	24.6695	141.49	24.6659	141.49	24.6683	141.49	24.6633
141.65	24.6714	141.65	24.6683	141.69	24.6652	141.6	24.6661	141.7	24.663
141.85	24.6734	141.85	24.6698	141.9	24.6642	141.8	24.6673	141.8	24.663
142.05	24.6734	142.05	24.669	142.09	24.6649	142	24.6681	142	24.6628
142.26	24.6734	142.25	24.671	142.2	24.6649	142.2	24.6661	142.2	24.6611
142.46	24.6717	142.45	24.6695	142.4	24.6628	142.4	24.6685	142.41	24.6635
142.66	24.6729	142.65	24.6693	142.6	24.6628	142.6	24.669	142.61	24.6645
142.86	24.6726	142.85	24.6688	142.8	24.663	142.8	24.6671	142.81	24.6635
143.06	24.6719	143.05	24.6688	143	24.6633	143	24.6688	143.01	24.6635
143.29	24.6748	143.25	24.671	143.2	24.664	143.2	24.6688	143.21	24.6635
143.5	24.675	143.49	24.6707	143.44	24.6642	143.44	24.6664	143.44	24.6635
143.6	24.6714	143.69	24.6698	143.64	24.6647	143.64	24.6695	143.65	24.6633
143.8	24.6719	143.89	24.671	143.84	24.6652	143.85	24.6688	143.85	24.6647
144	24.6717	144	24.6693	144.05	24.6649	144.05	24.669	144.05	24.664
144.2	24.6729	144.2	24.6685	144.24	24.6649	144.25	24.6702	144.25	24.6637
144.41	24.6726	144.4	24.67	144.45	24.6654	144.45	24.6707	144.46	24.6642
144.61	24.6729	144.6	24.6695	144.65	24.6649	144.65	24.6726	144.66	24.6628
144.81	24.6731	144.8	24.6681	144.85	24.6647	144.85	24.675	144.86	24.6623
145.01	24.675	145	24.6669	145.05	24.6659	145.05	24.6637	145.06	24.6604
145.21	24.6753	145.2	24.6678	145.25	24.6671	145.25	24.6666	145.26	24.6611
145.44	24.6746	145.44	24.6685	145.49	24.6669	145.49	24.6688	145.49	24.6616
145.65	24.6746	145.64	24.6676	145.69	24.6666	145.6	24.6683	145.7	24.6621
145.85	24.6736	145.85	24.6666	145.89	24.6666	145.8	24.6681	145.8	24.6628
146.05	24.675	146.04	24.6666	146.09	24.6666	146	24.6676	146	24.6616
146.26	24.6724	146.25	24.6688	146.2	24.6664	146.2	24.6661	146.2	24.6633
146.46	24.6738	146.45	24.6678	146.4	24.6623	146.4	24.6661	146.41	24.6673
146.66	24.6724	146.65	24.6678	146.6	24.6635	146.6	24.6661	146.61	24.6666
146.86	24.6731	146.85	24.6673	146.8	24.6616	146.8	24.6664	146.81	24.6676
147.06	24.675	147.05	24.6685	147	24.6654	147	24.6666	147.01	24.6702
147.28	24.6736	147.25	24.6693	147.2	24.6671	147.2	24.6671	147.24	24.6702
147.48	24.6724	147.49	24.6685	147.44	24.6664	147.44	24.6673	147.45	24.6698
147.68	24.6719	147.69	24.67	147.64	24.6652	147.64	24.6666	147.65	24.6661
147.89	24.6731	147.89	24.6702	147.85	24.6654	147.84	24.6671	147.85	24.6678
148.09	24.675	148.1	24.6702	148.05	24.6652	148.05	24.6683	148.05	24.6685
148.3	24.6736	148.2	24.671	148.25	24.6661	148.25	24.6685	148.25	24.6669
148.4	24.6753	148.41	24.6693	148.45	24.664	148.45	24.6683	148.46	24.6664
148.6	24.6736	148.61	24.6671	148.65	24.664	148.65	24.6633	148.66	24.6642
148.8	24.6746	148.81	24.6688	148.85	24.6637	148.85	24.6695	148.86	24.6642
149	24.6724	149.01	24.6669	149.05	24.6635	149.05	24.6623	149.06	24.6657
149.3	24.6734	149.3	24.6652	149.35	24.6621	149.35	24.6621	149.35	24.6652
149.4	24.6767	149.4	24.6625	149.45	24.663	149.45	24.6635	149.45	24.6637
149.6	24.6746	149.6	24.6645	149.65	24.6623	149.65	24.6673	149.65	24.6618
149.8	24.6753	149.8	24.6657	149.85	24.6621	149.85	24.6652	149.85	24.6611
150	24.6767	150	24.6635	150.05	24.6625	150.05	24.6652	150.05	24.6551
150.2	24.676	150.2	24.664	150.25	24.6618	150.25	24.6676	150.25	24.6479
150.41	24.6775	150.41	24.664			150.45	24.6671	150.46	24.6356
150.61	24.6791	150.61	24.6652			150.65	24.6685	150.66	24.6527
150.81	24.6775	150.81	24.6645			150.85	24.6688	150.86	24.658
151.01	24.6753	151.01	24.6637			151.05	24.6683	151.06	24.6657
151.21	24.6731	151.21	24.6695					151.26	24.6616
151.44	24.6743	151.43	24.6729					151.49	24.6625
151.64	24.6765	151.63	24.671					151.69	24.6628
151.85	24.6755	151.84	24.6698					151.8	24.6633
152.05	24.676	152.04	24.6657
152.26	24.6755	152.24	24.6666
152.46	24.676	152.45	24.6659
152.66	24.6734	152.65	24.6669
152.86	24.6724	152.85	24.6688
153.06	24.6726	153.05	24.6673
		153.25	24.6671
		153.46	24.6669
		153.66	24.6695

## Sheet: Figure 2n
	20 nl/s
	weight before	weight after	time (s)	calculated rate
fiber-1	7.196	7.202	501	11.9761
fiber-2	7.199	7.204	500	10
fiber-3	7.158	7.166	500	16
fiber-4	7.192	7.199	500	14
	50 nl/s
	weight before	weight after	time (s)	calculated rate
fiber-1	7.192	7.199	200	35
fiber-2	7.153	7.157	200	20
fiber-3	7.21	7.218	200	40
fiber-4	7.156	7.164	199	40.201
	80 nl/s
	weight before	weight after	time (s)	calculated rate
fiber-1	7.184	7.194	126	79.3651
fiber-2	7.17	7.176	126	47.6191
fiber-3	7.167	7.175	124	64.5161
fiber-4	7.156	7.167	125	88
	100 nl/s
	weight before	weight after	time (s)	calculated rate
fiber-1	7.166	7.174	100	80
fiber-2	7.187	7.194	100	70
fiber-3	7.141	7.15	101	89.1089
fiber-4	7.18	7.191	102	107.843
	Input speed (nl/s)	mean output speed (nl/s)	sd output rate	return rate
	20	12.994	2.58511	64.9701
	50	33.8002	9.50952	67.6005
	80	69.8751	17.7259	87.3438
	100	86.738	16.0894	86.738

## Sheet: Figure 2o
Tissue displacement (um)	Implant displacement (µm)
Brain tissue	Steel	Silica	PC LED fiber	Bare PC
5.75	4.24862e-08	1.17986e-07	0.09367	0.1481
9.125	5.21897e-09	1.44985e-08	0.14876	0.23439
14.1875	0.000180554	0.000501286	0.23157	0.36429
21.7813	0.00117	0.00326	0.35545	0.56101
33.1719	0.00307	0.00852	0.53989	0.85567
50.2578	0.00651	0.01806	0.81272	1.29795
75.8867	0.01203	0.0334	1.21129	1.95923
100	0.01734	0.04813	1.57623	2.58131
