# Supplementary material for: Multifunctional microelectronic fibers enable wireless modulation of gut and brain neural circuits
Source: Nat Biotechnol. 2023 Jun 22;42(6):892–904. doi: 10.1038/s41587-023-01833-5 (PMC11180606; doi:10.1038/s41587-023-01833-5)
Supplement: Supplementary file 35 — Statistical source data. [file 41587_2023_1833_MOESM35_ESM.xlsx]

## Sheet: Figure 3g
	1 mm displacement
Cycles	Fiber-1	Fiber-2	Fiber-3
1	1	1	1
10	0.97665	1.11821	1.07661
100	0.94553	1.11502	1.04032
1000	0.92607	1.07987	1.04839
10000	0.95331	1.0639	1.00403
	5 mm displacement
Cycles	Fiber-1	Fiber-2	Fiber-3
1	1	1	1
10	0.98895	1.0339	1.00299
100	0.99724	1.12288	1.0509
1000	0.98066	1.11864	0.96407
10000	0.99448	1.09746	1.03892

## Sheet: Figure 3h
90 degree bent
	Output (mW)
Radius (cm)	Fiber-1	Fiber-2	Fiber-3
1	0.287	0.301	0.267
2	0.285	0.303	0.265
4	0.289	0.309	0.265
6	0.297	0.315	0.269
8	0.295	0.311	0.273
10	0.301	0.317	0.27
180 degree bent
	Output (mW)
Radius (cm)	Fiber-1	Fiber-2	Fiber-3
1	0.266	0.289	0.262
2	0.265	0.287	0.263
4	0.273	0.295	0.261
6	0.279	0.295	0.265
8	0.283	0.311	0.275
10	0.298	0.313	0.274

## Sheet: Figure 3i
SEBS cladding								PC cladding
Frequency (Hz)	Bending stiffness (N/m)							Frequency (Hz)	Bending stiffness (N/m)
	Fiber-1	Fiber-2	Fiber-3	Mean	Std				Fiber-1	Fiber-2	Fiber-3	Mean	Std
0.1	1.99056	2.21956	1.62288	1.94433	0.30102			0.1	53.1318	49.4354	104.365	68.9774	30.7022
0.13	3.3571	3.17322	3.72191	3.41741	0.27927			0.13	54.9269	51.5584	105.013	70.4995	29.9371
0.16	3.55829	3.34729	3.84529	3.58362	0.24996			0.16	55.1839	51.86	104.911	70.6517	29.716
0.2	3.85944	3.41489	4.12177	3.7987	0.35734			0.2	55.1645	51.8361	104.591	70.5305	29.544
0.25	3.64104	3.44923	3.8153	3.63519	0.18311			0.25	55.2495	51.9586	104.843	70.6837	29.6286
0.32	3.76101	3.35091	3.76245	3.62479	0.23719			0.32	55.2195	51.9672	104.848	70.6782	29.6364
0.4	3.81576	3.57196	3.87216	3.75329	0.15955			0.4	55.2648	51.9507	104.762	70.6591	29.5802
0.5	3.79987	3.51635	3.98069	3.76564	0.23405			0.5	55.1961	52.1246	104.925	70.7486	29.6376
0.63	3.93057	3.36777	4.04138	3.77991	0.3612			0.63	55.4359	52.073	104.923	70.8105	29.5898
0.79	4.09655	3.49849	4.17441	3.92315	0.36982			0.79	55.6521	52.1004	104.645	70.7993	29.3653
1	4.323	3.64778	1.07172	3.01417	1.71576			1	55.4793	52.023	104.17	70.5575	29.1608
1.3	5.35671	4.68689	5.38097	5.14152	0.39391			1.3	55.8084	52.4475	104.219	70.825	28.9689
1.6	5.68186	4.87101	5.68215	5.41167	0.46823			1.6	56.035	52.4135	104.013	70.8205	28.8025
2	5.88556	4.96465	7.27013	6.04011	1.16049			2	55.7539	52.3546	104.574	70.8942	29.2171
2.5	6.12615	5.3515	6.19569	5.89111	0.46861			2.5	56.4544	53.1397	104.769	71.4542	28.8986
3.2	6.56579	5.80788	6.55572	6.3098	0.43471			3.2	58.1058	54.2043	105.052	72.454	28.2979
5	7.87509	6.98071	7.77368	7.54316	0.48973			5	59.3999	56.0616	107.406	74.2893	28.7288
6.3	9.34971	8.36802	9.14496	8.95423	0.51789			6.3	60.379	57.0692	108.738	75.3955	28.9231
7.9	11.272	10.3295	10.9484	10.85	0.47893			7.9	62.1272	58.9121	110.256	77.0984	28.7603
10	13.959	12.6238	13.874	13.4856	0.74754			10	64.716	60.9278	111.737	79.1269	28.3044
12.6	17.0142	16.0948	16.8541	16.6544	0.49119			12.6	67.0229	64.0985	114.209	81.7766	28.1249
15.8	16.624	15.4329	15.9772	16.0114	0.59627			15.8	66.0991	63.6444	112.799	80.8473	27.6977
19	5.06744	4.14283	4.99942	4.73657	0.51531			19	54.5212	52.0369	100.652	69.07	27.379
25	18.581	40.5792	39.1779	32.7794	12.3161			25	77.4065	73.3003	119.067	89.9246	25.3216

## Sheet: Figure 3l
Radius of curvature (cm)	Strain (%)
5.6	0.06072
2.2	0.1243
1.28	0.17463
0.7	0.25805
0.3	0.55261

## Sheet: Figure 3n
Straight
Input speed (µl/s)	Mean output speed (µl/s)	Std	Return rate
1	0.7435	0.13922	74.35
2.5	1.9475	0.40867	77.9
4	3.194	0.9953	79.85
5	4.562	1.00094	91.24
90 degree bent
Input speed (µl/s)	Mean output speed (µl/s)	Std	Return rate
1	0.6005	0.23655	60.05
2.5	1.4835	0.4933	59.34
4	3.2945	1.09555	82.3625
5	4.4865	1.04272	89.73
