# Supplementary material for: Multifunctional microelectronic fibers enable wireless modulation of gut and brain neural circuits
Source: Nat Biotechnol. 2023 Jun 22;42(6):892–904. doi: 10.1038/s41587-023-01833-5 (PMC11180606; doi:10.1038/s41587-023-01833-5)
Supplement: Supplementary file 36 — Statistical source data. [file 41587_2023_1833_MOESM36_ESM.xlsx]

## Sheet: Figure 4h
10 Hz			20 Hz			50 Hz
Time (s)	Voltage (V)		Time (s)	Voltage (V)		Time (s)	Voltage (V)
0	0.000271869		0	0.000271642		0	2.80721
0.00197	0.00027082		0.00188	0.000266802		0.00185	2.80714
0.00377	0.000269449		0.00366	0.000267124		0.00367	1.54258
0.00553	0.000268245		0.00541	0.000278592		0.00729	0.000305522
0.00732	0.000282705		0.00723	0.09613		0.0091	0.000304735
0.00909	0.000245929		0.01296	2.80849		0.01085	0.000303316
0.01084	0.000255978		0.01477	2.79212		0.01262	0.000289106
0.01263	0.000273716		0.01663	2.70019		0.01828	2.8142
0.01438	0.000278187		0.02034	0.000266969		0.02006	2.80441
0.01615	0.000354421		0.02214	0.000278115		0.0219	2.80015
0.01793	0.000433862		0.02389	0.000282693		0.02734	0.000301683
0.01969	0.000255144		0.02568	0.000278592		0.02911	0.000293422
0.02151	0.00026598		0.02743	0.000295222		0.03085	0.000309098
0.02335	0.000265718		0.02922	0.000257289		0.03264	0.09306
0.02509	0.000266552		0.03097	0.000263703		0.03833	2.80565
0.03073	2.80342		0.03275	0.000279379		0.04009	2.79526
0.03252	2.80637		0.03454	0.000283277		0.04188	2.80689
0.03426	2.80673		0.03629	0.000342298		0.04551	0.000310361
0.03605	1.92216		0.03809	0.000462139		0.04729	0.000316095
0.03966	0.000271666		0.03984	0.000266337		0.04904	0.000307894
0.04145	0.000261354		0.04158	0.000270915		0.05084	0.000298154
0.04321	0.000249612		0.04338	0.000276542		0.05653	2.81523
0.045	0.000261402		0.04513	0.00026859		0.0583	2.80748
0.04684	0.00041765		0.04692	0.000288749		0.0601	2.80436
0.04859	0.000354421		0.04867	0.000253129		0.06185	2.22417
0.05044	0.000276506		0.05041	0.000279796		0.06547	0.000385332
0.05227	0.000269079		0.0522	0.000281119		0.06725	0.000289428
0.05401	0.000248563		0.05395	0.000274909		0.069	0.000300002
0.05581	0.000269818		0.05573	0.01634		0.07079	0.000306833
0.05757	0.000266767		0.0614	2.81485		0.07645	2.80323
0.05931	0.000267291		0.06317	2.80763		0.07822	2.79305
0.0611	0.000265932		0.06497	2.80449		0.08001	2.80484
0.06285	0.000259399		0.07037	0.000276279		0.08176	1.58697
0.06469	0.00025667		0.07214	0.000262129		0.08539	0.000311732
0.06653	0.000266504		0.07395	0.000268018		0.08716	0.000305939
0.06828	0.000275028		0.07571	0.000289691		0.08892	0.000296581
0.07007	0.000273085		0.07745	0.000279963		0.0907	0.000280583
0.07182	0.000265026		0.07924	0.000273705		0.09637	2.81149
0.07356	0.000246465		0.08099	0.00025481		0.09816	2.80598
0.07535	0.000319803		0.08277	0.000268912		0.10001	2.80002
0.0771	0.00045737		0.08455	0.000281012		0.10541	0.000284588
0.07887	0.000272024		0.08635	0.00029906		0.10718	0.000292218
0.08065	0.000275445		0.08816	0.000283909		0.10898	0.000304413
0.08245	0.000263822		0.08991	0.000271964		0.11073	0.07314
0.08425	0.000253987		0.0917	0.000257921		0.11639	2.80369
0.08601	0.000283289		0.0935	0.000259805		0.11819	2.79725
0.08776	0.000269246		0.09524	0.000284433		0.11994	2.80958
0.08957	0.000270188		0.09704	0.000332093		0.12359	0.000435936
0.09132	0.000261712		0.0988	0.000460088		0.12536	0.000376225
0.09312	0.000248194		0.10054	0.000264335		0.12715	0.00031383
0.09487	0.000272918		0.10239	0.000259495		0.1289	0.00030216
0.09666	0.000275028		0.10414	0.000275493		0.13451	2.82014
0.09842	0.000277078		0.10976	2.81204		0.13631	2.80513
0.10021	0.000272238		0.11156	2.79335		0.13806	2.7982
0.10198	0.000262666		0.11331	2.79553		0.13981	2.49366
0.10377	0.000251198		0.11507	1.38194		0.14347	0.000288367
0.10552	0.000341845		0.11872	0.000286639		0.14526	0.000299048
0.10732	0.000451851		0.12051	0.000288951		0.14702	0.000313151
0.10908	0.000267136		0.12226	0.000283957		0.14877	0.000310731
0.11086	0.000267458		0.124	0.000276542		0.15443	2.80088
0.11264	0.000256515		0.12578	0.00026176		0.15623	2.80169
0.1144	0.000281131		0.12754	0.000359344		0.15797	2.80991
0.11619	0.000278819		0.12933	0.000371337		0.15977	1.77999
0.11799	0.000273919		0.1311	0.000278175		0.16342	0.000312841
0.11978	0.000272393		0.13284	0.000272906		0.16527	0.000308526
0.12158	0.000262403		0.13464	0.000279796		0.16702	0.000300682
0.12337	0.000250351		0.1364	0.0002738		0.16881	0.000286579
0.12897	2.81727		0.13814	0.000286067		0.17443	2.81146
0.13077	2.8035		0.13994	0.000278115		0.17624	2.802
0.13253	2.79547		0.1417	0.00027107		0.17804	2.79557
0.13806	0.000434494		0.14349	0.000256658		0.18356	0.000407004
0.13985	0.000248826		0.14524	0.000265443		0.18533	0.000372493
0.14164	0.000267816		0.14698	0.000272012		0.18714	0.000304317
0.1434	0.000287235		0.14878	0.000278223		0.1889	0.09869
0.1452	0.000278819		0.15053	0.000280797		0.1947	2.81055
0.14705	0.000279391		0.15232	0.000271547		0.1965	2.79272
0.14884	0.000267553		0.15794	2.80448		0.19825	2.75105
0.15065	0.00025903		0.15972	2.81156		0.20189	0.000291693
0.15244	0.000262344		0.16148	2.79931		0.20366	0.00030899
0.15418	0.000288177		0.16328	2.4217		0.20546	0.000307369
0.15597	0.00027082		0.1669	0.000267017		0.20721	0.000301683
0.15772	0.000263977		0.16869	0.00027591		0.21281	2.81797
0.15957	0.000259614		0.17043	0.000288641		0.21462	2.80012
0.16131	0.000252831		0.17222	0.00028733		0.21637	2.80817
0.16317	0.000280869		0.17397	0.000301743		0.21811	2.19587
0.16491	0.000283396		0.17577	0.000270283		0.22177	0.000298107
0.1667	0.000403559		0.17758	0.000257337		0.22353	0.000284791
0.16845	0.000361729		0.17932	0.0002738		0.22536	0.000291371
0.17024	0.000251877		0.18112	0.00028007		0.2271	0.000304842
0.17204	0.000253987		0.18287	0.000301945		0.23272	2.80869
0.17385	0.000284231		0.18464	0.000285113		0.23451	2.79246
0.17561	0.000271034		0.18643	0.000323463		0.23627	2.80442
0.17741	0.000272346		0.18819	0.000453353		0.23804	1.54088
0.17916	0.000266659		0.18997	0.000285542		0.24169	0.000306833
0.18096	0.000261247		0.19175	0.000275755		0.24348	0.000384223
0.18271	0.000280285		0.19349	0.000293374		0.24524	0.000439143
0.1845	0.000278497		0.19528	0.000260282		0.24698	0.00029006
0.18625	0.000276923		0.19703	0.000257659		0.25261	2.81845
0.18799	0.000267613		0.1988	0.000275648		0.2544	2.80369
0.18978	0.000250936		0.20059	0.000280905		0.25615	2.79497
0.19153	0.000255668		0.20233	0.03889		0.26157	0.000292683
0.19333	0.000285125		0.20801	2.80021		0.26338	0.000301313
0.19508	0.000287235		0.20983	2.8068		0.26528	0.000310254
0.19682	0.000403655		0.21158	2.80639		0.27102	2.81086
0.19861	0.000345683		0.21698	0.000341833		0.27279	2.79746
0.20036	0.000253463		0.21878	0.00047003		0.27459	2.79727
0.20214	0.000287449		0.22053	0.000263131		0.27635	2.78982
0.20391	0.000276399		0.22232	0.000288486		0.28001	0.000298047
0.20564	0.000267029		0.22408	0.000283647		0.28185	0.000312257
0.20743	0.000257874		0.22581	0.000281012		0.28363	0.00031147
0.20919	0.000251043		0.2276	0.000270391		0.28539	0.000304782
0.21095	0.000263774		0.22936	0.000256765		0.29101	2.80946
0.21273	0.000290501		0.23114	0.000265551		0.2928	2.80891
0.21448	0.000279558		0.23292	0.000297272		0.29455	2.80527
0.21626	0.000269878		0.23466	0.000283909		0.29634	2.00843
0.21801	0.000254929		0.23646	0.000280428		0.29995	0.000309622
0.21975	0.000270081		0.23821	0.000262761		0.30175	0.000295901
0.22541	2.79926		0.23999	0.000265861		0.30351	0.000374341
0.22719	2.80385		0.24176	0.000287747		0.30526	0.000406897
0.22896	2.79129		0.24351	0.000278437		0.3109	2.80532
0.23075	2.80696		0.2453	0.000273645		0.31268	2.79244
0.23441	0.000276923		0.24706	0.000321579		0.31447	2.79746
0.23621	0.00027982		0.24883	0.000430262		0.31623	1.42451
0.23798	0.000273347		0.25061	0.000278008		0.31985	0.000310254
0.23975	0.000269032		0.25623	2.81065		0.32162	0.000306892
0.24153	0.000264716		0.25805	2.79373		0.32339	0.000298417
0.24329	0.000255561		0.25987	2.7924		0.32518	0.000792944
0.2451	0.000273716		0.26163	1.2555		0.33079	2.82197
0.24684	0.000278556		0.26532	0.000267971		0.33259	2.79689
0.24865	0.000278711		0.2671	0.000285172		0.33437	2.80936
0.2504	0.00027597		0.2689	0.000291634		0.33975	0.000284636
0.25219	0.00025667		0.27065	0.000299585		0.34162	0.000285268
0.25394	0.000269187		0.27239	0.000264335		0.34347	0.000299478
0.25575	0.00032264		0.27419	0.000258017		0.34906	2.81421
0.25753	0.000461113		0.27593	0.000275016		0.3509	2.79615
0.25933	0.000271606		0.27771	0.000408745		0.35275	2.79288
0.2612	0.000287867		0.27948	0.000360239		0.35455	2.66587
0.26299	0.000253141		0.28122	0.000284958		0.35823	0.000289273
0.26473	0.000266397		0.28301	0.000261438		0.35998	0.000309789
0.26653	0.000274348		0.28476	0.000280333		0.36178	0.000316203
0.26828	0.000275338		0.2865	0.000282168		0.36353	0.000414944
0.27013	0.000288653		0.28834	0.000282538		0.36918	2.80423
0.27188	0.0002653		0.29009	0.000285435		0.37099	2.80601
0.27367	0.000250304		0.29188	0.000252914		0.37274	2.80729
0.27542	0.000267243		0.29363	0.000256598		0.3745	1.94315
0.27721	0.000271499		0.29537	0.000274384		0.37821	0.00031867
0.27897	0.000274658		0.29716	0.000272596		0.38	0.000314999
0.28076	0.000295281		0.29892	0.000270748		0.38175	0.000290954
0.28251	0.000256407		0.30455	2.81639		0.3835	0.000296998
0.28431	0.00026145		0.30634	2.79874		0.38915	2.81023
0.28607	0.000329161		0.3081	2.803		0.39092	2.79574
0.28783	0.000458217		0.30986	2.2452		0.39266	2.80194
0.28962	0.00028708		0.31351	0.000270391		0.39451	1.12492
0.29137	0.000260985		0.31531	0.000259233		0.39814	0.00030179
0.29317	0.000247562		0.31707	0.00027343		0.39991	0.000313306
0.29492	0.000267398		0.31881	0.000288689		0.40166	0.00030973
0.29666	0.000275445		0.3206	0.000303161		0.40345	0.02766
0.29845	0.000274181		0.32235	0.000284481		0.40908	2.81454
0.30021	0.000288343		0.32414	0.00025897		0.41084	2.80827
0.30197	0.000250614		0.3259	0.000262809		0.41264	2.80473
0.30379	0.000260985		0.32768	0.000270283		0.41804	0.000306106
0.30554	0.000269973		0.32944	0.000292587		0.41984	0.000293577
0.30733	0.000266826		0.33118	0.000280797		0.42159	0.000293159
0.30909	0.00028187		0.33297	0.000269961		0.42724	2.81831
0.31083	0.000251508		0.33473	0.000263441		0.42902	2.7956
0.31262	0.000257611		0.33656	0.000338674		0.43082	2.79252
0.31438	0.000274873		0.33836	0.000452101		0.43257	2.80259
0.31615	0.000334692		0.3401	0.000306213		0.43622	0.000293684
0.31796	0.00045054		0.34193	0.000276482		0.43801	0.000307524
0.32357	2.81491		0.34369	0.000256813		0.43976	0.000307
0.32534	2.80993		0.34543	0.000260389		0.44159	0.000304151
0.32714	2.80512		0.34723	0.000271702		0.4472	2.81477
0.32889	2.1222		0.34899	0.09084		0.449	2.81006
0.33256	0.000279558		0.35472	2.8059		0.45076	2.80511
0.33431	0.000261033		0.35652	2.79303		0.45255	2.05509
0.33611	0.000260663		0.35827	2.80654		0.45619	0.000308526
0.33786	0.000270402		0.36193	0.000276649		0.45796	0.000295424
0.33962	0.000286496		0.36367	0.000282323		0.45976	0.00029285
0.34142	0.000272655		0.36546	0.000280273		0.46151	0.000309944
0.34316	0.000261509		0.36722	0.000349093		0.46715	2.80669
0.34499	0.000253773		0.36896	0.000462615		0.46894	2.79264
0.34675	0.000406766		0.37076	0.00027386		0.47072	2.79633
0.34849	0.000367093		0.37251	0.000286639		0.47252	1.33749
0.35028	0.000281978		0.37426	0.000277805		0.47615	0.000306308
0.35203	0.000271499		0.37605	0.000271595		0.47792	0.000314784
0.35383	0.000252354		0.3778	0.000254393		0.47977	0.000315201
0.35559	0.000254726		0.37959	0.000264597		0.48156	0.02652
0.35734	0.000267506		0.38135	0.000274599		0.4872	2.81337
0.35913	0.000283968		0.38314	0.000281167		0.48897	2.80901
0.36088	0.000272977		0.38489	0.000282121		0.49076	2.80495
0.36264	0.000256515		0.38666	0.000267541		0.49628	0.000316358
0.36443	0.000258827		0.38844	0.000276065		0.49805	0.000303102
0.36617	0.000272655		0.39019	0.000280333		0.49984	0.000291324
0.36796	0.000290859		0.39197	0.000280643		0.50561	2.81704
0.36972	0.000277185		0.39373	0.00027107
0.37145	0.000260878		0.3955	0.000264335
0.37324	0.00025177		0.39735	0.000322258
0.375	0.000265241		0.40296	2.81837
0.37677	0.000395823		0.40472	2.80193
0.37855	0.000373566		0.40651	2.79481
0.3803	0.000269032		0.41191	0.000256968
0.38209	0.000256777		0.41367	0.000276649
0.38384	0.000268614		0.41546	0.000284481
0.38559	0.000275242		0.41721	0.000300324
0.38738	0.000288498		0.41895	0.00028348
0.38913	0.000269401		0.42074	0.000264549
0.39093	0.0002473		0.42249	0.000279331
0.39268	0.000253248		0.42431	0.000277483
0.39441	0.000268769		0.42611	0.000315571
0.3962	0.00027597		0.42787	0.000414002
0.39795	0.000293863		0.42967	0.000280166
0.39969	0.000254095		0.43142	0.000256491
0.4015	0.000260246		0.43316	0.000278699
0.40326	0.000271404		0.43496	0.000283384
0.40505	0.000276077		0.43671	0.000296009
0.40681	0.000404501		0.43848	0.000277483
0.40855	0.000339794		0.44032	0.000257707
0.41033	0.000247562		0.44206	0.000264442
0.41211	0.000269246		0.44386	0.00027144
0.41386	0.000276661		0.44561	0.000273073
0.41565	0.000280547		0.45136	2.80484
0.42133	2.80161		0.45316	2.79449
0.4231	2.80754		0.45491	2.80795
0.4249	2.8078		0.45665	1.76429
0.42665	1.93522		0.4603	0.000284588
0.43051	0.000278032		0.46209	0.000276959
0.43231	0.000279343		0.46387	0.000266385
0.43411	0.00027355		0.46561	0.000263488
0.43587	0.00031333		0.46741	0.000304794
0.43761	0.000440228		0.46916	0.000290537
0.43941	0.000276768		0.47089	0.000286436
0.44116	0.000265026		0.47268	0.000274491
0.44294	0.000265193		0.47443	0.000261545
0.44472	0.000254619		0.47622	0.000280702
0.44646	0.000274086		0.47797	0.000281012
0.44825	0.000275338		0.47971	0.000278854
0.45	0.00027566		0.48151	0.000272119
0.45174	0.000271189		0.48326	0.000260806
0.45353	0.000258613		0.485	0.000277805
0.45529	0.000249875		0.48679	0.00035845
0.45708	0.000279498		0.48855	0.000473773
0.45883	0.000266087		0.49032	0.000276649
0.46057	0.000267398		0.4921	0.000255811
0.46236	0.000265193		0.49385	0.000260806
0.46412	0.000257933		0.4995	2.81176
0.46586	0.000349319		0.50127	2.79655
0.46765	0.000450432
0.4694	0.000273871
0.47115	0.000261188
0.47299	0.000249934
0.47481	0.000245309
0.47661	0.000283861
0.47839	0.000272822
0.48018	0.000275552
0.48197	0.000273395
0.48376	0.000263453
0.48554	0.000270712
0.48731	0.000270605
0.48908	0.000270927
0.49086	0.00026561
0.49263	0.000261092
0.4944	0.000247192
0.49618	0.000330317
0.49795	0.000450587
0.49972	0.000276184
0.50149	0.000269556

## Sheet: Figure 4i
0.2			0.5			0.8
Time (s)	Voltage (V)		Time (s)	Voltage (V)		Time (s)	Voltage (V)
0	0.000271642		0	2.80817		0	0.000327158
0.001877	0.000266802		0.001815	2.7937		0.00571	2.80495
0.003658	0.000267124		0.003623	2.79265		0.00749	2.80021
0.005415	0.000278592		0.005376	2.80604		0.009298	2.79448
0.007233	0.0961342		0.007116	2.80692		0.01105	2.79458
0.012964	2.80849		0.008908	2.80394		0.01284	2.80417
0.014769	2.79212		0.010664	2.79584		0.014595	2.80628
0.016634	2.70019		0.012449	2.79234		0.016352	2.80145
0.020345	0.000266969		0.014235	1.17119		0.018142	2.79431
0.02214	0.000278115		0.017915	0.000303912		0.019895	2.79249
0.023888	0.000282693		0.019696	0.000374258		0.021658	2.80143
0.025677	0.000278592		0.021459	0.000484848		0.023489	2.80983
0.027425	0.000295222		0.02326	0.000313807		0.025238	2.80498
0.029217	0.000257289		0.025018	0.000295925		0.027029	2.79839
0.030971	0.000263703		0.026816	0.000285971		0.028782	2.79243
0.032745	0.000279379		0.028567	0.000308073		0.030521	2.79863
0.034541	0.000283277		0.030306	0.000313127		0.032317	2.80764
0.036291	0.000342298		0.032096	0.000310755		0.034067	2.79886
0.038088	0.000462139		0.033847	0.000302756		0.035837	2.80985
0.03984	0.000266337		0.035589	0.000285971		0.037618	2.79468
0.041583	0.000270915		0.037395	0.00029155		0.039362	2.75347
0.043379	0.000276542		0.042994	2.81266		0.043014	0.000323212
0.045128	0.00026859		0.044788	2.79373		0.044782	0.000343895
0.046923	0.000288749		0.046538	2.79494		0.046571	0.000340581
0.048674	0.000253129		0.048299	2.80804		0.048336	0.000336742
0.050411	0.000279796		0.050086	2.80714		0.053964	2.81355
0.052197	0.000281119		0.051836	2.80574		0.055778	2.80953
0.053947	0.000274909		0.053624	2.79989		0.057524	2.80518
0.055727	0.0163399		0.055418	2.79299		0.059321	2.80388
0.061403	2.81485		0.057163	2.80485		0.061072	2.7964
0.063175	2.80763		0.058954	2.81		0.062832	2.79285
0.064972	2.80449		0.060705	2.80497		0.064621	2.80546
0.070367	0.000276279		0.062444	2.19749		0.066374	2.80285
0.072142	0.000262129		0.066098	0.000316381		0.068168	2.80401
0.073954	0.000268018		0.067891	0.00029676		0.069925	2.80141
0.07571	0.000289691		0.069659	0.000300968		0.071662	2.7888
0.077448	0.000279963		0.071401	0.000309384		0.07346	2.80424
0.079239	0.000273705		0.073195	0.000311804		0.075217	2.80887
0.080989	0.00025481		0.074952	0.000304711		0.076956	2.80362
0.082765	0.000268912		0.076714	0.000290608		0.078761	2.80105
0.084552	0.000281012		0.078502	0.00029155		0.080558	2.79414
0.086346	0.00029906		0.08025	0.000438857		0.082359	2.79296
0.088157	0.000283909		0.082044	0.000383723		0.084145	2.80723
0.089909	0.000271964		0.083795	0.000311804		0.085886	2.80561
0.091696	0.000257921		0.085532	0.000293136		0.08769	2.80332
0.093496	0.000259805		0.091166	2.81167		0.093081	0.000338793
0.095244	0.000284433		0.092961	2.80534		0.09485	0.000421178
0.097041	0.000332093		0.09471	2.79863		0.09664	0.00041976
0.098797	0.000460088		0.0965	2.79272		0.102249	2.80965
0.100537	0.000264335		0.09825	2.79833		0.104019	2.79292
0.10239	0.000259495		0.099988	2.81004		0.105793	2.79597
0.104142	0.000275493		0.101779	2.80539		0.107572	2.80798
0.109763	2.81204		0.103551	2.80094		0.109322	2.8012
0.111557	2.79335		0.105358	2.79467		0.111117	2.80836
0.11331	2.79553		0.107197	2.79249		0.11287	2.79471
0.115074	1.38194		0.108947	2.79865		0.11464	2.79288
0.11872	0.000286639		0.110742	2.8034		0.116421	2.80529
0.120511	0.000288951		0.116179	0.000326121		0.118168	2.80502
0.122262	0.000283957		0.117948	0.000314963		0.119969	2.80771
0.123999	0.000276542		0.119741	0.000308025		0.12172	2.79851
0.125783	0.00026176		0.121495	0.000294971		0.123457	2.79197
0.127542	0.000359344		0.123248	0.000305069		0.125248	2.79331
0.129326	0.000371337		0.125038	0.000306392		0.127003	2.80247
0.131102	0.000278175		0.126789	0.0003106		0.128779	2.8089
0.132844	0.000272906		0.128584	0.000305867		0.130545	2.80298
0.134641	0.000279796		0.130337	0.000294292		0.132292	2.79166
0.136396	0.0002738		0.132078	0.000308335		0.134084	2.79829
0.138142	0.000286067		0.133867	0.000308812		0.135836	2.80989
0.139942	0.000278115		0.135634	0.056872		0.137576	1.80794
0.141696	0.00027107		0.14135	2.81517		0.141238	0.000350785
0.143489	0.000256658		0.14315	2.79457		0.142984	0.000342572
0.145244	0.000265443		0.144903	2.80952		0.144785	0.000329113
0.146983	0.000272012		0.146643	2.80486		0.146533	0.000324535
0.148776	0.000278223		0.148436	2.79931		0.152201	2.81264
0.150534	0.000280797		0.150193	2.79269		0.153975	2.7988
0.152323	0.000271547		0.151949	2.79923		0.155719	2.79438
0.15794	2.80448		0.153748	2.80875		0.157513	2.79182
0.159715	2.81156		0.155496	2.80539		0.159269	2.80699
0.161482	2.79931		0.157294	2.80247		0.161061	2.80641
0.163275	2.4217		0.159045	2.79389		0.162812	2.80067
0.166897	0.000267017		0.160799	1.02441		0.164551	2.7926
0.168688	0.00027591		0.16446	0.000298762		0.166381	2.79226
0.170432	0.000288641		0.166228	0.00031538		0.168146	2.80077
0.17222	0.00028733		0.168017	0.000318754		0.169893	2.81065
0.173972	0.000301743		0.169767	0.000380731		0.171711	2.80494
0.17577	0.000270283		0.171558	0.00048548		0.173461	2.79634
0.177575	0.000257337		0.173313	0.000283766		0.175265	2.79245
0.179323	0.0002738		0.175052	0.000302601		0.177019	2.79637
0.181121	0.00028007		0.176841	0.000307655		0.178758	2.80967
0.182871	0.000301945		0.178598	0.000309598		0.180552	2.80655
0.184636	0.000285113		0.180365	0.000306392		0.182305	2.79893
0.186435	0.000323463		0.182151	0.000288498		0.184071	2.79932
0.188192	0.000453353		0.183901	0.000296545		0.185852	2.73376
0.189972	0.000285542		0.189548	2.8145		0.189484	0.0003209
0.191745	0.000275755		0.191364	2.7977		0.191257	0.000341845
0.193486	0.000293374		0.193118	2.7925		0.193092	0.000346732
0.195279	0.000260282		0.194916	2.79931		0.194883	0.000340784
0.197029	0.000257659		0.19668	2.80975		0.20049	2.80897
0.198797	0.000275648		0.198421	2.80527		0.20226	2.80928
0.200586	0.000280905		0.20021	2.78744		0.204054	2.80584
0.202334	0.038893		0.201963	2.80525		0.205807	2.80392
0.208014	2.80021		0.203715	2.79649		0.207598	2.79892
0.209831	2.8068		0.20552	2.80776		0.209373	2.79035
0.211579	2.80639		0.207265	2.80547		0.211113	2.80628
0.216982	0.000341833		0.209066	1.963		0.212909	2.80888
0.21878	0.00047003		0.212692	0.000321698		0.214662	2.80181
0.220534	0.000263131		0.214483	0.000310755		0.216425	2.80037
0.222325	0.000288486		0.216234	0.000298178		0.218212	2.79141
0.224075	0.000283647		0.218021	0.000307751		0.219958	2.80261
0.225813	0.000281012		0.219779	0.000308025		0.22175	2.8101
0.2276	0.000270391		0.221521	0.000308597		0.2235	2.80507
0.229355	0.000256765		0.223309	0.000297761		0.225244	2.80139
0.231142	0.000265551		0.225059	0.000287557		0.227034	2.79402
0.232919	0.000297272		0.226795	0.000302863		0.228792	2.79704
0.23466	0.000283909		0.228587	0.000310969		0.230539	2.80995
0.236458	0.000280428		0.230342	0.000440753		0.232333	2.80541
0.238208	0.000262761		0.232117	0.000386512		0.234087	2.80006
0.239989	0.000265861		0.237756	2.81736		0.239617	0.000336158
0.241761	0.000287747		0.239528	2.80694		0.241419	0.000324476
0.243512	0.000278437		0.241323	2.80413		0.243164	0.000335634
0.245303	0.000273645		0.243075	2.79575		0.248823	2.81272
0.24706	0.000321579		0.244877	2.79248		0.250591	2.79584
0.248829	0.000430262		0.246634	2.80259		0.252383	2.7925
0.25061	0.000278008		0.248428	2.80995		0.254136	2.80374
0.256229	2.81065		0.250181	2.80518		0.255965	2.80527
0.258047	2.79373		0.25196	2.79995		0.257721	2.81026
0.259871	2.7924		0.253732	2.79311		0.25946	2.79975
0.261625	1.2555		0.255503	2.7955		0.261257	2.79318
0.265324	0.000267971		0.257293	2.80724		0.263008	2.79641
0.267097	0.000285172		0.260912	0.000493526		0.264802	2.80362
0.268897	0.000291634		0.262685	0.00032196		0.266553	2.80908
0.270654	0.000299585		0.264477	0.000323963		0.268292	2.80287
0.272392	0.000264335		0.266233	0.000306547		0.27008	2.79419
0.274185	0.000258017		0.267992	0.000293863		0.271831	2.79401
0.275934	0.000275016		0.269775	0.000307131		0.273572	2.80189
0.277715	0.000408745		0.271611	0.000306761		0.275363	2.80024
0.279481	0.000360239		0.273419	0.000305021		0.277118	2.80957
0.28122	0.000284958		0.275175	0.000303602		0.278913	2.79621
0.283007	0.000261438		0.276977	0.000296497		0.280667	2.79247
0.284759	0.000280333		0.278734	0.000289392		0.282405	2.80625
0.286497	0.000282168		0.280525	0.000303805		0.284199	1.57049
0.288339	0.000282538		0.286198	2.81261		0.287812	0.000336683
0.290093	0.000285435		0.28797	2.79482		0.28961	0.000342894
0.291882	0.000252914		0.289764	2.79387		0.291362	0.000335372
0.293633	0.000256598		0.291508	2.80083		0.293157	0.000326526
0.295373	0.000274384		0.293253	2.81012		0.298767	2.81417
0.297161	0.000272596		0.295042	2.80571		0.300542	2.80233
0.298916	0.000270748		0.296793	2.79624		0.302338	2.79547
0.304552	2.81639		0.298569	2.79244		0.30409	2.80378
0.306343	2.79874		0.300366	2.80057		0.30583	2.79893
0.308104	2.803		0.302133	2.80999		0.307619	2.81217
0.309858	2.2452		0.303927	2.80537		0.309369	2.8028
0.313511	0.000270391		0.30568	2.80054		0.311221	2.79933
0.315308	0.000259233		0.311057	0.000293708		0.313074	2.79792
0.317066	0.00027343		0.31284	0.000302339		0.314822	2.79075
0.318807	0.000288689		0.314626	0.000315964		0.316615	2.80208
0.320596	0.000303161		0.316378	0.000316012		0.318368	2.80894
0.322349	0.000284481		0.318175	0.000311232		0.32011	2.80376
0.324143	0.00025897		0.319926	0.000364733		0.321897	2.79658
0.325896	0.000262809		0.321663	0.000469267		0.323647	2.79524
0.327676	0.000270283		0.323453	0.000301075		0.325437	2.79596
0.32944	0.000292587		0.325204	0.000306439		0.327186	2.81016
0.331184	0.000280797		0.326987	0.000305235		0.328923	2.80453
0.332972	0.000269961		0.328762	0.000303543		0.330716	2.79784
0.334727	0.000263441		0.330505	0.000292027		0.332467	2.49877
0.336563	0.000338674		0.336149	2.8154		0.336171	0.000490725
0.338355	0.000452101		0.337932	2.80166		0.337975	0.000318587
0.340101	0.000306213		0.339717	2.79446		0.33978	0.000338268
0.34193	0.000276482		0.341484	2.79315		0.341543	0.000342154
0.343686	0.000256813		0.343251	2.80605		0.347159	2.80479
0.345427	0.000260389		0.345034	2.80883		0.348966	2.79478
0.347234	0.000271702		0.346799	2.80448		0.350722	2.80802
0.348988	0.0908441		0.348581	2.79719		0.352462	2.80293
0.35472	2.8059		0.350343	2.80261		0.354258	2.80701
0.356515	2.79303		0.352126	2.79581		0.356011	2.79509
0.358268	2.80654		0.353991	2.80297		0.357793	2.79264
0.36193	0.000276649		0.3558	1.54052		0.359585	2.8048
0.36367	0.000282323		0.359457	0.000313067		0.361329	2.80831
0.365464	0.000280273		0.361246	0.000315702		0.363123	2.80185
0.367216	0.000349093		0.363033	0.000316906		0.36488	2.78979
0.368964	0.000462615		0.364798	0.000304437		0.366618	2.80374
0.370756	0.00027386		0.36659	0.000299025		0.368412	2.79846
0.372508	0.000286639		0.368355	0.000310338		0.370166	2.81016
0.374263	0.000277805		0.370143	0.000309861		0.371946	2.80327
0.376054	0.000271595		0.371908	0.000307441		0.373731	2.8052
0.377798	0.000254393		0.373698	0.000299394		0.375473	2.79212
0.379594	0.000264597		0.375548	0.000294709		0.377262	2.79613
0.381348	0.000274599		0.377346	0.000285709		0.379014	2.80916
0.383139	0.000281167		0.379166	0.00036031		0.380754	2.80526
0.38489	0.000282121		0.384815	2.81592		0.386174	0.000334418
0.386657	0.000267541		0.386636	2.79653		0.387953	0.000326371
0.388439	0.000276065		0.388393	2.7925		0.389696	0.00032779
0.390186	0.000280333		0.390173	2.80371		0.395347	2.80814
0.391974	0.000280643		0.391938	2.80983		0.397121	2.80121
0.393726	0.00027107		0.393717	2.8052		0.398892	2.79228
0.395504	0.000264335		0.39549	2.79925		0.400681	2.79813
0.397348	0.000322258		0.397276	2.79288		0.402438	2.80544
0.402955	2.81837		0.399046	2.79595		0.404231	2.81011
0.404722	2.80193		0.400821	2.80816		0.405984	2.80184
0.406512	2.79481		0.402609	2.80684		0.407724	2.79292
0.411906	0.000256968		0.404381	1.94388		0.409518	2.79412
0.41367	0.000276649		0.408025	0.000315809		0.411271	2.80411
0.415461	0.000284481		0.409815	0.000373256		0.413086	2.811
0.417214	0.000300324		0.411576	0.000481689		0.414874	2.80606
0.418951	0.00028348		0.413366	0.000302863		0.416626	2.79699
0.420738	0.000264549		0.415116	0.000317967		0.418405	2.79242
0.422489	0.000279331		0.416856	0.000318015		0.420183	2.80042
0.424309	0.000277483		0.418705	0.00030539		0.421921	2.80612
0.426111	0.000315571		0.420454	0.000287294		0.423714	2.80092
0.427869	0.000414002		0.422295	0.00028398		0.425468	2.80198
0.429666	0.000280166		0.424044	0.000299025		0.427265	2.79432
0.43142	0.000256491		0.42586	0.000301754		0.429068	2.79366
0.433159	0.000278699		0.427614	0.000305128		0.430823	1.32487
0.434959	0.000283384		0.433306	2.80102		0.43449	0.000336421
0.436713	0.000296009		0.435097	2.80316		0.436272	0.000338423
0.438478	0.000277483		0.436912	2.80968		0.438059	0.000340521
0.440315	0.000257707		0.438666	2.80086		0.439807	0.0142874
0.442064	0.000264442		0.440473	2.80524		0.445428	2.82337
0.443857	0.00027144		0.442233	2.80929		0.447248	2.80753
0.44561	0.000273073		0.444033	2.79002		0.449003	2.8035
0.451359	2.80484		0.445788	2.80571		0.450781	2.8017
0.453156	2.79449		0.44756	2.80835		0.452568	2.79146
0.45491	2.80795		0.449354	2.80493		0.454312	2.79812
0.456648	1.76429		0.451095	2.79668		0.456108	2.8011
0.460297	0.000284588		0.452882	2.48807		0.457861	2.81051
0.462085	0.000276959		0.456519	0.000294924		0.459601	2.80021
0.46387	0.000266385		0.458288	0.00030086		0.461392	2.79363
0.465613	0.000263488		0.460081	0.000311911		0.463142	2.79819
0.467405	0.000304794		0.461836	0.000316596		0.464917	2.81001
0.469156	0.000290537		0.463633	0.000316334		0.466691	2.80525
0.470894	0.000286436		0.465385	0.00030297		0.468444	2.79973
0.472682	0.000274491		0.467173	0.000294971		0.470239	2.79849
0.474431	0.000261545		0.468924	0.000354636		0.471992	2.78913
0.476222	0.000280702		0.470706	0.000486004		0.473732	2.80866
0.477973	0.000281012		0.472476	0.000308597		0.475522	2.80578
0.479712	0.000278854		0.474251	0.000295556		0.477273	2.8014
0.481506	0.000272119		0.476031	0.000283134		0.479036	2.34457
0.483258	0.000260806		0.481635	2.8181		0.482682	0.000324905
0.484997	0.000277805		0.483437	2.80202		0.484472	0.000389242
0.486791	0.00035845		0.485192	2.79356		0.486221	0.000511038
0.488547	0.000473773		0.48693	2.79612		0.488058	0.000337529
0.490315	0.000276649		0.488722	2.80753		0.493763	2.80387
0.492101	0.000255811		0.490473	2.80587		0.495541	2.79254
0.493849	0.000260806		0.492229	2.80188		0.497302	2.80265
0.499495	2.81176		0.494074	2.79725		0.49909	2.80653
0.501274	2.79655		0.495827	2.79219		0.500846	2.80802
0.50302	2.79246		0.497639	2.79926		0.502631	2.80168
0.504814	2.80281		0.49939	2.80271		0.504399	2.79295
0.508486	0.000263393		0.501133	2.80955		0.506141	2.79814
0.510339	0.000274801		0.506555	0.000309014		0.507935	2.80837
0.51209	0.000281012		0.508348	0.000297713		0.509686	2.80133
0.513895	0.00028249		0.51009	0.000297022		0.511468	2.8076
0.515646	0.000301945		0.511879	0.000314331		0.513237	2.79351
0.517384	0.000334036		0.513632	0.000315917		0.51498	2.8015
0.519177	0.000444627		0.51537	0.000313652		0.516807	2.79894
0.520926	0.000285435		0.517158	0.000299859		0.51856	2.80776
0.522707	0.000284433		0.518911	0.000293231		0.520325	2.80669
0.524473	0.000289321		0.520697	0.000304174		0.522179	2.80272
0.526218	0.000256968		0.522451	0.000306129		0.523928	2.7928
0.528007	0.000256288		0.52419	0.000299764		0.525718	2.79445
0.52976	0.000276279		0.526007	0.00886661		0.527472	2.80812
0.531535	0.000276327		0.531639	2.81228		0.5311	0.000337636
0.533321	0.000280905		0.533419	2.81005		0.532869	0.000336266
0.535065	0.000278962		0.535231	2.80397		0.534657	0.000334954
0.536855	0.00025934		0.53699	2.79508		0.536424	0.000325274
0.538604	0.000280905		0.53873	2.7935		0.54202	2.82219
0.540344	0.000278807		0.54052	2.80551		0.54382	2.79553
0.542135	0.000269854		0.542271	2.80783		0.545587	2.80847
0.543886	0.000262761		0.54401	2.80307		0.547328	2.79369
0.54948	2.80769		0.545804	2.79605		0.549121	2.79168
0.551279	2.80904		0.547554	2.79258		0.550875	2.80693
0.55304	2.79775		0.549361	2.80222		0.552727	2.80879
0.558418	0.000260544		0.551119	1.51509		0.554563	2.80539
0.560236	0.000267863		0.554751	0.000314593		0.556313	2.79876
0.562084	0.000274956		0.556524	0.000314808		0.558103	2.79762
0.563831	0.000294483		0.55827	0.000306547		0.559854	2.79065
0.565628	0.000286794		0.560059	0.000365734		0.5616	2.80953
0.567384	0.000273907		0.561809	0.000465846		0.563387	2.8054
0.569124	0.000269067		0.563645	0.000311017		0.565138	2.80062
0.570918	0.000279439		0.56549	0.000314128		0.566932	2.79589
0.572664	0.000281596		0.567238	0.000309908		0.568688	2.791
0.574456	0.000299108		0.56903	0.000303864		0.570426	2.80591
0.57621	0.000320208		0.57078	0.000282395		0.572215	2.8067
0.578001	0.000447202		0.572517	0.000291765		0.573986	2.7981
0.57975	0.00025692		0.574304	0.000299656		0.575775	2.8055
0.581489	0.000276649		0.579939	2.80072		0.581253	0.000321221
0.583278	0.000296056		0.581706	2.79313		0.583025	0.000326848
0.585031	0.000282431		0.583505	2.80479		0.584771	0.00033505
0.586769	0.000259447		0.585256	2.80869		0.586562	0.0884437
0.588561	0.000267017		0.586995	2.80375		0.592282	2.79906
0.59036	0.000274122		0.588789	2.79227		0.594049	2.7963
0.592167	0.00027765		0.590541	2.7978		0.59584	2.80758
0.597781	2.79725		0.592311	2.80213		0.597591	2.80082
0.599557	2.80103		0.594101	2.80986		0.599491	2.81107
0.601338	2.80974		0.595847	2.80424		0.601319	2.80247
0.603109	1.75192		0.597647	2.80002		0.603068	2.79399
0.606735	0.00033977		0.599396	2.4266		0.604869	2.78736
0.608507	0.000469565		0.603017	0.000294554		0.606624	2.80161
0.610251	0.000258446		0.604788	0.000303388		0.60838	2.81017
0.612044	0.000261807		0.606565	0.000307965		0.610173	2.80549
0.613793	0.00029732		0.60836	0.000313759		0.611921	2.79656
0.615584	0.000282168		0.610143	0.000311971		0.613712	2.79233
0.617331	0.000283384		0.611951	0.000310802		0.615463	2.80258
0.619071	0.000272906		0.613708	0.000297809		0.617206	2.80551
0.620866	0.000267601		0.615468	0.000307918		0.619	2.81025
0.622613	0.000294268		0.617269	0.000313389		0.620755	2.79901
0.624409	0.000284064		0.619022	0.000359738		0.622492	2.79227
0.626161	0.000280011		0.620815	0.0005041		0.624292	2.7989
0.627976	0.000268066		0.622567	0.000285339		0.626043	1.46619
0.629724	0.000255811		0.628159	2.81856		0.629692	0.000342894
0.631519	0.000265491		0.629939	2.80285		0.631454	0.000348103
0.633272	0.000294423		0.631723	2.79552		0.633246	0.000341523
0.635068	0.000285065		0.633466	2.79292		0.635001	0.000465
0.636815	0.000329041		0.635255	2.80509		0.640687	2.82277
0.638604	0.000451732		0.63701	2.80862		0.642484	2.80538
0.640358	0.000265443		0.638782	2.8045		0.644233	2.80036
0.646005	2.81352		0.640567	2.79792		0.645969	2.79696
0.647784	2.79792		0.642314	2.79236		0.647765	2.78908
0.649576	2.79259		0.644108	2.80005		0.64952	2.80817
0.651327	2.77533		0.645858	2.8101		0.65127	2.80543
0.654977	0.000268066		0.647601	2.80496		0.653111	2.80386
0.656722	0.000285804		0.653026	0.000315022		0.65486	2.79815
0.658513	0.000282061		0.654831	0.000302553		0.656655	2.79188
0.660265	0.000277436		0.656582	0.000292182		0.658413	2.80103
0.662046	0.000286376		0.658375	0.000306547		0.660152	2.80914
0.663839	0.000255179		0.660129	0.000314021		0.66195	2.80493
0.665579	0.000279272		0.661895	0.000312388		0.663699	2.79624
0.667368	0.000349295		0.663688	0.000305283		0.665494	2.80245
0.669127	0.000459194		0.66544	0.000297606		0.66724	2.79369
0.670866	0.000283849		0.667221	0.000309181		0.66898	2.81015
0.67268	0.000265598		0.669005	0.00030607		0.670766	2.80449
0.674444	0.00027281		0.67075	0.000303447		0.67252	2.7988
0.676253	0.000277543		0.672547	0.0197564		0.67426	2.47975
0.678025	0.000276172		0.678159	2.81719		0.677912	0.000327325
0.679767	0.0002738		0.679931	2.80232		0.679701	0.000330949
0.681568	0.000276852		0.681691	2.80029		0.681452	0.000340152
0.683321	0.000262547		0.683481	2.80038		0.68324	0.000339258
0.685084	0.000280964		0.685229	2.79414		0.688905	2.79885
0.686881	0.000283587		0.687017	2.80491		0.69068	2.8003
0.688626	0.000275123		0.688766	2.8086		0.692423	2.81005
0.69042	0.00512487		0.690504	2.80374		0.69422	2.79793
0.696033	2.81371		0.692296	2.79674		0.695965	2.80744
0.697808	2.80891		0.694048	2.79248		0.697761	2.79393
0.6996	2.81276		0.695801	2.80497		0.699506	2.79617
0.704987	0.000265491		0.69763	1.45939		0.701363	2.80479
0.706756	0.00026865		0.701309	0.000315177		0.703114	2.80846
0.708514	0.000277376		0.703086	0.000316548		0.704904	2.80187
0.710303	0.000296795		0.704836	0.000312543		0.70666	2.802
0.712052	0.000284112		0.706638	0.000296867		0.708446	2.79188
0.713841	0.000269759		0.708388	0.000292921		0.710213	2.79992
0.715593	0.000260437		0.71022	0.000415552		0.712007	2.80916
0.717333	0.000283432		0.712063	0.000387096		0.713758	2.803
0.719121	0.000284743		0.713813	0.000314701		0.715537	2.80606
0.720871	0.000300419		0.715619	0.000311911		0.717312	2.79453
0.722652	0.000273597		0.717372	0.000297654		0.719098	2.793
0.724418	0.000258183		0.719111	0.000291872		0.720874	2.80574
0.726158	0.000308943		0.720903	0.000299764		0.722656	2.809
0.727952	0.000435209		0.726616	2.81095		0.728082	0.000344574
0.729709	0.000297999		0.728386	2.79505		0.729902	0.000340319
0.731504	0.000277436		0.730176	2.79237		0.731687	0.000327528
0.733259	0.00025965		0.73193	2.80503		0.737305	2.81927
0.735057	0.000270653		0.733666	2.80772		0.739102	2.80522
0.73682	0.000280797		0.73546	2.80462		0.740861	2.79817
0.738607	0.000279796		0.737219	2.79679		0.742644	2.79358
0.744228	2.79963		0.738954	2.7947		0.744418	2.79216
0.746001	2.80405		0.740749	2.80025		0.746168	2.80724
0.747793	2.81006		0.742504	2.80939		0.747958	2.80587
0.749547	1.8184		0.744299	2.80657		0.749707	2.80098
0.753171	0.000291002		0.746054	2.12461		0.751476	2.79326
0.754939	0.000279069		0.749708	0.000321281		0.753271	2.79287
0.75673	0.000328732		0.751483	0.00029844		0.755016	2.80638
0.758484	0.000446785		0.753265	0.0002985		0.756807	2.80367
0.760221	0.000303113		0.755006	0.00031091		0.758559	2.80909
0.762044	0.000276327		0.756803	0.000310707		0.760301	2.79465
0.763803	0.000272965		0.758555	0.000303805		0.762092	2.79162
0.765648	0.000271118		0.760344	0.000298131		0.763842	2.79937
0.767449	0.000264335		0.762097	0.000296974		0.765619	2.81057
0.769202	0.000286591		0.763885	0.000312328		0.767472	2.80559
0.771001	0.000282955		0.765646	0.000311172		0.769226	2.80033
0.772762	0.000284433		0.767433	0.000308597		0.771021	2.79385
0.774503	0.000274229		0.769224	0.000356102		0.776446	0.000326324
0.776299	0.000265598		0.774824	2.82046		0.778221	0.000342369
0.778053	0.000256658		0.776622	2.80729		0.779986	0.000344682
0.779805	0.000288749		0.778393	2.80371		0.781814	0.0658811
0.781601	0.000276649		0.780133	2.79465		0.787478	2.80052
0.783358	0.000280166		0.781951	2.79245		0.78928	2.80221
0.785149	0.000272703		0.783711	2.80351		0.791033	2.80989
0.786917	0.000320578		0.785516	2.80996		0.792775	2.80184
0.792515	2.81639		0.787281	2.80524		0.794572	2.8033
0.794363	2.80244		0.789083	2.80175		0.796327	2.79183
0.796154	2.79531		0.790837	2.79351		0.798179	2.79379
0.797902	2.60853		0.792578	2.79628		0.799971	2.80587
0.801553	0.000269282		0.794391	2.8066		0.801718	2.80446
0.803297	0.000285375		0.798026	0.00032028		0.803504	2.80759
0.805095	0.000286698		0.799797	0.000389409		0.805257	2.79744
0.806846	0.000286746		0.801541	0.000495791		0.807027	2.79202
0.808596	0.000301266		0.803337	0.000305498		0.808811	2.8027
0.810383	0.000257027		0.80509	0.000292134		0.810555	2.80958
0.812128	0.000270069		0.80688	0.000299811		0.812354	2.80168
0.813922	0.000275862		0.808649	0.000306594		0.814107	2.80266
0.815672	0.000281119		0.810389	0.000309181		0.815956	2.79797
0.817411	0.000357139		0.812183	0.000306761		0.817775	2.79268
0.819221	0.000411224		0.813937	0.000291657		0.819523	2.80431
0.820977	0.000266862		0.815676	0.000299335		0.821319	1.51309
0.822759	0.000279641		0.817471	0.00030812		0.824961	0.000347948
0.824587	0.000276959		0.819228	0.0623899		0.826758	0.000349414
0.826335	0.000279224		0.824909	2.80464		0.828511	0.000343263
0.828128	0.000288856		0.826705	2.80118		0.830327	0.000996149
0.829879	0.000250971		0.828458	2.81		0.835933	2.81692
0.831616	0.0002707		0.830227	2.7882		0.837701	2.80456
0.833416	0.000279963		0.832004	2.80625		0.839497	2.79865
0.835172	0.000284958		0.833744	2.79328		0.841247	2.7961
0.836964	0.0166391		0.835537	2.79632		0.843009	2.79405
0.842568	2.81601		0.837288	2.80949		0.8448	2.80668
0.844344	2.80548		0.839051	2.80537		0.846552	2.81448
0.846152	2.79229		0.840844	2.80176		0.848348	2.8063
0.851645	0.000286222		0.842594	2.79361		0.850144	2.79767
0.853424	0.000266337		0.848065	0.000300491		0.851887	2.79062
0.855179	0.000272858		0.849869	0.000309551		0.853695	2.80239
0.856966	0.000293219		0.85162	0.000314856		0.855446	2.80842
0.858718	0.000281954		0.853358	0.000314546		0.857216	2.80452
0.860522	0.000279701		0.855152	0.000305605		0.859004	2.79757
0.862275	0.000263703		0.856909	0.000287819		0.860756	2.7957
0.864012	0.000262129		0.858671	0.000319123		0.862547	2.79335
0.865803	0.000277805		0.860461	0.000434816		0.864304	2.81
0.867553	0.000300157		0.862207	0.000347424		0.866043	2.80501
0.869324	0.000287485		0.863985	0.000310707		0.867843	2.79981
0.871103	0.000274491		0.865757	0.000296187		0.869596	2.42335
0.872846	0.000258815		0.867498	0.000291181		0.873233	0.000328529
0.87464	0.000267077		0.873158	2.81474		0.874999	0.000467741
0.876393	0.000332677		0.875025	2.80202		0.87679	0.000409234
0.87813	0.000457406		0.876794	2.79419		0.878542	0.000347054
0.879924	0.000280797		0.878595	2.79257		0.884134	2.80409
0.881681	0.000253391		0.880353	2.80539		0.885928	2.80468
0.883452	0.000267971		0.8821	2.80793		0.88768	2.8087
0.885235	0.000280166		0.883895	2.80458		0.889472	2.80351
0.890837	2.80535		0.885645	2.79664		0.891222	2.80232
0.892719	2.79256		0.887477	2.79291		0.893011	2.79152
0.894563	2.79336		0.889304	2.80224		0.894762	2.80114
0.896311	1.34408		0.891051	2.80136		0.896552	2.8097
0.899966	0.000285745		0.892852	1.58928		0.898306	2.8053
0.901712	0.000289488		0.89647	0.000320327		0.900111	2.80262
0.903502	0.000285172		0.898264	0.000320911		0.901865	2.79675
0.905258	0.00028832		0.900022	0.000311017		0.903653	2.7936
0.907036	0.000322783		0.90182	0.000294495		0.905403	2.80073
0.908836	0.000449312		0.903581	0.000299442		0.907183	2.80835
0.910581	0.000275862		0.905325	0.000310278		0.90897	2.80507
0.912377	0.000275171		0.907116	0.000305867		0.910806	2.80516
0.914127	0.00027281		0.908866	0.000301921		0.912594	2.79361
0.915864	0.000274491		0.910605	0.000285137		0.9144	2.79297
0.917656	0.000267017		0.912395	0.000299442		0.916194	2.8049
0.919408	0.000287068		0.914146	0.00031091		0.917955	2.80892
0.9212	0.0002828		0.915916	0.000308812		0.923397	0.000343788
0.922965	0.000276065		0.921575	2.80431		0.925164	0.000341523
0.924705	0.000257444		0.92335	2.79777		0.926974	0.000329745
0.926496	0.000261652		0.92514	2.81022		0.932599	2.81723
0.928249	0.000270116		0.926911	2.80522		0.934422	2.79321
0.929996	0.000277281		0.928654	2.79846		0.936175	2.8119
0.931788	0.000274014		0.930447	2.79291		0.93793	2.79286
0.93355	0.000270808		0.932195	2.7985		0.939725	2.79263
0.939204	2.81261		0.933933	2.81009		0.941477	2.80707
0.941008	2.81048		0.93573	2.80527		0.943279	2.80612
0.942763	2.80139		0.937478	2.80015		0.945039	2.80217
0.944533	2.34885		0.939216	2.79259		0.946778	2.79329
0.948189	0.000268757		0.941004	2.72323		0.948573	2.79414
0.949985	0.000268435		0.944633	0.000297713		0.950345	2.80104
0.951741	0.000286329		0.946408	0.000320649		0.952086	2.80769
0.95348	0.000290799		0.94815	0.000321174		0.953876	2.80401
0.955272	0.00030427		0.949939	0.000382721		0.955628	2.79539
0.957026	0.000277853		0.951688	0.000480998		0.957391	2.79165
0.958814	0.000259709		0.95351	0.000289238		0.959181	2.79742
0.960567	0.000269389		0.955323	0.000294709		0.960936	2.81018
0.962304	0.000275803		0.957068	0.00030812		0.962724	2.80538
0.964092	0.000292957		0.958863	0.000306547		0.964474	2.79455
0.965843	0.000277805		0.960664	0.000300229		0.966214	2.7989
0.967614	0.000391126		0.962423	0.000296497		0.968001	1.15558
0.969455	0.000347567		0.964227	0.000294662		0.971609	0.000330949
0.971202	0.000277066		0.969859	2.81509		0.973401	0.000346208
0.972997	0.000277805		0.971631	2.79906		0.975155	0.00034374
0.974748	0.000296211		0.973428	2.79302		0.976945	0.0269629
0.976487	0.000262225		0.97518	2.79692		0.982567	2.81362
0.978335	0.000250661		0.976953	2.80875		0.984345	2.80829
0.980085	0.000268865		0.978763	2.79669		0.98615	2.80493
0.981875	0.00027343		0.980512	2.79888		0.98791	2.80279
0.98363	0.056447		0.982304	2.80755		0.98965	2.79122
0.989267	2.80561		0.984059	2.7917		0.991444	2.80007
0.991076	2.80552		0.985799	2.80594		0.993195	2.80998
0.992838	2.80828		0.987586	2.8089		0.995013	2.80943
0.998216	0.000464833		0.989335	2.80422		0.996811	2.81096
1.00002	0.000285172		0.994735	0.000311804		0.998557	2.79835
1.00177	0.000268543		0.996527	0.000301814		1.00037	2.79008
1.00351	0.000294638		0.998279	0.000309813		1.00212	2.80513
1.0053	0.000286114		1.00008	0.000315809		1.00386	2.80743
1.00705	0.000279439		1.00183	0.000315595		1.00565	2.80436
1.00887	0.000274432		1.00357	0.000306129		1.0074	2.80184
1.01068	0.000268388		1.00536	0.000284874		1.0092	2.79209
1.01243	0.000258708		1.00711	0.000293076		1.01095	2.80223
1.01422	0.000290382		1.0089	0.000348008		1.01268	2.80923
1.01597	0.000281799		1.01067	0.000483108		1.01447	2.8049
1.01776	0.000279009		1.01241	0.00031296		1.01623	2.16896
1.01956	0.000277376		1.0142	0.000510311		1.01985	0.000328422
1.02132	0.000260973		1.01982	2.81582		1.02165	0.000315797
1.0231	0.000281322		1.02159	2.80477		1.02344	0.000373042
1.0249	0.000275278		1.02344	2.8016		1.02524	0.000494516
1.02664	0.000327992		1.02528	2.79642		1.03084	2.80773
1.02843	0.000462246		1.02703	2.79265		1.03263	2.79225
1.03018	0.000255501		1.02882	2.80301		1.03441	2.80092
1.03195	0.000257289		1.03058	2.80967		1.03615	2.80672
1.03759	2.81143		1.03232	2.80456		1.03794	2.80805
1.03936	2.79759		1.03411	2.79837		1.03969	2.80051
1.04111	2.79257		1.03587	2.79247		1.04143	2.7922
1.04291	1.13859		1.03767	2.79741		1.04322	2.79872
1.04653	0.000265753		1.03942	1.49196		1.04497	2.80982
1.04831	0.000279331		1.04305	0.000319541		1.04673	2.80155
1.05006	0.000285697		1.04482	0.000318539		1.04852	2.80568
1.05185	0.00029943		1.04659	0.000314486		1.05026	2.79267
1.0536	0.000266647		1.04838	0.000307965		1.05206	2.79465
1.05546	0.000262809		1.05016	0.000297606		1.05381	2.80719
1.05725	0.000340724		1.052	0.000300396		1.05555	2.79684
1.059	0.000447524		1.05376	0.000308383		1.05735	2.80495
1.06078	0.000274539		1.05555	0.00030849		1.0591	2.79518
1.06254	0.0002949		1.05735	0.000302649		1.06087	2.79317
1.06427	0.000252652		1.0591	0.000290132		1.06266	2.8053
1.06606	0.000268328		1.06088	0.000288343		1.06441	2.80767
1.06782	0.000279593		1.06266	0.00032438		1.0699	0.000334525
1.0696	0.00028249		1.06825	2.81036		1.07175	0.00033406
1.07138	0.000296843		1.07003	2.7951		1.0735	0.000330269
1.07312	0.000263441		1.07183	2.80307		1.07915	2.80998
1.07492	0.000256813		1.07358	2.80831		1.08095	2.8055
1.07667	0.00027107		1.07537	2.8058		1.0827	2.80061
1.07841	0.000274909		1.07712	2.80019		1.0845	2.79607
1.0802	0.000268018		1.07886	2.79251		1.08626	2.79081
1.08581	2.8154		1.08065	2.79619		1.088	2.80604
1.08757	2.79588		1.0824	2.80923		1.08979	2.80808
1.08937	2.80482		1.08418	2.80539		1.09154	2.80342
1.09112	2.16045		1.08595	2.80203		1.09328	2.79413
1.09478	0.000272703		1.0877	2.35487		1.09507	2.79463
1.09654	0.000258863		1.09136	0.00030328		1.09682	2.80057
1.09834	0.000264072		1.09315	0.000291765		1.0986	2.8096
1.10014	0.000283802		1.09491	0.000317383		1.10037	2.80438
1.10201	0.000300586		1.09671	0.000321484		1.10211	2.79558
1.10382	0.000286436		1.09846	0.000317442		1.10392	2.79259
1.10568	0.000283015		1.10025	0.000439227		1.10568	2.79579
1.10747	0.000272703		1.102	0.000383675		1.10745	2.80893
1.10921	0.00025692		1.10377	0.000286925		1.10926	2.80564
1.111	0.000276756		1.10556	0.000305069		1.11101	2.80057
1.11275	0.000276482		1.10732	0.000303864		1.11282	2.79423
1.11459	0.000274384		1.10912	0.000300336		1.11457	1.00236
1.11642	0.000329196		1.11087	0.000291348		1.11819	0.000319433
1.11816	0.000476563		1.11649	2.82179		1.11996	0.000334418
1.11993	0.000260341		1.11829	2.80508		1.12173	0.000337005
1.12171	0.000282276		1.12004	2.79812		1.12352	0.0438039
1.12346	0.000278699		1.12187	2.79336		1.12914	2.81117
1.12527	0.000274861		1.1237	2.79256		1.13092	2.80963
1.12702	0.000270855		1.12544	2.806		1.13271	2.80526
1.12876	0.000250864		1.12723	2.80922		1.13446	2.80273
1.13442	2.81399		1.12898	2.7924		1.13626	2.79822
1.1362	2.80417		1.13072	2.80278		1.13801	2.79272
1.13794	2.7954		1.13251	2.79131		1.13975	2.80792
1.13974	2.52184		1.13426	2.80517		1.14154	2.8073
1.14335	0.000261128		1.13605	2.80955		1.1433	2.79674
1.1452	0.000263286		1.14152	0.00031265		1.14504	2.80967
1.14695	0.000335515		1.1433	0.000310493		1.14684	2.80495
1.14874	0.000469399		1.14507	0.00030607		1.14859	2.80388
1.15049	0.000302112		1.14686	0.000302339		1.15037	2.80888
1.15223	0.000265491		1.14864	0.00031302		1.15215	2.80482
1.15403	0.000269282		1.15043	0.000314653		1.15389	2.8022
1.15578	0.000278378		1.15219	0.000309551		1.15568	2.79236
1.1576	0.000279224		1.15392	0.000302291		1.15743	2.80196
1.1594	0.000296748		1.15571	0.0002864		1.15917	2.8094
1.16115	0.000275433		1.15747	0.000289023		1.16096	2.80504
1.16294	0.000254869		1.15923	0.000356841		1.1627	2.16593
1.1647	0.000262916		1.16107	0.0910123		1.16635	0.000332797
1.16644	0.000276756		1.16677	2.80513		1.16812	0.000316584
1.16822	0.00028522		1.16854	2.79619		1.16991	0.000323796
1.16998	0.000301743		1.17033	2.80756		1.17166	0.000336206
1.17174	0.000258815		1.17208	2.80591		1.17727	2.81246
1.17352	0.000261498		1.17387	2.80332		1.17906	2.78978
1.17527	0.000276589		1.17563	2.79496		1.18081	2.8053
1.17706	0.000330937		1.17741	2.79258		1.18255	2.80416
1.17881	0.0313399		1.17925	2.79884		1.18434	2.8076
1.18444	2.81108		1.181	2.81005		1.18609	2.79711
1.18627	2.80996		1.18279	2.80526		1.18787	2.79211
1.18803	2.80519		1.18454	2.80062		1.18966	2.80221
1.19341	0.000274694		1.19004	0.000373471		1.1914	2.80956
1.19518	0.000260174		1.19184	0.000436437		1.19321	2.80154
1.19697	0.000264752		1.1936	0.000294924		1.19497	2.80444
1.19872	0.000293219		1.19534	0.000318015		1.19673	2.79243
1.20051	0.000290275		1.19714	0.000321746		1.19852	2.79544
1.20227	0.000285113		1.19889	0.000313282		1.20027	2.80912
1.20401	0.000269544		1.20065	0.000292707		1.20206	2.80332
1.20579	0.000265598		1.20247	0.000293028		1.20382	2.79651
1.20755	0.000363183		1.20422	0.000306857		1.20557	2.80944
1.20939	0.000360239		1.20599	0.000307703		1.20737	2.79153
1.21124	0.000274062		1.20776	0.000299072		1.20913	2.80551
1.213	0.000272536		1.2095	0.000442016		1.21092	2.80841
1.21479	0.00026418		1.21521	2.82001		1.2163	0.000339055
1.21654	0.00026381		1.217	2.80585		1.21808	0.000328898
1.21828	0.000294638		1.21875	2.79263		1.21982	0.000316691
1.22007	0.000284588		1.22054	2.79752		1.22547	2.81516
1.22183	0.000280797		1.22235	2.79918		1.22724	2.80175
1.22361	0.000269437		1.22412	2.80411		1.22902	2.79403
1.22545	0.00025897		1.22592	2.80992		1.23081	2.7916
1.2272	0.000264549		1.22769	2.80522		1.23256	2.80022
1.23283	2.81441		1.22954	2.80361		1.23432	2.80608
1.23462	2.79555		1.23138	2.79864		1.23611	2.81243
1.23637	2.79436		1.23313	2.79253		1.23785	2.79677
1.23816	1.22536		1.23492	1.10606		1.23964	2.7919
1.24179	0.000276697		1.23862	0.000294924		1.2414	2.79936
1.24359	0.000281692		1.24046	0.000302649		1.24313	2.81079
1.24534	0.000279856		1.24221	0.000314748		1.24493	2.80627
1.24708	0.000289583		1.244	0.000316334		1.24668	2.7974
1.24887	0.000262964		1.24576	0.000316334		1.24846	2.79258
1.25063	0.00026902		1.2475	0.000300074		1.25028	2.79467
1.25239	0.000288749		1.24929	0.000359845		1.25203	2.80428
1.25418	0.000282848		1.25104	0.00048821		1.25383	2.81072
1.25593	0.000281119		1.25284	0.000313699		1.25558	2.80287
1.25772	0.000285113		1.25469	0.000304389		1.25734	2.79415
1.25947	0.000254703		1.25643	0.000297809		1.25913	2.79273
1.26121	0.000273335		1.25817	0.000284243		1.26088	1.29674
1.263	0.000279272		1.26382	2.81451		1.26453	0.000405395
1.26475	0.000270545		1.2656	2.80042		1.26628	0.00050925
1.26656	0.000340939		1.26734	2.79272		1.26806	0.000336158
1.26841	0.000445938		1.26913	2.79523		1.26982	0.00879611
1.27017	0.000270224		1.27088	2.80877		1.27547	2.82082
1.27197	0.000278902		1.27265	2.80553		1.27729	2.80777
1.27373	0.000277853		1.27443	2.8022		1.27906	2.80363
1.27547	0.000267279		1.27618	2.79399		1.2808	2.80067
1.28113	2.81062		1.27797	2.79283		1.2826	2.79091
1.28291	2.8099		1.27973	2.80336		1.28435	2.80377
1.28465	2.80474		1.28152	2.80697		1.28612	2.80942
1.28644	2.13848		1.28327	1.90971		1.28792	2.80519
1.29007	0.000277746		1.28692	0.000319958		1.28966	2.80209
1.29192	0.000271642		1.28871	0.000309861		1.29147	2.79562
1.29367	0.000262284		1.29047	0.000292814		1.29322	2.79372
1.29546	0.000277376		1.29226	0.000297713		1.29496	2.80599
1.29721	0.000366032		1.29401	0.00031333		1.29676	2.80066
1.29895	0.000460517		1.2958	0.000318074		1.29851	2.80614
1.30074	0.000277329		1.29755	0.000313437		1.30031	2.79985
1.30249	0.000267649		1.29933	0.000302386		1.30206	2.78859
1.30423	0.000282907		1.30109	0.000292504		1.30379	2.80801
1.30608	0.00029422		1.30288	0.000304973		1.30558	2.80665
1.30782	0.000283742		1.30463	0.000306964		1.30734	2.80227
1.30961	0.000271225		1.30643	0.000301707		1.30908	2.33657
1.31136	0.00025444		1.31207	2.80031		1.31274	0.000333428
1.3131	0.00026207		1.31389	2.80529		1.31453	0.000321054
1.31489	0.00027622		1.31565	2.80711		1.31629	0.00033716
1.31665	0.000296903		1.31742	2.80342		1.31803	0.000335157
1.31849	0.000283015		1.31921	2.79611		1.32375	2.8045
1.32033	0.000278223		1.32095	2.79271		1.3256	2.79967
1.32207	0.000258708		1.32275	2.80351		1.32735	2.79814
1.32387	0.000263226		1.32451	2.8098		1.32914	2.80615
1.32947	2.80799		1.32635	2.80543		1.3309	2.80838
1.33125	2.79393		1.32809	2.80044		1.33263	2.79986
1.333	2.79457		1.32989	2.79385		1.33442	2.79258
1.33482	2.80495		1.33164	2.6734		1.33618	2.79793
1.33845	0.000284326		1.33529	0.000300074		1.33792	2.81006
1.34023	0.000283432		1.33709	0.000316596		1.33972	2.8012
1.34197	0.00028007		1.33884	0.000353003		1.34147	2.80553
1.34375	0.000272596		1.34063	0.000495255		1.34326	2.79382
1.34551	0.000276697		1.3424	0.000315285		1.34502	2.79435
1.34728	0.000268435		1.34414	0.00029155		1.34676	2.80871
1.34908	0.000294268		1.34593	0.000300396		1.34854	2.80355
1.35085	0.000286269		1.34768	0.000317967		1.3503	2.80677
1.35266	0.000284016		1.34949	0.000310755		1.35204	2.79418
1.35442	0.0002828		1.35134	0.00031023		1.35383	2.7978
1.35616	0.000315154		1.35309	0.000294495		1.35558	2.80501
1.35795	0.000453091		1.35488	0.000285554		1.3574	2.80526
1.3597	0.000277591		1.36059	2.81502		1.36282	0.000338471
1.36146	0.000277376		1.36236	2.80398		1.3646	0.000336838
1.36325	0.000261807		1.36415	2.7971		1.36638	0.000316644
1.365	0.000275588		1.36591	2.79239		1.37206	2.81829
1.36677	0.000281429		1.36765	2.80475		1.37383	2.80501
1.36855	0.000284219		1.36945	2.80348		1.37558	2.7973
1.3703	0.000281596		1.3712	2.80651		1.37738	2.79333
1.37209	0.000273073		1.37297	2.80222		1.37913	2.7938
1.37384	0.00025723		1.37475	2.7947		1.38088	2.80859
1.37944	2.81729		1.37649	2.801		1.38273	2.80679
1.38124	2.80205		1.37829	2.80941		1.38448	2.79463
1.383	2.79374		1.38004	2.8053		1.38628	2.80324
1.3885	0.000447047		1.38544	0.000313699		1.38803	2.79047
1.3903	0.000275326		1.38724	0.000306547		1.38977	2.80159
1.39205	0.00028106		1.389	0.000294864		1.39156	2.80975
1.39385	0.000297582		1.39073	0.000306654		1.39332	2.80413
1.3956	0.000278592		1.39252	0.000312066		1.3951	2.797
1.39734	0.000256813		1.39432	0.000311756		1.39687	2.79204
1.39913	0.000266278		1.39619	0.000314128		1.39861	2.79785
1.40088	0.000283432		1.398	0.000307286		1.4004	2.8093
1.40266	0.000287533		1.39977	0.000363421		1.40215	2.80518
1.40443	0.000302053		1.40154	0.000483		1.40399	2.80161
1.40617	0.000269651		1.40334	0.000306237		1.40584	2.79687
1.40797	0.000257814		1.40509	0.0495693		1.41124	0.00032196
1.40972	0.000275862		1.41074	2.80442		1.413	0.000332057
1.41146	0.000274909		1.41254	2.80605		1.41479	0.000418174
1.41325	0.000290322		1.41429	2.80726		1.41654	0.059095
1.415	0.000274909		1.41608	2.80444		1.42219	2.80621
1.41679	0.000316894		1.41784	2.79623		1.42399	2.80454
1.41854	0.000455356		1.41958	2.7927		1.42575	2.80897
1.42028	0.000281429		1.42137	2.8045		1.42751	2.80194
1.42208	0.000281382		1.42311	2.80885		1.42929	2.80255
1.4278	2.79932		1.42488	2.80471		1.43104	2.79173
1.42957	2.80334		1.42667	2.79827		1.43283	2.80024
1.43137	2.80998		1.42842	2.79216		1.43459	2.81
1.43317	1.72776		1.43021	1.1344		1.43633	2.80352
1.43686	0.000292587		1.43382	0.000305915		1.43812	2.80459
1.43864	0.000285172		1.43562	0.000315964		1.43987	2.79185
1.44044	0.000280488		1.43737	0.000316966		1.44169	2.79424
1.4422	0.000263751		1.43911	0.000307131		1.44348	2.79995
1.44394	0.000292802		1.4409	0.000290918		1.44523	2.79924
1.44573	0.000279331		1.44266	0.000297284		1.44703	2.80743
1.44748	0.00035435		1.44443	0.000309908		1.44882	2.80129
1.44924	0.000412536		1.44622	0.000315177		1.4506	2.79187
1.45103	0.000261962		1.44797	0.000311649		1.4524	2.79673
1.45277	0.000291002		1.44976	0.000301921		1.45418	2.8086
1.45457	0.000281596		1.45151	0.000288653		1.45592	1.73266
1.45632	0.000284112		1.45327	0.000303495		1.45959	0.000345576
1.45806	0.000275326		1.45893	2.79874		1.46139	0.000345159
1.45986	0.000260234		1.46071	2.80295		1.46314	0.000333738
1.46161	0.000257492		1.46245	2.79297		1.46488	0.000322223
1.46335	0.000287747		1.46425	2.80572		1.47052	2.81507
1.46514	0.000274599		1.466	2.80551		1.47231	2.79991
1.46689	0.000278485		1.46779	2.80269		1.47405	2.80057
1.46867	0.000270069		1.46954	2.7941		1.47584	2.79093
1.47044	0.000261331		1.47127	2.79505		1.4776	2.80805
1.47605	2.81048		1.47306	2.80698		1.47934	2.80583
1.47781	2.80647		1.47482	2.80651		1.48113	2.8017
1.4796	2.80612		1.47658	2.80288		1.48288	2.79312
1.48136	2.79328		1.47838	2.2266		1.48466	2.79333
1.48503	0.000270653		1.48201	0.000315917		1.48646	2.79998
1.48679	0.00028764		1.48381	0.000299966		1.4882	2.81071
1.48859	0.000285006		1.48557	0.00030371		1.49	2.80468
1.49035	0.000276649		1.48737	0.000313962		1.49175	2.79606
1.49219	0.000297797		1.48914	0.000364208		1.49349	2.79276
1.49404	0.000263548		1.49094	0.000502837		1.49528	2.80028
1.49579	0.000260282		1.49269	0.000295448		1.49703	2.81082
1.49758	0.000274122		1.49443	0.000296128		1.49882	2.80612
1.49934	0.000282121		1.49623	0.000313127		1.50059	2.79816
1.50107	0.000297642		1.49797	0.000312126		1.50233	2.79235
1.50287	0.000278747		1.49971	0.000307858		1.50412	2.78453
1.50462	0.000262225		1.5015	0.000295293		1.50774	0.000335372
1.50641	0.00034014		1.50711	2.82058		1.50953	0.000344837
1.50821	0.000457883		1.50888	2.80495		1.51128	0.000344789
1.50997	0.000277019		1.51067	2.79884		1.51308	0.000339472
1.51176	0.000290382		1.51242	2.7926		1.5187	2.81166
1.51351	0.000252235		1.51417	2.80089		1.52047	2.80911
1.51527	0.000259447		1.51602	2.8075		1.52233	2.80533
1.51709	0.000277114		1.51778	2.80612		1.52418	2.80365
1.51885	0.000280428		1.51957	2.79686		1.52593	2.80061
1.5206	0.0330904		1.52132	2.80688		1.52772	2.79084
1.52629	2.80574		1.52306	2.79183		1.52947	2.80304
1.52806	2.80969		1.52485	2.80462		1.53121	2.80908
1.52981	2.80511		1.52661	2.80824		1.533	2.80495
1.53522	0.000286484		1.53198	0.000319278		1.53475	2.78959
1.53702	0.000341928		1.53378	0.00031054		1.53654	2.8053
1.53877	0.000440574		1.53553	0.000294232		1.53835	2.79655
1.54054	0.000295055		1.53727	0.000307858		1.5401	2.80926
1.54232	0.000282061		1.53907	0.000309277		1.5419	2.80654
1.54407	0.000280702		1.54082	0.000309968		1.54366	2.80389
1.54586	0.000267601		1.54266	0.00030576		1.54539	2.7971
1.54761	0.000260711		1.5445	0.000298393		1.54718	2.79074
1.54947	0.000269437		1.54626	0.000293601		1.54893	2.80689
1.55125	0.000298214		1.54805	0.000302076		1.55073	2.80838
1.55301	0.000287378		1.5498	0.000375462		1.55249	2.80417
1.5548	0.000281644		1.55154	0.049089		1.55787	0.000335896
1.55655	0.000268233		1.55723	2.79988		1.55966	0.000328052
1.55829	0.000262332		1.55901	2.80663		1.56145	0.000333428
1.56008	0.000285435		1.56075	2.8063		1.56706	2.81814
1.56183	0.000277114		1.56254	2.80371		1.56882	2.79458
1.56357	0.000272596		1.56428	2.79492		1.57061	2.79294
1.56536	0.000267077		1.56602	2.79377		1.57237	2.80722
1.56711	0.000334036		1.56781	2.80581		1.5742	2.80575
1.5689	0.000456202		1.56956	2.80769		1.57604	2.81032
1.5745	2.80624		1.57136	2.8046		1.57779	2.8008
1.57627	2.79256		1.57315	2.79844		1.57958	2.79376
1.57805	2.79939		1.5749	2.79242		1.58134	2.79428
1.57989	1.32203		1.57671	1.09032		1.5831	2.80374
1.58353	0.000285006		1.58034	0.000433922		1.58489	2.81096
1.5853	0.000293481		1.58214	0.000368416		1.58664	2.80461
1.58705	0.000288165		1.5839	0.000319278		1.58845	2.7971
1.58884	0.000290108		1.58568	0.000308812		1.59021	2.79238
1.5906	0.000262332		1.58751	0.000305605		1.59195	2.80496
1.59237	0.000274491		1.58926	0.000285709		1.59375	2.80562
1.59416	0.000279534		1.59105	0.000300133		1.59551	2.80253
1.5959	0.000279439		1.59281	0.000309753		1.59727	2.80088
1.5977	0.000405216		1.59457	0.000310648		1.59906	2.79281
1.59945	0.000364339		1.59636	0.000308228		1.60081	2.79809
1.60123	0.000266707		1.59811	0.000293291		1.60261	1.39124
1.60301	0.000283647		1.59992	0.000288343		1.60621	0.000340474
1.60475	0.000283122		1.60562	2.81333		1.608	0.000348103
1.60659	0.000281119		1.60739	2.80124		1.60976	0.000341678
1.60834	0.000281274		1.60915	2.79562		1.61159	0.00741951
1.61008	0.000261331		1.61094	2.79108		1.61727	2.81542
1.61187	0.000271702		1.61269	2.80343		1.61904	2.80646
1.61362	0.000280488		1.61448	2.80878		1.62086	2.80446
1.61537	0.00027765		1.61624	2.80387		1.62266	2.80284
1.61722	0.000278437		1.61799	2.79481		1.62441	2.79384
1.62282	2.8189		1.61978	2.79249		1.62621	2.79114
1.62459	2.8058		1.62153	2.80549		1.62796	2.80676
1.62639	2.79281		1.62327	2.80738		1.6297	2.80695
1.62814	2.2738		1.62507	1.88377		1.63151	2.80406
1.63178	0.00027144		1.62869	0.000323069		1.63326	2.79595
1.63355	0.000271642		1.63048	0.000314069		1.63505	2.79144
1.63535	0.0002828		1.63222	0.00030086		1.6368	2.80776
1.6371	0.000288427		1.63402	0.000307858		1.63854	2.80545
1.63893	0.000303209		1.63577	0.000313592		1.64033	2.80272
1.64073	0.000280905		1.63751	0.000311077		1.64208	2.7994
1.64252	0.000270486		1.63931	0.000359154		1.64386	2.78879
1.64431	0.000258017		1.64106	0.000469482		1.64564	2.80474
1.6461	0.000267017		1.64283	0.000295293		1.64738	2.80746
1.64789	0.000291538		1.6446	0.000307548		1.64918	2.80456
1.64965	0.000288057		1.64635	0.000317276		1.65094	2.21205
1.65146	0.000284112		1.64814	0.000312018		1.65456	0.000397611
1.65321	0.000270963		1.65378	2.81072		1.65634	0.000502932
1.65501	0.00026412		1.65559	2.80998		1.6581	0.000335002
1.65678	0.000334406		1.6574	2.8055		1.65989	0.000345731
1.65857	0.000475764		1.65916	2.80156		1.66549	2.80243
1.66032	0.00027591		1.66091	2.79342		1.66726	2.79486
1.66211	0.000268281		1.66271	2.7933		1.66906	2.80656
1.66387	0.000257289		1.66446	2.80712		1.67082	2.80419
1.66568	0.000265968		1.66623	2.80727		1.67261	2.80778
1.67127	2.81663		1.66803	2.80448		1.67437	2.79764
1.67308	2.79567		1.66978	2.79285		1.67611	2.79237
1.67483	2.79263		1.67157	2.79981		1.6779	2.80415
1.67657	2.80657		1.67333	2.79658		1.67965	2.80909
1.68022	0.000277436		1.677	0.000299072		1.68139	2.80224
1.68197	0.000288272		1.67875	0.000319171		1.68318	2.80195
1.68376	0.000289905		1.68055	0.000321746		1.68494	2.79826
1.68551	0.000284171		1.6823	0.000314915		1.68673	2.79474
1.6873	0.000344777		1.68413	0.000307333		1.68849	2.80935
1.6891	0.000449944		1.68597	0.000292182		1.69022	2.80286
1.69084	0.000284588		1.68772	0.000300336		1.69201	2.80422
1.69264	0.000282121		1.68951	0.000307071		1.69376	2.79182
1.69439	0.000274754		1.69127	0.000305176		1.69557	2.79511
1.6962	0.000273168		1.693	0.000299859		1.69741	2.80471
1.69804	0.000259447		1.6948	0.000290656		1.69916	2.80853
1.69978	0.00027864		1.69655	0.000298178		1.70459	0.000341213
1.70158	0.000288427		1.70215	2.82545		1.70641	0.000341213
1.70333	0.000290477		1.70393	2.79697		1.70817	0.000323904
1.70507	0.000275958		1.70572	2.79206		1.71382	2.8223
1.70685	0.000276649		1.70747	2.80522		1.71562	2.80003
1.70861	0.000265121		1.70926	2.80978		1.71737	2.79815
1.71038	0.000276852		1.71102	2.80487		1.71913	2.79403
1.71221	0.000274014		1.71278	2.79788		1.72092	2.79374
1.71401	0.00027144		1.71456	2.79251		1.72267	2.8082
1.71584	0.0216298		1.71631	2.80092		1.72446	2.80581
1.72149	2.80831		1.7181	2.80969		1.72621	2.80038
1.72327	2.80863		1.71986	2.80526		1.72795	2.79259
1.72507	2.80494		1.7216	2.79939		1.72974	2.7935
1.73046	0.00027281		1.72709	0.000305176		1.73149	2.80541
1.73233	0.000272965		1.72889	0.000351369		1.73329	2.80729
1.73412	0.000266492		1.73064	0.000503624		1.73504	2.80228
1.73587	0.000303054		1.73243	0.000320065		1.73682	2.79441
1.73767	0.000292587		1.73418	0.000318694		1.7386	2.79174
1.73942	0.000286961		1.73593	0.000302553		1.74038	2.79827
1.74118	0.000273335		1.73772	0.000291133		1.74216	2.80978
1.743	0.000258863		1.73947	0.000296021		1.74394	2.80008
1.74475	0.000266278		1.74125	0.000303233		1.74572	2.80702
1.74654	0.000343514		1.74302	0.000305915		1.74748	2.79467
1.74831	0.00045383		1.74481	0.000307655		1.74927	1.07325
1.75006	0.000286007		1.74662	0.00342199		1.7529	0.00032196
1.7519	0.000277746		1.75233	2.81492		1.75466	0.000337267
1.75365	0.00026902		1.75411	2.80679		1.75645	0.00034163
1.75544	0.000291431		1.7559	2.80416		1.75821	0.0351348
1.7572	0.000283539		1.75766	2.79584		1.76387	2.80605
1.75894	0.000274384		1.7594	2.80357		1.76564	2.80983
1.76073	0.000270855		1.7612	2.7994		1.76744	2.80544
1.76248	0.000254548		1.76295	2.81368		1.76919	2.80273
1.76422	0.00027175		1.76475	2.80422		1.77099	2.79777
1.76987	2.80753		1.7665	2.79801		1.77274	2.79339
1.77164	2.79337		1.76824	2.79264		1.77448	2.80223
1.77338	2.79648		1.77003	2.79997		1.77627	2.80495
1.77517	1.35426		1.77179	1.48328		1.77802	2.80401
1.77885	0.000456882		1.77543	0.000309813		1.77979	2.79883
1.78064	0.0002828		1.7772	0.000313437		1.78157	2.79056
1.78239	0.000281906		1.77898	0.00031538		1.78331	2.80614
1.78418	0.000298107		1.78075	0.000305283		1.7851	2.80888
1.78593	0.000266171		1.78249	0.000303447		1.78685	2.80405
1.78767	0.000281799		1.78428	0.000310707		1.78859	2.80099
1.78946	0.000283217		1.78603	0.000309014		1.79039	2.79106
1.79121	0.000279224		1.78779	0.000306129		1.79217	2.80163
1.79299	0.000274229		1.78958	0.00035063		1.79407	2.8053
1.79483	0.000287485		1.79133	0.000457799		1.79589	2.80991
1.79658	0.000255072		1.79312	0.000305867		1.79764	1.84142
1.79837	0.000277281		1.79488	0.000310385		1.8013	0.000338054
1.80012	0.000286007		1.80047	2.8071		1.80314	0.000331843
1.80186	0.000281799		1.80227	2.79879		1.80499	0.000458848
1.80368	0.000292695		1.80403	2.80984		1.80674	0.000401664
1.80544	0.000263703		1.80582	2.80548		1.81239	2.82055
1.80725	0.000334096		1.80757	2.80062		1.81419	2.80415
1.80904	0.000445735		1.80931	2.79297		1.81594	2.7953
1.81078	0.000277591		1.8111	2.79544		1.81773	2.79538
1.81258	0.000272012		1.81285	2.80896		1.81948	2.79878
1.81819	2.81099		1.81461	2.80541		1.82122	2.80908
1.81996	2.80873		1.8164	2.80244		1.823	2.80451
1.82175	2.80483		1.81815	2.79403		1.82475	2.79616
1.8235	2.18256		1.81994	2.59001		1.82651	2.79183
1.82712	0.00027281		1.82357	0.000292552		1.82831	2.79524
1.82889	0.00025965		1.82536	0.000310338		1.83006	2.80943
1.83066	0.000264752		1.82716	0.000315177		1.83183	2.80557
1.83244	0.000283384		1.82896	0.000319433		1.8336	2.79613
1.83419	0.00030632		1.83071	0.000316072		1.83544	2.80482
1.83598	0.000316155		1.83245	0.00029639		1.83727	2.79274
1.83773	0.000395644		1.83425	0.000300336		1.83902	2.8001
1.83947	0.000342989		1.836	0.000309968		1.84081	2.81009
1.84126	0.000278068		1.83776	0.000301921		1.84256	2.80516
1.84301	0.000295842		1.83955	0.000298917		1.8443	2.79717
1.8448	0.000279439		1.8413	0.000287867		1.8461	2.45598
1.84657	0.000262856		1.84309	0.000283504		1.84973	0.000319326
1.84831	0.000262284		1.84869	2.80084		1.85152	0.000320792
1.85011	0.000278008		1.85046	2.79879		1.85326	0.000335634
1.85186	0.000285113		1.85225	2.80441		1.85504	0.000336373
1.85361	0.00029943		1.854	2.80007		1.86066	2.80163
1.85539	0.000270915		1.85576	2.80996		1.86242	2.80576
1.85715	0.000261068		1.85755	2.80523		1.86421	2.80343
1.85894	0.000275588		1.8593	2.7995		1.86597	2.80853
1.8607	0.00027622		1.86109	2.79334		1.86772	2.80167
1.86245	0.0442656		1.86284	2.79636		1.86955	2.79224
1.8682	2.80857		1.86458	2.80969		1.87129	2.79998
1.86999	2.79612		1.86637	2.80538		1.87308	2.80945
1.87175	2.81018		1.86812	2.80096		1.87483	2.80515
1.87718	0.000280535		1.8735	0.000296605		1.87666	2.80242
1.87898	0.000277853		1.8753	0.000297439		1.87846	2.80081
1.88073	0.000263703		1.87705	0.000310278		1.88021	2.79188
1.88248	0.000286794		1.8788	0.00035826		1.88197	2.80499
1.88432	0.000288856		1.8806	0.00050199		1.88377	2.80994
1.88606	0.000292587		1.88235	0.000311863		1.88552	2.80349
1.88785	0.000286269		1.88414	0.000294292		1.88732	2.80444
1.88961	0.000274384		1.88589	0.000306129		1.88909	2.79258
1.89134	0.000260341		1.88765	0.000307488		1.89083	2.79969
1.89317	0.000278378		1.88944	0.000306237		1.89262	2.80909
1.89493	0.000275588		1.8912	0.000295651		1.89437	2.79393
1.89667	0.000327146		1.89296	0.000281656		1.89975	0.000336742
1.89847	0.000470197		1.89863	2.80696		1.90154	0.000321901
1.90022	0.00026176		1.9004	2.80339		1.9033	0.000321007
1.90202	0.000281119		1.90215	2.79435		1.9089	2.81742
1.90377	0.000283217		1.90394	2.79265		1.91069	2.79667
1.90551	0.000278485		1.90569	2.80554		1.91247	2.79249
1.9073	0.000274432		1.90749	2.80976		1.91421	2.80463
1.90906	0.000263488		1.90926	2.80084		1.916	2.80629
1.91084	0.000257289		1.91104	2.80541		1.91776	2.81015
1.91654	2.81316		1.91285	2.79686		1.91949	2.79762
1.91832	2.80156		1.9146	2.79593		1.92129	2.79247
1.92006	2.79312		1.91643	2.80578		1.92304	2.8005
1.92185	1.00689		1.91823	1.54436		1.92484	2.79487
1.92548	0.000263023		1.92185	0.000316179		1.92659	2.80749
1.92726	0.000352979		1.92363	0.000312173		1.92838	2.80628
1.929	0.000445998		1.92537	0.00030297		1.93014	2.79385
1.9308	0.000298166		1.92716	0.00029403		1.93188	2.79597
1.93255	0.000278175		1.92891	0.000306332		1.93367	2.80751
1.93429	0.000266862		1.9307	0.000316334		1.93542	2.80159
1.93608	0.000283122		1.93246	0.000318491		1.93722	2.80881
1.93784	0.000287426		1.93421	0.000309813		1.93897	2.79529
1.93962	0.000281537		1.93599	0.000287032		1.94071	2.79346
1.94139	0.000297999		1.93776	0.000292075		1.9425	2.80574
1.94313	0.000257492		1.93959	0.000359845		1.94425	1.6201
1.94493	0.000263548		1.94138	0.000483		1.94786	0.000338054
1.94669	0.00027343		1.94701	2.80341		1.94963	0.000337839
1.94843	0.000278807		1.9488	2.79454		1.95143	0.000322688
1.95022	0.000296009		1.95059	2.80677		1.95318	0.000315797
1.95197	0.000266075		1.95234	2.80669		1.9588	2.81635
1.95371	0.000267231		1.9541	2.80291		1.9606	2.80184
1.9555	0.000277376		1.95588	2.79571		1.96239	2.79427
1.95725	0.000336456		1.95763	2.79266		1.96413	2.7938
1.95905	0.000448728		1.95942	2.80465		1.96593	2.8004
1.96466	2.81261		1.96117	2.80875		1.96768	2.80874
1.96644	2.80874		1.96291	2.80373		1.96945	2.80407
1.96821	2.80456		1.9647	2.79687		1.97125	2.79707
1.97006	2.0518		1.96645	2.54141		1.973	2.79198
1.97369	0.000284803		1.97011	0.000385046		1.97479	2.79476
1.97548	0.000269175		1.97188	0.00040493		1.97655	2.80899
1.97725	0.000265968		1.97368	0.000310183		1.97828	2.80526
1.97906	0.000277543		1.97543	0.000313175		1.98007	2.79886
1.98082	0.00029459		1.97717	0.00030812		1.98183	2.79236
1.98259	0.000285268		1.97896	0.000293708		1.98361	2.79532
1.98439	0.000279593		1.98071	0.000301862		1.9854	2.80226
1.98614	0.000308895		1.98245	0.000312281		1.98714	2.80516
1.98793	0.000443733		1.98424	0.000312233		1.98893	2.80238
1.98968	0.000303006		1.98599	0.000301659		1.99068	2.79359
1.99143	0.000284696		1.98778	0.000291872		1.99252	2.55219
1.99321	0.000276697		1.98954	0.000283396		1.99623	0.000324583
1.99496	0.000255501		1.99516	2.8159		1.99802	0.000323474
1.99677	0.000259125		1.99697	2.79898		1.99977	0.000334787
1.99861	0.00026896		1.99886	2.79569		2.00151	0.000335848
2.00039	0.000297999		2.00072	2.80248		2.00715	2.79931
2.00218	0.000287223		2.00247	2.7927		2.00892	2.80473
2.00393	0.000277543		2.00431	2.80556		2.01072	2.81
2.00568	0.000259495		2.00606	2.80647		2.01248	2.80328
2.00747	0.000263178		2.00785	2.80414		2.01426	2.7992
2.01308	2.81625		2.00961	2.79622		2.01604	2.80391
2.01496	2.80018		2.01139	2.79227		2.01778	2.79888
2.0168	2.79855		2.01318	2.8006		2.01958	2.80856
2.01855	2.61546		2.01494	2.81008		2.02133	2.80554
2.0222	0.000267494		2.02037	0.000314486		2.02309	2.80276
2.02395	0.000281692		2.02216	0.000313282		2.02488	2.79806
2.02575	0.000285745		2.02394	0.000296021		2.02664	2.79304
2.02751	0.000280166		2.02569	0.000294864		2.02843	2.80598
2.02928	0.000299323		2.02748	0.000303912		2.03022	2.80896
2.03106	0.000258553		2.02923	0.000371683		2.03196	2.80381
2.03281	0.00027312		2.031	0.000507522		2.03375	2.80212
2.0346	0.000287592		2.03279	0.00030818		2.0355	2.79063

## Sheet: Figure 4j
5 ms rise/fall			10 ms rise/fall			15 ms rise/fall
Time (s)	Voltage (V)		Time (s)	Voltage (V)		Time (s)	Voltage (V)
0	0.000910532		0	0.000871551		0	0.00220996
0.001869	0.000908482		0.001888	0.000893021		0.001821	0.00142549
0.003625	0.0012254		0.003646	0.00635225		0.003621	0.00135906
0.005406	0.00195535		0.007512	0.905414		0.005374	0.00122174
0.007196	0.00108868		0.011082	1.80193		0.00723	0.00109
0.008994	0.00076623		0.012851	2.21263		0.009084	0.00133696
0.010785	0.000748503		0.014644	2.65057		0.010831	0.00116292
0.012526	0.0582916		0.016391	2.79681		0.012618	0.00108422
0.018087	2.59232		0.018241	2.79802		0.014373	0.00126004
0.019861	2.79416		0.01999	2.79277		0.016111	0.00085479
0.021627	2.78043		0.021787	2.78663		0.017907	0.00102813
0.023415	2.31457		0.023542	2.78487		0.019659	0.00124058
0.025168	1.46534		0.025329	2.78488		0.021446	0.000978208
0.030594	0.00228221		0.027081	2.79842		0.023219	0.00112662
0.032388	0.00205568		0.028872	2.79386		0.024964	0.0741014
0.034134	0.00142332		0.030625	2.78834		0.028729	0.586281
0.035967	0.00259572		0.032418	2.78058		0.030521	0.818661
0.037732	0.00105537		0.034178	2.56529		0.034037	1.28619
0.03947	0.00104369		0.035976	2.09601		0.035825	1.51964
0.041275	0.00117896		0.037733	1.64652		0.037578	1.75834
0.043028	0.000975144		0.039535	1.18597		0.039358	1.98933
0.044804	0.000854719		0.043097	0.342476		0.04114	2.22576
0.04658	0.00100518		0.046756	0.00259972		0.042887	2.45991
0.048333	0.00101397		0.048548	0.00193584		0.04468	2.69747
0.050128	0.000996661		0.050304	0.00160277		0.046434	2.78563
0.051892	0.00118873		0.052093	0.00163281		0.048173	2.7941
0.053641	0.00076102		0.053844	0.00125945		0.049966	2.7972
0.05543	0.000905597		0.05561	0.00105848		0.051716	2.7911
0.057189	0.000982249		0.057391	0.00117922		0.053508	2.78915
0.058977	0.000971615		0.059251	0.00117584		0.055267	2.77861
0.060732	0.00101265		0.06104	0.00113592		0.05711	2.78937
0.066217	2.2213		0.0628	0.00133394		0.058928	2.7942
0.067984	2.77308		0.064598	0.000934052		0.060676	2.79841
0.06978	2.79701		0.066346	0.000928378		0.062466	2.79258
0.071534	2.60471		0.068136	0.00104412		0.064218	2.78583
0.0733	1.79998		0.069885	0.00133799		0.065987	2.78309
0.076854	0.153059		0.071671	0.00258456		0.067783	2.78703
0.080517	0.00210593		0.075413	0.775772		0.069529	2.60101
0.082263	0.00155032		0.078955	1.67985		0.071321	2.35978
0.084054	0.00118421		0.080744	2.13766		0.07307	2.1281
0.085809	0.00113987		0.082508	2.59307		0.07481	1.89501
0.08755	0.00124382		0.084293	2.78739		0.076599	1.66128
0.089342	0.00119311		0.08607	2.78183		0.078349	1.42687
0.091097	0.00138234		0.087878	2.78625		0.080163	1.18854
0.092885	0.000960469		0.089665	2.79649		0.083735	0.717788
0.094638	0.00121247		0.091453	2.79284		0.085543	0.49656
0.096379	0.00313076		0.093261	2.79636		0.087299	0.27983
0.098113	0.000844777		0.095026	2.78766		0.090962	0.00338342
0.099908	0.000925064		0.096831	2.78243		0.092735	0.00226557
0.101661	0.000816476		0.098581	2.78962		0.094524	0.00143096
0.103487	0.000704515		0.100377	2.79706		0.096274	0.00121948
0.105281	0.000785172		0.102131	2.68567		0.098067	0.00136973
0.107027	0.000869823		0.103922	2.25707		0.099818	0.00120502
0.108818	0.000878239		0.105675	1.80737		0.101606	0.00137968
0.114309	1.92563		0.107524	1.33492		0.103358	0.00115898
0.11608	2.68293		0.111052	0.433742		0.10514	0.000973368
0.117868	2.79656		0.114716	0.00291911		0.106908	0.00113151
0.119608	2.76882		0.116593	0.00196967		0.108647	0.00109752
0.121352	2.17407		0.118385	0.00153381		0.110443	0.00106102
0.123153	1.30495		0.120163	0.00125365		0.112196	0.00126715
0.128598	0.00198956		0.121939	0.00137119		0.113935	0.00096221
0.130373	0.00200318		0.123737	0.001185		0.115735	0.00206834
0.132169	0.00136161		0.125488	0.00120268		0.117486	0.0544436
0.133919	0.00120083		0.12728	0.0011465		0.121238	0.577287
0.135656	0.0010821		0.129033	0.00103017		0.123096	0.818816
0.137449	0.00115548		0.130826	0.00106405		0.126647	1.29233
0.139198	0.00133057		0.132582	0.00166817		0.12844	1.5244
0.140993	0.00115869		0.134375	0.000950098		0.130186	1.76241
0.142748	0.00102433		0.136131	0.00100135		0.131978	1.99395
0.144538	0.000913322		0.137924	0.000948572		0.13373	2.22741
0.146292	0.000976825		0.139675	0.000848675		0.13558	2.47598
0.14809	0.00105284		0.143451	0.707783		0.137369	2.70989
0.149843	0.0012446		0.147021	1.61912		0.139122	2.7917
0.151635	0.000951052		0.14882	2.08083		0.140914	2.795
0.15339	0.00090133		0.150585	2.53189		0.142665	2.79132
0.155157	0.00109152		0.152396	2.78192		0.144433	2.79409
0.15694	0.00270299		0.154159	2.79412		0.146229	2.79807
0.158719	0.0111386		0.155963	2.7978		0.147983	2.78394
0.164247	2.46961		0.157713	2.79314		0.149756	2.797
0.166018	2.77985		0.159503	2.78524		0.151551	2.79059
0.167758	2.79484		0.161257	2.78564		0.153296	2.79565
0.16955	2.47516		0.163051	2.78826		0.155056	2.78494
0.171301	1.63137		0.164806	2.79805		0.156843	2.78127
0.176708	0.00181352		0.166596	2.79305		0.158587	2.79383
0.178509	0.00195078		0.168346	2.78968		0.160373	2.78695
0.180256	0.00159256		0.170128	2.71482		0.162123	2.63048
0.182045	0.00136466		0.171899	2.29763		0.16386	2.38753
0.183796	0.00113686		0.17364	1.85311		0.165652	2.15561
0.185565	0.00315374		0.175425	1.39572		0.167403	1.91777
0.18736	0.00140059		0.178984	0.486181		0.169226	1.67786
0.189115	0.000901067		0.182653	0.00253065		0.170989	1.44572
0.190944	0.000834727		0.184447	0.00182699		0.172732	1.21164
0.192734	0.000875664		0.186201	0.00165823		0.176306	0.776843
0.194482	0.00083878		0.187939	0.00148351		0.178089	0.535205
0.196275	0.000770545		0.189738	0.00149177		0.179941	0.295312
0.198023	0.000981879		0.191492	0.00284088		0.183569	0.00346376
0.199762	0.000930738		0.193272	0.000805748		0.185344	0.00222554
0.201566	0.000910854		0.195044	0.00100198		0.187109	0.00126451
0.20331	0.000878978		0.196791	0.00100845		0.188903	0.00132523
0.205105	0.000809002		0.198577	0.00115585		0.19065	0.00159906
0.206882	0.000833356		0.200331	0.000973201		0.192442	0.0012098
0.212427	2.15101		0.202086	0.000844097		0.194196	0.00136015
0.214236	2.77098		0.203879	0.000975823		0.196011	0.00112551
0.215992	2.79349		0.205629	0.00100145		0.197808	0.000948799
0.217787	2.67025		0.207396	0.000990033		0.199557	0.00123731
0.21954	1.9137		0.209173	0.0541955		0.201344	0.00110363
0.22128	1.07325		0.212931	0.995084		0.203097	0.00134674
0.226727	0.00199108		0.216464	1.89811		0.204835	0.0024141
0.228501	0.00142164		0.218254	2.35604		0.206669	0.000840008
0.23028	0.00120504		0.220007	2.74717		0.20842	0.000789344
0.232056	0.00130769		0.221794	2.78033		0.210212	0.0487405
0.2338	0.00123246		0.223566	2.78746		0.213935	0.567053
0.23559	0.00114543		0.225309	2.7984		0.21573	0.803048
0.237342	0.00136498		0.227098	2.79405		0.219263	1.27348
0.239083	0.000885284		0.228851	2.79144		0.221036	1.50356
0.240895	0.00109462		0.230621	2.7842		0.222783	1.7366
0.242638	0.00107405		0.232401	2.78608		0.224574	1.97408
0.244431	0.00122662		0.234146	2.79783		0.226326	2.20403
0.246188	0.0022777		0.235949	2.79429		0.228148	2.45147
0.247931	0.000743139		0.237703	2.78153		0.229992	2.69358
0.249725	0.000841618		0.239441	2.5104		0.231744	2.79984
0.251478	0.000913012		0.24123	2.05028		0.23354	2.78698
0.253219	0.000911331		0.242983	1.59951		0.235293	2.79603
0.255015	0.000869024		0.244765	1.14351		0.237031	2.78444
0.256764	0.0779158		0.248306	0.241542		0.238819	2.7832
0.262384	2.64731		0.251958	0.0046104		0.240573	2.79449
0.264172	2.79754		0.253701	0.00124129		0.242363	2.79528
0.265923	2.77788		0.255548	0.00111393		0.244117	2.79125
0.267682	2.24619		0.257295	0.0012584		0.245856	2.78585
0.269471	1.38249		0.259083	0.00107636		0.247662	2.78186
0.27487	0.00215265		0.260874	0.000947738		0.249403	2.79096
0.276637	0.00458182		0.262632	0.00092243		0.251195	2.79899
0.27843	0.000835681		0.264438	0.00100976		0.252948	2.78259
0.280178	0.000833309		0.266206	0.00103348		0.254689	2.66252
0.281961	0.000932217		0.26798	0.00124035		0.256475	2.40754
0.283731	0.000962985		0.269769	0.000942683		0.258273	2.17354
0.285474	0.00111624		0.271521	0.000867343		0.260067	1.93596
0.287258	0.000964415		0.273306	0.000916433		0.261854	1.69585
0.289009	0.000799692		0.27506	0.00101087		0.263632	1.46848
0.290788	0.000901389		0.276851	0.00120647		0.265431	1.25133
0.292553	0.000977242		0.280654	0.820788		0.267184	1.02223
0.294321	0.000979507		0.284218	1.68421		0.270745	0.554764
0.29613	0.00118432		0.286011	2.14274		0.272491	0.323015
0.297907	0.000817418		0.287767	2.59197		0.276142	0.004532
0.299712	0.000818002		0.289503	2.78935		0.277886	0.00195727
0.301465	0.000949466		0.291292	2.78718		0.279688	0.00141119
0.303225	0.000951731		0.293047	2.78253		0.28143	0.00147517
0.305016	0.00211402		0.294827	2.79238		0.28322	0.00160716
0.310525	2.27553		0.29662	2.7948		0.284969	0.00115418
0.312292	2.78459		0.298367	2.79673		0.286828	0.00120511
0.314106	2.79896		0.300162	2.79037		0.288614	0.00106543
0.315853	2.53935		0.301915	2.78272		0.290365	0.00101919
0.317644	1.69587		0.303653	2.78937		0.292154	0.00124557
0.321147	0.107759		0.305445	2.79747		0.293907	0.00127419
0.324807	0.00211608		0.307198	2.65472		0.295644	0.00320923
0.326645	0.00158151		0.308965	2.20672		0.297434	0.000729835
0.328436	0.00132653		0.310757	1.75994		0.299187	0.000757825
0.330176	0.00114928		0.3125	1.36068		0.300975	0.000829852
0.331969	0.00103344		0.31605	0.459057		0.302731	0.0255725
0.333724	0.00112777		0.319834	0.00281726		0.306461	0.53223
0.335461	0.00146494		0.321602	0.0018945		0.30823	0.766778
0.33725	0.00145472		0.323395	0.00146215		0.311776	1.23354
0.339	0.000971723		0.325148	0.00128317		0.313548	1.47059
0.340758	0.000883818		0.326888	0.00163287		0.315339	1.70536
0.342541	0.000970674		0.328682	0.00121268		0.317094	1.93739
0.344286	0.00116059		0.330435	0.00119784		0.318835	2.17005
0.34608	0.00103686		0.332173	0.00106126		0.320624	2.40358
0.347832	0.000944686		0.33398	0.000987029		0.322384	2.64662
0.349623	0.000862563		0.335725	0.00123782		0.324122	2.78405
0.351383	0.000899494		0.337517	0.00111661		0.325916	2.79827
0.353123	0.00100255		0.339268	0.00102897		0.327672	2.78144
0.358669	2.03893		0.341008	0.00234404		0.329475	2.79391
0.360441	2.73694		0.342804	0.00115755		0.331235	2.79254
0.362203	2.78535		0.344555	0.000807905		0.332974	2.79483
0.363989	2.74128		0.348288	0.649148		0.334768	2.78523
0.365747	2.0817		0.35187	1.56739		0.336517	2.78389
0.367524	1.31037		0.35365	2.02141		0.338276	2.79169
0.372929	0.00199819		0.355446	2.47839		0.340106	2.7985
0.374703	0.00208031		0.357208	2.78356		0.34185	2.79071
0.376487	0.00142206		0.358959	2.79907		0.343643	2.79229
0.378275	0.00135225		0.360743	2.78994		0.345394	2.77983
0.380075	0.00120331		0.36252	2.78397		0.347203	2.69676
0.381865	0.00106043		0.36426	2.78364		0.349001	2.44617
0.383643	0.00120746		0.366083	2.78833		0.350747	2.21027
0.385393	0.00113655		0.367837	2.79896		0.352541	1.97612
0.387193	0.00109509		0.369574	2.78307		0.354297	1.75362
0.388947	0.00106453		0.371366	2.78805		0.356034	1.53933
0.390686	0.000972247		0.373118	2.78994		0.357826	1.30762
0.39248	0.000925004		0.37491	2.75596		0.359578	1.07807
0.394234	0.00134667		0.376662	2.37738		0.363128	0.606391
0.396037	0.00232668		0.378404	1.93009		0.364888	0.375422
0.397789	0.00105369		0.380192	1.47376		0.366744	0.127833
0.399561	0.000815153		0.381948	1.0219		0.370373	0.00220959
0.40134	0.000745928		0.385613	0.115493		0.372142	0.00174047
0.403084	0.0499119		0.389257	0.00201486		0.373888	0.00142361
0.408639	2.57335		0.391028	0.00163413		0.375682	0.00153461
0.410411	2.79087		0.39277	0.00134277		0.37744	0.000996101
0.41218	2.7801		0.394563	0.00143653		0.379179	0.0012261
0.413966	2.34307		0.396316	0.00108125		0.380975	0.00139303
0.415717	1.49475		0.398091	0.0012082		0.382727	0.0010193
0.421123	0.00221409		0.39994	0.00156673		0.384466	0.00242156
0.422971	0.00203396		0.401688	0.00265522		0.386316	0.00111821
0.424722	0.00117353		0.403478	0.00117017		0.388063	0.000804174
0.426516	0.00337234		0.405234	0.000845146		0.389856	0.00102772
0.428269	0.00123935		0.406974	0.000825894		0.391609	0.00093354
0.430009	0.000917113		0.40877	0.000900495		0.393346	0.000877833
0.431801	0.00102618		0.41052	0.000908434		0.395134	0.00466058
0.433555	0.00086745		0.41226	0.000853086		0.398873	0.488793
0.435339	0.000813889		0.41408	0.0327727		0.40066	0.719473
0.437116	0.00094173		0.417822	0.950007		0.402405	0.952393
0.438857	0.0009601		0.421348	1.85299		0.405964	1.41956
0.440648	0.000938845		0.42314	2.30868		0.407757	1.66319
0.4424	0.0010852		0.424891	2.71798		0.409528	1.89407
0.444136	0.000792849		0.426667	2.78788		0.41127	2.12252
0.445927	0.000954258		0.428443	2.79754		0.413057	2.36119
0.447679	0.000964725		0.430191	2.79037		0.414804	2.58397
0.449417	0.000922799		0.431981	2.79429		0.416544	2.7625
0.451206	0.0008564		0.433742	2.78636		0.418336	2.79475
0.456705	2.13467		0.43548	2.7838		0.420088	2.79077
0.458559	2.77145		0.437329	2.7951		0.421827	2.79509
0.460309	2.79307		0.439128	2.79723		0.423611	2.78558
0.462123	2.61066		0.440933	2.79358		0.425364	2.78132
0.463897	1.80557		0.442683	2.78051		0.427138	2.79355
0.46747	0.150563		0.444429	2.53379		0.428929	2.794
0.47112	0.00216553		0.44623	2.06723		0.430734	2.79655
0.472892	0.00159093		0.447978	1.61681		0.432539	2.79029
0.474687	0.00123798		0.449717	1.17333		0.434293	2.78612
0.476437	0.00114781		0.453273	0.264597		0.436095	2.77977
0.478227	0.00123072		0.456967	0.00178907		0.437848	2.79642
0.479981	0.00120625		0.458737	0.00175034		0.439591	2.73733
0.481773	0.00139496		0.46053	0.00170347		0.441387	2.4925
0.483522	0.000998664		0.462285	0.00366374		0.44314	2.26179
0.485282	0.00114334		0.464064	0.000911117		0.444879	2.04493
0.487124	0.00123656		0.465831	0.000809479		0.44667	1.81569
0.488869	0.000877285		0.467571	0.000920486		0.448416	1.58743
0.490743	0.0010196		0.46936	0.000984037		0.450202	1.35444
0.492496	0.000920582		0.47111	0.000983143		0.451954	1.11684
0.494295	0.00086019		0.472848	0.0011678		0.455478	0.654128
0.496046	0.00077486		0.474641	0.000788534		0.45725	0.417353
0.497845	0.000841463		0.476391	0.00089407		0.459025	0.188608
0.499594	0.000931215		0.478166	0.000980508		0.46267	0.00240457
0.50515	2.04494		0.479957	0.000984299		0.464459	0.00161653
0.506925	2.7394		0.481699	0.00102112		0.46621	0.00138888
0.508714	2.78269		0.485467	0.769665		0.468005	0.00160748
0.510463	2.73933		0.48907	1.6894		0.469758	0.00133528
0.512253	2.03153		0.490837	2.12741		0.471498	0.00118344
0.514011	1.18709		0.492635	2.53703		0.473292	0.00150168
0.519448	0.00165175		0.494388	2.78749		0.475057	0.0022742
0.521226	0.00180848		0.496235	2.7824		0.476911	0.00102671
0.523021	0.00137408		0.498062	2.78363		0.478713	0.0010929
0.524775	0.00132788		0.499809	2.79619		0.480477	0.000904655
0.526565	0.00120194		0.501602	2.7932		0.482269	0.00108385
0.528314	0.00101271		0.503354	2.79597		0.484097	0.000938487
0.530156	0.00117953		0.50509	2.78467		0.485887	0.000805759
0.531946	0.0010035		0.506881	2.78286		0.487725	0.0012038
0.5337	0.00108825		0.508633	2.79508		0.491433	0.456744
0.535436	0.00107299		0.510373	2.79513		0.493225	0.694333
0.537226	0.000983512		0.512165	2.67304		0.495036	0.931167
0.538978	0.000910175		0.513919	2.23679		0.498632	1.40741
0.540737	0.00120783		0.515708	1.77738		0.500425	1.64811
0.54252	0.000970244		0.51747	1.3247		0.502169	1.87857
0.544265	0.00129106		0.520999	0.438169		0.503963	2.10782
0.546059	0.00252712		0.524685	0.00269295		0.505713	2.32193
0.547814	0.000666904		0.526505	0.00175997		0.507507	2.55193
0.549591	0.0508993		0.52825	0.00147856		0.509255	2.75996
0.555197	2.5974		0.530051	0.00148293		0.511042	2.7967
0.556983	2.79544		0.531805	0.00164202		0.512853	2.79087
0.558744	2.7809		0.533543	0.0012122		0.514615	2.79575
0.560541	2.29449		0.535342	0.00115243		0.516431	2.78819
0.562295	1.44403		0.537096	0.00101949		0.518199	2.78168
0.567706	0.00222867		0.538835	0.00114018		0.51994	2.79218
0.569505	0.00208193		0.540628	0.00128133		0.521742	2.79511
0.571261	0.00113682		0.542374	0.00113229		0.523497	2.79652
0.573045	0.00123776		0.544162	0.00102186		0.525287	2.78935
0.574811	0.00140449		0.545918	0.00091722		0.527057	2.78597
0.576552	0.00254432		0.547655	0.00101545		0.52888	2.77962
0.578344	0.00111288		0.549449	0.00105169		0.530693	2.79338
0.5801	0.000928795		0.551203	0.094557		0.532441	2.73229
0.581873	0.00081768		0.556748	1.46884		0.534229	2.48852
0.583659	0.000959671		0.558541	1.92653		0.535983	2.28158
0.585401	0.000960934		0.560297	2.37334		0.537722	2.05876
0.587195	0.000948095		0.562053	2.75648		0.539519	1.81396
0.58895	0.00112224		0.56384	2.79481		0.54127	1.58521
0.590703	0.00073688		0.565589	2.78297		0.54301	1.35827
0.592492	0.000905597		0.567368	2.7851		0.544803	1.11503
0.594236	0.000958312		0.569138	2.79636		0.548324	0.6508
0.596029	0.000959623		0.570878	2.79024		0.550114	0.412184
0.597838	0.000999081		0.572668	2.79631		0.551859	0.186819
0.603334	2.29908		0.574424	2.78401		0.555512	0.00270913
0.605123	2.79266		0.576163	2.78474		0.557282	0.00168155
0.606914	2.79709		0.577956	2.79541		0.55908	0.00132043
0.608656	2.59578		0.579708	2.78121		0.560824	0.00162184
0.610449	1.76868		0.581497	2.45885		0.562617	0.00135032
0.61398	0.140319		0.583256	2.05129		0.564372	0.00255709
0.617686	0.00212623		0.585003	1.6022		0.566145	0.0015162
0.619464	0.00159799		0.586804	1.14118		0.567921	0.000775504
0.621307	0.0013261		0.590311	0.248498		0.569696	0.000915706
0.623102	0.00115759		0.594027	0.00220215		0.57147	0.00114977
0.624871	0.00108868		0.595826	0.00158873		0.57321	0.000931644
0.626661	0.00119684		0.597579	0.00138561		0.575	0.00108227
0.628412	0.00139244		0.599337	0.00159636		0.576761	0.000906873
0.630199	0.00107263		0.601177	0.00133972		0.578514	0.000851631
0.631955	0.00102485		0.602922	0.00122299		0.580311	0.00110611
0.633742	0.000923216		0.604675	0.0011112		0.583969	0.426128
0.635491	0.00282804		0.606513	0.00101833		0.585749	0.662679
0.637252	0.00123677		0.60826	0.00105884		0.587491	0.894413
0.639042	0.000808525		0.610063	0.00140185		0.59104	1.36441
0.640828	0.000817573		0.611858	0.00286503		0.592787	1.59397
0.642634	0.000769126		0.6136	0.00101486		0.594581	1.82363
0.644409	0.000755131		0.615408	0.000822318		0.596336	2.02695
0.64615	0.000878918		0.617161	0.000773811		0.598126	2.26951
0.651695	2.06836		0.618953	0.0111523		0.599881	2.49747
0.65347	2.74937		0.622692	0.899512		0.601672	2.74287
0.655292	2.78102		0.626247	1.80881		0.603476	2.79213
0.657092	2.70589		0.62802	2.2657		0.605238	2.78834
0.658843	1.9786		0.629816	2.69495		0.606988	2.77974
0.660686	1.09039		0.631568	2.79682		0.608797	2.79417
0.666081	0.00324786		0.633366	2.79483		0.610548	2.79194
0.667848	0.00117216		0.635124	2.79014		0.612289	2.79673
0.669638	0.00111192		0.636916	2.78383		0.614088	2.78859
0.671392	0.00120078		0.638668	2.78379		0.615833	2.78141
0.67318	0.00116285		0.640458	2.78384		0.617626	2.79062
0.674946	0.00107057		0.642214	2.79565		0.619376	2.7948
0.676688	0.00113797		0.643979	2.79522		0.621118	2.79622
0.678479	0.000904489		0.645766	2.78642		0.622906	2.78577
0.680229	0.00105106		0.647534	2.78003		0.624656	2.77804
0.681966	0.00104275		0.649323	2.58005		0.626449	2.58624
0.683756	0.000981724		0.651076	2.1225		0.6282	2.3519
0.685508	0.000872183		0.652859	1.66683		0.629942	2.11903
0.687244	0.00111356		0.654642	1.20825		0.631738	1.88177
0.689039	0.000950313		0.658163	0.310306		0.633493	1.65123
0.690791	0.00100307		0.661792	0.00249498		0.63524	1.41716
0.692559	0.000956464		0.663591	0.00183163		0.637035	1.18207
0.694385	0.000988352		0.665342	0.00151744		0.640563	0.71353
0.696132	0.0397502		0.667095	0.00136688		0.642336	0.481599
0.701677	2.5323		0.668891	0.00121214		0.64408	0.247778
0.70346	2.78946		0.670636	0.00134615		0.647736	0.00326958
0.705206	2.782		0.672432	0.00314807		0.649533	0.00228914
0.706998	2.30511		0.674186	0.00086304		0.65129	0.00152808
0.708753	1.45577		0.675924	0.000855505		0.653031	0.00144302
0.714155	0.00221299		0.677712	0.000967205		0.654826	0.00183686
0.715949	0.00206747		0.67946	0.000830841		0.656576	0.00106748
0.717701	0.00111414		0.681239	0.000939322		0.658316	0.00131528
0.719438	0.00131899		0.683008	0.000948107		0.660107	0.00115492
0.721232	0.0012918		0.684756	0.000906384		0.661859	0.00101935
0.722985	0.00122914		0.686546	0.000835311		0.663635	0.00112231
0.72479	0.00130621		0.690263	0.699049		0.665433	0.000877249
0.726585	0.00315422		0.693832	1.61001		0.667178	0.00103245
0.728333	0.000721514		0.695643	2.075		0.668974	0.00122374
0.730136	0.000865984		0.697399	2.522		0.670726	0.000945222
0.731887	0.000874496		0.699153	2.78292		0.672464	0.000869358
0.733624	0.000866771		0.700951	2.79059		0.674257	0.0747554
0.735413	0.00104706		0.702705	2.78667		0.677995	0.594942
0.737164	0.000699627		0.704475	2.79703		0.679771	0.825242
0.738901	0.000894225		0.706296	2.78742		0.683319	1.29508
0.740785	0.00091759		0.708045	2.78148		0.685094	1.51661
0.742535	0.000921535		0.709836	2.79111		0.686841	1.72826
0.744328	0.000966775		0.711599	2.79811		0.688628	1.96726
0.749834	2.30835		0.713336	2.79289		0.690419	2.20174
0.751606	2.79256		0.715133	2.78704		0.692227	2.44516
0.753357	2.79432		0.716887	2.72852		0.693982	2.67636
0.755147	2.58912		0.718655	2.32213		0.695735	2.79442
0.756905	1.85133		0.720444	1.86549		0.697526	2.79489
0.758668	1.02348		0.722186	1.41727		0.699279	2.79662
0.764092	0.00222698		0.725737	0.508776		0.701047	2.78876
0.765863	0.00162197		0.72937	0.00290191		0.702831	2.7859
0.767652	0.00127085		0.73114	0.0032143		0.704573	2.78391
0.769414	0.00114996		0.732937	0.00136656		0.70636	2.79739
0.771151	0.00128469		0.734688	0.0012102		0.708112	2.79037
0.772938	0.0012192		0.736426	0.00133573		0.709878	2.79386
0.774693	0.00140617		0.738215	0.000886977		0.711723	2.78755
0.77643	0.000961304		0.739966	0.0010991		0.71347	2.78895
0.778225	0.000937521		0.741746	0.00109115		0.715258	2.79669
0.779976	0.00105869		0.743533	0.00109184		0.717012	2.79102
0.781751	0.00106895		0.745286	0.00114323		0.718832	2.61477
0.783544	0.00121809		0.747075	0.000978088		0.720627	2.3701
0.785303	0.00143758		0.74884	0.000922906		0.722486	2.12478
0.787104	0.00118237		0.750594	0.00103706		0.724273	1.8868
0.788858	0.000753915		0.752386	0.00104127		0.726028	1.65683
0.790595	0.000890124		0.754137	0.000985146		0.727803	1.41925
0.792386	0.000898862		0.755926	0.0416699		0.729584	1.18589
0.797895	1.9403		0.759658	0.963505		0.733099	0.719319
0.799666	2.69006		0.763215	1.80896		0.734887	0.485449
0.801461	2.79603		0.765006	2.26782		0.736635	0.249673
0.803213	2.76433		0.766759	2.69407		0.740285	0.00327311
0.804981	2.14249		0.76852	2.78118		0.742032	0.0022691
0.806855	1.23899		0.770364	2.79382		0.743818	0.00149436
0.812275	0.00187118		0.772116	2.79701		0.745569	0.00303125
0.814043	0.00212271		0.773901	2.79332		0.747346	0.00127114
0.815836	0.00340275		0.775652	2.79104		0.749126	0.00104086
0.81759	0.00135345		0.777426	2.78213		0.750896	0.00116166
0.81937	0.000809217		0.779199	2.79032		0.752689	0.000996041
0.821158	0.000804007		0.780948	2.79825		0.754435	0.000837636
0.822905	0.00105201		0.782774	2.79393		0.756221	0.0010607
0.824694	0.000940371		0.784542	2.78125		0.757971	0.00101293
0.826446	0.000908279		0.786292	2.50993		0.759764	0.000978792
0.828239	0.000866079		0.788111	2.04174		0.761516	0.00117939
0.83	0.000793803		0.78987	1.59335		0.763308	0.000820482
0.831737	0.000911069		0.791662	1.16305		0.765059	0.000878251
0.833528	0.00113355		0.795171	0.303297		0.766845	0.0515608
0.835282	0.000891387		0.798829	0.00230542		0.770586	0.570974
0.837064	0.000893593		0.800619	0.00183599		0.772369	0.804688
0.838832	0.000809789		0.802373	0.00165513		0.775954	1.24911
0.840572	0.000891709		0.804115	0.00166106		0.777733	1.48165
0.842363	0.0218785		0.805914	0.00134231		0.779488	1.71112
0.847865	2.37133		0.807665	0.00105642		0.781282	1.95076
0.849637	2.78344		0.809434	0.00110562		0.783025	2.18074
0.851432	2.79006		0.81122	0.00119215		0.784824	2.41634
0.853184	2.4483		0.812966	0.00114844		0.78658	2.66109
0.854923	1.60434		0.814767	0.00133983		0.788409	2.79677
0.860365	0.0017455		0.816518	0.000942051		0.790226	2.79283
0.862146	0.00184656		0.818257	0.000945163		0.791972	2.79575
0.863891	0.00153595		0.820045	0.00136719		0.793766	2.78664
0.865689	0.00134966		0.821797	0.00261098		0.795517	2.78435
0.867443	0.00125692		0.823589	0.000897384		0.797295	2.78855
0.869236	0.00112365		0.827347	0.794903		0.799082	2.79826
0.870989	0.00101892		0.830915	1.70642		0.800824	2.79082
0.872759	0.001315		0.832664	2.15695		0.802624	2.78736
0.874555	0.00107652		0.834455	2.61806		0.804376	2.79648
0.876301	0.00226649		0.836206	2.78889		0.806138	2.79259
0.878098	0.000892651		0.837996	2.78182		0.807983	2.79573
0.879849	0.000808525		0.839756	2.78965		0.809735	2.78463
0.881601	0.00102212		0.841499	2.79811		0.811526	2.62776
0.883392	0.000968301		0.843289	2.79199		0.813277	2.38408
0.885143	0.000934684		0.845044	2.79324		0.815122	2.14489
0.886934	0.000920689		0.846796	2.78208		0.816916	1.90159
0.888686	0.000841355		0.848589	2.786		0.818661	1.67271
0.890478	0.000840783		0.850339	2.79699		0.820452	1.43483
0.896032	2.17223		0.852135	2.79434		0.822205	1.20266
0.897809	2.78185		0.853887	2.68788		0.825755	0.731968
0.899552	2.78463		0.855649	2.25154		0.827516	0.500269
0.901345	2.6734		0.85749	1.77864		0.829311	0.261889
0.903102	1.91525		0.859234	1.33111		0.832929	0.00309796
0.904861	1.08444		0.862791	0.421728		0.834723	0.00456731
0.91029	0.00216701		0.866422	0.00225223		0.836474	0.00130829
0.912064	0.00146704		0.868197	0.00154837		0.838301	0.000955904
0.913812	0.00127949		0.870002	0.00144179		0.840087	0.00127919
0.915606	0.00135282		0.871799	0.00146246		0.841841	0.00099194
0.91735	0.00127275		0.873571	0.00158973		0.843618	0.00117697
0.919149	0.00116285		0.875386	0.00120436		0.845388	0.000994885
0.920903	0.001301		0.877155	0.00114371		0.847224	0.000849521
0.922696	0.000874138		0.878911	0.00100887		0.849025	0.00105139
0.92445	0.00108657		0.880717	0.00123904		0.850768	0.00102482
0.926215	0.00107373		0.882471	0.00338602		0.852557	0.000993943
0.927997	0.00104133		0.884211	0.000834465		0.85431	0.00119375
0.929747	0.00105801		0.886008	0.000836098		0.856105	0.00084784
0.931536	0.00094353		0.887764	0.000776541		0.857883	0.000856781
0.93329	0.000902963		0.889504	0.000805271		0.859741	0.0673615
0.935111	0.00119647		0.891294	0.000899911		0.863522	0.589507
0.936917	0.00309104		0.894965	0.60479		0.865325	0.80757
0.938667	0.000733292		0.898514	1.51204		0.868858	1.26444
0.944208	1.85519		0.900303	1.97181		0.870633	1.49746
0.945984	2.64694		0.902054	2.41723		0.872379	1.72742
0.947734	2.79844		0.903792	2.7696		0.874179	1.9682
0.949531	2.77649		0.905581	2.7941		0.875935	2.19839
0.951281	2.22836		0.907333	2.78404		0.877674	2.43019
0.953066	1.36713		0.909114	2.78781		0.879468	2.66995
0.958455	0.00200833		0.910898	2.78738		0.881222	2.79617
0.960229	0.00200355		0.91264	2.79013		0.883073	2.79487
0.962021	0.00125291		0.914432	2.7971		0.884864	2.79702
0.963774	0.00114018		0.916187	2.78372		0.886608	2.78947
0.96556	0.00266237		0.917979	2.78353		0.888405	2.78726
0.967319	0.00119789		0.919727	2.7958		0.890163	2.78025
0.969058	0.00099498		0.921467	2.77799		0.891945	2.79575
0.970847	0.000914907		0.923276	2.43915		0.893742	2.78646
0.972593	0.000763237		0.925023	1.98945		0.895486	2.79813
0.974419	0.00081811		0.926818	1.52923		0.897282	2.79266
0.976175	0.000928843		0.928563	1.08389		0.899031	2.78146
0.977913	0.000936472		0.932112	0.183657		0.900806	2.79112
0.97971	0.00114791		0.935773	0.00197015		0.90262	2.7897
0.981465	0.000798213		0.937552	0.00146856		0.90437	2.6148
0.983219	0.000822842		0.939297	0.00138639		0.906161	2.37079
0.985007	0.00093658		0.941056	0.00199976		0.907917	2.14159
0.986752	0.000944257		0.942854	0.00137477		0.909706	1.89941
0.988541	0.00120473		0.944607	0.00108694		0.911464	1.6692
0.994051	2.3453		0.9464	0.00101697		0.913204	1.43803
0.995824	2.78629		0.94815	0.000973141		0.914993	1.20067
0.997595	2.79251		0.949919	0.00108515		0.918504	0.735526
0.999375	2.55702		0.951713	0.00128243		0.920294	0.49982
1.00112	1.73748		0.953464	0.000997555		0.922043	0.268499
1.00468	0.116781		0.955201	0.000952518		0.925721	0.00568469
1.00832	0.0020874		0.956988	0.000887597		0.92748	0.00147142
1.01009	0.00160582		0.958748	0.00100545		0.929267	0.00103529
1.01188	0.00129817		0.960523	0.00215864		0.931008	0.00115987
1.01363	0.00109993		0.964357	0.870345		0.932798	0.00142802
1.01536	0.00117379		0.96801	1.8027		0.934549	0.00110389
1.01716	0.00119852		0.969816	2.26326		0.936306	0.00123595
1.01891	0.00137734		0.971564	2.67733		0.938097	0.00102456
1.02065	0.000993133		0.97336	2.79757		0.939847	0.000939071
1.02244	0.00092721		0.975112	2.79461		0.94164	0.00120801
1.0242	0.00109372		0.976912	2.79003		0.943391	0.00107638
1.02599	0.00250491		0.978662	2.78302		0.945143	0.00100583
1.02775	0.00111314		0.980403	2.78389		0.947035	0.00123962
1.0296	0.000866032		0.98221	2.79263		0.948782	0.000818491
1.03142	0.000834358		0.983955	2.79493		0.950584	0.000927126
1.03316	0.000750184		0.985751	2.79201		0.95234	0.046628
1.03495	0.000802898		0.987505	2.78435		0.956105	0.534185
1.03671	0.000901747		0.989246	2.78237		0.957853	0.765092
1.04219	2.01979		0.991052	2.59405		0.961412	1.2324
1.04396	2.72638		0.992799	2.13851		0.96327	1.48257
1.04575	2.78779		0.994601	1.67704		0.965064	1.7168
1.0475	2.74946		0.996364	1.22382		0.966807	1.95118
1.04928	2.05885		0.999887	0.331074		0.968597	2.18677
1.05104	1.20814		1.00353	0.00222509		0.970352	2.41786
1.05661	0.00401664		1.00531	0.00154207		0.972183	2.66851
1.05843	0.000898802		1.00708	0.00135356		0.97399	2.79621
1.06019	0.00100549		1.00886	0.00123751		0.975736	2.79233
1.06195	0.0010298		1.01071	0.00113056		0.97753	2.79617
1.0638	0.00102212		1.01251	0.00105232		0.979284	2.78585
1.06555	0.000955892		1.01426	0.00117259		0.981024	2.78384
1.06734	0.00109572		1.01605	0.00114665		0.982816	2.78512
1.0691	0.000824201		1.0178	0.00107889		0.984565	2.78879
1.07084	0.000989079		1.01954	0.00120289		0.986305	2.79966
1.07262	0.000997341		1.02129	0.000928843		0.988139	2.7918
1.07438	0.000950205		1.02309	0.0010729		0.989885	2.7818
1.07617	0.000918067		1.02487	0.00106547		0.991676	2.78395
1.07792	0.000976253		1.02669	0.00104107		0.99343	2.79711
1.07966	0.000921953		1.02849	0.00106479		0.995181	2.78336
1.08145	0.000974667		1.03223	0.704051		0.996974	2.64405
1.0832	0.000950575		1.03579	1.59132		0.998729	2.39494
1.08495	0.00106621		1.03756	2.04548		1.00049	2.16629
1.08679	0.0749045		1.03935	2.49665		1.00234	1.91731
1.09231	2.6103		1.0411	2.78672		1.0041	1.68542
1.0941	2.79552		1.04294	2.78237		1.00589	1.45138
1.09589	2.77964		1.04469	2.79664		1.00766	1.2135
1.09764	2.28563		1.04648	2.79522		1.01124	0.740625
1.09943	1.41742		1.04822	2.79242		1.01301	0.506865
1.10482	0.00212398		1.05001	2.7884		1.01481	0.279012
1.1066	0.00205321		1.0518	2.78098		1.01841	0.00361176
1.10836	0.0011526		1.05363	2.78833		1.02021	0.0022458
1.11021	0.00113918		1.05549	2.79453		1.02196	0.00127277
1.11196	0.00127532		1.0573	2.79817		1.02374	0.00143992
1.11376	0.00119205		1.05907	2.66248		1.02551	0.00159264
1.11552	0.00175365		1.06086	2.22477		1.02726	0.00119938
1.11731	0.00109394		1.06267	1.80947		1.02907	0.00132165
1.11906	0.000843668		1.06443	1.36314		1.03084	0.00108348
1.1208	0.000973463		1.06798	0.454049		1.03261	0.000987148
1.12259	0.00101923		1.07164	0.00286924		1.03441	0.0012563
1.12434	0.0010167		1.07344	0.00191796		1.03618	0.0011079
1.1261	0.00122288		1.0752	0.00145862		1.03797	0.00104461
1.12789	0.000792587		1.07699	0.00141175		1.03972	0.0012159
1.12963	0.000908697		1.07874	0.00166732		1.04151	0.000811124
1.13143	0.00100166		1.08054	0.0012404		1.04326	0.00114666
1.13319	0.000998867		1.08229	0.00120294		1.04501	0.0307852
1.13492	0.00103412		1.0841	0.00107353		1.04877	0.527522
1.14047	2.3239		1.08584	0.00101781		1.05056	0.763938
1.14228	2.79012		1.08764	0.00124587		1.05231	0.998286
1.14403	2.78463		1.08938	0.0011042		1.05587	1.46789
1.14583	2.57669		1.09118	0.00239439		1.05763	1.69941
1.14759	1.83246		1.09299	0.0011255		1.05943	1.93663
1.15121	0.154861		1.09479	0.000778496		1.06118	2.1711
1.15497	0.00212865		1.09655	0.000795746		1.06294	2.4019
1.15676	0.00165985		1.10031	0.676837		1.06474	2.65011
1.15855	0.00141007		1.10388	1.58445		1.06649	2.78822
1.16033	0.00124861		1.10567	2.03961		1.06827	2.79309
1.16211	0.00108247		1.10745	2.49133		1.07012	2.78961
1.16387	0.00107968		1.10922	2.78637		1.07186	2.78122
1.16567	0.00140628		1.11101	2.79801		1.07366	2.79402
1.16742	0.00105737		1.11277	2.79404		1.07541	2.78318
1.16921	0.001078		1.11456	2.78862		1.07715	2.7991
1.17095	0.000991869		1.11632	2.78314		1.07894	2.79089
1.17274	0.000912225		1.11812	2.78206		1.08069	2.78201
1.1746	0.00135103		1.11987	2.79663		1.08247	2.79103
1.17638	0.00253032		1.12166	2.78893		1.08424	2.7946
1.17813	0.00109488		1.12342	2.79121		1.08599	2.79853
1.17992	0.000809586		1.12521	2.78638		1.0878	2.78103
1.18167	0.000769699		1.12696	2.73914		1.08955	2.67085
1.18352	0.000728452		1.12876	2.33024		1.09129	2.42514
1.18905	2.20113		1.1306	1.85988		1.09308	2.18751
1.19089	2.79054		1.13239	1.4001		1.09483	1.95854
1.19264	2.79058		1.13597	0.484469		1.09663	1.71376
1.19443	2.63387		1.13963	0.00210946		1.09838	1.48637
1.19618	1.8569		1.14146	0.00170379		1.10013	1.25831
1.19974	0.188373		1.14322	0.00165223		1.10191	1.01479
1.20339	0.00211681		1.14502	0.00145336		1.10543	0.577184
1.20518	0.00184146		1.1468	0.00159746		1.10722	0.34832
1.20694	0.00224297		1.1486	0.00111367		1.10897	0.119431
1.20873	0.00100087		1.15041	0.00144316		1.11261	0.00222611
1.21048	0.00108857		1.15217	0.00242795		1.11439	0.00177746
1.21225	0.00107489		1.15396	0.00100445		1.1162	0.00151489
1.21403	0.0012697		1.15571	0.00104364		1.11796	0.00163831
1.21579	0.000824523		1.1575	0.000957203		1.11969	0.00101383
1.21758	0.000887811		1.15926	0.000842726		1.12149	0.00111347
1.21933	0.00102038		1.16105	0.000828731		1.12324	0.00142808
1.22107	0.0010186		1.1628	0.000943732		1.12498	0.00109837
1.22295	0.00116932		1.16459	0.000949001		1.12679	0.00127498
1.22471	0.000995874		1.16634	0.0866892		1.12854	0.00104407
1.22651	0.0008201		1.1719	1.50289		1.13033	0.000919652
1.22828	0.00090822		1.17368	1.95829		1.13208	0.00121568
1.23007	0.000994611		1.17547	2.41377		1.13387	0.00122721
1.23182	0.000994241		1.17724	2.7732		1.13562	0.00244039
1.23734	1.84516		1.17903	2.79352		1.13736	0.00744307
1.23915	2.64525		1.18081	2.77487		1.14112	0.500833
1.24093	2.79409		1.1826	2.78845		1.14292	0.731331
1.24274	2.74712		1.18439	2.79487		1.14467	0.96981
1.24453	2.05578		1.18615	2.79239		1.14819	1.42909
1.24628	1.21618		1.18795	2.79826		1.14996	1.67014
1.25171	0.00146588		1.1897	2.78661		1.15177	1.90422
1.25348	0.00155395		1.19149	2.78254		1.15352	2.13812
1.25523	0.00114212		1.19325	2.79085		1.15532	2.37797
1.25702	0.00105232		1.19504	2.77481		1.15714	2.61663
1.25877	0.000912058		1.19679	2.41474		1.15888	2.78794
1.26057	0.00088197		1.19858	1.95696		1.16067	2.78106
1.26241	0.00105553		1.20033	1.5057		1.16242	2.79217
1.26416	0.00103228		1.20212	1.04858		1.16427	2.79159
1.26597	0.00281641		1.20565	0.156631		1.16606	2.79176
1.26772	0.00102097		1.20931	0.00184089		1.16781	2.79445
1.26946	0.000647914		1.21108	0.00356079		1.1696	2.78201
1.27125	0.000700259		1.21286	0.00157499		1.17138	2.78372
1.27301	0.000958312		1.21462	0.00101755		1.17315	2.79475
1.27479	0.000757337		1.21639	0.00104002		1.17493	2.79495
1.27656	0.000786853		1.21817	0.00101329		1.17668	2.79136
1.27831	0.000725985		1.21991	0.00095489		1.17848	2.78779
1.2801	0.000733089		1.22169	0.000869405		1.18023	2.78144
1.28186	0.0339902		1.22345	0.000919533		1.18197	2.71888
1.28738	2.52945		1.2253	0.00119143		1.18377	2.46505
1.28919	2.78748		1.22713	0.000939524		1.18552	2.23213
1.29095	2.78097		1.22889	0.000992453		1.18732	1.99336
1.29269	2.41536		1.23071	0.000967145		1.18907	1.76358
1.29448	1.55617		1.23248	0.00087924		1.19081	1.52901
1.2999	0.00226649		1.23423	0.0180654		1.1926	1.29461
1.30167	0.00186892		1.23801	0.925782		1.19435	1.07399
1.30346	0.001293		1.24153	1.8011		1.19793	0.619734
1.3052	0.00142343		1.24331	2.21841		1.19975	0.383323
1.30695	0.00132736		1.2451	2.65752		1.20151	0.148185
1.30872	0.00117421		1.24686	2.79335		1.2052	0.00223837
1.3105	0.00104216		1.24861	2.79598		1.20696	0.00173421
1.31229	0.00113081		1.25041	2.79276		1.20876	0.00138199
1.31411	0.00101875		1.25216	2.78508		1.21051	0.00143123
1.31586	0.00109736		1.25397	2.78522		1.21227	0.00107443
1.31764	0.00106189		1.25573	2.78657		1.21406	0.00121579
1.31944	0.000988507		1.25747	2.79831		1.21582	0.00140035
1.32118	0.00107678		1.25926	2.79384		1.21759	0.00105723
1.32297	0.000871551		1.26102	2.78754		1.21937	0.00105366
1.32473	0.00110708		1.26276	2.78023		1.22111	0.0010626
1.3265	0.00249292		1.26455	2.57599		1.22289	0.00106391
1.32829	0.000806105		1.2663	2.1188		1.22467	0.0024747
1.33004	0.000749183		1.26805	1.67102		1.22642	0.00110421
1.33556	2.21458		1.26984	1.21578		1.22821	0.000818586
1.33734	2.78896		1.27338	0.373986		1.22997	0.00178099
1.3391	2.78894		1.27703	0.00276523		1.23375	0.482167
1.34086	2.65015		1.2788	0.00197241		1.23551	0.710964
1.3427	1.83739		1.28063	0.00161009		1.23731	0.949103
1.34622	0.184323		1.28247	0.00162566		1.24082	1.41214
1.34991	0.00225849		1.28422	0.00123893		1.24262	1.65659
1.35171	0.00160004		1.28601	0.00106221		1.24437	1.88544
1.35346	0.00117111		1.28777	0.00119773		1.24616	2.11933
1.35526	0.00143527		1.2895	0.00115927		1.24792	2.35778
1.357	0.00287329		1.29129	0.00110619		1.24965	2.58526
1.35874	0.000844991		1.29305	0.00126324		1.25145	2.7795
1.36054	0.00110004		1.29486	0.000835311		1.2532	2.79841
1.36229	0.000752497		1.29665	0.00098393		1.255	2.78901
1.36409	0.000786591		1.29839	0.00104432		1.25678	2.79128
1.36584	0.000914383		1.30018	0.0010591		1.25852	2.78508
1.36758	0.000919592		1.30194	0.00288875		1.26032	2.7815
1.36938	0.00106468		1.30568	0.754197		1.26207	2.7932
1.37113	0.000906909		1.30923	1.6628		1.26381	2.79221
1.37287	0.000781441		1.31101	2.11583		1.2656	2.79605
1.37466	0.000916171		1.31275	2.56619		1.26735	2.78553
1.37642	0.000941837		1.31454	2.78178		1.26913	2.78431
1.37822	0.000944471		1.3163	2.79043		1.27089	2.78985
1.38371	1.88752		1.31809	2.79784		1.27262	2.79658
1.38548	2.65202		1.31988	2.7939		1.27441	2.74443
1.38724	2.80075		1.32163	2.79235		1.27617	2.51239
1.38904	2.77549		1.32344	2.78859		1.27795	2.27541
1.39078	2.19512		1.32521	2.7812		1.27975	2.04181
1.39257	1.3301		1.32695	2.79506		1.28152	1.80095
1.39801	0.00200734		1.32875	2.79782		1.28333	1.56751
1.39978	0.00198103		1.3305	2.78797		1.2851	1.3461
1.4016	0.00132546		1.3323	2.71862		1.28689	1.12313
1.4034	0.00119106		1.33405	2.3058		1.2904	0.664775
1.40515	0.00106248		1.33579	1.86208		1.29219	0.422246
1.40694	0.00114028		1.33758	1.40191		1.29395	0.196012
1.4087	0.00131958		1.34109	0.503834		1.29759	0.00224543
1.41044	0.00114338		1.34481	0.00225186		1.29936	0.0016019
1.41223	0.00101286		1.3466	0.00166348		1.30115	0.00134391
1.41398	0.00108478		1.34836	0.00163991		1.3029	0.00157496
1.41572	0.00210072		1.3501	0.00147582		1.30464	0.00132133
1.41752	0.000934112		1.35188	0.00162097		1.30642	0.00115072
1.41927	0.00106705		1.35363	0.00109204		1.30817	0.00126741
1.42113	0.000874865		1.35541	0.00102086		1.30991	0.00095979
1.42297	0.000895071		1.35719	0.00111998		1.3117	0.00110515
1.42472	0.000797319		1.35893	0.00112982		1.31345	0.00156429
1.42652	0.000874186		1.36072	0.00137397		1.31519	0.00245613
1.42827	0.0211563		1.36248	0.00183584		1.31698	0.000779343
1.4338	2.50237		1.36422	0.000788379		1.31874	0.000841737
1.43561	2.78484		1.366	0.000880241		1.32053	0.00083195
1.43736	2.78736		1.36776	0.000965095		1.3223	0.00098983
1.43915	2.42307		1.36956	0.000975621		1.32593	0.401994
1.4409	1.57048		1.37132	0.0668154		1.3277	0.632935
1.4463	0.004553		1.3768	1.45927		1.32949	0.873687
1.44809	0.00096736		1.3786	1.91651		1.333	1.33415
1.44988	0.00106553		1.38036	2.36814		1.3348	1.57601
1.45163	0.00109915		1.38211	2.75557		1.33655	1.80493
1.45341	0.00107815		1.3839	2.78463		1.33834	2.04187
1.45517	0.00100423		1.38565	2.7882		1.34009	2.27469
1.45691	0.000912595		1.38743	2.79752		1.34182	2.50249
1.4587	0.00112997		1.38921	2.79194		1.34362	2.7398
1.46045	0.00096941		1.39095	2.79193		1.34537	2.78518
1.4623	0.00101802		1.39274	2.79746		1.34711	2.7827
1.46409	0.000991976		1.39449	2.78252		1.3489	2.7959
1.46584	0.000903594		1.39624	2.79676		1.35065	2.79516
1.46761	0.00101597		1.39803	2.79525		1.35244	2.79161
1.46941	0.000876343		1.39978	2.78128		1.3542	2.78539
1.47115	0.000982141		1.40157	2.49096		1.35597	2.78394
1.47294	0.000999296		1.40342	2.01405		1.35776	2.79082
1.47469	0.000889015		1.40517	1.56781		1.3595	2.79862
1.47643	0.0026992		1.40696	1.10754		1.3613	2.7926
1.48197	2.18089		1.41052	0.203099		1.36305	2.78863
1.48378	2.78603		1.41419	0.00187719		1.36482	2.78126
1.48555	2.78835		1.41599	0.00145526		1.3666	2.7846
1.48735	2.64453		1.41775	0.0014501		1.3684	2.58859
1.48911	1.86908		1.4195	0.00168421		1.37019	2.34842
1.4927	0.183168		1.4213	0.00283167		1.37197	2.11113
1.49634	0.00218068		1.42305	0.00144005		1.37372	1.88376
1.49811	0.00154142		1.42484	0.0008129		1.37551	1.66435
1.49989	0.00115322		1.42659	0.000862086		1.37726	1.44762
1.50169	0.00122215		1.42833	0.000952518		1.379	1.21293
1.50343	0.00124114		1.43012	0.00114576		1.38256	0.744268
1.50523	0.00153911		1.43187	0.000876713		1.38435	0.506708
1.50698	0.00240859		1.43366	0.000852454		1.3861	0.278987
1.50875	0.00076865		1.43544	0.000835574		1.38974	0.00348302
1.51054	0.000792646		1.4372	0.000960517		1.39151	0.00224284
1.51229	0.000918746		1.43898	0.00157515		1.39328	0.00143303
1.5141	0.000920951		1.44271	0.83255		1.39507	0.00123205
1.51585	0.00107489		1.44633	1.75852		1.39681	0.00143392
1.51759	0.000902915		1.44812	2.21519		1.39861	0.00120664
1.51938	0.000782061		1.44987	2.64797		1.40036	0.00138599
1.52113	0.000923109		1.45161	2.79575		1.4021	0.00115992
1.52293	0.000934207		1.4534	2.78945		1.4039	0.00109905
1.52469	0.00094111		1.45516	2.78381		1.40565	0.00226673
1.53018	1.88405		1.45694	2.78827		1.40744	0.000910497
1.53203	2.68138		1.4587	2.79431		1.40924	0.00096916
1.53378	2.78837		1.46044	2.79678		1.41098	0.00117081
1.53557	2.77534		1.46224	2.79112		1.41278	0.00087167
1.53732	2.25056		1.46399	2.7829		1.41453	0.000840318
1.53912	1.38965		1.46576	2.78562		1.41628	0.0574263
1.54451	0.00208877		1.46755	2.79609		1.42005	0.581822
1.54637	0.00202891		1.4693	2.64677		1.42184	0.814099
1.54812	0.0013725		1.4711	2.18966		1.42535	1.28154
1.54991	0.00124271		1.47285	1.74068		1.42714	1.51366
1.55165	0.00106769		1.47459	1.29426		1.42889	1.75002
1.5534	0.00117469		1.47815	0.386787		1.43069	1.9836
1.55519	0.00132136		1.48177	0.00469925		1.43243	2.21215
1.55694	0.00115275		1.48354	0.00124261		1.43418	2.4407
1.55868	0.00101107		1.48533	0.001073		1.43598	2.66231
1.56049	0.000907123		1.48709	0.00115165		1.43775	2.79276
1.56223	0.000991929		1.48883	0.00140102		1.43949	2.78932
1.56402	0.00105927		1.49064	0.00108652		1.44128	2.7933
1.56577	0.00211334		1.49239	0.00106363		1.44309	2.7844
1.5676	0.00127875		1.49422	0.000991404		1.44484	2.78347
1.5694	0.000792062		1.49602	0.000943899		1.44662	2.7921
1.57115	0.00074755		1.49776	0.00119363		1.44837	2.79547
1.57295	0.000831938		1.49956	0.00107263		1.45011	2.79133
1.5747	0.0146459		1.50131	0.00102712		1.45193	2.78937
1.58023	2.48632		1.50312	0.00098846		1.45369	2.78139
1.58204	2.7824		1.50491	0.000891757		1.45545	2.78836
1.58379	2.79028		1.50666	0.000922167		1.45726	2.79758
1.58554	2.46301		1.51043	0.663011		1.45901	2.78328
1.58733	1.59442		1.51396	1.50917		1.46081	2.64573
1.59274	0.00183189		1.51573	1.96446		1.46256	2.39706
1.5945	0.00211476		1.5175	2.41166		1.46432	2.17879
1.59629	0.00186061		1.51929	2.7693		1.46611	1.96805
1.59804	0.001546		1.52104	2.79842		1.46785	1.73075
1.59984	0.00116616		1.52283	2.79223		1.46965	1.49611
1.6016	0.00104227		1.52458	2.78417		1.4714	1.26701
1.60333	0.000981927		1.52636	2.78202		1.47315	1.0284
1.60513	0.0013059		1.52814	2.78864		1.47673	0.558319
1.60688	0.00102212		1.52988	2.79913		1.47853	0.319061
1.60866	0.00105637		1.53167	2.79328		1.48216	0.00468495
1.61043	0.000971091		1.53342	2.78566		1.48393	0.0020152
1.61217	0.000893497		1.53522	2.78266		1.48573	0.00133179
1.61396	0.00114118		1.53697	2.7573		1.48748	0.00146316
1.61572	0.00105631		1.53872	2.37786		1.48927	0.00159754
1.6175	0.00101491		1.54051	1.92624		1.49102	0.00117282
1.61927	0.000976777		1.54226	1.51845		1.49281	0.00156959
1.62101	0.000872242		1.544	1.0881		1.49457	0.00156034
1.62281	0.000933158		1.54756	0.186859		1.49635	0.00103735
1.62832	2.03478		1.55119	0.00225229		1.49811	0.00112599
1.6301	2.74476		1.55297	0.0016748		1.4999	0.00105065
1.63189	2.78455		1.55471	0.00133026		1.50167	0.000958741
1.63364	2.68287		1.5565	0.00143485		1.50345	0.0010777
1.63544	1.91592		1.55825	0.00129706		1.50523	0.000848424
1.63719	1.07324		1.56003	0.00123941		1.507	0.000993574
1.64256	0.0015407		1.56178	0.00117222		1.5088	0.0316013
1.64437	0.00125234		1.56352	0.00103076		1.51254	0.540266
1.64612	0.00110514		1.56531	0.00101397		1.51431	0.777001
1.64786	0.00111345		1.56705	0.0013442		1.51789	1.25034
1.64968	0.00105716		1.56881	0.00104153		1.51964	1.48181
1.65145	0.000971413		1.5706	0.00127944		1.52143	1.71629
1.65323	0.00105616		1.57235	0.00275733		1.52318	1.94802
1.65503	0.00114549		1.57415	0.000661171		1.52495	2.16617
1.65678	0.00195147		1.57596	0.0118284		1.52674	2.3883
1.65857	0.000851405		1.5797	0.904738		1.52851	2.62299
1.66032	0.000829363		1.58324	1.80878		1.5303	2.79117
1.66212	0.000857508		1.58504	2.27107		1.53205	2.79136
1.66388	0.00082047		1.58679	2.69165		1.53383	2.78381
1.66562	0.000798798		1.58858	2.79601		1.53562	2.78544
1.66741	0.000876021		1.59034	2.79484		1.53736	2.79465
1.66916	0.000881863		1.59208	2.78887		1.53915	2.79707
1.6709	0.000810111		1.59388	2.78312		1.54094	2.79209
1.67269	0.0728915		1.59563	2.78365		1.54269	2.78811
1.67821	2.60575		1.59742	2.79229		1.5445	2.78031
1.67999	2.79499		1.59917	2.79523		1.54627	2.79363
1.68178	2.77999		1.60096	2.79379		1.54807	2.79463
1.68352	2.30107		1.60271	2.79374		1.54982	2.79828
1.68531	1.45999		1.60451	2.7792		1.55158	2.78057
1.69071	0.00249397		1.60627	2.59089		1.55343	2.67084
1.69248	0.0021356		1.60801	2.1389		1.55518	2.43697
1.69427	0.0011647		1.6098	1.67923		1.55696	2.21525
1.69603	0.00125908		1.61155	1.23045		1.55872	1.98494
1.69777	0.00130963		1.61507	0.331855		1.56049	1.75069
1.69957	0.00123929		1.61872	0.00244426		1.56228	1.51186
1.70132	0.00132952		1.6205	0.00180458		1.56403	1.28274
1.70311	0.00109199		1.62227	0.0014773		1.56582	1.04171
1.70489	0.000930429		1.62405	0.00129638		1.56936	0.578669
1.70663	0.0010833		1.6258	0.00130322		1.57113	0.339393
1.70842	0.00106989		1.62757	0.00116732		1.57288	0.111131
1.71018	0.00102954		1.62935	0.00113897		1.57653	0.00209417
1.71192	0.00118079		1.63111	0.00229758		1.57832	0.00173006
1.71371	0.00078007		1.6329	0.00119574		1.58007	0.00149032
1.71547	0.002684		1.63465	0.000908279		1.58182	0.00164404
1.71724	0.00114859		1.63645	0.000820422		1.58364	0.00111715
1.71903	0.000775909		1.6382	0.000931633		1.58539	0.00305283
1.72078	0.000882185		1.64006	0.000946999		1.58718	0.00116493
1.72629	2.27943		1.6418	0.000927317		1.58893	0.000889194
1.72809	2.79276		1.64359	0.000868189		1.59067	0.00105013
1.72984	2.79445		1.64733	0.718896		1.59245	0.000908601
1.73163	2.6006		1.65088	1.62632		1.5942	0.000789654
1.73338	1.80118		1.65265	2.08		1.59595	0.00105429
1.737	0.133792		1.65444	2.5379		1.59775	0.000965369
1.74069	0.0020571		1.6562	2.78185		1.5995	0.000941956
1.74248	0.00157131		1.65799	2.79334		1.60129	0.0130624
1.74424	0.00148629		1.65975	2.79195		1.60502	0.506469
1.74605	0.00222125		1.66154	2.78739		1.60682	0.737294
1.74781	0.000920904		1.66334	2.79075		1.60857	0.975766
1.74958	0.00104495		1.66514	2.78496		1.61213	1.44093
1.75136	0.00125197		1.66692	2.78337		1.61387	1.66951
1.75311	0.000943363		1.6687	2.79625		1.61566	1.88574
1.7549	0.000912058		1.67049	2.79572		1.61741	2.10616
1.75665	0.000896442		1.67227	2.79265		1.6192	2.34948
1.75843	0.00100181		1.67406	2.70134		1.62095	2.57759
1.7602	0.00113544		1.67583	2.27676		1.62269	2.77283
1.76194	0.0010167		1.67762	1.81476		1.62448	2.78931
1.76373	0.000914216		1.67937	1.37037		1.62624	2.79416
1.76548	0.000836301		1.68292	0.45992		1.62803	2.79835
1.76723	0.000967884		1.68658	0.00243448		1.62983	2.79263
1.76907	0.000989664		1.68839	0.00167564		1.63157	2.78749
1.77457	1.99907		1.69014	0.00193627		1.63337	2.78112
1.77634	2.70584		1.69193	0.00315906		1.63512	2.79048
1.77818	2.78528		1.69372	0.00112681		1.63688	2.79944
1.77993	2.74151		1.69551	0.000978303		1.63866	2.79415
1.78167	2.06191		1.69731	0.000921118		1.64042	2.7908
1.78346	1.19717		1.69907	0.000920594		1.64216	2.78051
1.78887	0.00180737		1.70086	0.00102139		1.64398	2.79299
1.79067	0.00196357		1.70263	0.00116911		1.64573	2.74853
1.79242	0.00135761		1.70439	0.00103359		1.64752	2.49965
1.79421	0.00130159		1.70618	0.000928211		1.64927	2.26915
1.79596	0.0011456		1.70795	0.000850666		1.65101	2.04239
1.79776	0.00101823		1.70974	0.000927687		1.6528	1.79978
1.79951	0.00126244		1.71148	0.000990927		1.65455	1.572
1.8013	0.00115007		1.71327	0.0997935		1.65629	1.33996
1.80306	0.00109252		1.71885	1.52805		1.65812	1.09679
1.8048	0.00116569		1.72072	1.99289		1.66164	0.628531
1.80659	0.00294862		1.72247	2.39761		1.66341	0.396767
1.80834	0.000699627		1.72432	2.76529		1.66516	0.168093
1.81014	0.000954783		1.72607	2.79948		1.66885	0.00260043
1.81189	0.000794852		1.72787	2.79012		1.67064	0.00174011
1.81363	0.000825		1.72962	2.78334		1.67239	0.00126499
1.81542	0.000779855		1.73141	2.78249		1.67414	0.00154618
1.81718	0.00076139		1.73317	2.79084		1.67593	0.00182518
1.81894	0.0294311		1.7349	2.79854		1.67768	0.000956953
1.82448	2.53065		1.73669	2.79215		1.67943	0.00114625
1.82625	2.78618		1.73844	2.78416		1.68122	0.000817323
1.82804	2.78095		1.7402	2.78363		1.68297	0.000890303
1.82984	2.3794		1.742	2.76386		1.68477	0.00117544
1.8316	1.52842		1.74377	2.3826		1.68652	0.000936222
1.83701	0.00298729		1.74556	1.92187		1.68831	0.00110847
1.83884	0.00169431		1.74732	1.47498		1.69009	0.000945592
1.84059	0.00112587		1.74906	1.02735		1.69183	0.000822008
1.84238	0.00130196		1.75263	0.178415		1.69362	0.00107991
1.84413	0.00123329		1.75631	0.00221951		1.69726	0.432523
1.84587	0.0011467		1.7581	0.00171236		1.69905	0.672243
1.84766	0.00112755		1.75989	0.00141443		1.7008	0.902923
1.84941	0.00104969		1.76166	0.00143505		1.70435	1.36572
1.8512	0.000984192		1.76344	0.00110841		1.7061	1.57412
1.85297	0.00106926		1.76519	0.00122267		1.70789	1.80663
1.85472	0.00104253		1.76699	0.00119821		1.70965	2.03838
1.85651	0.000978088		1.76874	0.0011023		1.71143	2.27641
1.85826	0.00106132		1.77048	0.000967991		1.71322	2.50923
1.86006	0.000871444		1.77227	0.00110645		1.71497	2.74417
1.86181	0.00101171		1.77402	0.00102108		1.71679	2.79777
1.86355	0.00101197		1.77582	0.00105906		1.71855	2.79153
1.86534	0.0017606		1.77757	0.00102949		1.72032	2.78206
1.86711	0.00133736		1.77937	0.00117164		1.72211	2.78953
1.8727	2.24483		1.78116	0.026272		1.72386	2.79479
1.8745	2.79281		1.7849	0.889429		1.72565	2.79866
1.87626	2.79231		1.78845	1.79699		1.72741	2.79228
1.87804	2.62184		1.79022	2.25176		1.72915	2.78423
1.87981	1.82649		1.79202	2.68686		1.73094	2.7836
1.88333	0.180056		1.79377	2.79092		1.73269	2.78902
1.88697	0.00219104		1.79551	2.79531		1.73443	2.78482
1.88875	0.00154269		1.79731	2.79314		1.73622	2.80111
1.8905	0.0011448		1.79905	2.78659		1.73798	2.76024
1.89229	0.00121499		1.80085	2.78563		1.73971	2.55797
1.89404	0.00121835		1.8026	2.78482		1.7415	2.31308
1.89578	0.00316843		1.80434	2.79832		1.74326	2.08468
1.89757	0.00151186		1.80613	2.79386		1.74505	1.8483
1.89932	0.000700521		1.80788	2.78781		1.7468	1.60997
1.9011	0.000767076		1.80967	2.78029		1.74857	1.38404
1.90289	0.000863194		1.81142	2.5819		1.75035	1.14572
1.90463	0.000872815		1.81318	2.16119		1.75387	0.682582
1.90642	0.0010136		1.81499	1.69611		1.75565	0.442105
1.90817	0.000857353		1.81675	1.24579		1.75744	0.207622
1.90997	0.000755656		1.8203	0.338026		1.76106	0.00244955
1.9118	0.000854778		1.82396	0.00250534		1.76285	0.00245965
1.91356	0.000913274		1.8258	0.00189055		1.7646	0.00311549
1.91536	0.000920486		1.82759	0.00159688		1.76639	0.00142934
1.92089	1.93428		1.82934	0.00162524		1.76814	0.000958633
1.92266	2.68716		1.83112	0.00126781		1.7699	0.000886989
1.92445	2.79066		1.83288	0.00105973		1.77169	0.00115061
1.92622	2.7767		1.83467	0.00118053		1.77344	0.00101945
1.92797	2.19378		1.83643	0.00117495		1.7752	0.000963378
1.92976	1.3284		1.83817	0.00113492		1.77699	0.00114077
1.93521	0.00203764		1.83996	0.00148351		1.77874	0.000779295
1.93698	0.0020126		1.84177	0.00227212		1.78054	0.000944483
1.93877	0.0013998		1.84358	0.000787854		1.78229	0.00116981
1.94053	0.00126244		1.84534	0.000873244		1.78409	0.000930178
1.94237	0.00113144		1.84711	0.000887704		1.78584	0.000988936
1.94419	0.00105058		1.84895	0.000972199		1.78757	0.0854267
1.94593	0.00132195		1.85269	0.793956		1.79133	0.606784
1.94772	0.00115402		1.85626	1.70359		1.79307	0.833417
1.94948	0.00108262		1.85804	2.16124		1.79663	1.27508
1.95122	0.000980663		1.85978	2.61082		1.79842	1.50861
1.95301	0.000895178		1.86157	2.78674		1.80018	1.74413
1.95476	0.00111203		1.86334	2.78327		1.80196	1.97924
1.95655	0.00249854		1.86508	2.79221		1.80378	2.21734
1.95831	0.000850928		1.86686	2.79811		1.80554	2.45425
1.96007	0.000846565		1.86861	2.792		1.80729	2.68917
1.96185	0.000770962		1.8704	2.78584		1.80909	2.7801
1.9636	0.000826156		1.87216	2.79002		1.81085	2.79174
1.96539	0.0256683		1.87394	2.78178		1.81264	2.7994
1.9709	2.50867		1.87577	2.79539		1.81439	2.79278
1.97278	2.7885		1.87751	2.79558		1.81612	2.78826
1.97459	2.78097		1.8793	2.67125		1.81791	2.77993
1.97634	2.37224		1.88105	2.23542		1.81967	2.7946
1.97813	1.50003		1.88282	1.78169		1.82141	2.79092
1.98358	0.00208651		1.88461	1.32413		1.82319	2.79047
1.98535	0.00209152		1.88822	0.40325		1.82495	2.79611
1.98715	0.00188181		1.89186	0.00243995		1.82673	2.78268
1.9889	0.00114086		1.89363	0.0016668		1.8285	2.79087
1.99064	0.0012		1.8954	0.00140364		1.83025	2.78812
1.99244	0.00114044		1.89718	0.00142642		1.83203	2.61948
1.99419	0.00118568		1.89894	0.00159609		1.83379	2.37817
1.99598	0.000996292		1.90072	0.00124698		1.83553	2.15276
1.99774	0.000946152		1.90249	0.0029541		1.83732	1.90952
1.99951	0.00106673		1.90424	0.000747085		1.83907	1.67924
2.00133	0.00105116		1.90603	0.000845301		1.84086	1.44271
2.00308	0.00100697		1.90778	0.00107473		1.84261	1.2088
2.00488	0.00120246		1.90955	0.000964201		1.84613	0.74355
2.00664	0.000792015		1.91133	0.000912857		1.8479	0.508886
2.00841	0.000983083		1.9131	0.000837362		1.84969	0.274072
2.01019	0.00100187		1.91489	0.000855982		1.85331	0.00350153
2.01194	0.000988185		1.91664	0.000969362		1.8551	0.00283213
2.01373	0.000984192		1.9203	0.601938		1.85685	0.00111984
2.01924	2.151		1.92387	1.51364		1.85864	0.00135779
2.021	2.77056		1.92567	1.97625		1.8604	0.00151078
2.02279	2.79811		1.92744	2.42495		1.86214	0.00113299
2.02455	2.61219		1.92923	2.77033		1.86392	0.00118359
2.02636	1.78779		1.931	2.79619		1.86568	0.00105302
2.02997	0.132573		1.93274	2.79673		1.86745	0.000990152
2.03362	0.00208204		1.9345	2.78209		1.86924	0.00122674
2.03539	0.00158777		1.93631	2.7943		1.87099	0.00108564
2.03717	0.00125886		1.93805	2.79151		1.87278	0.000985253
2.03892	0.00110466		1.93988	2.7985		1.87453	0.00109105
2.0407	0.00118868		1.94163	2.78706		1.87632	0.000845373
2.04245	0.00119579		1.94343	2.7826		1.8781	0.00101535
2.04419	0.00131652		1.94518	2.78977		1.87984	0.0292661
2.04598	0.00293841		1.94692	2.77711		1.88361	0.536655
2.04773	0.000692058		1.94871	2.41399		1.88535	0.74621
2.04951	0.000847673		1.95046	1.96735		1.88714	0.979295
2.05128	0.000902748		1.95226	1.50514		1.89069	1.44318
2.05302	0.00104179		1.95402	1.05665		1.89246	1.68196
2.05481	0.000916433		1.95755	0.164936		1.89426	1.91484
2.05656	0.000763762		1.9612	0.0037313		1.89604	2.15594
2.05837	0.000814319		1.96297	0.00172241		1.89778	2.38516
2.06016	0.000925064		1.96472	0.000931168		1.89958	2.62435
2.06191	0.000928211		1.96651	0.00119389		1.90134	2.79184
2.06745	1.97682		1.96826	0.00106852		1.90308	2.78872
2.06923	2.70891		1.97005	0.00102118		1.90487	2.78212
2.07097	2.7951		1.97182	0.000969827		1.90662	2.79115
2.07276	2.75833		1.97358	0.000877762		1.90836	2.79445
2.07452	2.12576		1.97537	0.000939059		1.91017	2.79652
2.07628	1.32698		1.97712	0.00121825		1.91192	2.78827
2.08176	0.00216237		1.97897	0.000961256		1.91371	2.78948
2.08356	0.00207105		1.98076	0.000991237		1.91546	2.78262
2.08544	0.00139134		1.9825	0.000923646		1.9172	2.7984
2.08728	0.00133115		1.9843	0.000862503		1.91899	2.7912
2.08905	0.00122304		1.98605	0.00994835		1.92075	2.79334
2.09084	0.00109882		1.98981	0.892931		1.92249	2.78033

## Sheet: Figure 4k
2.5V			2.6V			2.7V			2.8V			2.9V			3V
Time (s)	Voltage (V)		Time (s)	Voltage (V)		Time (s)	Voltage (V)		Time (s)	Voltage (V)		Time (s)	Voltage (V)		Time (s)	Voltage (V)
0	0.00145086		0	2.6117		0	0.00106		0	0.000951147		0	0.00147		0	0.00101
0.001825	0.00125451		0.001855	2.59549		0.0019	0.00101		0.00187	0.000919259		0.00184	0.00111		0.00187	0.000972772
0.003621	0.00114377		0.003718	2.60153		0.00367	0.00096215		0.00371	0.00091852		0.00359	0.00108		0.00363	0.000956523
0.005367	0.00110888		0.005467	2.6001		0.00547	0.000935948		0.00546	0.000856602		0.00539	0.00101		0.00542	0.000976193
0.007177	0.00101213		0.007272	1.21171		0.00722	0.000971925		0.00726	0.000901473		0.00715	0.000980723		0.00718	0.00122
0.008922	0.000974727		0.010908	0.00152115		0.00902	0.00107		0.00901	0.000953937		0.00894	0.000944734		0.00898	0.000832665
0.010779	0.000924265		0.01268	0.00132554		0.01077	0.000919104		0.0108	0.000873804		0.0107	0.000901854		0.01073	0.000836718
0.012527	0.000951159		0.014468	0.00119021		0.01261	0.000829875		0.01255	0.000800049		0.01244	0.000900853		0.01251	0.000838196
0.014315	0.0010277		0.016219	0.00111498		0.01436	0.000829411		0.01819	2.79542		0.01424	0.000868022		0.01426	0.000827098
0.016074	0.000864661		0.01799	0.00102433		0.01616	0.000829244		0.02	2.788		0.01599	0.00087955		0.01605	0.08061
0.017862	0.000895965		0.019773	0.000993872		0.01791	0.000829875		0.02181	2.79118		0.01776	0.000868022		0.02173	2.99758
0.019619	0.000831616		0.021536	0.000961936		0.02364	2.70817		0.02357	2.79748		0.01955	0.00086298		0.02357	2.98892
0.021412	0.000810361		0.023328	0.000927734		0.02545	2.69317		0.02537	2.78322		0.0213	0.000845408		0.02533	2.99068
0.023163	0.000814211		0.025181	0.000899112		0.02721	2.69298		0.02712	2.78748		0.02694	2.88816		0.02713	2.99198
0.0288	2.49353		0.02698	0.000984299		0.029	2.69784		0.02892	2.78823		0.02872	2.88628		0.0289	2.9909
0.030622	2.48632		0.028837	0.000932837		0.03075	2.69351		0.03067	2.78948		0.03046	2.89261		0.03069	2.98593
0.032378	2.48375		0.030633	0.000847292		0.03255	2.69829		0.03247	2.79157		0.03226	2.8816		0.03243	2.98766
0.03417	2.48454		0.032379	0.000842667		0.0343	2.69583		0.03786	0.00153		0.03401	2.88184		0.03424	2.98998
0.035916	2.48071		0.034178	0.000819194		0.0361	2.69295		0.03966	0.00128		0.0358	2.88408		0.036	2.01893
0.037709	2.48607		0.039796	2.6129		0.03785	2.58381		0.04142	0.00115		0.03755	2.8805		0.0397	0.00164
0.039459	2.48579		0.041598	2.59694		0.04333	0.00138		0.0432	0.0011		0.03934	2.88586		0.04155	0.00128
0.041249	2.48426		0.043388	2.60014		0.04512	0.00123		0.04497	0.00101		0.0411	2.88333		0.0433	0.00119
0.043	2.48663		0.04514	2.6014		0.04691	0.00112		0.04674	0.000980234		0.04663	0.0015		0.04509	0.00112
0.04479	1.15198		0.046932	2.60547		0.04868	0.00105		0.04853	0.000946939		0.04842	0.00128		0.04684	0.00105
0.04842	0.00157192		0.048684	2.60168		0.05047	0.00101		0.0503	0.000916624		0.05019	0.00119		0.04864	0.00101
0.050201	0.00133848		0.050523	2.59876		0.05229	0.000961781		0.05209	0.000900376		0.05193	0.00115		0.05044	0.000980878
0.051965	0.00120422		0.052279	2.59967		0.05408	0.000945997		0.0539	0.000894213		0.05372	0.00102		0.05224	0.000940633
0.053754	0.0011304		0.054069	2.60097		0.05585	0.000937676		0.05569	0.000883532		0.05547	0.000988507		0.054	0.00092237
0.055497	0.00102282		0.055814	1.68637		0.05763	0.000935364		0.05754	0.000858963		0.05732	0.00102		0.05581	0.000913692
0.057316	0.000992608		0.05949	0.00152719		0.05942	0.000873494		0.05933	0.000845706		0.05912	0.00109		0.05756	0.000880861
0.059077	0.000962043		0.061334	0.00132		0.06118	0.000864232		0.06118	0.000835133		0.06087	0.000870812		0.05935	0.000875282
0.060877	0.000937426		0.063081	0.00120158		0.06297	0.000854719		0.06687	2.79655		0.06266	0.000959468		0.06111	0.000853872
0.062643	0.000899172		0.064943	0.00110946		0.06473	0.000865448		0.06865	2.78828		0.06442	0.000849664		0.06288	0.000846398
0.064444	0.000877178		0.066704	0.00101986		0.06651	0.0008937		0.07044	2.80144		0.06616	0.000851452		0.06467	0.03482
0.066198	0.000872028		0.068509	0.00098834		0.07211	2.70053		0.07228	2.78624		0.06796	0.000839198		0.07036	3.00049
0.068004	0.000842357		0.070263	0.000952673		0.07391	2.69477		0.07407	2.78785		0.06971	0.000856721		0.07215	2.98954
0.069755	0.000864875		0.072067	0.000917006		0.07567	2.69654		0.07593	2.78629		0.07537	2.89259		0.07401	2.99206
0.071525	0.000850558		0.07382	0.000889599		0.07747	2.70425		0.07771	2.78779		0.07717	2.881		0.0758	2.98831
0.073313	0.0986894		0.075606	0.000884759		0.07922	2.68953		0.07946	2.79055		0.07892	2.88187		0.07766	2.98948
0.07902	2.49505		0.077358	0.000862968		0.081	2.69372		0.08127	2.79202		0.0807	2.88147		0.07945	2.98607
0.080817	2.48209		0.079146	0.000868547		0.08277	2.69419		0.08668	0.00147		0.08249	2.88388		0.0812	2.98849
0.082568	2.48505		0.080899	0.000861502		0.08454	2.69563		0.08851	0.00126		0.08424	2.88742		0.08301	2.991
0.084355	2.48779		0.082671	0.000847507		0.08635	2.69682		0.09026	0.00115		0.08602	2.88078		0.08476	2.13327
0.086101	2.48379		0.084454	0.0388804		0.09178	0.00148		0.09205	0.00111		0.08782	2.88048		0.08842	0.00157
0.087894	2.48145		0.09018	2.61036		0.09358	0.00126		0.0938	0.00103		0.08958	2.88946		0.09027	0.00134
0.089645	2.48304		0.09197	2.59853		0.09533	0.00116		0.09566	0.000994861		0.09139	1.56441		0.09202	0.0012
0.091431	2.48533		0.093829	2.6041		0.09713	0.00113		0.0974	0.00102		0.09506	0.00158		0.09382	0.00111
0.093184	1.71761		0.095616	2.60218		0.09888	0.00119		0.09919	0.00111		0.09686	0.00134		0.09557	0.00113
0.09682	0.00155298		0.09736	2.60216		0.10073	0.00103		0.10094	0.000876224		0.09861	0.0012		0.09736	0.00121
0.09858	0.00132139		0.099155	2.59849		0.10248	0.000924158		0.10273	0.000948775		0.1004	0.00114		0.09912	0.000984562
0.100373	0.00119606		0.1009	2.60166		0.10427	0.000908327		0.10448	0.000859594		0.10216	0.00105		0.1009	0.000931942
0.102116	0.00111046		0.102749	2.60321		0.10602	0.000908697		0.10627	0.000853074		0.1039	0.00103		0.10265	0.000902116
0.103904	0.00120274		0.104497	1.87566		0.10781	0.000884283		0.10807	0.000846922		0.10569	0.000977194		0.10444	0.000894117
0.105656	0.00107222		0.108215	0.00156833		0.10957	0.000875807		0.10988	0.000829983		0.10744	0.000939953		0.10619	0.000888968
0.107446	0.000955784		0.110008	0.00133101		0.11136	0.000831664		0.1155	2.79783		0.10926	0.00091027		0.10797	0.000890172
0.109196	0.000911009		0.111757	0.00120226		0.11311	0.000843608		0.1173	2.79204		0.11106	0.000895333		0.10975	0.000844562
0.110986	0.000863767		0.113548	0.00111351		0.11491	0.000823569		0.11906	2.78898		0.1128	0.000872815		0.1115	0.000828934
0.112749	0.000877976		0.115298	0.00105731		0.12052	2.70583		0.12084	2.78996		0.1146	0.000870657		0.11329	0.000893068
0.114523	0.000841141		0.117094	0.00117464		0.12232	2.69758		0.1226	2.78461		0.11635	0.000876915		0.11896	3.00247
0.116302	0.000839615		0.118847	0.00104038		0.12408	2.69493		0.12439	2.79131		0.11809	0.000918162		0.12076	2.98847
0.118097	0.000827312		0.120642	0.000927162		0.12585	2.69576		0.12614	2.78648		0.11988	0.03904		0.12251	2.98699
0.119871	0.000816572		0.122406	0.000891018		0.12763	2.69352		0.12792	2.78588		0.12552	2.89134		0.12432	2.98996
0.121663	0.000829673		0.124195	0.000886703		0.1294	2.69822		0.1297	2.79772		0.12729	2.88104		0.12609	2.98722
0.127303	2.50068		0.125961	0.000850081		0.13119	2.69746		0.13147	1.14647		0.12908	2.88619		0.1279	2.98559
0.129098	2.48248		0.127738	0.000852919		0.13305	2.69839		0.13519	0.00148		0.13083	2.88159		0.12965	3.00007
0.13086	2.48213		0.12952	0.000843871		0.13484	2.6942		0.13699	0.00127		0.13257	2.88281		0.13145	2.98709
0.132624	2.48469		0.131288	0.000833988		0.14024	0.00151		0.13874	0.00118		0.13437	2.88267		0.1332	2.73715
0.134412	2.47884		0.133074	0.00147358		0.14208	0.0013		0.14054	0.00111		0.13612	2.887		0.13686	0.00164
0.136173	2.48643		0.138785	2.61658		0.14383	0.0012		0.1424	0.001		0.13786	2.88317		0.13867	0.00136
0.138007	2.48441		0.140579	2.60133		0.14562	0.00113		0.14419	0.000970078		0.13965	2.5147		0.1405	0.00122
0.139752	2.48419		0.142328	2.59975		0.14738	0.00101		0.14593	0.000936151		0.14327	0.00166		0.14231	0.00114
0.141542	2.3156		0.144135	2.60062		0.14918	0.000987029		0.14774	0.000914681		0.14505	0.00139		0.14418	0.00107
0.145178	0.00169897		0.14588	2.60275		0.15093	0.000962615		0.14949	0.000904584		0.1468	0.00124		0.14597	0.00101
0.146981	0.00139078		0.147691	2.60857		0.15272	0.000943518		0.15128	0.000891745		0.14859	0.00127		0.14772	0.000963783
0.148794	0.00122763		0.149455	2.60054		0.15447	0.000929475		0.15303	0.000875115		0.15034	0.00116		0.14953	0.000934315
0.15055	0.00112772		0.151322	2.59709		0.15627	0.000952101		0.15488	0.000848603		0.15211	0.001		0.1513	0.000927472
0.152353	0.00105554		0.153073	2.24449		0.15802	0.00105		0.15662	0.000872755		0.15391	0.000962675		0.15309	0.000945938
0.154127	0.00101634		0.156733	0.00162762		0.15982	0.000955832		0.15848	0.00105		0.15566	0.000927317		0.15484	0.000864136
0.1559	0.000959945		0.158532	0.00135384		0.16156	0.000849926		0.16415	2.80399		0.15744	0.000911331		0.15664	0.00106
0.157678	0.000939679		0.160286	0.00122268		0.16334	0.000836563		0.16595	2.79014		0.15921	0.000910902		0.15839	0.000930107
0.159443	0.00091548		0.162074	0.00114092		0.16899	2.70285		0.1677	2.78677		0.16095	0.000841355		0.16018	0.000838304
0.161256	0.000913489		0.163828	0.00107416		0.17077	2.6925		0.16956	2.78867		0.16274	0.000848925		0.16194	0.000839198
0.163018	0.000889277		0.165628	0.00100996		0.17258	2.69394		0.17131	2.78689		0.16449	0.000852776		0.1676	2.99268
0.164838	0.0010448		0.16738	0.000956142		0.17446	2.6938		0.1731	2.79288		0.1663	0.00086056		0.16938	2.98584
0.166585	0.000852978		0.169168	0.000932682		0.17626	2.69512		0.17485	2.78909		0.16809	0.000859666		0.17117	2.98701
0.168376	0.000858712		0.17092	0.000918794		0.178	2.69892		0.17665	2.78794		0.17369	2.8974		0.17292	2.99517
0.170126	0.000864768		0.172707	0.00092032		0.17982	2.69442		0.17841	2.78735		0.17548	2.881		0.17471	2.98646
0.175767	2.4938		0.17446	0.000841296		0.18156	2.6934		0.1802	1.30212		0.17732	2.88548		0.17646	2.99127
0.177536	2.48219		0.176234	0.000886595		0.18336	2.69363		0.18384	0.00153		0.17908	2.88049		0.17824	2.98817
0.179327	2.48524		0.178016	0.00105084		0.1851	1.48011		0.18561	0.00134		0.18089	2.88752		0.18001	2.98683
0.181079	2.49183		0.17977	0.000927103		0.18875	0.00174		0.18739	0.00123		0.18265	2.87456		0.18177	2.94492
0.182852	2.47886		0.181562	0.000826192		0.19055	0.00141		0.18915	0.00136		0.18439	2.88242		0.18721	0.00164
0.184631	2.48284		0.187174	2.61046		0.1923	0.00116		0.19095	0.00103		0.18619	2.88279		0.18898	0.0012
0.186468	2.48299		0.188968	2.59908		0.19409	0.0011		0.19272	0.000977767		0.18794	2.8843		0.19079	0.00113
0.18826	2.48274		0.190826	2.6002		0.19585	0.00103		0.19452	0.000940096		0.19345	0.00144		0.19253	0.00108
0.190006	2.48319		0.192617	2.60763		0.19764	0.000986242		0.19628	0.000903797		0.19524	0.00124		0.19438	0.001
0.195438	0.00169672		0.194361	2.59854		0.19939	0.000955308		0.19807	0.000881386		0.19699	0.00113		0.19614	0.000972092
0.197211	0.0012018		0.196168	2.60243		0.20117	0.000913906		0.19986	0.000866961		0.19878	0.00109		0.19794	0.000948942
0.198996	0.00112604		0.197918	2.60031		0.20295	0.000898647		0.20163	0.000867224		0.20053	0.00102		0.19969	0.000917792
0.200747	0.00107958		0.199711	2.5993		0.20472	0.000895751		0.20342	0.00084213		0.20227	0.000996721		0.20149	0.000919843
0.202539	0.00102892		0.20146	2.58339		0.2065	0.0008757		0.20524	0.000852072		0.20407	0.000951254		0.20324	0.000870132
0.204291	0.000967038		0.206908	0.00147021		0.20835	0.000865603		0.20703	0.000843549		0.20582	0.000918746		0.20503	0.000864708
0.206063	0.000943577		0.208681	0.00136042		0.21014	0.000864661		0.2127	2.79391		0.20758	0.000935686		0.20678	0.000864816
0.20785	0.000907123		0.210478	0.00111309		0.21189	0.000848877		0.21449	2.78652		0.20942	0.00104		0.20857	0.00084945
0.209603	0.000885653		0.212227	0.00108262		0.2137	0.05968		0.21627	2.79144		0.21116	0.000870919		0.21032	0.000834358
0.211426	0.000869191		0.214016	0.00102049		0.21943	2.70244		0.21805	2.78268		0.21296	0.000848401		0.21597	2.99664
0.213172	0.000864184		0.215772	0.00099597		0.22123	2.69351		0.21983	2.79222		0.21471	0.000835204		0.21775	2.98484
0.214961	0.000838196		0.217561	0.000949311		0.22297	2.69276		0.22162	2.78907		0.21645	0.000836885		0.21954	3.0007
0.216711	0.000834405		0.219315	0.000915062		0.22476	2.70301		0.22336	2.79029		0.22211	2.88676		0.2213	2.98373
0.218499	0.00083183		0.221085	0.000901115		0.22653	2.69405		0.22515	2.78384		0.22388	2.88548		0.22311	2.98753
0.224103	2.50042		0.222862	0.000863707		0.22833	2.68898		0.2269	2.79107		0.22571	2.88411		0.22491	2.98616
0.225896	2.49426		0.224684	0.000867021		0.23009	2.69508		0.22872	1.82691		0.2275	2.88445		0.22667	2.98922
0.227652	2.47768		0.226474	0.000859022		0.23188	2.69709		0.23235	0.00157		0.22925	2.87805		0.22847	2.99129
0.229401	2.48649		0.228218	0.000847244		0.23364	1.95829		0.23414	0.00133		0.23104	2.88503		0.23024	2.99167
0.231189	2.48364		0.230021	0.000844395		0.23729	0.00159		0.23594	0.0012		0.23279	2.88518		0.2357	0.00149
0.232932	2.4871		0.235708	2.61564		0.23909	0.00135		0.23768	0.00111		0.23453	2.88382		0.23747	0.00127
0.234744	2.48136		0.237534	2.59694		0.24084	0.00122		0.23951	0.00105		0.23633	2.88152		0.23927	0.00117
0.236521	2.48556		0.239309	2.60158		0.24263	0.00112		0.24126	0.00101		0.23808	1.28299		0.24102	0.00113
0.238329	2.48456		0.241124	2.60589		0.24438	0.00108		0.2431	0.000963402		0.2417	0.00152		0.24281	0.00102
0.240091	1.0764		0.242873	2.5974		0.24617	0.001		0.24486	0.000929785		0.24347	0.00128		0.24456	0.000985301
0.24376	0.00147007		0.244669	2.59727		0.24792	0.0011		0.24671	0.00092268		0.24528	0.00117		0.24635	0.00101
0.245569	0.0012643		0.246422	2.60161		0.24972	0.00101		0.24846	0.00102		0.24703	0.00111		0.24811	0.00106
0.247322	0.00116118		0.248223	2.60343		0.25148	0.000895226		0.25025	0.000871336		0.24877	0.00102		0.2499	0.000899279
0.249112	0.00109367		0.249974	2.60331		0.25326	0.000890279		0.25201	0.000856912		0.25056	0.000998974		0.25165	0.000949097
0.250881	0.00100445		0.255418	0.00147084		0.25508	0.000881016		0.25379	0.000859857		0.25232	0.000969565		0.25346	0.0008726
0.252633	0.00104691		0.257188	0.00125798		0.25688	0.00088886		0.2556	0.000850022		0.25408	0.000946999		0.25522	0.000850606
0.254427	0.00111083		0.258978	0.0011616		0.25869	0.00085808		0.25735	0.0325		0.25588	0.00091238		0.257	0.000832832
0.256199	0.000909007		0.260728	0.00113003		0.26048	0.000842404		0.26305	2.7974		0.25762	0.000893331		0.25879	0.000840616
0.258041	0.000882816		0.26251	0.00102359		0.26225	0.00442		0.26483	2.7913		0.25941	0.000880229		0.26442	2.99613
0.259787	0.000907958		0.264267	0.000994611		0.26791	2.70616		0.26664	2.79069		0.26121	0.000850248		0.26622	2.98842
0.261577	0.000818622		0.266041	0.000987506		0.26973	2.69555		0.26839	2.7857		0.26306	0.000857925		0.26808	2.98814
0.263328	0.000820887		0.267825	0.00108336		0.27152	2.69379		0.27018	2.79006		0.26486	0.000861454		0.26987	2.98915
0.265121	0.000828934		0.269635	0.000893641		0.27331	2.69344		0.27193	2.78769		0.27048	2.90205		0.27162	2.98566
0.266875	0.000846672		0.271431	0.000916481		0.27507	2.69598		0.27373	2.79153		0.27229	2.87408		0.27343	2.992
0.272544	2.49169		0.273176	0.000858033		0.27686	2.69354		0.27548	2.79112		0.27404	2.88281		0.2752	2.98712
0.274325	2.48159		0.274983	0.000826991		0.27862	2.70523		0.27732	2.19295		0.27578	2.88319		0.27699	2.98719
0.276094	2.48413		0.27675	0.000830138		0.2804	2.69739		0.28096	0.00151		0.27757	2.88591		0.27874	2.98976
0.277888	2.48478		0.278541	0.00084151		0.28218	2.37258		0.28275	0.00133		0.27933	2.88369		0.28059	1.19354
0.279636	2.48657		0.284135	2.61449		0.28582	0.00166		0.28455	0.00118		0.28109	2.88021		0.28422	0.00153
0.281427	2.48499		0.285934	2.60009		0.28761	0.00138		0.2863	0.00112		0.28287	2.88272		0.286	0.00133
0.283173	2.48163		0.287684	2.60001		0.28939	0.00124		0.2881	0.00107		0.28462	2.88593		0.28779	0.0012
0.284967	2.48548		0.289485	2.60011		0.29123	0.00115		0.28985	0.001		0.28641	2.05464		0.28954	0.00112
0.28672	2.48328		0.291238	2.6012		0.29302	0.00108		0.29165	0.000954092		0.29003	0.0016		0.29133	0.00101
0.288516	1.67891		0.293026	2.6052		0.29476	0.00102		0.2934	0.000917995		0.29182	0.00135		0.29308	0.00098598
0.292149	0.00153046		0.294778	2.59992		0.29657	0.000961614		0.29521	0.000905478		0.29357	0.00121		0.29487	0.00096004
0.293928	0.00131932		0.296567	2.60045		0.29835	0.000932634		0.29696	0.000922263		0.29536	0.00113		0.29663	0.000938416
0.2957	0.00117555		0.298318	2.60028		0.30014	0.000913215		0.29875	0.000864172		0.29712	0.00112		0.29842	0.000911534
0.297484	0.00108479		0.300102	1.40635		0.30189	0.000928628		0.30051	0.000857866		0.29886	0.00111		0.30017	0.000891805
0.299256	0.0010408		0.303737	0.00153666		0.30368	0.000857925		0.3023	0.000851917		0.30065	0.00101		0.30196	0.000888073
0.301037	0.0010075		0.305522	0.00127913		0.30543	0.000861025		0.30405	0.000851345		0.3024	0.000945473		0.30372	0.000861287
0.302811	0.00095489		0.307291	0.00118027		0.30722	0.000921428		0.30584	0.000861967		0.30414	0.000928271		0.30553	0.000890386
0.304587	0.000922847		0.309081	0.00110499		0.30897	0.00117		0.31145	2.80423		0.30594	0.000945783		0.30729	0.00114
0.30638	0.000890756		0.310825	0.0010235		0.31076	0.00090543		0.31325	2.78802		0.30769	0.000871551		0.31297	2.99218
0.308132	0.000902379		0.31263	0.00100118		0.31637	2.70544		0.31501	2.78419		0.30947	0.000863445		0.31477	2.98562
0.309915	0.000851822		0.314425	0.000973666		0.31819	2.69266		0.3168	2.79197		0.31126	0.000854039		0.31653	2.99053
0.311665	0.000837827		0.316233	0.000937259		0.31995	2.69445		0.31855	2.78752		0.31301	0.000846243		0.31833	2.98563
0.31345	0.000881076		0.317981	0.000908744		0.32175	2.70212		0.32034	2.78998		0.31479	0.000864971		0.32008	2.99161
0.315201	0.00115118		0.319777	0.000890958		0.3235	2.69214		0.32209	2.7911		0.32041	2.89262		0.32187	2.99043
0.316975	0.00082283		0.321529	0.000866127		0.32528	2.69563		0.32387	2.78634		0.32218	2.88046		0.32363	2.98602
0.322684	2.49315		0.323327	0.000848711		0.32705	2.69407		0.32564	2.7411		0.324	2.88106		0.32542	2.98748
0.324471	2.4844		0.325081	0.000847352		0.32882	2.69357		0.33107	0.00145		0.32575	2.88944		0.32718	2.99032
0.326276	2.48258		0.326875	0.000932837		0.3306	2.67777		0.33286	0.00125		0.3276	2.87984		0.32895	2.02769
0.328031	2.48378		0.328627	0.0515729		0.33609	0.00142		0.33464	0.00115		0.32935	2.89492		0.33261	0.00157
0.32982	2.48425		0.33432	2.60758		0.3379	0.00143		0.33642	0.0012		0.33113	2.88242		0.33441	0.00135
0.33157	2.48576		0.336092	2.60349		0.33964	0.00118		0.33819	0.00119		0.33289	2.87827		0.33624	0.00128
0.333364	2.48664		0.337884	2.60358		0.34144	0.00105		0.33998	0.000985813		0.33462	2.82451		0.33803	0.00134
0.335115	2.48276		0.339637	2.59856		0.34319	0.00101		0.34175	0.000932729		0.34002	0.00141		0.33978	0.00103
0.33691	2.25529		0.341421	2.60219		0.34508	0.000961304		0.34355	0.000908947		0.34181	0.0012		0.34159	0.00103
0.340535	0.00168955		0.343184	2.59912		0.34684	0.000925744		0.34529	0.000906312		0.34361	0.00114		0.34333	0.000957465
0.342325	0.00137862		0.34503	2.60176		0.34864	0.00089438		0.3471	0.000856018		0.3454	0.00108		0.34513	0.000901067
0.34412	0.00136952		0.346817	2.60389		0.35041	0.00088712		0.34884	0.000850976		0.34719	0.00102		0.34687	0.000891018
0.345904	0.00118312		0.348615	1.89434		0.35221	0.00083493		0.35064	0.000854492		0.34892	0.001		0.34867	0.000900173
0.347648	0.00111035		0.35236	0.00159405		0.35396	0.00084672		0.35239	0.000849128		0.35072	0.000978565		0.35042	0.000863612
0.349498	0.000994873		0.354152	0.00133899		0.35575	0.000857186		0.35423	0.000847971		0.35248	0.000942206		0.3522	0.000870812
0.351252	0.000968826		0.356009	0.00122583		0.3575	0.000847554		0.3599	2.79872		0.35422	0.000939417		0.35395	0.000850713
0.353035	0.000944579		0.357797	0.00127335		0.35929	0.000838768		0.36171	2.78873		0.35601	0.000895596		0.35574	0.00083462
0.354791	0.000924897		0.35954	0.00102897		0.3649	2.70719		0.3635	2.79231		0.35776	0.000940049		0.35749	0.00714
0.356625	0.000916541		0.361331	0.00100403		0.3667	2.69439		0.36534	2.79726		0.3595	0.00121		0.36314	2.99825
0.358396	0.000844085		0.363078	0.000967777		0.36846	2.70466		0.3671	2.78181		0.36139	0.00093174		0.36491	2.98707
0.360207	0.000837147		0.364867	0.000940788		0.37024	2.6909		0.36896	2.78674		0.36314	0.000815463		0.3667	2.9918
0.361957	0.000833094		0.36662	0.000903487		0.372	2.69159		0.37071	2.79081		0.36877	2.89468		0.36845	2.99029
0.363757	0.000843251		0.368414	0.000908268		0.37378	2.69313		0.3725	2.78602		0.37062	2.88425		0.37024	2.98831
0.365517	0.000854242		0.370169	0.000867808		0.37556	2.69584		0.37426	2.79103		0.37237	2.88653		0.37201	2.99153
0.371171	2.49477		0.371971	0.000868607		0.37734	2.69815		0.3797	0.00145		0.37417	2.88857		0.37378	2.99082
0.37297	2.4813		0.373722	0.00085119		0.37913	2.69728		0.38147	0.00125		0.37592	2.87591		0.37556	2.98824
0.374724	2.49254		0.375518	0.00083909		0.38453	0.0015		0.38326	0.00115		0.37772	2.88176		0.37742	2.62712
0.376519	2.47969		0.377274	0.0116852		0.38633	0.00127		0.38503	0.00112		0.37948	2.88405		0.38108	0.00168
0.37827	2.48535		0.382925	2.61319		0.38809	0.00118		0.38682	0.00103		0.38126	2.8864		0.38287	0.00139
0.380071	2.48567		0.384701	2.6015		0.38988	0.00114		0.38857	0.001		0.38304	2.88493		0.38461	0.00126
0.381834	2.48131		0.386491	2.59871		0.39163	0.00102		0.39037	0.000958037		0.3885	0.00152		0.38641	0.00116
0.383589	2.48291		0.388256	2.60133		0.39342	0.000990713		0.39212	0.000918686		0.39031	0.00134		0.38815	0.00108
0.385381	2.47357		0.390019	2.60293		0.39517	0.000951302		0.39391	0.000895011		0.39216	0.00114		0.38994	0.00103
0.39084	0.00144281		0.391803	2.60463		0.39696	0.000950146		0.39566	0.000892484		0.39395	0.0011		0.39169	0.000972724
0.39264	0.00125052		0.393648	2.59906		0.39871	0.00114		0.39744	0.000909996		0.39572	0.00102		0.39354	0.000941467
0.394501	0.00113729		0.395437	2.60282		0.4005	0.000980985		0.3992	0.00117		0.3975	0.000984299		0.39534	0.000948787
0.396292	0.0010771		0.397243	2.19326		0.40225	0.000852299		0.40098	0.000820673		0.39928	0.000954103		0.39721	0.00109
0.39813	0.0010236		0.400906	0.00165099		0.40405	0.000835979		0.40276	0.000843656		0.40107	0.000926006		0.39896	0.000869703
0.399921	0.00097425		0.402718	0.00135521		0.40581	0.000818837		0.40838	2.79951		0.40284	0.000906909		0.40076	0.000862765
0.401745	0.000970352		0.404491	0.00121857		0.40758	0.000835979		0.41017	2.78385		0.40464	0.000901806		0.40251	0.000859392
0.403534	0.000966358		0.406287	0.00113729		0.41323	2.70125		0.41193	2.78985		0.40638	0.000880337		0.40431	0.000855613
0.405295	0.00119044		0.408034	0.00108062		0.41501	2.69291		0.41372	2.7891		0.40819	0.000856137		0.40606	0.000862706
0.407119	0.000902915		0.409881	0.00101465		0.4168	2.6944		0.41554	2.78482		0.40994	0.000848877		0.41171	2.99695
0.408933	0.00083425		0.411629	0.000973403		0.41866	2.69412		0.41733	2.79143		0.41173	0.000838304		0.41348	2.98631
0.410732	0.000824416		0.413413	0.000948095		0.42046	2.69345		0.41919	2.79139		0.4174	2.89136		0.41528	2.987
0.412574	0.000834298		0.415161	0.000937784		0.4222	2.69919		0.42098	2.79159		0.4192	2.89066		0.41703	2.99572
0.414372	0.000844085		0.416954	0.00102012		0.424	2.69498		0.42285	2.78989		0.42097	2.8762		0.41882	2.98632
0.420105	2.4981		0.418706	0.00101975		0.42574	2.69373		0.42829	0.00165		0.42276	2.88092		0.42057	2.99074
0.421906	2.48186		0.420508	0.000882494		0.42759	2.69318		0.43014	0.00123		0.4246	2.8841		0.42236	2.98823
0.423653	2.48247		0.422261	0.000812936		0.42933	1.44281		0.43194	0.00114		0.42641	2.88001		0.42413	2.98693
0.425452	2.48885		0.424056	0.000809622		0.43299	0.00153		0.43379	0.00108		0.42818	2.88477		0.42589	2.94903
0.427202	2.48218		0.425809	0.000828516		0.43487	0.00131		0.4356	0.00101		0.42998	2.88561		0.43133	0.00137
0.428997	2.4862		0.431455	2.60953		0.43663	0.00119		0.43745	0.000977922		0.43181	2.88439		0.4331	0.00124
0.430748	2.48299		0.43324	2.59859		0.43849	0.00112		0.43925	0.000946665		0.43727	0.00152		0.4349	0.00115
0.432541	2.48326		0.435031	2.59939		0.44023	0.00102		0.441	0.000899422		0.43904	0.00128		0.43666	0.00109
0.434295	2.47593		0.436785	2.60703		0.44203	0.000986552		0.44279	0.000885904		0.44083	0.00119		0.43851	0.00103
0.439721	0.00140919		0.438573	2.59926		0.44378	0.000957096		0.44454	0.000863016		0.4426	0.00114		0.44025	0.000988925
0.441506	0.00122916		0.440327	2.60283		0.44558	0.00094347		0.44634	0.000862706		0.44439	0.00102		0.44204	0.000952303
0.443251	0.00113198		0.442113	2.6004		0.44733	0.000905645		0.44808	0.000840235		0.44619	0.000991404		0.4438	0.000911951
0.44504	0.00107342		0.443865	2.59939		0.44914	0.000877762		0.44993	0.000839233		0.44799	0.00101		0.44558	0.000910163
0.446786	0.00100067		0.445636	2.57066		0.45089	0.000865233		0.45167	0.000835133		0.4498	0.00114		0.44733	0.000862551
0.448581	0.000974619		0.451053	0.00139403		0.45267	0.00083499		0.45742	2.79447		0.45159	0.000911069		0.44912	0.000872338
0.450332	0.000938582		0.452908	0.00124741		0.45443	0.000855029		0.45921	2.79197		0.45343	0.00092864		0.45087	0.000866556
0.452129	0.000908172		0.454682	0.00112493		0.45621	0.000858295		0.46103	2.79191		0.45522	0.000864923		0.45266	0.000861287
0.453883	0.000907218		0.45648	0.00105559		0.46186	2.69962		0.46277	2.79255		0.45703	0.000852239		0.45442	0.000845981
0.455673	0.00085845		0.458239	0.00101491		0.46366	2.6968		0.46458	2.78282		0.45883	0.000842667		0.46006	2.98907
0.457426	0.000861824		0.460029	0.000977981		0.46541	2.69368		0.46632	2.79014		0.46067	0.00082978		0.46185	2.98855
0.459216	0.000847197		0.4618	0.000948679		0.46719	2.69608		0.46813	2.78899		0.46633	2.8881		0.46363	2.98977
0.460979	0.000834465		0.463588	0.000916791		0.46897	2.6979		0.46987	2.79236		0.46811	2.88649		0.46542	2.99727
0.462734	0.000925696		0.465379	0.00091964		0.47073	2.69611		0.47167	2.79029		0.46989	2.88483		0.46728	2.9839
0.468407	2.49445		0.467138	0.000866818		0.47252	2.69237		0.47709	0.0015		0.47166	2.88477		0.46907	2.98744
0.470175	2.48442		0.468926	0.000869286		0.47437	2.69342		0.47894	0.00127		0.47345	2.87732		0.47081	2.98881
0.47198	2.48695		0.470681	0.000860918		0.47617	2.69515		0.48069	0.00117		0.47526	2.88348		0.4726	2.99054
0.473725	2.48487		0.472474	0.000848508		0.47791	1.7238		0.48254	0.00114		0.47705	2.88079		0.47435	2.99154
0.475515	2.47823		0.474224	0.000835979		0.4816	0.00154		0.4843	0.00103		0.4789	2.87952		0.47985	0.00149
0.477267	2.4847		0.479891	2.60506		0.48339	0.00131		0.48609	0.00103		0.48069	2.88969		0.48162	0.00127
0.479059	2.4858		0.481704	2.60092		0.48514	0.00119		0.48784	0.00111		0.48608	0.00149		0.48344	0.00117
0.480807	2.48624		0.483458	2.60483		0.48698	0.00114		0.48962	0.000987709		0.4879	0.00128		0.48519	0.00116
0.482598	2.48345		0.485272	2.60709		0.48872	0.0012		0.49138	0.000898063		0.48964	0.00119		0.487	0.00116
0.48801	0.00150605		0.487133	2.59524		0.49051	0.00104		0.49317	0.000927627		0.49143	0.00114		0.48877	0.00101
0.489775	0.00129429		0.488929	2.59997		0.49227	0.000957143		0.49492	0.000821769		0.49318	0.00102		0.49058	0.000953305
0.491574	0.00118512		0.490718	2.60022		0.49406	0.000905693		0.49672	0.000823879		0.49497	0.000986564		0.49233	0.000927269
0.493324	0.00111846		0.492472	2.60168		0.49582	0.000882697		0.49847	0.000814033		0.49672	0.00094558		0.49414	0.000901592
0.495116	0.00114524		0.494272	2.60324		0.49762	0.000894272		0.50026	0.000827348		0.49857	0.000918162		0.4959	0.000908065
0.496915	0.000997186		0.499676	0.00146127		0.49937	0.000857604		0.50587	2.7966		0.50031	0.00092622		0.49768	0.000876653
0.498723	0.000940526		0.501479	0.0012624		0.50117	0.000859654		0.50768	2.78704		0.5021	0.00091275		0.49947	0.000839663
0.500475	0.00092932		0.503248	0.00115018		0.50292	0.000844502		0.50944	2.78831		0.50385	0.000876713		0.50131	0.000862348
0.502278	0.000919485		0.505037	0.00110961		0.50471	0.00083698		0.51123	2.78758		0.50565	0.000852454		0.5031	0.000856185
0.504035	0.000901747		0.506831	0.00108173		0.50647	0.02372		0.51298	2.78952		0.5074	0.000903594		0.50873	3.00051
0.505807	0.000860822		0.508586	0.00116991		0.51213	2.70595		0.51479	2.79327		0.50921	0.00111		0.51052	2.99199
0.507589	0.000833142		0.510372	0.000924945		0.51391	2.69648		0.51655	2.79098		0.51483	2.88817		0.51227	2.98873
0.509391	0.0008322		0.512125	0.00092448		0.51569	2.69442		0.51834	2.79416		0.51664	2.8813		0.51408	2.99016
0.511182	0.000843883		0.513917	0.000888491		0.51749	2.69534		0.52011	2.78078		0.51839	2.88253		0.51582	2.98783
0.516779	2.49399		0.515687	0.000887644		0.51934	2.70195		0.52189	1.46056		0.52019	2.88159		0.51768	2.98624
0.518578	2.48188		0.517482	0.000874341		0.52115	2.68853		0.52554	0.00151		0.52194	2.88377		0.51942	2.998
0.52033	2.48312		0.519278	0.000849926		0.52303	2.6969		0.52733	0.0013		0.52373	2.8875		0.52121	2.98708
0.522124	2.48271		0.521029	0.000840557		0.52483	2.69361		0.52909	0.00118		0.52548	2.88127		0.52297	2.99122
0.523876	2.48233		0.522821	0.000831199		0.52667	1.82848		0.53087	0.00109		0.52728	2.88129		0.52477	1.10935
0.525673	2.49196		0.528447	2.60877		0.53037	0.00159		0.53269	0.00101		0.52903	2.88204		0.5284	0.00151
0.527423	2.47666		0.530226	2.60324		0.53216	0.00132		0.53448	0.000991392		0.53083	1.5645		0.53017	0.00131
0.529216	2.48452		0.532052	2.60171		0.53391	0.00118		0.53627	0.000971866		0.53446	0.00157		0.53196	0.0012
0.530969	2.48298		0.533799	2.60185		0.5357	0.00111		0.53806	0.000944519		0.53623	0.00134		0.53372	0.00114
0.532735	1.54541		0.535596	2.59696		0.53745	0.00105		0.53992	0.000909054		0.53803	0.00122		0.5355	0.00103
0.536385	0.00159128		0.537381	2.59639		0.5393	0.00101		0.54171	0.000882065		0.53978	0.00131		0.53726	0.001
0.538192	0.00133269		0.53917	2.6009		0.54105	0.000962091		0.54363	0.000862706		0.54158	0.00103		0.53905	0.000967038
0.539938	0.00118749		0.540962	2.60863		0.54284	0.000936055		0.54544	0.000829458		0.54334	0.00102		0.5408	0.000952208
0.54173	0.00110856		0.542713	2.59949		0.54459	0.00090133		0.54731	0.000905788		0.54513	0.000963783		0.54259	0.000921845
0.543482	0.00103296		0.548197	0.00146312		0.54638	0.000924313		0.54911	0.000955558		0.54691	0.00092653		0.54434	0.000892282
0.545272	0.000997245		0.549975	0.00127039		0.54814	0.00112		0.55485	2.79721		0.54868	0.000905168		0.54614	0.000943363
0.547023	0.000952578		0.55178	0.00116533		0.54993	0.000846088		0.55665	2.79299		0.55048	0.000903809		0.54789	0.00118
0.548817	0.000929427		0.553526	0.00108594		0.55168	0.000825989		0.55842	2.78786		0.55226	0.000883234		0.54969	0.000845766
0.550567	0.000905013		0.555324	0.00099287		0.55348	0.000806308		0.56021	2.78791		0.55404	0.00087986		0.55144	0.00084635
0.552347	0.000901115		0.557183	0.000962937		0.55524	0.00984		0.56199	2.78727		0.5558	0.000865662		0.55709	2.98488
0.554129	0.00128124		0.558974	0.000932944		0.56088	2.70807		0.56378	2.78841		0.55758	0.00084883		0.55886	2.98856
0.555949	0.000893128		0.560747	0.000908792		0.56267	2.69558		0.56564	2.79231		0.55934	0.04438		0.56066	2.98839
0.557742	0.000826252		0.562558	0.000906479		0.56445	2.69366		0.56743	2.79057		0.565	2.89136		0.56241	2.99074
0.559482	0.000812149		0.564347	0.000905645		0.56623	2.69456		0.56918	2.78754		0.56679	2.88579		0.56419	2.99124
0.56129	0.0267083		0.56613	0.000904691		0.56806	2.69613		0.57097	1.03564		0.56858	2.87983		0.56597	2.99106
0.566969	2.49953		0.567923	0.00110052		0.56985	2.69468		0.57461	0.00152		0.57034	2.89319		0.56773	2.98577
0.568769	2.48623		0.569673	0.000820994		0.5716	2.69868		0.57638	0.00132		0.57212	2.87331		0.56952	2.98766
0.570519	2.48403		0.571467	0.000824571		0.5734	2.69612		0.57818	0.00135		0.57397	2.88429		0.57127	2.99111
0.57231	2.48137		0.577078	2.60843		0.57518	2.32064		0.57996	0.00108		0.57576	2.88098		0.5731	1.9913
0.574065	2.48504		0.578896	2.6007		0.57886	0.00186		0.58175	0.00102		0.57762	2.88531		0.57678	0.00185
0.575846	2.48349		0.58067	2.6002		0.58073	0.00135		0.5835	0.000979662		0.57941	1.97684		0.57855	0.00139
0.577613	2.48691		0.582484	2.60039		0.58248	0.00119		0.58535	0.000955248		0.58316	0.00158		0.58035	0.00116
0.579457	2.48623		0.58423	2.60021		0.58431	0.00111		0.5871	0.0009413		0.58498	0.00134		0.58209	0.00109
0.581259	1.98875		0.586022	2.6049		0.58606	0.00107		0.58889	0.000923049		0.58678	0.00122		0.58389	0.00105
0.584901	0.00185107		0.587881	2.6026		0.58785	0.001		0.59064	0.000892949		0.58863	0.00114		0.58564	0.00102
0.586676	0.00134858		0.589671	2.60081		0.5896	0.000958252		0.59243	0.00087986		0.59042	0.00104		0.58743	0.00096941
0.588479	0.00120443		0.591442	2.59978		0.59139	0.000926161		0.59418	0.000849128		0.59218	0.00101		0.58918	0.000920165
0.590224	0.00110847		0.593225	1.14815		0.59314	0.000911486		0.59598	0.000849819		0.59398	0.000977981		0.59097	0.000900912
0.592019	0.00104848		0.596884	0.00159274		0.59493	0.0009269		0.59773	0.000859654		0.59581	0.000945628		0.59272	0.000910747
0.59377	0.000996244		0.598678	0.00141634		0.59668	0.000853813		0.60338	2.79172		0.5976	0.000986826		0.59451	0.000859344
0.595562	0.000949895		0.600432	0.00117359		0.59847	0.000843871		0.60516	2.7864		0.59951	0.00113		0.59626	0.000854194
0.597314	0.000907648		0.60222	0.00107863		0.60022	0.000831199		0.60696	2.78921		0.60132	0.000871289		0.59805	0.000842667
0.599107	0.000895965		0.603974	0.00101249		0.602	0.000830877		0.60871	2.785		0.60317	0.000873399		0.59981	0.000835252
0.600872	0.000919747		0.605759	0.000969505		0.60377	0.00085324		0.6105	2.79713		0.60497	0.00085088		0.60158	0.00191
0.602639	0.000852406		0.607514	0.000944579		0.60941	2.71641		0.61225	2.78945		0.60684	0.000857985		0.60722	3.00537
0.60443	0.000855088		0.60931	0.000919795		0.61122	2.6858		0.61404	2.79001		0.61252	2.88849		0.60902	2.97998
0.606175	0.0008322		0.611059	0.000890958		0.61308	2.69599		0.6158	2.78319		0.6143	2.8812		0.61079	2.98912
0.607962	0.000830519		0.6129	0.000878596		0.61487	2.69772		0.61759	2.79055		0.61608	2.88227		0.61256	2.99182
0.609711	0.000844085		0.614673	0.00087539		0.61674	2.69597		0.61934	1.8063		0.61787	2.8819		0.61435	2.98713
0.615447	2.50293		0.616486	0.000839722		0.61854	2.69492		0.62299	0.0016		0.61965	2.88233		0.6161	2.99118
0.617235	2.4784		0.618235	0.000849712		0.62028	2.69681		0.62478	0.00133		0.62143	2.88776		0.6179	2.99216
0.619017	2.48313		0.62003	0.000839615		0.62209	2.6944		0.62653	0.00119		0.6232	2.88239		0.61965	2.98713
0.620787	2.48965		0.625666	2.60433		0.62384	2.50077		0.62833	0.00111		0.62498	2.88137		0.6215	2.68558
0.622575	2.48509		0.627445	2.60141		0.62751	0.00169		0.63008	0.00105		0.62676	2.88155		0.62519	0.00167
0.624324	2.48254		0.629241	2.59282		0.62934	0.00138		0.6319	0.00101		0.62851	1.5036		0.62695	0.00139
0.626113	2.48321		0.63099	2.60751		0.63108	0.00122		0.63367	0.000959766		0.63226	0.00151		0.62875	0.00123
0.62787	2.48267		0.632777	2.59907		0.63288	0.00112		0.63547	0.000933731		0.63405	0.0013		0.63051	0.00114
0.629665	2.41501		0.634524	2.60151		0.63463	0.00105		0.63723	0.000963354		0.63582	0.00119		0.6323	0.00106
0.635055	0.00143549		0.636318	2.59954		0.63642	0.00105		0.63904	0.00105		0.6376	0.00113		0.63405	0.00103
0.636858	0.00122658		0.638073	2.60011		0.63817	0.00114		0.6408	0.00087086		0.63936	0.00103		0.63584	0.00102
0.638623	0.00112803		0.639921	2.60207		0.63996	0.000921476		0.64258	0.000856388		0.64115	0.000994503		0.6376	0.00116
0.64041	0.0010657		0.641672	1.73984		0.64171	0.00094763		0.64436	0.000833035		0.64301	0.000960314		0.63938	0.000979614
0.642201	0.00100003		0.645377	0.00159433		0.6435	0.000896013		0.64613	0.000834763		0.6448	0.000942314		0.64114	0.000896335
0.643956	0.00115628		0.647189	0.00133884		0.64526	0.000835884		0.64792	0.02232		0.64665	0.000915384		0.64291	0.000855088
0.645754	0.000997555		0.649055	0.00119821		0.64707	0.000829351		0.65356	2.79972		0.64844	0.000891602		0.64469	0.000850558
0.647499	0.000910854		0.650846	0.00111676		0.64882	0.000808883		0.65535	2.78979		0.6503	0.00088681		0.64645	0.000851405
0.64929	0.000892127		0.652619	0.00102655		0.65059	0.000823045		0.65711	2.78819		0.65209	0.000864875		0.64823	0.000854456
0.651043	0.000841928		0.654407	0.000998974		0.65237	0.000817573		0.6589	2.78708		0.65386	0.000866032		0.64998	0.000863028
0.652829	0.000847828		0.656192	0.00101408		0.65798	2.7056		0.6607	2.79015		0.65564	0.000877082		0.65566	2.99443
0.654581	0.000840676		0.657961	0.00108467		0.65978	2.69363		0.66248	2.78861		0.66134	2.90288		0.65745	2.98674
0.656368	0.000823784		0.65975	0.000945997		0.66164	2.69578		0.66435	2.79163		0.66313	2.8757		0.65926	2.98882
0.658118	0.00081321		0.6615	0.000878072		0.66343	2.7036		0.66614	2.78744		0.66492	2.88416		0.66101	2.99802
0.66374	2.493		0.663277	0.000861347		0.66518	2.69018		0.668	2.18258		0.66672	2.88518		0.66287	2.98575
0.665533	2.48594		0.665064	0.000858128		0.66699	2.7015		0.67166	0.00161		0.66848	2.88671		0.66462	2.98894
0.667277	2.48609		0.666862	0.000832617		0.66875	2.6972		0.67346	0.00134		0.67028	2.88639		0.66641	2.98652
0.669106	2.48694		0.668648	0.000826728		0.67058	2.68822		0.67525	0.00121		0.67203	2.8778		0.66816	2.9978
0.670855	2.47792		0.670392	0.04322		0.67233	2.68983		0.67704	0.0011		0.67382	2.88228		0.66996	2.96506
0.672664	2.48776		0.676077	2.60687		0.67784	0.00144		0.67881	0.00106		0.67557	2.88193		0.67535	0.00141
0.674419	2.47916		0.677848	2.603		0.67962	0.00123		0.68059	0.001		0.67736	1.47051		0.67715	0.00122
0.676218	2.48174		0.679644	2.60328		0.68141	0.00112		0.68238	0.000953352		0.68099	0.00153		0.6789	0.00114
0.677973	2.48573		0.681395	2.59819		0.68316	0.00107		0.68413	0.000921679		0.68276	0.00134		0.68071	0.00109
0.68341	0.00145681		0.683245	2.60193		0.68496	0.00101		0.68598	0.000902534		0.68455	0.0012		0.68247	0.00102
0.685188	0.00127698		0.684992	2.59894		0.68671	0.000985193		0.68773	0.00091989		0.68631	0.00113		0.68424	0.000995815
0.686982	0.00117322		0.686781	2.59999		0.68849	0.000951469		0.68952	0.000873494		0.68812	0.00115		0.68603	0.000959623
0.688737	0.00113424		0.688534	2.60373		0.69025	0.000921476		0.69129	0.000876224		0.6899	0.00114		0.68782	0.00092721
0.690526	0.00101213		0.690326	2.00957		0.69204	0.000911379		0.69308	0.000852764		0.69168	0.000976992		0.68962	0.000919533
0.692279	0.000985873		0.693965	0.00154334		0.69379	0.00086813		0.69487	0.000833976		0.69347	0.000912488		0.69136	0.000876963
0.694077	0.00094316		0.695739	0.00132942		0.69558	0.000873601		0.69663	0.00312		0.69523	0.000869191		0.69317	0.000876439
0.695829	0.00092411		0.697533	0.00120237		0.69738	0.000878119		0.70234	2.79903		0.69702	0.00087781		0.69495	0.000845134
0.697617	0.000915802		0.699285	0.00112282		0.69915	0.00107		0.70414	2.78643		0.69885	0.000868762		0.69675	0.000973558
0.699375	0.000905967		0.701078	0.00107569		0.70095	0.000813782		0.70589	2.7871		0.70063	0.000851142		0.69849	0.000964046
0.701149	0.000885022		0.702837	0.000999916		0.70663	2.70301		0.70769	2.78897		0.70241	0.000859404		0.70414	2.99552
0.702924	0.000900912		0.70463	0.000952363		0.70843	2.69705		0.70944	2.78888		0.7042	0.000845516		0.70591	2.98862
0.704717	0.00106221		0.706381	0.000916588		0.71019	2.69624		0.71123	2.78993		0.70601	0.0953		0.7077	2.99324
0.706474	0.000838518		0.708164	0.000904489		0.71197	2.69703		0.71299	2.79243		0.71175	2.88713		0.70945	2.98953
0.712181	2.49396		0.709912	0.000929105		0.71372	2.69072		0.71484	2.78972		0.71355	2.88272		0.71124	2.98299
0.713954	2.48183		0.711695	0.000856769		0.71551	2.69337		0.71658	2.44505		0.71533	2.88276		0.71301	2.98989
0.715747	2.48264		0.713455	0.000858974		0.71726	2.69669		0.72023	0.00166		0.7171	2.88467		0.7148	2.99054
0.717532	2.48276		0.715225	0.000850558		0.71906	2.69836		0.72205	0.00137		0.71889	2.87969		0.71655	2.9917
0.719325	2.48403		0.717007	0.00100161		0.72081	2.69584		0.72382	0.00123		0.72065	2.89256		0.71834	2.98892
0.721148	2.48715		0.718843	0.00100876		0.72625	0.00153		0.72562	0.00114		0.72243	2.87878		0.7201	1.05381
0.722908	2.48375		0.724593	2.61209		0.72802	0.0014		0.72742	0.00111		0.72427	2.88407		0.72375	0.00151
0.724649	2.48252		0.726378	2.59531		0.72981	0.00121		0.72921	0.0012		0.72606	1.68362		0.72553	0.00134
0.726445	2.48245		0.728215	2.60117		0.73156	0.00115		0.73099	0.000922		0.7298	0.00159		0.72732	0.00137
0.72822	1.27415		0.729981	2.60397		0.73335	0.000999451		0.73278	0.000925684		0.73162	0.00135		0.72909	0.00117
0.731892	0.0015475		0.731784	2.60013		0.73511	0.000979197		0.73456	0.000885856		0.73342	0.00121		0.73087	0.00103
0.733663	0.00135595		0.733532	2.60288		0.73689	0.000938892		0.73634	0.000920045		0.73525	0.00115		0.73264	0.00099014
0.73545	0.00139472		0.735344	2.6044		0.73865	0.000921893		0.73814	0.00086838		0.73704	0.00105		0.73444	0.00096978
0.737206	0.00112103		0.73711	2.60042		0.74041	0.000914323		0.73989	0.000850654		0.73889	0.00101		0.73619	0.000942051
0.738998	0.00104543		0.738908	2.33404		0.7422	0.000891852		0.74169	0.000846601		0.74068	0.000975466		0.73799	0.000924742
0.740745	0.000989819		0.742565	0.00166614		0.74406	0.00086602		0.74344	0.000828135		0.74243	0.000956523		0.73977	0.000902641
0.742539	0.00094595		0.744336	0.00138756		0.74585	0.000846982		0.74523	0.000845969		0.74422	0.000918531		0.74164	0.000875127
0.744314	0.000912058		0.746135	0.00128734		0.74759	0.000837982		0.75085	2.80072		0.74598	0.000893331		0.74338	0.00085429
0.746101	0.000891078		0.747886	0.00131769		0.74941	0.000839984		0.75267	2.78642		0.74777	0.000928795		0.74519	0.00084945
0.747888	0.000878441		0.749676	0.00113913		0.75504	2.70008		0.75442	2.78744		0.74952	0.00107		0.74694	0.000863814
0.749642	0.000869608		0.751428	0.000981772		0.75684	2.70154		0.75621	2.78713		0.75131	0.00091964		0.7526	2.99241
0.751459	0.000854933		0.753227	0.000948989		0.75859	2.69703		0.75797	2.78551		0.75306	0.000854087		0.75437	2.98651
0.753347	0.000863397		0.754981	0.000913215		0.76044	2.69034		0.75975	2.79604		0.75875	2.88623		0.75616	2.98878
0.755156	0.000857186		0.756771	0.000898063		0.76219	2.6951		0.76151	2.78786		0.76052	2.88107		0.75792	2.98622
0.76084	2.48936		0.758525	0.000902009		0.76398	2.69732		0.76324	2.78506		0.76234	2.88265		0.75971	2.98669
0.762721	2.48727		0.760316	0.000840616		0.76573	2.69574		0.76503	2.76049		0.76408	2.88479		0.76146	2.99516
0.76452	2.48285		0.762083	0.000850081		0.76752	2.69623		0.77042	0.00145		0.76589	2.88649		0.76326	2.99101
0.766333	2.47425		0.763874	0.000844872		0.76927	2.69259		0.77219	0.00125		0.76765	2.88487		0.76501	2.98113
0.768091	2.48715		0.765628	0.000858188		0.77107	1.39426		0.77394	0.00114		0.76944	2.88017		0.7668	2.98854
0.769867	2.484		0.767417	0.000845921		0.77471	0.00156		0.77573	0.00109		0.77124	2.88151		0.76856	1.7108
0.771649	2.48665		0.773086	2.61414		0.77648	0.00133		0.77748	0.00101		0.77305	2.88317		0.7722	0.00155
0.773438	2.48458		0.774883	2.59914		0.77828	0.00119		0.77927	0.000978076		0.77479	1.84569		0.774	0.00133
0.775189	2.48038		0.776675	2.59937		0.78008	0.00112		0.78103	0.000939047		0.77851	0.00168		0.77579	0.00119
0.777038	1.28668		0.778437	2.60655		0.78186	0.00102		0.78276	0.000910735		0.78034	0.00141		0.77754	0.00112
0.780672	0.00157439		0.780229	2.59947		0.78365	0.000988245		0.78455	0.000896895		0.78209	0.00118		0.77933	0.00103
0.782454	0.00133249		0.781982	2.60013		0.78546	0.000960255		0.78631	0.000937152		0.78397	0.00112		0.78108	0.00101
0.78424	0.00118533		0.783827	2.6002		0.78725	0.000963044		0.78814	0.00108		0.78572	0.00104		0.78287	0.000967729
0.786039	0.00112367		0.785596	2.59962		0.789	0.00104		0.78997	0.000823724		0.78755	0.001		0.78462	0.000938308
0.787791	0.00103049		0.787391	2.57793		0.7908	0.000910056		0.79171	0.000831139		0.7893	0.000979304		0.78648	0.000988925
0.789586	0.00100198		0.792883	0.00143702		0.79256	0.000868177		0.79351	0.000822771		0.79115	0.000948		0.78822	0.00101
0.791358	0.00096736		0.794672	0.00123272		0.79437	0.000840664		0.79915	2.79753		0.7929	0.000907695		0.79002	0.000872028
0.793156	0.00096662		0.796464	0.00114071		0.79615	0.000846767		0.80092	2.79251		0.7947	0.000894487		0.79177	0.000854766
0.794917	0.00103455		0.798214	0.00108321		0.79798	0.000832725		0.80271	2.79017		0.79645	0.000879598		0.79356	0.000827408
0.796702	0.000918794		0.800001	0.00101964		0.79973	0.09349		0.80451	2.79096		0.79824	0.000861871		0.79531	0.000823307
0.798496	0.000857353		0.801752	0.000986183		0.80552	2.69945		0.80627	2.783		0.79999	0.00087992		0.7971	0.04165
0.800247	0.000854874		0.803532	0.000943732		0.8073	2.69448		0.80808	2.78934		0.80178	0.00086261		0.80273	3.0002
0.802086	0.000842142		0.805309	0.000901699		0.8091	2.69414		0.80985	2.79096		0.80353	0.05506		0.80453	2.99117
0.803837	0.00083741		0.807063	0.000988555		0.81085	2.69798		0.81171	2.7922		0.8092	2.89381		0.80628	2.98963
0.805625	0.0670801		0.808852	0.000968719		0.81264	2.69794		0.81357	2.79205		0.81097	2.87517		0.80808	2.98602
0.81137	2.4902		0.810608	0.000865555		0.81444	2.69258		0.81896	0.00171		0.81276	2.887		0.80984	2.99047
0.813149	2.48438		0.812441	0.000852609		0.8162	2.6912		0.82073	0.00124		0.81451	2.88121		0.8116	2.98746
0.814944	2.48559		0.81421	0.000842559		0.81799	2.69567		0.82252	0.00115		0.8163	2.88409		0.81338	2.99212
0.816732	2.48682		0.816018	0.000841081		0.81974	1.65135		0.82427	0.00111		0.81806	2.88195		0.81517	2.98777
0.818509	2.48492		0.821653	2.61289		0.82345	0.00154		0.82607	0.00101		0.81985	2.88423		0.81697	2.56913
0.820301	2.4814		0.823459	2.6016		0.82524	0.00134		0.82782	0.000941777		0.82161	2.88662		0.82061	0.00161
0.822057	2.48282		0.82521	2.60486		0.82699	0.00117		0.82956	0.000924993		0.8234	2.22752		0.82238	0.00138
0.823852	2.48174		0.827061	2.60706		0.82878	0.00109		0.83135	0.000901163		0.82703	0.00162		0.8242	0.0012
0.825608	1.67396		0.82881	2.59427		0.83063	0.00101		0.8331	0.000903261		0.82881	0.00135		0.82596	0.00114
0.829279	0.00152799		0.830607	2.59966		0.83242	0.00098424		0.83489	0.000892484		0.8306	0.00121		0.82778	0.00107
0.831053	0.00130328		0.832358	2.60124		0.83419	0.000948358		0.83666	0.000869381		0.83235	0.00114		0.82956	0.00101
0.83286	0.00117592		0.834152	2.60329		0.83597	0.000923526		0.8384	0.000848651		0.83414	0.00109		0.83142	0.000963724
0.834691	0.00110973		0.835903	2.60336		0.83778	0.000897491		0.84019	0.000843239		0.83589	0.00102		0.83319	0.000939834
0.836481	0.00103575		0.841343	0.00138283		0.83953	0.000890589		0.84194	0.00085876		0.83768	0.001		0.83505	0.000916851
0.838272	0.00100381		0.843112	0.00124708		0.84132	0.000870597		0.84754	2.78888		0.83943	0.0011		0.8368	0.000942528
0.840023	0.000954521		0.844901	0.00115892		0.84307	0.000857294		0.84935	2.79728		0.84123	0.000906539		0.8386	0.000886548
0.84186	0.000919056		0.846663	0.00113518		0.84488	0.000855446		0.85111	2.78257		0.84298	0.000929272		0.84035	0.000879335
0.843621	0.00088855		0.848443	0.00102901		0.84673	0.000923002		0.85289	2.78827		0.84478	0.000859296		0.84214	0.000866079
0.845436	0.000878024		0.850227	0.000991559		0.84852	0.05419		0.85465	2.79456		0.84656	0.000855613		0.84389	0.000849617
0.847245	0.00085566		0.852012	0.000953567		0.85426	2.70245		0.85639	2.79113		0.84833	0.000858295		0.84569	0.00106
0.849041	0.000849819		0.85378	0.00091995		0.85606	2.69514		0.85818	2.7825		0.85011	0.000860405		0.85129	2.99394
0.850835	0.000854933		0.855531	0.00090611		0.85782	2.69621		0.85992	2.78786		0.85187	0.00088228		0.85308	2.98962
0.852593	0.000896811		0.857321	0.000913799		0.85962	2.69825		0.86166	2.79035		0.85755	2.89312		0.85484	2.98754
0.854402	0.0434566		0.859175	0.000877547		0.86148	2.69809		0.86345	1.83684		0.85935	2.88069		0.85664	2.99091
0.860058	2.48901		0.860971	0.00086292		0.8633	2.69287		0.86709	0.00157		0.86115	2.88105		0.85841	2.98754
0.861836	2.48514		0.862829	0.000868702		0.86514	2.69345		0.86887	0.00134		0.86292	2.8874		0.86018	2.99239
0.86363	2.48603		0.864618	0.000862336		0.86694	2.69374		0.87067	0.00121		0.86471	2.88126		0.86196	2.99044
0.86542	2.48368		0.870313	2.59788		0.86871	1.41475		0.87242	0.00112		0.86653	2.88657		0.86377	2.98732
0.86717	2.48424		0.872109	2.60345		0.87237	0.00153		0.87418	0.00107		0.86832	2.88197		0.86556	2.77176
0.868975	2.48167		0.873856	2.6009		0.87415	0.00133		0.87597	0.001		0.87019	2.89747		0.8692	0.00173
0.870835	2.4836		0.875666	2.60679		0.87591	0.00118		0.87775	0.00109		0.87198	2.58888		0.87097	0.00142
0.872629	2.48572		0.877416	2.59979		0.8777	0.00117		0.87953	0.000993073		0.87572	0.00158		0.87277	0.00125
0.874424	1.68236		0.879212	2.60204		0.87945	0.00109		0.88133	0.000903952		0.87754	0.00135		0.87452	0.00115
0.878067	0.00158901		0.880962	2.6003		0.88123	0.000986981		0.88312	0.00088948		0.87934	0.00122		0.87631	0.00114
0.879851	0.00133064		0.882813	2.60282		0.88299	0.000954986		0.88491	0.000907004		0.88119	0.00113		0.87807	0.00119
0.881633	0.00118665		0.884562	2.60116		0.88478	0.000912166		0.88667	0.000870121		0.88298	0.00109		0.87986	0.000952041
0.883423	0.00116018		0.890066	0.00149105		0.88653	0.000893068		0.88846	0.000857866		0.88483	0.00103		0.88161	0.000954044
0.88519	0.00117869		0.891941	0.00125155		0.88832	0.000884175		0.89022	0.000842607		0.88662	0.000978196		0.8834	0.000927687
0.886983	0.00104959		0.89373	0.00115602		0.89007	0.000868809		0.89199	0.01199		0.88847	0.000944161		0.88515	0.000927997
0.888762	0.000935316		0.895504	0.00111414		0.89186	0.000864184		0.89768	2.79869		0.89026	0.000921643		0.88694	0.000874972
0.890537	0.000923061		0.897281	0.00116233		0.89361	0.000853193		0.89948	2.79024		0.89211	0.000920165		0.88869	0.000866342
0.892302	0.000884712		0.899073	0.000998604		0.8954	0.000843453		0.90126	2.78835		0.89391	0.000885129		0.89048	0.000849617
0.894094	0.000886393		0.900865	0.000925314		0.89716	0.03732		0.9031	2.78595		0.89565	0.000883186		0.89224	0.00085882
0.89584	0.000852823		0.902674	0.000912476		0.90283	2.70375		0.90489	2.79003		0.89746	0.000948		0.89404	0.000845134
0.897628	0.000853503		0.904444	0.000884593		0.9046	2.69728		0.90664	2.78696		0.89921	0.00115		0.89965	2.99776
0.899379	0.000837517		0.906222	0.000893438		0.9064	2.69457		0.90845	2.79538		0.901	0.02274		0.90144	2.98798
0.901119	0.000835145		0.908013	0.000849342		0.90815	2.69233		0.91022	2.78618		0.90664	2.89601		0.9032	2.99229
0.902915	0.000923431		0.909769	0.000837719		0.90995	2.69671		0.91201	2.27482		0.90846	2.88506		0.90499	2.98979
0.908532	2.49981		0.911561	0.000835454		0.9117	2.69651		0.91566	0.00165		0.91021	2.88237		0.90675	2.99131
0.910412	2.48367		0.91331	0.000841928		0.91349	2.69561		0.91743	0.00137		0.912	2.88092		0.90852	2.99319
0.912219	2.48145		0.919052	2.60859		0.91525	2.6947		0.91922	0.00124		0.91378	2.88427		0.9103	2.986
0.913966	2.48591		0.920839	2.60317		0.91705	2.19577		0.92097	0.00116		0.91558	2.88254		0.91212	2.99103
0.915754	2.48631		0.922635	2.60097		0.92068	0.00161		0.92275	0.00109		0.91733	2.88686		0.91391	2.99039
0.917507	2.48304		0.924378	2.60176		0.92247	0.00136		0.92451	0.00102		0.91919	2.88529		0.91941	0.00146
0.919343	2.48768		0.926166	2.59956		0.92424	0.00123		0.9263	0.00097245		0.92094	2.40857		0.92123	0.00127
0.921183	2.48463		0.927911	2.60551		0.92602	0.00113		0.92806	0.000937617		0.92465	0.00162		0.92298	0.00117
0.922929	2.13732		0.92976	2.60084		0.92786	0.00108		0.92986	0.000916684		0.92645	0.00135		0.92479	0.00112
0.92658	0.0016381		0.931512	2.60585		0.92965	0.00101		0.93161	0.000931096		0.92819	0.00125		0.92656	0.00103
0.928353	0.00136589		0.933366	2.60247		0.93139	0.000961041		0.9334	0.000856972		0.93003	0.00124		0.92836	0.000998342
0.930226	0.00121285		0.938748	0.00146931		0.93318	0.000926006		0.93515	0.000858176		0.93178	0.00111		0.9301	0.000952673
0.931978	0.00113735		0.940549	0.00127577		0.93493	0.000909638		0.93695	0.000912321		0.93357	0.000994241		0.93195	0.000927687
0.933783	0.00108263		0.9423	0.00116475		0.93673	0.000926316		0.9387	0.00114		0.93532	0.000975251		0.9337	0.000925899
0.93554	0.00101355		0.944088	0.00108978		0.93849	0.00113		0.94049	0.000904691		0.9371	0.00092864		0.93549	0.000961936
0.937282	0.000967777		0.945842	0.00100771		0.94028	0.000926793		0.9461	2.79421		0.93885	0.000913119		0.93724	0.0012
0.939081	0.000934374		0.947625	0.00098387		0.94206	0.000838876		0.94787	2.7867		0.94064	0.000933588		0.93903	0.000841355
0.940833	0.000926483		0.949377	0.000957835		0.94384	0.000838983		0.94968	2.78811		0.94243	0.000863183		0.94078	0.000845087
0.942629	0.000929368		0.95115	0.000938201		0.94566	0.000820148		0.95144	2.79663		0.94423	0.000863397		0.94257	0.000849032
0.944381	0.0010991		0.952925	0.000906694		0.9513	2.71072		0.95322	2.78603		0.94599	0.000850356		0.94818	2.99812
0.946119	0.000874972		0.954684	0.000879228		0.95311	2.69282		0.955	2.78957		0.9478	0.000850713		0.94998	2.98658
0.947911	0.000833833		0.956473	0.00093174		0.95487	2.69322		0.95675	2.78819		0.94955	0.00087713		0.95173	2.99074
0.949664	0.0008322		0.95822	0.0011313		0.95666	2.69807		0.95854	2.78728		0.9552	2.89311		0.95351	2.99022
0.951431	0.000850093		0.960027	0.000847089		0.95842	2.69395		0.96029	2.77622		0.95698	2.87737		0.95529	2.98364
0.957083	2.49449		0.961784	0.000826406		0.96021	2.69873		0.96575	0.00145		0.95878	2.88226		0.95705	2.99075
0.95886	2.48175		0.967443	2.60238		0.96197	2.69503		0.96755	0.00135		0.96053	2.88705		0.95884	2.99172
0.960616	2.48379		0.969221	2.5995		0.96374	2.69331		0.9693	0.00123		0.96233	2.88587		0.9606	2.99035
0.962409	2.49125		0.971022	2.60132		0.96553	2.58499		0.97107	0.00107		0.96408	2.88798		0.9624	2.98753
0.964155	2.48022		0.972769	2.60289		0.96918	0.00199		0.97286	0.00104		0.96588	2.88058		0.96414	1.21086
0.965947	2.48371		0.974561	2.60426		0.97096	0.0014		0.97461	0.000980234		0.96763	2.88091		0.96779	0.00169
0.9677	2.48312		0.976312	2.60167		0.97274	0.00122		0.97641	0.000920999		0.96942	2.791		0.96963	0.00131
0.96944	2.48328		0.978103	2.59846		0.97458	0.00113		0.97818	0.000905955		0.97481	0.00145		0.97138	0.00117
0.97123	2.48284		0.979854	2.60054		0.97637	0.00106		0.98005	0.000899422		0.9766	0.00125		0.97317	0.00114
0.976616	0.00147259		0.981642	2.6029		0.97811	0.001		0.98189	0.000850606		0.97835	0.00114		0.97493	0.00102
0.978384	0.00120995		0.983396	1.82917		0.97992	0.000954413		0.98365	0.000863016		0.98014	0.00109		0.97672	0.000976515
0.980175	0.0011192		0.987042	0.00187937		0.98167	0.000942731		0.98545	0.000869012		0.9819	0.00103		0.97847	0.000953937
0.981928	0.00108011		0.988831	0.00140644		0.98347	0.000915432		0.9872	0.000860965		0.98367	0.001		0.98026	0.000935626
0.983667	0.00100346		0.990624	0.00114976		0.98521	0.000912738		0.98894	0.000853133		0.98545	0.000971043		0.98201	0.000906324
0.985459	0.000974095		0.99241	0.00110314		0.98707	0.000862336		0.99459	2.79503		0.98721	0.000985515		0.98381	0.000888228
0.987234	0.000940156		0.994204	0.00105853		0.98882	0.000864816		0.99636	2.78922		0.989	0.00115		0.98556	0.000885701
0.98901	0.000905752		0.995988	0.0010148		0.99061	0.000873911		0.99814	2.79467		0.99084	0.000864613		0.98735	0.000852346
0.990798	0.000882125		0.997778	0.000949728		0.99237	0.000880861		0.99993	2.78768		0.99263	0.000871766		0.98911	0.000860345
0.992542	0.000889647		0.99962	0.000928688		0.99417	0.000866127		1.00174	2.78077		0.99449	0.000850248		0.99089	0.000857711
0.994338	0.000855088		1.00141	0.000894964		0.99978	2.71546		1.00352	2.78843		0.99628	0.000853193		0.99652	2.98811
0.996091	0.000835729		1.00316	0.000895226		1.00158	2.69376		1.00531	2.78866		0.99806	0.000850558		0.9983	2.99729
0.997828	0.000825882		1.00497	0.000855184		1.00333	2.69725		1.0071	2.79122		1.00372	2.89141		1.00011	2.98013
0.999621	0.000834298		1.00673	0.000854087		1.00514	2.69831		1.00894	2.79227		1.00558	2.88122		1.00194	2.98876
1.00522	2.50079		1.00856	0.000839615		1.00689	2.69315		1.01437	0.00147		1.00737	2.88361		1.00374	2.99783
1.00709	2.4895		1.01031	0.000829673		1.00869	2.69161		1.01614	0.00126		1.00923	2.89104		1.00552	2.98303
1.00888	2.48428		1.0121	0.0300255		1.01045	2.69376		1.01795	0.00116		1.01103	2.88047		1.00732	2.98909
1.01062	2.47806		1.01772	2.62188		1.01222	2.69592		1.01971	0.00113		1.01289	2.8859		1.00907	2.98746
1.0124	2.48303		1.01952	2.59563		1.014	2.69814		1.02151	0.00104		1.01468	2.88269		1.01087	2.98794
1.01421	2.48472		1.02128	2.60212		1.0194	0.00148		1.02326	0.000996971		1.01653	2.88104		1.01262	1.83878
1.01595	2.48586		1.02307	2.60001		1.0212	0.00127		1.0251	0.000954354		1.01832	2.7322		1.01627	0.00156
1.01776	2.48355		1.02482	2.60185		1.02295	0.00116		1.02685	0.000960612		1.02207	0.00163		1.01807	0.00133
1.01951	2.48255		1.02662	2.60044		1.02474	0.00112		1.02866	0.00109		1.0239	0.00135		1.01982	0.0012
1.0213	1.09159		1.02838	2.6048		1.02649	0.00105		1.03041	0.000922835		1.02569	0.00122		1.02161	0.00112
1.02496	0.00150957		1.03017	2.60188		1.02829	0.00119		1.03214	0.000896108		1.02755	0.00113		1.02336	0.00105
1.02675	0.00131485		1.03193	2.2619		1.0301	0.000950944		1.03393	0.000844765		1.02934	0.00106		1.02515	0.00105
1.02851	0.00118501		1.03558	0.00164683		1.03198	0.000887752		1.03569	0.00082072		1.03119	0.001		1.0269	0.00108
1.03024	0.00110862		1.03736	0.00136247		1.03374	0.000876594		1.03747	0.000839818		1.033	0.000968778		1.02869	0.000917375
1.03204	0.00100666		1.03914	0.00121983		1.03554	0.000858343		1.04308	2.7941		1.03488	0.000945151		1.03044	0.000898588
1.03379	0.00103644		1.0409	0.00112519		1.0373	0.000855815		1.04485	2.78866		1.03668	0.000919223		1.03223	0.000911057
1.03558	0.00101787		1.04268	0.0010518		1.0391	0.000856078		1.04665	2.78829		1.03856	0.000922275		1.03398	0.000878286
1.03734	0.000935578		1.04443	0.00100366		1.04085	0.000838876		1.04841	2.78854		1.04036	0.000882447		1.03577	0.000881183
1.03908	0.000875497		1.04622	0.000989449		1.04265	0.000830567		1.05015	2.78749		1.0422	0.000876713		1.03753	0.000856555
1.04087	0.000888228		1.04804	0.00112829		1.04825	2.7041		1.05195	2.79302		1.044	0.000862026		1.03933	0.000846767
1.04262	0.000857556		1.04983	0.000951564		1.05004	2.69805		1.0537	2.78877		1.04584	0.000849879		1.04107	0.01373
1.04439	0.00083667		1.05162	0.000887382		1.0518	2.6958		1.05547	2.78723		1.04763	0.04997		1.04678	2.99653
1.04619	0.000841928		1.0534	0.000836086		1.05359	2.69596		1.05727	2.78792		1.05337	2.89149		1.04855	2.99056
1.04794	0.000829458		1.05521	0.000826883		1.05534	2.69077		1.05901	1.60911		1.05517	2.88305		1.05039	2.98902
1.04973	0.0614839		1.05696	0.000817358		1.05712	2.6935		1.06267	0.00152		1.05694	2.88461		1.05214	2.98698
1.05546	2.49104		1.05878	0.000816834		1.05889	2.69754		1.06441	0.00133		1.05872	2.88456		1.05393	2.9901
1.05723	2.48507		1.06053	0.0008443		1.06066	2.70544		1.06622	0.00119		1.06054	2.88233		1.05567	2.98821
1.05903	2.48647		1.06624	2.60838		1.06245	2.69028		1.06797	0.00112		1.06233	2.87997		1.05746	2.99782
1.06078	2.48511		1.06803	2.59891		1.06793	0.00151		1.06977	0.00103		1.06419	2.88202		1.05922	2.98967
1.06252	2.48325		1.06982	2.59918		1.06973	0.0013		1.07153	0.00101		1.06598	2.88371		1.06101	2.59289
1.06433	2.48321		1.07156	2.60612		1.07148	0.00119		1.07326	0.000970399		1.06775	1.85044		1.06464	0.00169
1.06607	2.47951		1.07335	2.59953		1.07327	0.00113		1.07506	0.000933778		1.07148	0.00157		1.06642	0.0014
1.06787	2.49045		1.0751	2.60357		1.07502	0.00102		1.07682	0.000900745		1.07328	0.00134		1.06821	0.00126
1.06962	1.84077		1.07694	2.5967		1.07688	0.000985718		1.07859	0.000888538		1.07506	0.0012		1.06997	0.00116
1.07329	0.00160165		1.07872	2.60969		1.07863	0.000950313		1.08038	0.000867331		1.07684	0.00113		1.07174	0.00108
1.07503	0.0013448		1.08054	2.4687		1.08042	0.000924635		1.08213	0.000858283		1.07862	0.00118		1.07352	0.00103
1.07682	0.00120195		1.08419	0.00168182		1.08218	0.000907636		1.08393	0.000855076		1.08041	0.0011		1.07528	0.000962198
1.07858	0.00112293		1.08596	0.00137583		1.08397	0.00087986		1.08568	0.000850236		1.08226	0.00101		1.07707	0.000941896
1.08036	0.00107948		1.08776	0.00120132		1.08573	0.000865555		1.08745	0.04198		1.08405	0.00095073		1.07889	0.000924003
1.08213	0.00100745		1.08953	0.00112234		1.08752	0.000973773		1.09312	2.79562		1.08581	0.000925481		1.08068	0.000932419
1.08387	0.000969994		1.09133	0.00106121		1.08927	0.00106		1.0949	2.79239		1.08761	0.000907648		1.08243	0.000860977
1.08566	0.000939679		1.09308	0.00101938		1.09111	0.000863338		1.09674	2.79142		1.08939	0.000892329		1.08423	0.00086571
1.08741	0.000927055		1.09488	0.000973093		1.09672	2.7034		1.09853	2.7874		1.09118	0.000865877		1.086	0.000920105
1.0892	0.000944102		1.09663	0.000965297		1.09854	2.69333		1.10028	2.7899		1.09301	0.000870657		1.08779	0.00115
1.09104	0.000878763		1.09841	0.000928688		1.1003	2.6938		1.10207	2.78644		1.09481	0.000857246		1.08959	0.000872338
1.09279	0.000970304		1.10017	0.00091753		1.10209	2.69377		1.10383	2.79072		1.10055	2.88499		1.0953	2.99666
1.09458	0.00113382		1.10193	0.000862396		1.10384	2.69787		1.10558	2.79189		1.10234	2.88052		1.09708	2.98637
1.09638	0.00086329		1.10372	0.000859761		1.10562	2.69781		1.10737	2.18247		1.10412	2.88299		1.09888	2.98725
1.09813	0.000851667		1.10546	0.000887799		1.10738	2.69241		1.111	0.00161		1.1059	2.88378		1.10063	2.99473
1.1038	2.4919		1.10728	0.00101029		1.10917	2.69353		1.11278	0.00135		1.10767	2.89267		1.10243	2.9864
1.10558	2.48017		1.10904	0.00088675		1.11092	2.69488		1.11452	0.00123		1.10946	2.88989		1.10418	2.99165
1.10733	2.48191		1.11469	2.60813		1.11271	1.63182		1.1163	0.00117		1.11129	2.87573		1.10597	2.98849
1.10912	2.48693		1.11648	2.60069		1.11634	0.00157		1.11806	0.00124		1.11308	2.88412		1.10773	2.98682
1.11087	2.48255		1.11828	2.60368		1.11815	0.00144		1.11983	0.001		1.11493	2.87955		1.10952	2.91596
1.11263	2.48701		1.12002	2.60766		1.11995	0.00116		1.12161	0.000970924		1.11672	1.59982		1.11491	0.00142
1.11442	2.48403		1.12182	2.59443		1.12171	0.00112		1.12336	0.000940037		1.12035	0.00159		1.1167	0.0014
1.11617	2.4821		1.12357	2.59981		1.12351	0.00104		1.12515	0.000912476		1.12215	0.00133		1.11848	0.00121
1.11796	2.39683		1.12536	2.60075		1.12526	0.00101		1.1269	0.000922787		1.12396	0.00119		1.1203	0.00107
1.12335	0.00144591		1.12711	2.60326		1.12709	0.000971508		1.12864	0.000844657		1.12571	0.00113		1.1221	0.00103
1.12512	0.00136353		1.1289	2.604		1.12885	0.000957775		1.13044	0.000842822		1.12753	0.00103		1.12384	0.000976515
1.12697	0.00114787		1.13429	0.00147836		1.13063	0.000887537		1.13219	0.000843656		1.12928	0.00101		1.12565	0.000952518
1.12872	0.00105748		1.13609	0.00131154		1.1324	0.00088675		1.13398	0.000854814		1.13108	0.000973773		1.1274	0.000908005
1.13057	0.00100303		1.13785	0.00129964		1.13417	0.0008757		1.13573	0.000872695		1.13286	0.000946677		1.1292	0.000909269
1.13231	0.000971413		1.13964	0.00115654		1.13596	0.000876915		1.14144	2.79996		1.13465	0.000920904		1.13094	0.000865924
1.13411	0.000955462		1.1414	0.00100702		1.1377	0.000866282		1.14323	2.78633		1.13642	0.000913906		1.13274	0.00086534
1.13586	0.000924265		1.14317	0.000983346		1.1395	0.000863504		1.14497	2.78813		1.13821	0.000924325		1.13449	0.000874543
1.13763	0.000922644		1.14495	0.00095247		1.14127	0.03513		1.14676	2.7888		1.13998	0.00105		1.13628	0.000873077
1.13941	0.000860977		1.14671	0.000928366		1.14695	2.7009		1.14856	2.79233		1.14178	0.000889754		1.13803	0.000863075
1.14118	0.000863719		1.1485	0.000918055		1.14872	2.69967		1.15034	2.79904		1.14362	0.000824833		1.14369	2.99491
1.14296	0.000857925		1.15036	0.000910425		1.15057	2.70626		1.15216	2.78527		1.14541	0.09356		1.14546	2.98845
1.14473	0.000852036		1.15216	0.000889802		1.15232	2.68816		1.15392	2.78822		1.15115	2.88843		1.14726	3.00013
1.14652	0.000841618		1.15392	0.000864553		1.15417	2.69519		1.15574	2.71482		1.15293	2.88273		1.14901	2.98231
1.15216	2.49847		1.15572	0.000851762		1.15593	2.69032		1.16122	0.00144		1.15471	2.88423		1.1508	2.98744
1.15396	2.48624		1.15747	0.000852239		1.15773	2.69675		1.16299	0.00124		1.15648	2.88606		1.15255	2.98663
1.15571	2.48976		1.16314	2.60537		1.15948	2.69721		1.16479	0.00114		1.15825	2.88485		1.15432	2.98985
1.15745	2.48298		1.16492	2.60236		1.16127	2.04923		1.16654	0.00108		1.16003	2.88011		1.1561	2.99204
1.15924	2.485		1.16674	2.60143		1.16491	0.00158		1.16829	0.00104		1.16179	2.88198		1.15796	2.99214
1.161	2.4781		1.1685	2.61101		1.16668	0.00134		1.17008	0.000996232		1.16358	2.88464		1.16345	0.00148
1.1628	2.48435		1.1703	2.59108		1.16847	0.00121		1.17183	0.000973189		1.16536	1.92176		1.16532	0.00126
1.16455	2.4862		1.17205	2.60574		1.17023	0.00113		1.17362	0.000930941		1.16902	0.00176		1.16711	0.00116
1.16629	2.4856		1.17391	2.60482		1.17202	0.00109		1.17538	0.000922203		1.17081	0.00129		1.16888	0.00113
1.17172	0.00148348		1.17566	2.59659		1.17378	0.00102		1.17711	0.00101		1.17256	0.00121		1.17066	0.00104
1.1735	0.00126393		1.17745	2.60084		1.17554	0.000972664		1.1789	0.00108		1.17435	0.00112		1.17258	0.00101
1.1753	0.00116417		1.1792	1.05139		1.17734	0.000988138		1.18066	0.000883007		1.1762	0.00105		1.17439	0.000962675
1.17709	0.0011212		1.18285	0.00152462		1.17911	0.00107		1.18244	0.000804937		1.17799	0.00101		1.17614	0.000976873
1.17884	0.00101403		1.18464	0.00131222		1.1809	0.000916529		1.1842	0.000803781		1.17985	0.000974572		1.17796	0.00121
1.18062	0.000980985		1.18639	0.00119354		1.18269	0.00092653		1.18985	2.7941		1.18164	0.000946581		1.17973	0.000835407
1.18237	0.00098635		1.18818	0.00112572		1.18444	0.000848031		1.19162	2.79128		1.18339	0.000923002		1.18153	0.000863183
1.18413	0.00110952		1.18993	0.00101565		1.18618	0.000834405		1.19341	2.79206		1.1852	0.000919902		1.18327	0.000847352
1.18594	0.000919902		1.19172	0.000985241		1.18796	0.000849402		1.19517	2.79193		1.18694	0.000899231		1.18507	0.000842619
1.1877	0.000965095		1.19347	0.000966144		1.18971	0.00084424		1.19694	2.78245		1.18874	0.000890124		1.18682	0.0008394
1.18951	0.000846565		1.19527	0.000942886		1.1954	2.70502		1.19875	2.78823		1.19048	0.000878394		1.19249	2.99392
1.19128	0.000829303		1.19703	0.00113834		1.19718	2.69301		1.20054	2.7902		1.19231	0.000863922		1.19426	2.99093
1.19313	0.000815368		1.19881	0.000998867		1.19896	2.69339		1.20233	2.79213		1.19405	0.03932		1.19605	2.99266
1.19493	0.000806677		1.20057	0.000857604		1.20075	2.69947		1.20407	2.79006		1.19978	2.88993		1.19781	2.99283
1.20061	2.4929		1.20235	0.000865126		1.20256	2.69315		1.20953	0.00156		1.20157	2.8924		1.1996	2.98174
1.20241	2.48548		1.20413	0.000845504		1.20437	2.69848		1.21132	0.00125		1.20336	2.88032		1.20136	2.98807
1.20426	2.48438		1.2059	0.000850344		1.20612	2.69366		1.21311	0.00115		1.20511	2.88173		1.20315	2.98992
1.20606	2.48511		1.20768	0.0963333		1.20792	2.69806		1.21487	0.00111		1.20695	2.88378		1.2049	2.98958
1.2078	2.47964		1.2134	2.60756		1.20968	2.57407		1.21673	0.00101		1.20872	2.87892		1.20669	2.99234
1.20961	2.48539		1.2152	2.60094		1.21333	0.00175		1.21848	0.000983441		1.21053	2.88366		1.21211	0.00148
1.21138	2.48606		1.217	2.6005		1.21513	0.00142		1.22026	0.000951719		1.2123	2.88538		1.21396	0.00127
1.21317	2.48893		1.21879	2.60417		1.21691	0.00125		1.22201	0.00091821		1.21416	1.96578		1.21575	0.00117
1.21492	2.48601		1.22055	2.60324		1.2187	0.00114		1.22381	0.000903952		1.21781	0.00158		1.2175	0.00114
1.22036	0.00152457		1.22236	2.59865		1.22053	0.00107		1.22557	0.000909531		1.21958	0.00134		1.21931	0.00103
1.22214	0.00130439		1.22412	2.59945		1.22232	0.00103		1.22737	0.000865233		1.22138	0.00121		1.22109	0.001
1.22394	0.00119269		1.22591	2.60055		1.22411	0.000978565		1.22912	0.000843394		1.22313	0.00112		1.22288	0.000959671
1.22569	0.00112262		1.22766	1.77112		1.22588	0.000962567		1.23091	0.000831139		1.22492	0.00107		1.22463	0.000925791
1.22747	0.00100282		1.23131	0.00163699		1.22767	0.000933576		1.23267	0.000843549		1.22667	0.00102		1.22642	0.000909221
1.22923	0.000977933		1.2331	0.00131859		1.22942	0.000928628		1.23834	2.80392		1.22846	0.00104		1.22817	0.000912011
1.23102	0.00094384		1.23486	0.00117096		1.23122	0.000860083		1.24013	2.78965		1.23022	0.00108		1.22996	0.000874281
1.23277	0.000930059		1.23664	0.00110346		1.23297	0.000859082		1.24193	2.78068		1.23201	0.000883758		1.23171	0.000851083
1.23456	0.000910378		1.23839	0.00103985		1.23476	0.000854027		1.2437	2.7896		1.23376	0.000925791		1.2335	0.00084635
1.23632	0.000927055		1.24018	0.000989771		1.23654	0.000889432		1.24548	2.78782		1.23555	0.000881386		1.23526	0.000902069
1.23812	0.00087986		1.24193	0.000965464		1.23833	0.00113		1.24726	2.79244		1.23731	0.000866342		1.2409	2.9959
1.23987	0.000845671		1.24372	0.000930786		1.244	2.69768		1.24906	2.79003		1.2391	0.000859451		1.24267	2.98985
1.24167	0.000853765		1.24551	0.000910056		1.24583	2.69297		1.25085	2.78836		1.24085	0.000843358		1.24447	2.98582
1.24343	0.000872183		1.24731	0.000919688		1.24763	2.69509		1.2526	2.78728		1.24265	0.000899494		1.24622	2.98756
1.24908	2.48829		1.24909	0.000883389		1.24943	2.70263		1.25441	1.2479		1.24825	2.89888		1.24801	2.98853
1.25086	2.48292		1.25088	0.00088886		1.25118	2.6917		1.25806	0.00151		1.25005	2.88116		1.24977	2.99371
1.25264	2.48325		1.25267	0.000866342		1.25302	2.69649		1.25982	0.00132		1.2518	2.88088		1.25155	2.98776
1.25442	2.4846		1.25453	0.000853181		1.25477	2.6944		1.26162	0.00119		1.25359	2.88574		1.25331	2.98707
1.25619	2.48741		1.25633	0.0519019		1.25658	2.69327		1.26337	0.00111		1.25535	2.88151		1.25511	2.98741
1.25798	2.48501		1.26208	2.61443		1.25842	2.62714		1.26516	0.00102		1.25714	2.88337		1.25691	1.55365
1.25979	2.48156		1.26388	2.6014		1.26385	0.00143		1.26693	0.00104		1.25891	2.8801		1.26058	0.00154
1.26159	2.48238		1.2657	2.60389		1.2657	0.00123		1.26872	0.00116		1.26068	2.88904		1.26237	0.00134
1.26334	2.48405		1.26749	2.60329		1.26744	0.00119		1.27051	0.000977075		1.26247	2.71463		1.26417	0.00119
1.26513	1.53592		1.26924	2.60163		1.26924	0.00127		1.27226	0.000891483		1.26614	0.00173		1.26591	0.00116
1.26882	0.00155556		1.27106	2.59851		1.27101	0.000996339		1.27406	0.000918579		1.26796	0.00139		1.26772	0.00123
1.27069	0.00133443		1.27282	2.6004		1.27279	0.0009763		1.27584	0.000840235		1.26976	0.00124		1.26946	0.000991035
1.27248	0.00122526		1.27461	2.60271		1.27458	0.000950098		1.27763	0.0008304		1.27152	0.00114		1.27126	0.000956464
1.27424	0.00124489		1.27636	1.81119		1.27634	0.000912011		1.27939	0.000838399		1.27331	0.00107		1.27301	0.000929952
1.27607	0.00103296		1.28002	0.00156949		1.27814	0.000914168		1.28118	0.000829661		1.27518	0.00102		1.27479	0.00090369
1.27783	0.000998342		1.2818	0.00133537		1.27989	0.000854814		1.28294	0.09611		1.27697	0.00095315		1.27655	0.000889862
1.27963	0.000949264		1.28355	0.0011989		1.2817	0.000855613		1.28875	2.7935		1.27877	0.000927794		1.27834	0.000871599
1.28138	0.000917959		1.28534	0.00111456		1.28353	0.000854766		1.29053	2.78829		1.28056	0.000919902		1.2801	0.000848508
1.28323	0.00089649		1.2871	0.00117496		1.28533	0.000860655		1.29232	2.78791		1.28231	0.000938058		1.28189	0.000866652
1.28498	0.000891864		1.2889	0.00106232		1.28713	0.000852239		1.29409	2.79194		1.2841	0.000872242		1.28364	0.000853562
1.28677	0.000882554		1.29065	0.000970769		1.29286	2.70528		1.29587	2.79068		1.28584	0.000873971		1.28543	0.0571
1.28853	0.000855291		1.29244	0.000911903		1.29467	2.69272		1.29766	2.79001		1.28765	0.000908279		1.29108	2.99896
1.29032	0.000858033		1.2942	0.000880706		1.29647	2.69701		1.29944	2.79336		1.28939	0.00109		1.29288	2.99114
1.29208	0.000843143		1.29598	0.000896597		1.29822	2.68967		1.30123	2.78947		1.29118	0.000949728		1.29463	2.99111
1.29387	0.0685155		1.29776	0.00086534		1.30002	2.69841		1.303	1.63736		1.2968	2.8936		1.29641	2.98627
1.29954	2.49723		1.29951	0.000854981		1.30177	2.69168		1.30665	0.0016		1.2986	2.88078		1.29818	3.00109
1.30135	2.48525		1.3013	0.00085324		1.30356	2.69509		1.30844	0.00134		1.30042	2.88204		1.29995	2.9811
1.3031	2.49094		1.30316	0.000833619		1.30532	2.69315		1.31019	0.0012		1.30225	2.88959		1.30173	2.98971
1.30489	2.48709		1.30496	0.00919799		1.30711	2.68149		1.31198	0.00112		1.304	2.88046		1.30353	2.99085
1.30665	2.48337		1.31059	2.605		1.31257	0.00144		1.31373	0.00104		1.3058	2.88506		1.30529	2.35143
1.30844	2.47912		1.31241	2.60203		1.31437	0.00125		1.31552	0.00101		1.30755	2.88237		1.30894	0.00165
1.31019	2.48526		1.31416	2.59951		1.31614	0.00114		1.31728	0.000973296		1.30937	2.88102		1.31074	0.00137
1.31197	2.48638		1.31596	2.60871		1.31792	0.0011		1.31907	0.00094862		1.31111	2.84168		1.31248	0.00122
1.31372	1.88426		1.31771	2.59753		1.31972	0.00103		1.32082	0.000919473		1.31667	0.00146		1.31428	0.00114
1.31737	0.00158807		1.3195	2.60128		1.32147	0.001		1.32262	0.00092057		1.31846	0.00131		1.31606	0.00109
1.31916	0.00134495		1.32125	2.5981		1.32326	0.000966036		1.32437	0.000886428		1.32026	0.00125		1.31785	0.00103
1.32091	0.00121279		1.32304	2.60103		1.32501	0.00093621		1.32616	0.000905216		1.32201	0.00111		1.31964	0.000979829
1.32271	0.00111767		1.32479	2.36613		1.32681	0.000945473		1.32796	0.00103		1.32384	0.00102		1.32141	0.000939679
1.32447	0.00107279		1.32845	0.0016996		1.32856	0.00107		1.32977	0.000817883		1.32559	0.000980461		1.3232	0.000921953
1.32626	0.000997078		1.33024	0.00140729		1.3304	0.000843298		1.33152	0.03147		1.32744	0.000935578		1.32496	0.000925219
1.328	0.000951052		1.33199	0.00125456		1.33217	0.000854719		1.33722	2.79588		1.32919	0.000919688		1.32681	0.00117
1.32979	0.000914276		1.33379	0.00113176		1.33398	0.00083977		1.33901	2.79202		1.33098	0.000923634		1.32855	0.000904954
1.33155	0.000907755		1.33559	0.00105895		1.33572	0.000833142		1.34081	2.79066		1.33273	0.00086534		1.33034	0.00081768
1.33335	0.000932109		1.3374	0.00100349		1.34138	2.70222		1.34257	2.78562		1.33452	0.000877237		1.33213	0.000823569
1.3351	0.00109347		1.33916	0.00095073		1.34318	2.6964		1.34438	2.79009		1.33628	0.000884652		1.33392	0.000831044
1.33689	0.000892758		1.34094	0.000934207		1.34493	2.69835		1.34613	2.78726		1.33807	0.000877714		1.33955	2.99936
1.33864	0.000842822		1.34273	0.000920367		1.34672	2.69896		1.34793	2.79109		1.33982	0.000862086		1.34133	2.98686
1.34044	0.000824416		1.34452	0.000926101		1.34848	2.68823		1.34968	2.79175		1.34547	2.89101		1.34312	2.98677
1.34219	0.000826681		1.34631	0.000921583		1.35034	2.6939		1.35147	2.2266		1.34725	2.88469		1.34488	2.99196
1.3479	2.49365		1.34808	0.00111214		1.35209	2.69555		1.3551	0.00162		1.34905	2.87941		1.34672	2.98789
1.34966	2.48219		1.34987	0.00084672		1.35389	2.69775		1.35695	0.00141		1.3508	2.88435		1.34848	2.99164
1.35146	2.48217		1.35162	0.000819623		1.35564	2.69697		1.35874	0.00137		1.35259	2.88809		1.35028	2.99159
1.35323	2.48704		1.35341	0.000832558		1.36109	0.0014		1.3605	0.00113		1.35434	2.87717		1.35204	2.98728
1.35502	2.48274		1.35898	2.61589		1.36288	0.00126		1.36229	0.0011		1.35613	2.88287		1.35384	2.75142
1.35676	2.48712		1.36072	2.5994		1.36467	0.00114		1.36406	0.000990546		1.35789	2.88434		1.35747	0.00199
1.3586	2.48451		1.36251	2.6023		1.36645	0.00111		1.36585	0.000948513		1.35968	2.88667		1.35924	0.00135
1.36034	2.48224		1.36425	2.60952		1.36822	0.001		1.36762	0.000930309		1.36508	0.00146		1.3611	0.00122
1.36214	2.35728		1.366	2.59498		1.37002	0.000973821		1.36941	0.000922465		1.36687	0.00127		1.36285	0.00112
1.36762	0.00136837		1.36774	2.60011		1.37176	0.000939524		1.37118	0.000935304		1.36865	0.00117		1.36469	0.00105
1.36942	0.00124236		1.36947	2.60074		1.37356	0.000914216		1.37296	0.00086323		1.37042	0.00113		1.36644	0.00102
1.3712	0.00112835		1.3712	2.60381		1.37534	0.000904751		1.37474	0.000853658		1.37221	0.00103		1.36825	0.000966299
1.37298	0.00106522		1.37294	2.60253		1.37716	0.00090369		1.37652	0.00084219		1.37397	0.000994194		1.37	0.000950778
1.37477	0.00100802		1.37837	0.00170349		1.37892	0.000868607		1.37831	0.000828922		1.37576	0.000953364		1.3718	0.000931263
1.37655	0.000958836		1.38014	0.00123572		1.38072	0.000838244		1.38007	0.000838506		1.3776	0.000947678		1.37355	0.000925219
1.37834	0.000938737		1.38193	0.00115513		1.38247	0.000824201		1.38572	2.79887		1.37939	0.00106		1.37535	0.000863814
1.3801	0.00091995		1.38369	0.00111724		1.38426	0.00082252		1.38749	2.78176		1.38115	0.000877237		1.37712	0.000853717
1.38189	0.000913322		1.38554	0.00100861		1.38987	2.71327		1.38929	2.79848		1.38294	0.000876653		1.37891	0.00085119
1.38366	0.000860977		1.38729	0.000960517		1.39167	2.69754		1.39105	2.77863		1.38471	0.00086329		1.38067	0.000860918
1.38546	0.000860083		1.38909	0.00092684		1.39345	2.69476		1.39285	2.79552		1.3865	0.000854874		1.38247	0.000868022
1.38723	0.000862765		1.39083	0.00090369		1.39523	2.69081		1.3946	2.79122		1.38824	0.000843298		1.38811	3.00224
1.38901	0.000869715		1.39265	0.000885069		1.39702	2.69313		1.3964	2.78371		1.39396	2.88772		1.38991	2.97801
1.39079	0.000853503		1.3944	0.000901485		1.3988	2.6961		1.39816	2.79046		1.39587	2.88575		1.39166	2.99071
1.39643	2.49029		1.39619	0.000867867		1.40059	2.6975		1.39995	2.65851		1.39768	2.88652		1.39345	2.99535
1.39823	2.48094		1.39804	0.000851929		1.40235	2.69403		1.40534	0.00144		1.39944	2.88635		1.3952	2.99104
1.39998	2.48487		1.39982	0.000840664		1.40415	2.69362		1.40713	0.00125		1.40123	2.87629		1.39698	2.98235
1.40177	2.49183		1.40159	0.000833929		1.4059	1.24631		1.40888	0.00114		1.40301	2.88242		1.39874	2.99069
1.40352	2.47936		1.40723	2.615		1.40956	0.00152		1.41073	0.00106		1.40478	2.88465		1.40053	2.98842
1.40531	2.48257		1.40903	2.61004		1.41135	0.00132		1.41247	0.00102		1.40657	2.88663		1.40228	2.98585
1.40707	2.48326		1.41078	2.59719		1.4131	0.00119		1.41426	0.000965714		1.40832	2.88264		1.40771	0.00146
1.40885	2.48361		1.41257	2.60247		1.41489	0.00112		1.41609	0.000974917		1.41012	1.10688		1.40949	0.00127
1.4106	2.48609		1.41433	2.59961		1.41675	0.00104		1.41791	0.00104		1.41375	0.00151		1.41128	0.00116
1.41607	0.00144849		1.41612	2.59979		1.41854	0.00116		1.41965	0.000930786		1.41551	0.00131		1.41304	0.00111
1.41785	0.00125451		1.41787	2.60437		1.42033	0.00093658		1.42145	0.000881064		1.41731	0.00118		1.41481	0.00103
1.41965	0.00114677		1.41966	2.59853		1.42209	0.000943148		1.4232	0.000850713		1.41906	0.00114		1.41659	0.00116
1.4214	0.00110252		1.42142	2.6026		1.42387	0.000911844		1.42499	0.000838244		1.42085	0.00102		1.41844	0.00104
1.42321	0.00104575		1.42322	1.21553		1.42563	0.000884759		1.42673	0.000850868		1.4226	0.000993085		1.42023	0.000948203
1.42495	0.00114461		1.42691	0.00152087		1.42742	0.00087781		1.42853	0.000829029		1.42439	0.000952363		1.42198	0.000921798
1.42675	0.000966883		1.42869	0.00132443		1.42917	0.000842249		1.43417	2.79746		1.42615	0.00092659		1.42378	0.00087539
1.42849	0.000871348		1.43049	0.00119121		1.43096	0.000844193		1.43595	2.7875		1.42794	0.000916541		1.42552	0.000859654
1.43029	0.000866401		1.43227	0.00111624		1.43272	0.00084188		1.43774	2.79162		1.42971	0.000895178		1.42736	0.000849617
1.43215	0.000850713		1.43406	0.00101033		1.43845	2.69821		1.4395	2.79679		1.43149	0.000874233		1.4291	0.000836301
1.43394	0.000857663		1.43585	0.00102202		1.44023	2.6927		1.44129	2.78265		1.43325	0.000852191		1.43094	0.000831509
1.4357	0.000839615		1.43761	0.00113487		1.44202	2.69475		1.44305	2.78741		1.43504	0.000857401		1.43655	2.99825
1.43749	0.00083462		1.4394	0.000902486		1.44382	2.69416		1.44485	2.78812		1.43679	0.000873768		1.43836	2.99108
1.43927	0.000823367		1.44115	0.000877762		1.44558	2.69831		1.4466	2.78812		1.44246	2.89397		1.44013	2.99196
1.44495	2.49328		1.44295	0.00089196		1.44736	2.69413		1.44839	2.79741		1.44423	2.88181		1.44193	2.99267
1.44676	2.48593		1.4447	0.000860715		1.44911	2.69673		1.45378	0.00142		1.44603	2.87693		1.44368	2.98192
1.44854	2.48663		1.44649	0.000836456		1.45091	2.69333		1.45558	0.00124		1.44778	2.88217		1.44548	2.99391
1.45032	2.48707		1.44826	0.000848031		1.45266	2.6944		1.46097	0.00102		1.44958	2.88487		1.44723	2.99052
1.45212	2.47726		1.45005	0.000845921		1.45445	1.69369		1.4663	0.000921321		1.45133	2.88751		1.44903	2.98661
1.45388	2.4834		1.4518	0.0986884		1.45811	0.00158		1.46806	0.000909948		1.45311	2.88006		1.45078	2.9872
1.45567	2.48398		1.45763	2.60746		1.4599	0.00133		1.46985	0.000910318		1.45488	2.88105		1.45621	0.00153
1.45742	2.486		1.45943	2.60018		1.46171	0.00119		1.47161	0.00089612		1.45667	2.88247		1.45799	0.0013
1.45921	2.48476		1.46119	2.59985		1.46346	0.00112		1.4734	0.000866342		1.45843	1.72595		1.45976	0.0012
1.46461	0.00148343		1.46298	2.60293		1.46527	0.00104		1.47516	0.000858021		1.46209	0.00156		1.46154	0.00114
1.46647	0.00125709		1.46473	2.60425		1.46701	0.000999498		1.47696	0.000909114		1.46388	0.00134		1.4634	0.00102
1.46822	0.00117117		1.46652	2.59876		1.46881	0.000953782		1.48262	2.80157		1.46565	0.0012		1.46519	0.000987613
1.47002	0.00112635		1.46827	2.60021		1.47064	0.00092721		1.48443	2.78628		1.46742	0.00116		1.46703	0.00096215
1.47177	0.00100298		1.47006	2.60456		1.47243	0.000904954		1.48618	2.78956		1.4692	0.00124		1.46883	0.000930417
1.47358	0.000970149		1.47181	1.58522		1.4742	0.000903165		1.48797	2.79357		1.47106	0.000989556		1.47057	0.000921631
1.47532	0.000933051		1.47546	0.00157397		1.47599	0.000867653		1.48972	2.78819		1.47285	0.000979722		1.47238	0.00091275
1.47712	0.000899804		1.47728	0.00133053		1.47777	0.00107		1.49151	2.79082		1.47462	0.000956309		1.47414	0.000887334
1.47891	0.000889385		1.47902	0.001204		1.47955	0.000957048		1.49326	2.78708		1.47641	0.000911379		1.47597	0.000904954
1.4807	0.000888658		1.48081	0.00112572		1.48134	0.000840139		1.49506	2.79147		1.47827	0.000890756		1.47771	0.00109
1.48247	0.000874078		1.48256	0.00104759		1.4831	0.04307		1.4968	2.78724		1.48009	0.000880969		1.47951	0.000845504
1.48425	0.0010257		1.48435	0.00100508		1.48875	2.70295		1.49861	1.13614		1.48188	0.000862658		1.48512	3.00001
1.48604	0.00087055		1.48616	0.000953984		1.49053	2.69817		1.50243	0.0015		1.48367	0.000880075		1.48691	2.98975
1.4878	0.0008443		1.48796	0.00091095		1.49231	2.69666		1.50422	0.00128		1.48547	0.000879765		1.48867	2.98744
1.49346	2.49084		1.48973	0.000883281		1.49409	2.69195		1.50601	0.00117		1.48722	0.09869		1.49046	2.98868
1.49523	2.48323		1.49151	0.000880599		1.49585	2.69674		1.50778	0.00124		1.49299	2.88702		1.49221	2.98687
1.49703	2.48266		1.49331	0.000854397		1.49764	2.69328		1.50956	0.00108		1.49485	2.88224		1.494	2.99301
1.49878	2.48304		1.49507	0.000863862		1.49948	2.69679		1.51135	0.000958252		1.49664	2.88145		1.49575	2.98892
1.50056	2.48337		1.49687	0.000921798		1.50128	2.69801		1.51312	0.000939882		1.49843	2.87841		1.49754	2.98748
1.50235	2.48775		1.49862	0.00108284		1.50302	2.09822		1.51491	0.000894797		1.50018	2.89503		1.4993	2.9874
1.5041	2.48324		1.50041	0.0377816		1.50669	0.00168		1.51668	0.000900424		1.50198	2.87601		1.50107	1.49383
1.5059	2.48254		1.50604	2.61387		1.50851	0.00154		1.51848	0.00089612		1.50373	2.88117		1.50477	0.00153
1.50765	2.48258		1.50786	2.6036		1.51026	0.00119		1.52024	0.000858498		1.50554	2.88283		1.50656	0.00148
1.50941	1.318		1.50964	2.60248		1.51205	0.00112		1.52203	0.000836086		1.50732	1.61555		1.50841	0.00126
1.51312	0.00153562		1.51145	2.5982		1.5138	0.00105		1.52378	0.000826561		1.51099	0.00154		1.51019	0.00111
1.51491	0.00147785		1.51325	2.60195		1.5156	0.00101		1.52557	0.00083282		1.51277	0.00133		1.51194	0.001
1.51666	0.0012413		1.51505	2.5989		1.51736	0.000956571		1.53118	2.79915		1.51456	0.0012		1.51375	0.000977147
1.5184	0.00106406		1.51687	2.60137		1.51916	0.000925052		1.53297	2.78655		1.51631	0.00113		1.5155	0.000959253
1.52018	0.00103076		1.51866	2.60373		1.5209	0.000910747		1.53472	2.78814		1.51811	0.00105		1.51733	0.00095005
1.52194	0.000973725		1.52043	1.90835		1.5227	0.00093658		1.53657	2.78801		1.51991	0.00102		1.51908	0.00092963
1.52372	0.000953364		1.5241	0.00157539		1.52445	0.000878704		1.53832	2.79762		1.5217	0.000981355		1.52087	0.000902855
1.52547	0.000911438		1.52588	0.00142139		1.52623	0.000871658		1.54015	2.7832		1.52349	0.000947309		1.52263	0.000880444
1.52721	0.00088681		1.52767	0.00134521		1.52801	0.000860608		1.5419	2.78971		1.52525	0.000902748		1.52445	0.000864601
1.529	0.0008775		1.52943	0.00107526		1.52977	0.000843823		1.54371	2.78931		1.52711	0.000968826		1.5262	0.000863028
1.5308	0.000854194		1.53122	0.00111077		1.53156	0.000849605		1.54546	2.78697		1.52887	0.00113		1.528	0.000866079
1.53259	0.000848722		1.53297	0.000980711		1.53722	2.70796		1.54727	1.41172		1.53066	0.000855196		1.53363	2.99496
1.53436	0.000854933		1.53476	0.000955462		1.53902	2.69596		1.55089	0.00154		1.53241	0.000822043		1.53542	2.99429
1.5361	0.00084188		1.53651	0.000914371		1.54083	2.69561		1.55277	0.00133		1.5342	0.000837672		1.53718	2.98626
1.5379	0.0412026		1.53834	0.000888431		1.54262	2.69931		1.55456	0.0012		1.53598	0.0803		1.53898	2.97869
1.54353	2.48992		1.54009	0.00090853		1.54444	2.69274		1.55631	0.00112		1.54185	2.88986		1.54073	3.00174
1.5453	2.48726		1.54188	0.000860918		1.5462	2.69775		1.55811	0.00103		1.54364	2.88244		1.5425	2.98634
1.54709	2.48891		1.54363	0.000861609		1.548	2.69783		1.55987	0.00099082		1.54543	2.88169		1.54428	2.98804
1.54885	2.47931		1.54543	0.000850141		1.54975	2.69328		1.56167	0.000962305		1.54719	2.88618		1.54611	2.98822
1.55064	2.48414		1.54718	0.000837564		1.55154	2.50323		1.56343	0.000936365		1.54898	2.88619		1.5479	2.98882
1.5524	2.4834		1.54896	0.000850236		1.55517	0.00171		1.56522	0.000899959		1.55073	2.88012		1.54967	1.89901
1.55414	2.48698		1.55459	2.61664		1.55696	0.0014		1.56699	0.000914681		1.55252	2.8813		1.55333	0.00157
1.55593	2.48553		1.55638	2.59787		1.55872	0.00124		1.56878	0.00109		1.55427	2.88304		1.55512	0.00134
1.55769	2.11332		1.55815	2.60098		1.56051	0.00113		1.57055	0.000867808		1.55607	1.74293		1.55687	0.00121
1.56135	0.00161242		1.55993	2.60475		1.56225	0.00106		1.57233	0.000845242		1.5597	0.00178		1.55872	0.00113
1.56311	0.00135664		1.56172	2.601		1.56407	0.00102		1.5741	0.00083766		1.56147	0.00139		1.56047	0.00104
1.56491	0.00122705		1.56357	2.60346		1.56584	0.000954628		1.57588	0.08825		1.56333	0.00115		1.56226	0.00102
1.56667	0.00113993		1.56536	2.60403		1.56764	0.000977826		1.58161	2.79406		1.5651	0.00113		1.56401	0.000973773
1.56843	0.00107021		1.56711	2.59973		1.56938	0.00108		1.58342	2.78908		1.56692	0.00104		1.56581	0.000967729
1.57023	0.00101213		1.56891	2.38148		1.57124	0.000939572		1.58522	2.78895		1.56874	0.00101		1.56756	0.00107
1.57198	0.000953674		1.57254	0.00168813		1.57299	0.000850868		1.58698	2.79279		1.57053	0.000980771		1.56935	0.000914276
1.57377	0.000975406		1.57432	0.00139351		1.57478	0.000852978		1.58878	2.79078		1.57231	0.000941837		1.57111	0.000875807
1.57552	0.00101408		1.57614	0.00123367		1.57653	0.000836301		1.59053	2.78621		1.57409	0.000911117		1.5729	0.000873446
1.57728	0.000895703		1.57789	0.00113586		1.57833	0.000827563		1.59232	2.78732		1.5759	0.000886226		1.57465	0.000851405
1.57907	0.000843036		1.57968	0.00106573		1.58008	0.000832832		1.59407	2.79001		1.57766	0.000868714		1.57643	0.000837243
1.58082	0.000845039		1.58143	0.0010307		1.58572	2.70546		1.59586	1.79524		1.57945	0.00084846		1.57822	0.02373
1.5826	0.000820732		1.58322	0.000968981		1.5875	2.69329		1.59958	0.00165		1.58121	0.000856614		1.58386	2.99742
1.58435	0.000841773		1.58498	0.00095588		1.58928	2.69706		1.60135	0.00133		1.58299	0.00085125		1.58567	2.99096
1.5861	0.000835991		1.58676	0.000963879		1.59104	2.70323		1.60321	0.00117		1.58475	0.05781		1.5875	2.9895
1.59176	2.493		1.58851	0.00122504		1.59285	2.68969		1.60495	0.00109		1.59045	2.89316		1.58929	2.98581
1.59353	2.48178		1.5903	0.000897849		1.5946	2.69385		1.60675	0.00102		1.59222	2.8835		1.59104	2.99022
1.59528	2.48513		1.59205	0.000835884		1.59637	2.69532		1.60849	0.000982237		1.59402	2.88597		1.59283	2.98749
1.59712	2.49145		1.59384	0.000838244		1.59816	2.69005		1.6103	0.000938416		1.59583	2.88429		1.59458	2.99226
1.59887	2.47989		1.59562	0.000839925		1.59996	2.69262		1.61205	0.000904799		1.59762	2.88335		1.59642	2.98433
1.60066	2.48319		1.59741	0.000848186		1.60541	0.00146		1.61384	0.000883329		1.5994	2.88227		1.59817	2.49428
1.60241	2.48256		1.60308	2.60978		1.60718	0.00125		1.61559	0.000879908		1.60118	2.88011		1.60182	0.00159
1.60415	2.48155		1.60485	2.59927		1.60898	0.00114		1.61738	0.000856233		1.60297	2.88587		1.60361	0.00134
1.60594	2.48796		1.60665	2.60218		1.61075	0.0011		1.61915	0.000863028		1.60472	2.044		1.60536	0.00122
1.61133	0.00141792		1.60839	2.60947		1.61255	0.00102		1.62097	0.000848663		1.60837	0.0016		1.60717	0.00111
1.61318	0.00121742		1.6102	2.59648		1.6143	0.000981712		1.62271	0.00083493		1.61016	0.00135		1.60894	0.00105
1.61498	0.00111767		1.61195	2.60005		1.61609	0.000942576		1.62451	0.03638		1.61192	0.0012		1.61074	0.00099566
1.61674	0.00108416		1.61375	2.60008		1.61785	0.00090332		1.63014	2.79315		1.61377	0.00111		1.61249	0.000945783
1.61853	0.0010156		1.6155	2.5993		1.61964	0.000898802		1.63193	2.78984		1.61552	0.00107		1.61428	0.000918055
1.62029	0.000990093		1.61735	2.59602		1.62139	0.000897276		1.6337	2.79016		1.61732	0.00104		1.61605	0.000913012
1.62203	0.000945056		1.62273	0.00143975		1.62319	0.000887489		1.63549	2.78969		1.61907	0.00116		1.61782	0.00093205
1.62382	0.000910378		1.62453	0.00123941		1.62497	0.000869393		1.63727	2.78866		1.62086	0.000955415		1.61961	0.000866294
1.62558	0.000883758		1.62628	0.00114166		1.62679	0.000932264		1.63904	2.78884		1.62263	0.000900757		1.62144	0.000865603
1.62735	0.000877345		1.62807	0.00110503		1.62854	0.00102		1.64083	2.79172		1.62441	0.000889707		1.62324	0.000846088
1.62913	0.000856137		1.62983	0.00102812		1.6342	2.70656		1.64262	2.79136		1.6262	0.000876868		1.62498	0.000845766
1.63087	0.000835299		1.63161	0.0009974		1.63598	2.69854		1.6444	2.27391		1.62797	0.000876284		1.62678	0.000974822
1.63266	0.000924528		1.63336	0.000947464		1.63776	2.69569		1.64805	0.00161		1.62976	0.000852609		1.63238	3.00346
1.63441	0.00102834		1.63514	0.000912476		1.63954	2.69661		1.64983	0.00135		1.63151	0.000839984		1.63418	2.98692
1.64	2.49787		1.63692	0.000891387		1.64132	2.68976		1.65162	0.00122		1.63331	0.00594		1.63593	2.98685
1.6418	2.48483		1.63868	0.000882339		1.6431	2.69623		1.65337	0.00115		1.63892	2.89884		1.63777	2.99332
1.64355	2.48307		1.64046	0.000863922		1.64494	2.69671		1.65518	0.00109		1.64072	2.88278		1.63952	2.98672
1.64529	2.48321		1.64232	0.000843036		1.64673	2.69843		1.65693	0.00104		1.64257	2.88184		1.64131	2.99224
1.64708	2.4826		1.64411	0.000839198		1.64847	2.69514		1.65872	0.00111		1.64436	2.88181		1.64307	2.98856
1.64884	2.48722		1.64586	0.000880647		1.65398	0.00149		1.66049	0.000927734		1.64617	2.88422		1.64486	2.98697
1.65063	2.48437		1.65152	2.61119		1.65575	0.00128		1.66227	0.000894535		1.64797	2.88387		1.64662	2.90814
1.65239	2.48263		1.65332	2.60413		1.6576	0.0012		1.66406	0.000907528		1.64976	2.88326		1.65205	0.00145
1.65412	2.48246		1.65512	2.60216		1.65935	0.00124		1.66587	0.000854135		1.65154	2.89499		1.65383	0.00125
1.65592	1.27264		1.65687	2.6019		1.66115	0.00101		1.66768	0.00085392		1.65335	2.37377		1.65563	0.0012
1.65955	0.00152878		1.65872	2.5956		1.6629	0.000972879		1.66944	0.000844395		1.65699	0.00158		1.65739	0.00121
1.66133	0.00131618		1.66047	2.60154		1.66469	0.000938833		1.67124	0.000836504		1.65876	0.00134		1.65916	0.001
1.66308	0.00119354		1.66226	2.60286		1.66644	0.000903535		1.67301	0.000846553		1.66058	0.00121		1.66094	0.000980461
1.66487	0.00123304		1.66401	2.60379		1.66823	0.000895905		1.67866	2.80409		1.66235	0.00111		1.66277	0.000942993
1.66662	0.00102696		1.6658	2.60102		1.66999	0.0009027		1.68046	2.78654		1.66416	0.00106		1.66456	0.000918639
1.66839	0.00099088		1.67119	0.00150541		1.67178	0.00087055		1.68222	2.78681		1.6659	0.00101		1.66632	0.000916219
1.67017	0.00096978		1.67299	0.00128734		1.67353	0.000853765		1.68402	2.79257		1.6677	0.00096426		1.66812	0.000865757
1.67192	0.000926852		1.67474	0.00119411		1.67532	0.000848353		1.68579	2.78758		1.66953	0.000932527		1.66987	0.000867915
1.67372	0.000891387		1.67655	0.00113865		1.67708	0.000856709		1.68757	2.78802		1.67132	0.000910854		1.67166	0.000866973
1.67547	0.000883603		1.67831	0.00124946		1.68273	2.70139		1.68936	2.79767		1.67312	0.000932586		1.67341	0.000857079
1.67723	0.000852668		1.68011	0.00096488		1.68452	2.69323		1.69111	2.78132		1.67486	0.000871921		1.67519	0.000841296
1.67902	0.000853407		1.68191	0.000948465		1.68629	2.69391		1.6929	2.65785		1.67667	0.000857556		1.6808	2.99943
1.68077	0.000831783		1.68371	0.000924528		1.68808	2.69027		1.69831	0.00143		1.67849	0.000931001		1.68259	2.98942
1.68256	0.000823784		1.6855	0.000915062		1.68985	2.6987		1.7001	0.00125		1.68029	0.000912643		1.68434	2.9929
1.68431	0.0304414		1.68734	0.000904429		1.69165	2.69896		1.70189	0.00115		1.68206	0.000852823		1.68614	2.98823
1.68992	2.49852		1.68913	0.000861502		1.69341	2.69626		1.70364	0.00109		1.68771	2.89819		1.68789	2.99052
1.69172	2.48535		1.69087	0.000834453		1.6952	2.69241		1.70551	0.00103		1.68951	2.87722		1.68969	2.98476
1.69347	2.48178		1.69266	0.000829828		1.69706	2.69356		1.70727	0.000972557		1.69126	2.88127		1.69148	2.98975
1.69523	2.48709		1.69441	0.000846815		1.69885	1.25371		1.70906	0.000954986		1.69305	2.88627		1.69328	2.99056
1.69706	2.47897		1.70011	2.60692		1.70248	0.00152		1.71082	0.000919211		1.69481	2.88097		1.69503	2.99179
1.69882	2.48394		1.70188	2.59958		1.70425	0.00132		1.71263	0.000913477		1.69663	2.88538		1.70047	0.00147
1.70062	2.48655		1.70373	2.60055		1.70605	0.00119		1.71437	0.00086087		1.6984	2.88582		1.70226	0.00126
1.70238	2.48506		1.70548	2.60055		1.70785	0.00112		1.71617	0.000954354		1.70021	2.88179		1.70403	0.00116
1.70418	2.08974		1.70733	2.5956		1.70971	0.00101		1.718	0.00111		1.70196	2.66116		1.70582	0.00113
1.70781	0.00165789		1.70909	2.60344		1.71147	0.000984562		1.71979	0.000835764		1.7057	0.00168		1.70757	0.00101
1.70959	0.00137463		1.71093	2.60783		1.71327	0.000953567		1.72162	0.000895643		1.70749	0.00141		1.70936	0.000981402
1.71134	0.00123		1.71268	2.60275		1.71503	0.000930321		1.72736	2.79535		1.70928	0.0014		1.71111	0.0009431
1.71314	0.00112472		1.71447	2.59643		1.71683	0.000959826		1.72913	2.78376		1.71106	0.00114		1.71291	0.000908959
1.71489	0.00105606		1.71622	1.14999		1.71858	0.0011		1.73093	2.79102		1.71286	0.0011		1.71465	0.000903594
1.71663	0.00102034		1.71988	0.00153656		1.72037	0.000889599		1.73268	2.7936		1.71461	0.000990093		1.7165	0.00098387
1.71842	0.000972617		1.72168	0.00132617		1.72212	0.000843036		1.73446	2.78704		1.7164	0.000972044		1.71825	0.000985086
1.72017	0.000958252		1.72343	0.00118743		1.72392	0.000840664		1.73622	2.78844		1.71815	0.000958419		1.72004	0.000845766
1.72197	0.000940526		1.72522	0.00111498		1.72567	0.000827825		1.73801	2.78826		1.71994	0.000940847		1.72179	0.000831771
1.72372	0.000978041		1.72698	0.00101739		1.73133	2.70169		1.73976	2.78726		1.72169	0.000940216		1.72358	0.000804627
1.72547	0.00118638		1.72876	0.000992501		1.7331	2.69274		1.74155	2.76162		1.72347	0.000871074		1.72919	3.0003
1.72726	0.00081526		1.73052	0.000968671		1.73487	2.69557		1.74695	0.00148		1.72523	0.000859821		1.73099	2.98868
1.72902	0.000826836		1.7323	0.000950253		1.73666	2.69719		1.74887	0.00137		1.72707	0.000856137		1.73273	2.98743
1.73081	0.000821149		1.73408	0.000916052		1.73852	2.69874		1.75068	0.00115		1.72882	0.000858295		1.73453	2.98795
1.73256	0.000824726		1.73592	0.00104495		1.74031	2.69706		1.75242	0.00109		1.73063	0.000871658		1.73628	2.98808
1.73815	2.49869		1.73771	0.00116954		1.74206	2.69255		1.75422	0.00103		1.73626	2.88964		1.73807	2.99391
1.73994	2.48223		1.73949	0.000812149		1.74387	2.69341		1.75597	0.000993764		1.73806	2.88015		1.73983	2.9878
1.74171	2.48594		1.74127	0.000831664		1.74563	2.6955		1.75776	0.000958884		1.73987	2.8802		1.7416	2.98695
1.74345	2.49104		1.74306	0.000828981		1.74741	1.68209		1.75951	0.000937521		1.74162	2.88496		1.74338	2.98754
1.74525	2.47835		1.74868	2.60805		1.75108	0.00156		1.7613	0.000889122		1.74342	2.8921		1.74512	1.63823
1.747	2.48254		1.75046	2.59889		1.75285	0.00128		1.76305	0.000865543		1.74517	2.8834		1.74878	0.00153
1.74879	2.48333		1.75224	2.60134		1.75464	0.00114		1.76485	0.000850821		1.74697	2.87694		1.75059	0.00135
1.75055	2.48499		1.754	2.60269		1.7564	0.00112		1.76661	0.000866497		1.74872	2.88196		1.75235	0.00117
1.75229	2.48223		1.75579	2.60398		1.75819	0.00105		1.76838	0.000855076		1.75055	2.84223		1.75414	0.00109
1.75773	0.00138309		1.75759	2.6029		1.75994	0.000997865		1.77017	0.000847924		1.75599	0.00146		1.75589	0.00103
1.75952	0.00124472		1.75938	2.59866		1.76173	0.000961614		1.7758	2.79923		1.75779	0.00126		1.75778	0.000975978
1.76128	0.00112273		1.76113	2.59977		1.76349	0.000922263		1.77763	2.79141		1.75956	0.00115		1.75953	0.000964725
1.76307	0.00109326		1.76296	2.60133		1.76527	0.000893176		1.77938	2.79621		1.76135	0.00109		1.76132	0.000926054
1.76482	0.00100229		1.76472	1.65899		1.76702	0.0008968		1.78118	2.79395		1.76313	0.00103		1.76307	0.000896275
1.76658	0.000975728		1.7684	0.00176015		1.76881	0.000866234		1.78292	2.78321		1.76489	0.001		1.76487	0.000879705
1.76842	0.000942838		1.77021	0.0013079		1.77058	0.000869763		1.78471	2.78846		1.76668	0.000972986		1.76662	0.000871766
1.77018	0.000914323		1.77196	0.00116786		1.77234	0.000857341		1.78647	2.78909		1.76843	0.00101		1.76841	0.000856817
1.77197	0.0008937		1.77375	0.0010973		1.77414	0.000845397		1.78826	2.79164		1.77023	0.00105		1.77017	0.000862658
1.77372	0.000904489		1.77551	0.00103523		1.77588	0.00908		1.79002	2.79065		1.77198	0.000877714		1.77196	0.000847507
1.77546	0.000861025		1.77731	0.00100161		1.78155	2.70524		1.79543	0.00148		1.77377	0.000894332		1.77375	0.06692
1.77726	0.000839508		1.77906	0.000966191		1.78333	2.69749		1.79724	0.00126		1.77552	0.000874388		1.77947	2.99275
1.77901	0.000822198		1.78085	0.000935256		1.78513	2.6947		1.79898	0.00117		1.77732	0.000837827		1.78125	2.98947
1.78078	0.000829363		1.7826	0.000907588		1.78688	2.69362		1.80078	0.00113		1.77907	0.000842512		1.78303	2.99175
1.78644	2.48357		1.78439	0.00090853		1.78872	2.69619		1.80253	0.00102		1.78472	2.88679		1.7848	2.98943
1.78823	2.48561		1.78614	0.000874078		1.79047	2.69555		1.80432	0.000987709		1.78649	2.88527		1.78657	2.99115
1.79003	2.48343		1.78794	0.000868022		1.79232	2.69808		1.80608	0.000999868		1.78829	2.88663		1.78835	2.98591
1.79179	2.48317		1.78969	0.00084666		1.79407	2.69638		1.80788	0.00109		1.79006	2.88663		1.7901	2.98873
1.79352	2.48342		1.79147	0.000833035		1.79589	2.24372		1.80963	0.000902379		1.79185	2.87551		1.7919	2.99109
1.79532	2.48722		1.79324	0.0139019		1.79953	0.00163		1.81142	0.000946677		1.79364	2.88258		1.79368	2.12293
1.79707	2.48372		1.79887	2.61956		1.80132	0.00135		1.81318	0.000826085		1.7954	2.88432		1.79733	0.00158
1.79883	2.48246		1.80066	2.6059		1.80312	0.00122		1.81493	0.000822723		1.7972	2.88392		1.79918	0.00134
1.80062	2.48254		1.80244	2.6004		1.80488	0.00115		1.81672	0.000811195		1.79895	2.88176		1.80093	0.00121
1.80236	1.32103		1.80423	2.60033		1.80667	0.00119		1.81846	0.000824773		1.80437	0.00145		1.80272	0.00112
1.80602	0.00154024		1.80597	2.60131		1.80842	0.00125		1.8241	2.79272		1.80614	0.00126		1.80447	0.00107
1.80781	0.0013258		1.80776	2.59878		1.81021	0.000931108		1.82588	2.78593		1.808	0.00116		1.80626	0.00104
1.80958	0.00117381		1.80952	2.60393		1.81198	0.000933266		1.82767	2.78807		1.80975	0.00113		1.80802	0.0012
1.81132	0.00110925		1.81131	2.60221		1.81375	0.000895011		1.82942	2.78767		1.81154	0.00102		1.80981	0.000908589
1.81311	0.00107884		1.81306	2.35692		1.81553	0.000912535		1.83124	2.79031		1.81329	0.000973773		1.81156	0.000910425
1.81487	0.00118896		1.81676	0.00168077		1.81729	0.000841558		1.83301	2.79295		1.81509	0.000939894		1.81335	0.000894594
1.81664	0.00100435		1.81861	0.00137267		1.81909	0.000849509		1.83482	2.78707		1.81684	0.000924528		1.8151	0.000879443
1.81843	0.000924587		1.82036	0.00122778		1.82095	0.000837243		1.83661	2.79468		1.81865	0.000918221		1.81688	0.000846612
1.82017	0.00087918		1.82215	0.00113597		1.82274	0.000839829		1.83839	2.78937		1.82047	0.000916803		1.81866	0.000850081
1.82196	0.000876808		1.8239	0.00105443		1.82449	0.000862765		1.84018	1.47482		1.82228	0.000880289		1.82043	0.000845563
1.82371	0.00085777		1.82569	0.00105879		1.83015	2.70572		1.84381	0.00158		1.82407	0.000854981		1.82224	0.00266
1.82546	0.000858295		1.82745	0.00115864		1.83193	2.69261		1.84561	0.00134		1.82585	0.000845242		1.82785	3.00302
1.82727	0.000838041		1.82924	0.000909591		1.83377	2.69304		1.84745	0.00118		1.82765	0.000886965		1.82967	2.98839
1.82903	0.000817728		1.83099	0.000958622		1.83552	2.69883		1.8492	0.00112		1.83327	2.89577		1.83144	2.98693
1.83082	0.0356959		1.83278	0.000913799		1.83732	2.6933		1.85099	0.00103		1.83513	2.8801		1.83324	2.98987
1.83654	2.49151		1.83454	0.000883544		1.83908	2.69385		1.85274	0.00101		1.83689	2.88127		1.83498	2.98567
1.83832	2.48601		1.83635	0.00086329		1.84087	2.70456		1.85453	0.000980449		1.83869	2.88529		1.83681	2.98532
1.84011	2.48602		1.83811	0.000831568		1.84262	2.68854		1.85628	0.000947201		1.84044	2.88059		1.83856	2.99963
1.84186	2.4811		1.83988	0.000845873		1.84441	2.57846		1.85807	0.000910211		1.84223	2.88425		1.84036	2.98896
1.84365	2.48533		1.84165	0.000846875		1.8498	0.00142		1.85982	0.000892222		1.84408	2.88608		1.84211	2.74285
1.84544	2.49094		1.84727	2.61205		1.8516	0.00124		1.86159	0.000866973		1.84587	2.88551		1.84576	0.00173
1.84718	2.48291		1.84907	2.59887		1.85335	0.00114		1.86337	0.000856388		1.84764	2.88166		1.84755	0.00141
1.84897	2.48587		1.8509	2.60017		1.85515	0.00108		1.86512	0.000849974		1.84943	1.05109		1.8493	0.00126
1.85073	2.00831		1.85272	2.60754		1.8569	0.00103		1.86692	0.000864077		1.85309	0.00153		1.85108	0.00115
1.85438	0.00157318		1.85446	2.59868		1.8587	0.000988877		1.86867	0.04025		1.85488	0.0013		1.85284	0.00108
1.85615	0.0013258		1.85629	2.60629		1.86047	0.000961566		1.87434	2.79572		1.85663	0.0012		1.85461	0.00104
1.85794	0.00120195		1.85804	2.6038		1.86224	0.000916588		1.87611	2.79224		1.85842	0.00116		1.85638	0.000974357
1.85969	0.00112236		1.85984	2.59556		1.86402	0.000913632		1.8779	2.79098		1.86018	0.00122		1.85815	0.000963354
1.86148	0.00105401		1.86158	2.57413		1.8658	0.000857186		1.87965	2.78543		1.86203	0.00095762		1.85993	0.000923431
1.86324	0.000998712		1.86705	0.00145096		1.86759	0.000895643		1.88145	2.79037		1.8638	0.000955677		1.86178	0.000920951
1.86498	0.000949311		1.86882	0.00124483		1.86933	0.00102		1.8832	2.78739		1.86559	0.000915647		1.8636	0.000862241
1.86677	0.000927901		1.87065	0.00113287		1.87113	0.000848663		1.88497	2.79185		1.86735	0.000919795		1.86535	0.000959098
1.86855	0.000919485		1.8724	0.00106647		1.87288	0.000844824		1.88675	2.79129		1.86915	0.000906539		1.86717	0.00108
1.87033	0.000935006		1.87419	0.00100377		1.87856	2.70323		1.8885	2.32466		1.87092	0.00088166		1.86895	0.000848091
1.87216	0.000854039		1.87595	0.000973403		1.88036	2.6948		1.89217	0.00163		1.8727	0.000852239		1.87076	0.000850928
1.87391	0.00099287		1.87774	0.000954521		1.88217	2.69795		1.89398	0.00136		1.87448	0.000848031		1.8764	2.9974
1.87571	0.000937951		1.87949	0.000919378		1.88392	2.70186		1.89574	0.00122		1.87626	0.000856352		1.8782	2.98667
1.87747	0.000829625		1.88128	0.000925839		1.88574	2.68857		1.89753	0.00125		1.88191	2.88699		1.87996	2.98824
1.87922	0.000835037		1.88304	0.000878179		1.88749	2.69366		1.89934	0.00112		1.88368	2.88039		1.88175	2.99698
1.88488	2.49184		1.88482	0.000874758		1.88929	2.69444		1.90113	0.00101		1.88548	2.88236		1.8835	2.98539
1.88665	2.48131		1.88658	0.000891387		1.89104	2.69667		1.9029	0.000970459		1.88723	2.88519		1.88529	2.98902
1.88848	2.48225		1.88838	0.00110104		1.89284	2.69829		1.90469	0.000927889		1.88902	2.87797		1.88704	2.98834
1.89027	2.48813		1.89014	0.000801992		1.89824	0.00158		1.90648	0.000909579		1.8908	2.88904		1.88884	2.9871
1.89202	2.48208		1.89577	2.61019		1.90004	0.00122		1.90824	0.000925684		1.89259	2.88064		1.89059	2.97733
1.89382	2.48683		1.89756	2.60344		1.90179	0.00114		1.90999	0.000856495		1.89437	2.88015		1.89602	0.00148
1.89558	2.4832		1.89932	2.60331		1.90358	0.0011		1.91178	0.000850081		1.89614	2.88407		1.8978	0.0014
1.89733	2.48216		1.90111	2.60441		1.90533	0.00101		1.91364	0.000828195		1.89793	1.60651		1.89959	0.00115
1.89912	2.42532		1.90288	2.59472		1.90716	0.000986028		1.91542	0.000826931		1.90157	0.00157		1.90136	0.00109
1.90451	0.00164		1.90467	2.60054		1.90892	0.000953937		1.91717	0.000841773		1.90334	0.00134		1.90312	0.00104
1.90628	0.00121322		1.90642	2.60276		1.91069	0.000913012		1.92292	2.80045		1.90513	0.00119		1.9049	0.000984502
1.90807	0.00112225		1.90822	2.60441		1.91247	0.000889015		1.9247	2.78812		1.90693	0.00113		1.90668	0.000955784
1.90982	0.00107442		1.90998	2.60172		1.91427	0.000894749		1.9265	2.79363		1.9088	0.00103		1.90846	0.000918531
1.91162	0.000990093		1.91542	0.00151315		1.91607	0.000865817		1.92825	2.78972		1.91057	0.00101		1.91023	0.000904596
1.91338	0.000972414		1.91722	0.00139003		1.91781	0.000842881		1.93005	2.77793		1.91239	0.000974989		1.91202	0.000865865
1.91511	0.000938058		1.91897	0.00119042		1.91962	0.000840139		1.93181	2.79525		1.91415	0.000948894		1.91382	0.000877237
1.91691	0.000910854		1.92075	0.00113845		1.92137	0.00084424		1.9336	2.79233		1.91595	0.000918639		1.9156	0.000857079
1.91866	0.000908589		1.92251	0.000999868		1.92703	2.69717		1.93535	2.78365		1.91779	0.000952315		1.91734	0.000849247
1.9204	0.000878549		1.9243	0.000967932		1.9288	2.70075		1.93712	2.58342		1.91958	0.00114		1.91914	0.000850976
1.92219	0.000879073		1.92605	0.000937784		1.93065	2.7045		1.94079	0.00172		1.92137	0.000876284		1.92474	3.0003
1.92395	0.000856614		1.92783	0.000906014		1.93239	2.68594		1.9426	0.00139		1.92312	0.000860035		1.92655	2.98859
1.92574	0.000844824		1.92961	0.000911903		1.93418	2.69578		1.94435	0.00124		1.92492	0.00086298		1.92829	2.99867
1.92749	0.000835776		1.93137	0.000890851		1.93594	2.69679		1.94614	0.00113		1.93052	2.89012		1.93009	2.98387
1.93309	2.49356		1.93316	0.000871444		1.93773	2.69799		1.94798	0.00106		1.93237	2.88044		1.93184	2.98436
1.9349	2.48524		1.93508	0.000849974		1.93949	2.69502		1.94977	0.00101		1.93415	2.8832		1.93364	2.99
1.93665	2.49317		1.93689	0.000836563		1.94129	2.69359		1.95155	0.000959516		1.93594	2.88393		1.93539	2.99137
1.93839	2.47508		1.93865	0.000830352		1.94305	1.14662		1.95334	0.000940204		1.93769	2.88585		1.93718	2.99151
1.94024	2.48433		1.94435	2.61182		1.94671	0.00152		1.95511	0.00092994		1.93949	2.88531		1.93894	2.98774
1.94199	2.48407		1.94614	2.60712		1.9485	0.00131		1.9569	0.000933468		1.94129	2.88019		1.94073	1.08782
1.94377	2.48638		1.94793	2.60254		1.95025	0.00119		1.95869	0.00104		1.94308	2.88127		1.94435	0.00151
1.94553	2.48501		1.94968	2.60269		1.95204	0.00112		1.96048	0.000864077		1.94486	2.88348		1.94614	0.0013
1.94727	2.48263		1.95147	2.59283		1.9538	0.00102		1.96225	0.000843501		1.94665	1.79526		1.94792	0.00119
1.94906	1.00201		1.95322	2.60187		1.9556	0.000992763		1.96404	0.000827301		1.95031	0.00169		1.94971	0.00112
1.95269	0.00150089		1.95503	2.60649		1.95735	0.00101		1.96582	0.000837243		1.95211	0.0013		1.95147	0.00103
1.95446	0.00130681		1.95678	2.60269		1.95914	0.00107		1.97146	2.80049		1.95386	0.0012		1.9533	0.000995398
1.95621	0.00118732		1.95858	2.59374		1.9609	0.00094415		1.97326	2.78679		1.95565	0.00111		1.95507	0.00102
1.95802	0.00111262		1.96032	1.19637		1.96269	0.000864971		1.97501	2.78818		1.9574	0.00104		1.95688	0.00104
1.95977	0.00100588		1.96404	0.00154313		1.96443	0.000860131		1.97681	2.79627		1.9592	0.00101		1.95866	0.000905955
1.96157	0.000975037		1.96586	0.00132122		1.96627	0.000841928		1.97856	2.78603		1.96095	0.00096215		1.96044	0.000964308
1.96336	0.000983715		1.96761	0.00119537		1.96806	0.000849712		1.98035	2.78988		1.9628	0.000928843		1.9622	0.000838768
1.96511	0.00105127		1.9694	0.0011243		1.96987	0.000859714		1.9821	2.78791		1.96455	0.000906956		1.96399	0.000829613
1.96691	0.000961566		1.97115	0.00101855		1.9755	2.69748		1.98389	2.78729		1.96635	0.000911272		1.96573	0.00084635
1.96866	0.000871873		1.97294	0.000987244		1.9773	2.69227		1.98566	2.76941		1.9681	0.000890803		1.96754	0.000827622
1.97043	0.000877237		1.97469	0.000962675		1.97906	2.69509		1.99112	0.0014		1.96991	0.000895965		1.97316	2.99453
1.97222	0.000841928		1.97648	0.00096693		1.98085	2.69549		1.99293	0.00122		1.97166	0.000877392		1.97496	2.98584
1.97397	0.000853455		1.97823	0.00104454		1.98261	2.69823		1.99473	0.00111		1.97346	0.00086745		1.97671	2.98822
1.97577	0.000845611		1.98002	0.000893807		1.9844	2.69706		1.99652	0.00105		1.97528	0.04218		1.97851	2.98755
1.97752	0.0961323		1.98177	0.00087955		1.98615	2.68974		1.99827	0.00101		1.98096	2.879		1.98026	2.99206
1.98331	2.49447		1.98356	0.000844502		1.98794	2.69583		2.00006	0.000969982		1.98276	2.8911		1.98205	2.9921
1.98512	2.48324		1.98531	0.000856233		1.98969	2.70296		2.00181	0.000935781		1.98451	2.88413		1.9838	2.98602
1.98688	2.48309		1.98709	0.000848031		1.99147	1.79948		2.0036	0.000908577		1.98631	2.87866		1.9856	2.98705
1.98863	2.48728		1.98887	0.0907815		1.99512	0.00158		2.00535	0.000905693		1.98807	2.88089		1.98735	2.99894
1.99042	2.48583		1.99459	2.60804		1.99693	0.00129		2.00714	0.000863492		1.98986	2.88395		1.98914	1.83436
1.99217	2.4801		1.99638	2.60123		1.99869	0.00119		2.0089	0.000861764		1.99161	2.88478		1.99278	0.00158
1.99396	2.48629		1.99814	2.60265		2.00049	0.00112		2.01074	0.000845873		1.9934	2.88648		1.99456	0.00133
1.99571	2.48491		1.99993	2.60402		2.00224	0.00106		2.0125	0.000828302		1.99517	2.31511		1.99635	0.0012
1.99745	1.64505		2.00169	2.60257		2.00405	0.00101		2.01429	0.000822353		1.99896	0.00161		1.99811	0.00112
2.00111	0.00159649		2.00349	2.59855		2.00581	0.000970507		2.0199	2.78968		2.00077	0.00135		1.99989	0.00106
2.0029	0.0013387		2.00524	2.5994		2.00761	0.00094105		2.02171	2.79475		2.00256	0.00121		2.00167	0.00102
2.00465	0.00120064		2.00703	2.6048		2.00935	0.000910687		2.02346	2.7925		2.00435	0.00113		2.00343	0.000974357
2.00638	0.00111172		2.00878	1.77614		2.01114	0.000912213		2.02526	2.7866		2.00612	0.00107		2.00522	0.000941896
2.00823	0.00104891		2.01249	0.00156223		2.01289	0.000875282		2.02701	2.78622		2.0079	0.00105		2.00708	0.000911951
2.00999	0.0010003		2.01429	0.00132827		2.01469	0.000872493		2.0288	2.78561		2.00969	0.0011		2.00887	0.000902224
2.01178	0.000952423		2.01604	0.00120006		2.01644	0.0009148		2.03055	2.79078		2.01144	0.000951517		2.01063	0.000869608
2.01354	0.000916326		2.01783	0.0011063		2.01823	0.00119		2.03234	2.7921		2.01324	0.000913274		2.01244	0.000870132
2.01528	0.000894177		2.01958	0.00104322		2.01998	0.00325		2.03409	2.78976		2.01499	0.000912273		2.01418	0.000859821
2.01707	0.000913906		2.02138	0.00100939		2.02563	2.70415		2.03953	0.00152		2.01678	0.00088371		2.01598	0.000884283
2.01882	0.00087508		2.02313	0.000951207		2.0274	2.69503		2.0413	0.00128		2.01853	0.000873292		2.01773	0.03576
2.02061	0.000874448		2.02495	0.000926471		2.0292	2.69402		2.04309	0.00118		2.02039	0.000863028		2.02345	2.99508
2.02238	0.000895333		2.02671	0.000903642		2.03095	2.69591		2.04485	0.00112		2.02214	0.000841033		2.02525	2.99172
2.02412	0.00102323		2.02851	0.000914848		2.03275	2.69464		2.04663	0.00102		2.02394	0.0085		2.02703	2.99167
2.02591	0.000982463		2.03028	0.000880384		2.03451	2.69698		2.04839	0.00117		2.02956	2.89707		2.02878	2.98559
2.03151	2.50107		2.03206	0.000885749		2.03628	2.69786		2.05017	0.000941467		2.03135	2.88316		2.03057	2.99051
2.03328	2.47713		2.03384	0.000860453		2.03806	2.69394		2.05193	0.00092026		2.03314	2.8813		2.03232	2.98672
2.03507	2.48352		2.0356	0.000935888		2.03983	2.47195		2.05372	0.000893116		2.0349	2.88331		2.03412	2.99074
2.03683	2.48708		2.03739	0.00138636		2.04357	0.00167		2.05549	0.000900483		2.03669	2.88338		2.03591	2.99203
2.0386	2.4819		2.04308	2.61363		2.04536	0.00139		2.05727	0.000852239		2.03844	2.87889		2.03773	2.26944
2.04038	2.48704		2.04489	2.60305		2.04711	0.00128		2.05904	0.000829089		2.04024	2.89387		2.04137	0.00159
2.04212	2.4846		2.04663	2.60091		2.0489	0.00127		2.06081	0.000827038		2.04199	2.8792		2.04315	0.00134
2.04391	2.48227		2.04844	2.59864		2.05067	0.00114		2.06259	0.000837982		2.04378	2.62783		2.04494	0.00121

## Sheet: Figure 4l
Temperature	ADC value (a.u)	Wireless current (µA)
29.76	8511	0.26
31.64	8102	0.29
33.43	7729	0.34
37.12	7078	0.41
39.6691	6672	0.46

## Sheet: Figure 4m
Thermocouple wired			NeuroStack wireless
Time (s)	Temeprature (ºC)		Time (s)	Temeprature (ºC)
0	24.8		0	24.5241
0.1	24.8		0.04	24.5237
0.2	24.7		0.08	24.5215
0.3	24.7		0.12	24.5204
0.4	24.7		0.16	24.5205
0.5	24.7		0.2	24.5201
0.6	24.7		0.24	24.5147
0.7	24.7		0.28	24.5134
0.8	24.7		0.32	24.5134
0.9	24.7		0.36	24.5222
1	24.7		0.4	24.5217
1.1	24.7		0.44	24.5219
1.2	24.7		0.48	24.5191
1.3	24.7		0.52	24.5175
1.4	24.6		0.56	24.5166
1.5	24.6		0.6	24.516
1.6	24.6		0.64	24.511
1.7	24.6		0.68	24.5109
1.8	24.6		0.72	24.5105
1.9	24.6		0.76	24.5137
2	24.6		0.8	24.514
2.1	24.6		0.84	24.5136
2.2	24.6		0.88	24.5131
2.3	24.6		0.92	24.5122
2.4	24.6		0.96	24.5121
2.5	24.6		1	24.5124
2.6	24.6		1.04	24.51
2.7	24.5		1.08	24.5095
2.8	24.5		1.12	24.5089
2.9	24.5		1.16	24.5216
3	24.5		1.2	24.5214
3.1	24.5		1.24	24.521
3.2	24.5		1.28	24.5106
3.3	24.5		1.32	24.5102
3.4	24.5		1.36	24.5097
3.5	24.5		1.4	24.509
3.6	24.5		1.44	24.5071
3.7	24.5		1.48	24.5066
3.8	24.5		1.52	24.5065
3.9	24.4		1.56	24.5085
4	24.4		1.6	24.5083
4.1	24.4		1.64	24.5083
4.2	24.4		1.68	24.5085
4.3	24.4		1.72	24.5088
4.4	24.4		1.76	24.5095
4.5	24.4		1.8	24.5092
4.6	24.4		1.84	24.5085
4.7	24.4		1.88	24.5091
4.8	24.4		1.92	24.509
4.9	24.4		1.96	24.5046
5	24.4		2	24.5038
5.1	24.4		2.04	24.5048
5.2	24.4		2.08	24.515
5.3	24.4		2.12	24.5162
5.4	24.4		2.16	24.5163
5.5	24.5		2.2	24.5118
5.6	24.5		2.24	24.5105
5.7	24.5		2.28	24.5102
5.8	24.6		2.32	24.5115
5.9	24.6		2.36	24.5074
6	24.6		2.4	24.5082
6.1	24.7		2.44	24.5089
6.2	24.7		2.48	24.5146
6.3	24.7		2.52	24.5147
6.4	24.8		2.56	24.5147
6.5	24.8		2.6	24.5137
6.6	24.9		2.64	24.5132
6.7	24.9		2.68	24.5139
6.8	24.9		2.72	24.5138
6.9	24.9		2.76	24.5106
7	25		2.8	24.5109
7.1	25		2.84	24.5103
7.2	25		2.88	24.5168
7.3	25		2.92	24.5155
7.4	25.1		2.96	24.5152
7.5	25.1		3	24.5151
7.6	25.1		3.04	24.5148
7.7	25.1		3.08	24.516
7.8	25.2		3.12	24.5171
7.9	25.2		3.16	24.5155
8	25.2		3.2	24.5163
8.1	25.2		3.24	24.5167
8.2	25.3		3.28	24.5283
8.3	25.3		3.32	24.5292
8.4	25.3		3.36	24.5301
8.5	25.3		3.4	24.5233
8.6	25.3		3.44	24.5242
8.7	25.3		3.48	24.5252
8.8	25.4		3.52	24.5249
8.9	25.4		3.56	24.5241
9	25.4		3.6	24.5245
9.1	25.4		3.64	24.5247
9.2	25.4		3.68	24.522
9.3	25.4		3.72	24.5232
9.4	25.5		3.76	24.5239
9.5	25.5		3.8	24.5307
9.6	25.5		3.84	24.5309
9.7	25.5		3.88	24.5322
9.8	25.5		3.92	24.5308
9.9	25.5		3.96	24.5298
10	25.5		4	24.5301
10.1	25.6		4.04	24.5307
10.2	25.6		4.08	24.5256
10.3	25.6		4.12	24.5253
10.4	25.6		4.16	24.5245
10.5	25.6		4.2	24.5347
10.6	25.6		4.24	24.5341
10.7	25.6		4.28	24.5346
10.8	25.6		4.32	24.5312
10.9	25.7		4.36	24.531
11	25.7		4.4	24.5314
11.1	25.7		4.44	24.5312
11.2	25.7		4.48	24.5277
11.3	25.7		4.52	24.5287
11.4	25.7		4.56	24.5294
11.5	25.7		4.6	24.5341
11.6	25.7		4.64	24.5334
11.7	25.7		4.68	24.5338
11.8	25.7		4.72	24.5345
11.9	25.7		4.76	24.5338
12	25.8		4.8	24.534
12.1	25.8		4.84	24.5343
12.2	25.8		4.88	24.533
12.3	25.8		4.92	24.5328
12.4	25.8		4.96	24.5325
12.5	25.8		5	24.5443
12.6	25.8		5.04	24.5442
12.7	25.8		5.08	24.545
12.8	25.8		5.12	24.535
12.9	25.8		5.16	24.5353
13	25.8		5.2	24.5357
13.1	25.8		5.24	24.5368
13.2	25.8		5.28	24.5359
13.3	25.8		5.32	24.5367
13.4	25.8		5.36	24.5374
13.5	25.9		5.4	24.5423
13.6	25.9		5.44	24.543
13.7	25.9		5.48	24.5437
13.8	25.9		5.52	24.5432
13.9	25.9		5.56	24.5431
14	25.9		5.6	24.544
14.1	25.9		5.64	24.5447
14.2	25.9		5.68	24.544
14.3	25.9		5.72	24.5448
14.4	25.9		5.76	24.5455
14.5	25.9		5.8	24.5409
14.6	25.9		5.84	24.5408
14.7	25.9		5.88	24.5417
14.8	25.9		5.92	24.5519
14.9	25.9		5.96	24.5527
15	25.9		6	24.5526
15.1	25.9		6.04	24.5489
15.2	25.9		6.08	24.548
15.3	26		6.12	24.5485
15.4	26		6.16	24.5488
15.5	26		6.2	24.5449
15.6	26		6.24	24.5457
15.7	26		6.28	24.5455
15.8	26		6.32	24.5522
15.9	26		6.36	24.5517
16	26		6.4	24.5518
16.1	26		6.44	24.5508
16.2	26		6.48	24.5507
16.3	26		6.52	24.5517
16.4	26		6.56	24.5521
16.5	26		6.6	24.5494
16.6	26		6.64	24.5501
16.7	26		6.68	24.5508
16.8	26		6.72	24.5576
16.9	26		6.76	24.5584
17	26		6.8	24.5605
17.1	26		6.84	24.5601
17.2	26		6.88	24.5635
17.3	26		6.92	24.5674
17.4	26		6.96	24.5717
17.5	26		7	24.5782
17.6	26		7.04	24.5794
17.7	26		7.08	24.5808
17.8	26		7.12	24.594
17.9	26		7.16	24.596
18	26		7.2	24.5987
18.1	26		7.24	24.5921
18.2	26		7.28	24.594
18.3	26		7.32	24.5966
18.4	26		7.36	24.5999
18.5	26		7.4	24.6026
18.6	26		7.44	24.6065
18.7	26		7.48	24.6104
18.8	26		7.52	24.6121
18.9	26		7.56	24.6169
19	26		7.6	24.6216
19.1	26		7.64	24.6324
19.2	26		7.68	24.6369
19.3	26		7.72	24.6427
19.4	26.1		7.76	24.6474
19.5	26.1		7.8	24.653
19.6	26.1		7.84	24.6597
19.7	26.1		7.88	24.6671
19.8	26.1		7.92	24.6699
19.9	26.1		7.96	24.6775
20	26.1		8	24.6855
20.1	26.1		8.04	24.7041
20.2	26.1		8.08	24.7128
20.3	26.1		8.12	24.7222
20.4	26.1		8.16	24.7274
20.5	26.1		8.2	24.7368
20.6	26.1		8.24	24.7457
20.7	26.1		8.28	24.7549
20.8	26.1		8.32	24.7604
20.9	26.1		8.36	24.7704
21	26.1		8.4	24.7807
21.1	26.1		8.44	24.7951
21.2	26.1		8.48	24.8043
21.3	26.1		8.52	24.8134
21.4	26.1		8.56	24.8237
21.5	26.1		8.6	24.8342
21.6	26.1		8.64	24.8436
21.7	26.1		8.68	24.8534
21.8	26.1		8.72	24.8612
21.9	26.1		8.76	24.8713
22	26.1		8.8	24.8816
22.1	26.1		8.84	24.9022
22.2	26.1		8.88	24.9122
22.3	26.1		8.92	24.923
22.4	26.1		8.96	24.9243
22.5	26.1		9	24.9348
22.6	26.1		9.04	24.9448
22.7	26.1		9.08	24.9553
22.8	26.1		9.12	24.9642
22.9	26.1		9.16	24.9751
23	26.1		9.2	24.9855
23.1	26.1		9.24	25.0007
23.2	26.1		9.28	25.0108
23.3	26.1		9.32	25.0217
23.4	26.1		9.36	25.029
23.5	26.1		9.4	25.0394
23.6	26.1		9.44	25.0494
23.7	26.1		9.48	25.06
23.8	26.1		9.52	25.0695
23.9	26.1		9.56	25.079
24	26.1		9.6	25.0898
24.1	26.1		9.64	25.0953
24.2	26.1		9.68	25.1049
24.3	26.1		9.72	25.1158
24.4	26.1		9.76	25.1346
24.5	26.1		9.8	25.1449
24.6	26.2		9.84	25.1552
24.7	26.2		9.88	25.1612
24.8	26.2		9.92	25.1712
24.9	26.2		9.96	25.1815
25	26.2		10	25.1925
25.1	26.2		10.04	25.1991
25.2	26.2		10.08	25.2102
25.3	26.2		10.12	25.2208
25.4	26.2		10.16	25.2381
25.5	26.2		10.2	25.2492
25.6	26.2		10.24	25.2607
25.7	26.2		10.28	25.2709
25.8	26.2		10.32	25.2825
25.9	26.2		10.36	25.294
26	26.2		10.4	25.3063
26.1	26.2		10.44	25.3149
26.2	26.2		10.48	25.3264
26.3	26.2		10.52	25.3384
26.4	26.2		10.56	25.3547
26.5	26.2		10.6	25.3654
26.6	26.2		10.64	25.3764
26.7	26.2		10.68	25.386
26.8	26.2		10.72	25.397
26.9	26.2		10.76	25.4075
27	26.2		10.8	25.4177
27.1	26.2		10.84	25.4254
27.2	26.2		10.88	25.4346
27.3	26.1		10.92	25.4438
27.4	26.1		10.96	25.4641
27.5	26.1		11	25.4797
27.6	26.1		11.04	25.4829
27.7	26.1		11.08	25.4768
27.8	26.1		11.12	25.4791
27.9	26.1		11.16	25.481
28	26.1		11.2	25.4842
28.1	26.1		11.24	25.4856
28.2	26.1		11.28	25.4878
28.3	26.1		11.32	25.4895
28.4	26.1		11.36	25.489
28.5	26.1		11.4	25.49
28.6	26.1		11.44	25.4915
28.7	26.1		11.48	25.4981
28.8	26.1		11.52	25.4998
28.9	26.1		11.56	25.5021
29	26.1		11.6	25.5028
29.1	26.1		11.64	25.5042
29.2	26.1		11.68	25.5059
29.3	26.1		11.72	25.5082
29.4	26.1		11.76	25.506
29.5	26.1		11.8	25.5086
29.6	26.1		11.84	25.5111
29.7	26.1		11.88	25.524
29.8	26.1		11.92	25.5266
29.9	26.1		11.96	25.5281
30	26.1		12	25.5264
30.1	26.1		12.04	25.5285
30.2	26.1		12.08	25.5305
30.3	26.1		12.12	25.5326
30.4	26.1		12.16	25.531
30.5	26.1		12.2	25.5332
30.6	26.1		12.24	25.5356
30.7	26.1		12.28	25.5431
30.8	26.1		12.32	25.5451
30.9	26.1		12.36	25.5469
31	26.1		12.4	25.5496
31.1	26.1		12.44	25.5523
31.2	26.1		12.48	25.555
31.3	26.1		12.52	25.5577
31.4	26.1		12.56	25.5578
31.5	26.1		12.6	25.5602
31.6	26.1		12.64	25.563
31.7	26.1		12.68	25.5748
31.8	26.1		12.72	25.5773
31.9	26.1		12.76	25.5795
32	26.1		12.8	25.574
32.1	26.1		12.84	25.5758
32.2	26.1		12.88	25.5774
32.3	26.1		12.92	25.5795
32.4	26.1		12.96	25.5798
32.5	26.1		13	25.5819
32.6	26.1		13.04	25.5836
32.7	26.1		13.08	25.5901
32.8	26.1		13.12	25.5912
32.9	26.1		13.16	25.5922
33	26.1		13.2	25.5912
33.1	26.1		13.24	25.5928
33.2	26.1		13.28	25.5939
33.3	26.1		13.32	25.5964
33.4	26.1		13.36	25.5966
33.5	26.1		13.4	25.5981
33.6	26.1		13.44	25.6002
33.7	26.1		13.48	25.5982
33.8	26.1		13.52	25.6004
33.9	26.1		13.56	25.6019
34	26.1		13.6	25.6124
34.1	26.1		13.64	25.6145
34.2	26.1		13.68	25.616
34.3	26.1		13.72	25.6154
34.4	26.1		13.76	25.6161
34.5	26.1		13.8	25.6177
34.6	26.1		13.84	25.62
34.7	26.1		13.88	25.6165
34.8	26.1		13.92	25.6185
34.9	26.1		13.96	25.6198
35	26.1		14	25.6276
35.1	26.1		14.04	25.6288
35.2	26.1		14.08	25.6306
35.3	26.1		14.12	25.6311
35.4	26.1		14.16	25.6316
35.5	26.1		14.2	25.6323
35.6	26.1		14.24	25.6335
35.7	26.1		14.28	25.6313
35.8	26.1		14.32	25.6324
35.9	26.1		14.36	25.6329
36	26.1		14.4	25.6373
36.1	26.1		14.44	25.6378
36.2	26.1		14.48	25.6377
36.3	26.1		14.52	25.6383
36.4	26.1		14.56	25.6397
36.5	26.1		14.6	25.6408
36.6	26.1		14.64	25.6415
36.7	26.1		14.68	25.6398
36.8	26.1		14.72	25.6403
36.9	26.1		14.76	25.64
37	26.1		14.8	25.652
37.1	26.1		14.84	25.6523
37.2	26.1		14.88	25.6517
37.3	26.1		14.92	25.643
37.4	26.1		14.96	25.6431
37.5	26.1		15	25.6556
37.6	26.1		15.04	25.6548
37.7	26.1		15.08	25.6532
37.8	26.1		15.12	25.6536
37.9	26.1		15.16	25.6535
38	26.1		15.2	25.652
38.1	26.1		15.24	25.6523
38.2	26.1		15.28	25.6517
38.3	26.1		15.32	25.6555
38.4	26.1		15.36	25.6563
38.5	26.1		15.4	25.6581
38.6	26.1		15.44	25.6586
38.7	26.1		15.48	25.6592
38.8	26.1		15.52	25.6602
38.9	26.1		15.56	25.6618
39	26.1		15.6	25.6579
39.1	26.1		15.64	25.659
39.2	26.1		15.68	25.66
39.3	26.1		15.72	25.6714
39.4	26.1		15.76	25.6723
39.5	26.1		15.8	25.6737
39.6	26.1		15.84	25.6696
39.7	26.1		15.88	25.6697
39.8	26.1		15.92	25.6709
39.9	26.1		15.96	25.6716
40	26.1		16	25.668
40.1	26.1		16.04	25.6692
40.2	26.1		16.08	25.6708
40.3	26.1		16.12	25.6772
40.4	26.1		16.16	25.6781
40.5	26.1		16.2	25.6794
40.6	26.1		16.24	25.6804
40.7	26.1		16.28	25.6805
40.8	26.1		16.32	25.6813
40.9	26.1		16.36	25.6816
41	26.1		16.4	25.6792
41.1	26.1		16.44	25.6799
41.2	26.1		16.48	25.6807
41.3	26.1		16.52	25.6901
41.4	26.1		16.56	25.6909
41.5	26.1		16.6	25.6909
41.6	26.1		16.64	25.6849
41.7	26.1		16.68	25.6844
41.8	26.1		16.72	25.6848
41.9	26.1		16.76	25.6854
42	26.1		16.8	25.6844
42.1	26.1		16.84	25.6852
42.2	26.1		16.88	25.6859
42.3	26.1		16.92	25.6919
42.4	26.1		16.96	25.6925
42.5	26.1		17	25.6938
42.6	26.1		17.04	25.6921
42.7	26.1		17.08	25.6935
42.8	26.1		17.12	25.6952
42.9	26.1		17.16	25.6956
43	26.1		17.2	25.6952
43.1	26.1		17.24	25.6958
43.2	26.1		17.28	25.6963
43.3	26.1		17.32	25.6928
43.4	26.1		17.36	25.6942
43.5	26.1		17.4	25.6946
43.6	26.1		17.44	25.703
43.7	26.1		17.48	25.7034
43.8	26.1		17.52	25.7032
43.9	26.1		17.56	25.7014
44	26.1		17.6	25.7007
44.1	26.1		17.64	25.7013
44.2	26.1		17.68	25.7017
44.3	26.1		17.72	25.6982
44.4	26.1		17.76	25.6989
44.5	26.1		17.8	25.6998
44.6	26.1		17.84	25.7084
44.7	26.1		17.88	25.7086
44.8	26.1		17.92	25.7092
44.9	26.1		17.96	25.7084
45	26.1		18	25.7084
45.1	26.1		18.04	25.7097
45.2	26.1		18.08	25.7105
45.3	26.1		18.12	25.7081
45.4	26.1		18.16	25.7093
45.5	26.1		18.2	25.7104
45.6	26.1		18.24	25.7153
45.7	26.1		18.28	25.7154
45.8	26.1		18.32	25.7164
45.9	26.1		18.36	25.7179
46	26.1		18.4	25.7187
46.1	26.1		18.44	25.7203
46.2	26.1		18.48	25.7209
46.3	26.1		18.52	25.7196
46.4	26.1		18.56	25.7202
46.5	26.1		18.6	25.7211
46.6	26.1		18.64	25.7348
46.7	26.1		18.68	25.7361
46.8	26.1		18.72	25.738
46.9	26.1		18.76	25.7303
47	26.1		18.8	25.7312
47.1	26.1		18.84	25.733
47.2	26.1		18.88	25.7345
47.3	26.1		18.92	25.7347
47.4	26.1		18.96	25.7357
47.5	26.1		19	25.7509
47.6	26.1		19.04	25.7518
47.7	26.1		19.08	25.7523
47.8	26.1		19.12	25.7524
47.9	26.1		19.16	25.7558
48	26.1		19.2	25.7563
48.1	26.1		19.24	25.7579
48.2	26.1		19.28	25.7589
48.3	26.1		19.32	25.7588
48.4	26.1		19.36	25.7594
48.5	26.1		19.4	25.7602
48.6	26.1		19.44	25.755
48.7	26.1		19.48	25.7551
48.8	26.1		19.52	25.7557
48.9	26.1		19.56	25.7673
49	26.1		19.6	25.7668
49.1	26.1		19.64	25.7681
49.2	26.1		19.68	25.7642
49.3	26.1		19.72	25.7646
49.4	26.1		19.76	25.7654
49.5	26.1		19.8	25.7665
49.6	26.1		19.84	25.7636
49.7	26.1		19.88	25.7657
49.8	26.1		19.92	25.7675
49.9	26.1		19.96	25.7741
50	26.1		20	25.7745
50.1	26.1		20.04	25.7757
50.2	26.1		20.08	25.7766
50.3	26.1		20.12	25.7784
50.4	26.1		20.16	25.7799
50.5	26.1		20.2	25.78
50.6	26.1		20.24	25.779
50.7	26.1		20.28	25.7808
50.8	26.1		20.32	25.7822
50.9	26.1		20.36	25.792
51	26.1		20.4	25.7931
51.1	26.1		20.44	25.7943
51.2	26.1		20.48	25.7903
51.3	26.1		20.52	25.7918
51.4	26.1		20.56	25.7943
51.5	26.1		20.6	25.7965
51.6	26.1		20.64	25.7969
51.7	26.1		20.68	25.7997
51.8	26.1		20.72	25.8014
51.9	26.1		20.76	25.8086
52	26.1		20.8	25.81
52.1	26.1		20.84	25.8116
52.2	26.1		20.88	25.8103
52.3	26.1		20.92	25.812
52.4	26.1		20.96	25.8134
52.5	26.1		21	25.8152
52.6	26.1		21.04	25.8157
52.7	26.1		21.08	25.817
52.8	26.1		21.12	25.8193
52.9	26.1		21.16	25.8173
53	26.1		21.2	25.8194
53.1	26.1		21.24	25.8217
53.2	26.1		21.28	25.8314
53.3	26.1		21.32	25.8327
53.4	26.1		21.36	25.8343
53.5	26.1		21.4	25.8336
53.6	26.1		21.44	25.8346
53.7	26.1		21.48	25.8369
53.8	26.1		21.52	25.8381
53.9	26.1		21.56	25.8351
54	26.1		21.6	25.8365
54.1	26.1		21.64	25.8383
54.2	26.1		21.68	25.8485
54.3	26.1		21.72	25.8496
54.4	26.1		21.76	25.8518
54.5	26.1		21.8	25.8511
54.6	26.1		21.84	25.8534
54.7	26.1		21.88	25.8547
54.8	26.1		21.92	25.8567
54.9	26.1		21.96	25.8556
55	26.1		22	25.8567
55.1	26.1		22.04	25.8584
55.2	26		22.08	25.8639
55.3	26		22.12	25.8655
55.4	26		22.16	25.8668
55.5	26		22.2	25.8681
55.6	26		22.24	25.8699
55.7	26		22.28	25.8715
55.8	26		22.32	25.8725
55.9	26		22.36	25.8718
56	26		22.4	25.8739
56.1	26		22.44	25.8752
56.2	26		22.48	25.8895
56.3	26		22.52	25.8916
56.4	26		22.56	25.8928
56.5	26		22.6	25.8842
56.6	26		22.64	25.8857
56.7	25.9		22.68	25.8876
56.8	25.9		22.72	25.8886
56.9	25.9		22.76	25.889
57	25.9		22.8	25.8903
57.1	25.9		22.84	25.8918
57.2	25.9		22.88	25.8938
57.3	25.9		22.92	25.8954
57.4	25.9		22.96	25.8963
57.5	25.9		23	25.9127
57.6	25.9		23.04	25.9127
57.7	25.9		23.08	25.9133
57.8	25.9		23.12	25.9134
57.9	25.8		23.16	25.9121
58	25.8		23.2	25.9121
58.1	25.8		23.24	25.9112
58.2	25.8		23.28	25.9055
58.3	25.8		23.32	25.9046
58.4	25.8		23.36	25.9029
58.5	25.8		23.4	25.9133
58.6	25.8		23.44	25.9128
58.7	25.8		23.48	25.9117
58.8	25.8		23.52	25.9061
58.9	25.8		23.56	25.9065
59	25.8		23.6	25.9053
59.1	25.7		23.64	25.9055
59.2	25.7		23.68	25.9007
59.3	25.7		23.72	25.9002
59.4	25.7		23.76	25.9006
59.5	25.7		23.8	25.9059
59.6	25.7		23.84	25.9054
59.7	25.7		23.88	25.9051
59.8	25.7		23.92	25.9052
59.9	25.7		23.96	25.9063
60	25.7		24	25.9069
60.1	25.7		24.04	25.9076
60.2	25.7		24.08	25.9053
60.3	25.7		24.12	25.9063
60.4	25.6		24.16	25.9088
60.5	25.6		24.2	25.9163
60.6	25.6		24.24	25.9172
60.7	25.6		24.28	25.9181
60.8	25.6		24.32	25.9134
60.9	25.6		24.36	25.9138
61	25.6		24.4	25.9145
61.1	25.6		24.44	25.9154
61.2	25.6		24.48	25.9148
61.3	25.6		24.52	25.9146
61.4	25.6		24.56	25.9149
61.5	25.6		24.6	25.9244
61.6	25.6		24.64	25.9245
61.7	25.5		24.68	25.9248
61.8	25.5		24.72	25.9214
61.9	25.5		24.76	25.9221
62	25.5		24.8	25.9226
62.1	25.5		24.84	25.9224
62.2	25.5		24.88	25.9216
62.3	25.5		24.92	25.9219
62.4	25.5		24.96	25.9227
62.5	25.5		25	25.9197
62.6	25.5		25.04	25.9196
62.7	25.5		25.08	25.9196
62.8	25.5		25.12	25.926
62.9	25.5		25.16	25.9263
63	25.4		25.2	25.9269
63.1	25.4		25.24	25.9246
63.2	25.4		25.28	25.9245
63.3	25.4		25.32	25.9244
63.4	25.4		25.36	25.9248
63.5	25.4		25.4	25.9202
63.6	25.4		25.44	25.9211
63.7	25.4		25.48	25.9217
63.8	25.4		25.52	25.9302
63.9	25.4		25.56	25.9313
64	25.4		25.6	25.9321
64.1	25.4		25.64	25.9299
64.2	25.4		25.68	25.9307
64.3	25.4		25.72	25.9308
64.4	25.3		25.76	25.9318
64.5	25.3		25.8	25.928
64.6	25.3		25.84	25.9284
64.7	25.3		25.88	25.9284
64.8	25.3		25.92	25.9325
64.9	25.3		25.96	25.9325
65	25.3		26	25.9326
65.1	25.3		26.04	25.933
65.2	25.3		26.08	25.9324
65.3	25.3		26.12	25.9323
65.4	25.3		26.16	25.9326
65.5	25.3		26.2	25.9297
65.6	25.3		26.24	25.9295
65.7	25.3		26.28	25.9291
65.8	25.3		26.32	25.9415
65.9	25.3		26.36	25.9408
66	25.2		26.4	25.9409
66.1	25.2		26.44	25.9308
66.2	25.2		26.48	25.9301
66.3	25.2		26.52	25.9304
66.4	25.2		26.56	25.9306
66.5	25.2		26.6	25.9289
66.6	25.2		26.64	25.9285
66.7	25.2		26.68	25.9289
66.8	25.2		26.72	25.9299
66.9	25.2		26.76	25.9304
67	25.2		26.8	25.9305
67.1	25.2		26.84	25.9307
67.2	25.2		26.88	25.9302
67.3	25.2		26.92	25.9301
67.4	25.2		26.96	25.9305
67.5	25.2		27	25.9443
67.6	25.2		27.04	25.944
67.7	25.2		27.08	25.9431
67.8	25.2		27.12	25.9379
67.9	25.2		27.16	25.9368
68	25.1		27.2	25.9358
68.1	25.1		27.24	25.9465
68.2	25.1		27.28	25.9452
68.3	25.1		27.32	25.9446
68.4	25.1		27.36	25.939
68.5	25.1		27.4	25.9369
68.6	25.1		27.44	25.9361
68.7	25.1		27.48	25.9351
68.8	25.1		27.52	25.9293
68.9	25.1		27.56	25.9292
69	25.1		27.6	25.928
69.1	25.1		27.64	25.934
69.2	25.1		27.68	25.9333
69.3	25.1		27.72	25.9328
69.4	25.1		27.76	25.932
69.5	25.1		27.8	25.9316
69.6	25.1		27.84	25.9311
69.7	25		27.88	25.9314
69.8	25		27.92	25.929
69.9	25		27.96	25.9279
70	25		28	25.9279
70.1	25		28.04	25.9344
70.2	25		28.08	25.9341
70.3	25		28.12	25.9338
70.4	25		28.16	25.9304
70.5	25		28.2	25.9312
70.6	25		28.24	25.9328
70.7	25		28.28	25.9339
70.8	25		28.32	25.934
70.9	25		28.36	25.9355
71	25		28.4	25.9363
71.1	25		28.44	25.9466
71.2	25		28.48	25.9477
71.3	25		28.52	25.9489
71.4	25		28.56	25.9437
71.5	25		28.6	25.9453
71.6	25		28.64	25.9475
71.7	25		28.68	25.9504
71.8	25		28.72	25.9513
71.9	25		28.76	25.953
72	25		28.8	25.955
72.1	25		28.84	25.954
72.2	25		28.88	25.9567
72.3	25		28.92	25.9584
72.4	25		28.96	25.966
72.5	25		29	25.9685
72.6	25		29.04	25.9714
72.7	25		29.08	25.9736
72.8	25		29.12	25.9756
72.9	24.9		29.16	25.9777
73	24.9		29.2	25.98
73.1	24.9		29.24	25.9774
73.2	24.9		29.28	25.9801
73.3	24.9		29.32	25.9824
73.4	24.9		29.36	25.9945
73.5	24.9		29.4	25.9966
73.6	24.9		29.44	25.9987
73.7	24.9		29.48	25.9988
73.8	24.9		29.52	26.0003
73.9	24.9		29.56	26.0021
74	24.9		29.6	26.0044
74.1	24.9		29.64	26.0025
74.2	24.9		29.68	26.0044
74.3	24.9		29.72	26.0059
74.4	24.9		29.76	26.0122
74.5	24.9		29.8	26.0145
74.6	24.9		29.84	26.0158
74.7	24.9		29.88	26.0186
74.8	24.9		29.92	26.0204
74.9	24.9		29.96	26.0229
75	24.9		30	26.0258
75.1	24.9		30.04	26.0264
75.2	24.9		30.08	26.0291
75.3	24.9		30.12	26.0319
75.4	24.9		30.16	26.0475
75.5	24.9		30.2	26.0503
75.6	24.9		30.24	26.0527
75.7	24.9		30.28	26.0454
75.8	24.9		30.32	26.0476
75.9	24.9		30.36	26.0494
76	24.8		30.4	26.0515
76.1	24.8		30.44	26.052
76.2	24.8		30.48	26.0547
76.3	24.8		30.52	26.057
76.4	24.8		30.56	26.0622
76.5	24.8		30.6	26.0643
76.6	24.8		30.64	26.0657
76.7	24.8		30.68	26.069
76.8	24.8		30.72	26.0711
76.9	24.8		30.76	26.0735
77	24.8		30.8	26.0767
77.1	24.8		30.84	26.0786
77.2	24.8		30.88	26.081
77.3	24.8		30.92	26.0836
77.4	24.8		30.96	26.0812
77.5	24.8		31	26.0985
77.6	24.8		31.04	26.1003
77.7	24.8		31.08	26.1108
77.8	24.8		31.12	26.112
77.9	24.8		31.16	26.1139
78	24.7		31.2	26.1105
78.1	24.7		31.24	26.1117
78.2	24.7		31.28	26.1131
78.3	24.7		31.32	26.1153
78.4	24.7		31.36	26.1128
78.5	24.7		31.4	26.115
78.6	24.7		31.44	26.1169
78.7	24.7		31.48	26.1257
78.8	24.7		31.52	26.1271
78.9	24.7		31.56	26.1284
79	24.7		31.6	26.1289
79.1	24.7		31.64	26.1306
79.2	24.7		31.68	26.1322
79.3	24.7		31.72	26.1342
79.4	24.7		31.76	26.1322
79.5	24.7		31.8	26.1343
79.6	24.7		31.84	26.1356
79.7	24.7		31.88	26.1423
79.8	24.7		31.92	26.1451
79.9	24.6		31.96	26.1472
80	24.6		32	26.1451
80.1	24.6		32.04	26.1463
80.2	24.6		32.08	26.1477
80.3	24.6		32.12	26.1493
80.4	24.6		32.16	26.1484
80.5	24.6		32.2	26.1493
80.6	24.6		32.24	26.1507
80.7	24.6		32.28	26.1621
80.8	24.6		32.32	26.1629
80.9	24.6		32.36	26.1638
81	24.6		32.4	26.1576
81.1	24.6		32.44	26.1588
81.2	24.6		32.48	26.1597
81.3	24.6		32.52	26.1607
81.4	24.6		32.56	26.1597
81.5	24.6		32.6	26.1599
81.6	24.6		32.64	26.1596
81.7	24.6		32.68	26.157
81.8	24.6		32.72	26.1576
81.9	24.6		32.76	26.1587
82	24.7		32.8	26.1641
82.1	24.7		32.84	26.1635
82.2	24.7		32.88	26.1634
82.3	24.7		32.92	26.1628
82.4	24.8		32.96	26.1618
82.5	24.8		33	26.161
82.6	24.8		33.04	26.1608
82.7	24.9		33.08	26.1546
82.8	24.9		33.12	26.1543
82.9	24.9		33.16	26.1555
83	25		33.2	26.1659
83.1	25		33.24	26.1664
83.2	25		33.28	26.1668
83.3	25		33.32	26.1634
83.4	25		33.36	26.1629
83.5	25.1		33.4	26.1637
83.6	25.1		33.44	26.1643
83.7	25.1		33.48	26.1611
83.8	25.1		33.52	26.162
83.9	25.2		33.56	26.1627
84	25.2		33.6	26.1675
84.1	25.2		33.64	26.1683
84.2	25.2		33.68	26.1695
84.3	25.2		33.72	26.1702
84.4	25.3		33.76	26.1708
84.5	25.3		33.8	26.1727
84.6	25.3		33.84	26.1729
84.7	25.3		33.88	26.1716
84.8	25.3		33.92	26.172
84.9	25.4		33.96	26.1722
85	25.4		34	26.1837
85.1	25.4		34.04	26.1844
85.2	25.4		34.08	26.1848
85.3	25.4		34.12	26.176
85.4	25.4		34.16	26.1769
85.5	25.4		34.2	26.1789
85.6	25.5		34.24	26.1799
85.7	25.5		34.28	26.1805
85.8	25.5		34.32	26.1829
85.9	25.5		34.36	26.185
86	25.5		34.4	26.1917
86.1	25.5		34.44	26.1927
86.2	25.5		34.48	26.1937
86.3	25.5		34.52	26.1937
86.4	25.5		34.56	26.1947
86.5	25.6		34.6	26.1963
86.6	25.6		34.64	26.1965
86.7	25.6		34.68	26.1972
86.8	25.6		34.72	26.199
86.9	25.6		34.76	26.2001
87	25.6		34.8	26.1965
87.1	25.6		34.84	26.198
87.2	25.6		34.88	26.1989
87.3	25.6		34.92	26.2097
87.4	25.6		34.96	26.2102
87.5	25.6		35	26.2274
87.6	25.6		35.04	26.2235
87.7	25.7		35.08	26.2229
87.8	25.7		35.12	26.2227
87.9	25.7		35.16	26.2213
88	25.7		35.2	26.2165
88.1	25.7		35.24	26.216
88.2	25.7		35.28	26.215
88.3	25.7		35.32	26.2217
88.4	25.7		35.36	26.2208
88.5	25.7		35.4	26.2212
88.6	25.7		35.44	26.2197
88.7	25.7		35.48	26.2191
88.8	25.7		35.52	26.2193
88.9	25.7		35.56	26.2187
89	25.7		35.6	26.2157
89.1	25.7		35.64	26.2158
89.2	25.7		35.68	26.2155
89.3	25.7		35.72	26.2216
89.4	25.8		35.76	26.2209
89.5	25.8		35.8	26.2217
89.6	25.8		35.84	26.2207
89.7	25.8		35.88	26.221
89.8	25.8		35.92	26.2218
89.9	25.8		35.96	26.223
90	25.8		36	26.2225
90.1	25.8		36.04	26.224
90.2	25.8		36.08	26.2258
90.3	25.8		36.12	26.2384
90.4	25.8		36.16	26.2391
90.5	25.8		36.2	26.2407
90.6	25.8		36.24	26.2334
90.7	25.8		36.28	26.2346
90.8	25.8		36.32	26.2358
90.9	25.8		36.36	26.2367
91	25.8		36.4	26.2365
91.1	25.8		36.44	26.2381
91.2	25.8		36.48	26.2395
91.3	25.8		36.52	26.2382
91.4	25.8		36.56	26.2392
91.5	25.8		36.6	26.241
91.6	25.8		36.64	26.2473
91.7	25.8		36.68	26.2482
91.8	25.8		36.72	26.2494
91.9	25.8		36.76	26.2496
92	25.8		36.8	26.2506
92.1	25.8		36.84	26.2522
92.2	25.8		36.88	26.253
92.3	25.9		36.92	26.2497
92.4	25.9		36.96	26.2507
92.5	25.9		37	26.2509
92.6	25.9		37.04	26.2629
92.7	25.9		37.08	26.2629
92.8	25.9		37.12	26.2628
92.9	25.9		37.16	26.2581
93	25.9		37.2	26.2577
93.1	25.9		37.24	26.2573
93.2	25.9		37.28	26.2574
93.3	25.9		37.32	26.2539
93.4	25.9		37.36	26.2536
93.5	25.9		37.4	26.2534
93.6	25.9		37.44	26.2573
93.7	25.9		37.48	26.257
93.8	25.9		37.52	26.2563
93.9	25.9		37.56	26.2563
94	25.9		37.6	26.2554
94.1	25.9		37.64	26.2552
94.2	25.9		37.68	26.2544
94.3	25.9		37.72	26.2517
94.4	25.9		37.76	26.2517
94.5	25.9		37.8	26.2512
94.6	25.9		37.84	26.2608
94.7	25.9		37.88	26.2612
94.8	25.9		37.92	26.2607
94.9	25.9		37.96	26.2516
95	25.9		38	26.2511
95.1	25.9		38.04	26.2505
95.2	25.9		38.08	26.2499
95.3	25.9		38.12	26.2478
95.4	25.9		38.16	26.2467
95.5	25.9		38.2	26.246
95.6	25.9		38.24	26.2497
95.7	25.9		38.28	26.2489
95.8	25.9		38.32	26.2478
95.9	25.9		38.36	26.2441
96	25.9		38.4	26.2437
96.1	25.9		38.44	26.2437
96.2	25.9		38.48	26.2432
96.3	25.9		38.52	26.2415
96.4	25.9		38.56	26.2414
96.5	25.9		38.6	26.2416
96.6	25.9		38.64	26.2362
96.7	25.9		38.68	26.2349
96.8	25.9		38.72	26.2341
96.9	25.9		38.76	26.2428
97	25.9		38.8	26.2422
97.1	25.9		38.84	26.2418
97.2	25.9		38.88	26.2372
97.3	25.9		38.92	26.2372
97.4	25.9		38.96	26.2366
97.5	25.9		39	26.2543
97.6	25.9		39.04	26.2481
97.7	25.9		39.08	26.2477
97.8	25.9		39.12	26.248
97.9	25.9		39.16	26.2548
98	25.9		39.2	26.2545
98.1	25.9		39.24	26.2538
98.2	25.9		39.28	26.2518
98.3	26		39.32	26.2511
98.4	26		39.36	26.2496
98.5	26		39.4	26.2483
98.6	26		39.44	26.2441
98.7	26		39.48	26.2433
98.8	26		39.52	26.243
98.9	26		39.56	26.2464
99	26		39.6	26.2454
99.1	26		39.64	26.2451
99.2	26		39.68	26.2425
99.3	26		39.72	26.2426
99.4	26		39.76	26.2417
99.5	26		39.8	26.2405
99.6	26		39.84	26.2376
99.7	26		39.88	26.2367
99.8	26		39.92	26.2362
99.9	26		39.96	26.2456
100	26		40	26.2438
100.1	26		40.04	26.2419
100.2	26		40.08	26.2307
100.3	26		40.12	26.2298
100.4	26		40.16	26.2287
100.5	26		40.2	26.2276
100.6	26		40.24	26.2253
100.7	26		40.28	26.224
100.8	26		40.32	26.2233
100.9	26		40.36	26.2213
101	26		40.4	26.2202
101.1	26		40.44	26.219
101.2	26		40.48	26.2228
101.3	26		40.52	26.2222
101.4	26		40.56	26.2218
101.5	26		40.6	26.2203
101.6	26		40.64	26.2183
101.7	26		40.68	26.2173
101.8	26		40.72	26.2171
101.9	26		40.76	26.2116
102	26		40.8	26.2116
102.1	26		40.84	26.2111
102.2	26		40.88	26.2205
102.3	26		40.92	26.2205
102.4	26		40.96	26.2212
102.5	26		41	26.2172
102.6	26		41.04	26.218
102.7	26		41.08	26.2185
102.8	26		41.12	26.2205
102.9	26		41.16	26.2177
103	26		41.2	26.2196
103.1	26		41.24	26.2212
103.2	26		41.28	26.2275
103.3	26		41.32	26.2288
103.4	26		41.36	26.2307
103.5	26		41.4	26.2326
103.6	26		41.44	26.234
103.7	26		41.48	26.2358
103.8	26		41.52	26.2375
103.9	26		41.56	26.237
104	26		41.6	26.2381
104.1	26		41.64	26.2408
104.2	26		41.68	26.2519
104.3	26		41.72	26.2535
104.4	26		41.76	26.2553
104.5	26		41.8	26.2499
104.6	26		41.84	26.2509
104.7	26		41.88	26.2536
104.8	26		41.92	26.2557
104.9	26		41.96	26.256
105	25.9		42	26.2586
105.1	25.9		42.04	26.2605
105.2	25.9		42.08	26.2668
105.3	25.9		42.12	26.2685
105.4	25.9		42.16	26.2707
105.5	25.9		42.2	26.2696
105.6	25.9		42.24	26.2705
105.7	25.9		42.28	26.2718
105.8	25.9		42.32	26.2734
105.9	25.9		42.36	26.2737
106	25.9		42.4	26.2747
106.1	25.9		42.44	26.2764
106.2	25.9		42.48	26.2741
106.3	25.9		42.52	26.2762
106.4	25.9		42.56	26.2779
106.5	25.9		42.6	26.288
106.6	25.9		42.64	26.2895
106.7	25.9		42.68	26.291
106.8	25.9		42.72	26.2891
106.9	25.9		42.76	26.2904
107	25.9		42.8	26.2919
107.1	25.9		42.84	26.294
107.2	25.9		42.88	26.2902
107.3	25.9		42.92	26.2917
107.4	25.9		42.96	26.2927
107.5	25.9		43	26.3198
107.6	25.9		43.04	26.3199
107.7	25.9		43.08	26.3197
107.8	25.9		43.12	26.3171
107.9	25.9		43.16	26.316
108	25.9		43.2	26.3145
108.1	25.9		43.24	26.3116
108.2	25.9		43.28	26.3048
108.3	25.9		43.32	26.3014
108.4	25.9		43.36	26.2973
108.5	25.9		43.4	26.2966
108.6	25.9		43.44	26.2922
108.7	25.8		43.48	26.287
108.8	25.8		43.52	26.2815
108.9	25.8		43.56	26.2758
109	25.8		43.6	26.2703
109.1	25.8		43.64	26.2646
109.2	25.8		43.68	26.258
109.3	25.8		43.72	26.2533
109.4	25.8		43.76	26.2486
109.5	25.8		43.8	26.2564
109.6	25.8		43.84	26.2525
109.7	25.8		43.88	26.2489
109.8	25.8		43.92	26.238
109.9	25.8		43.96	26.2361
110	25.8		44	26.2345
110.1	25.8		44.04	26.2337
110.2	25.8		44.08	26.2313
110.3	25.8		44.12	26.2305
110.4	25.8		44.16	26.2295
110.5	25.8		44.2	26.2282
110.6	25.8		44.24	26.2285
110.7	25.8		44.28	26.229
110.8	25.8		44.32	26.232
110.9	25.8		44.36	26.2328
111	25.8		44.4	26.2344
111.1	25.8		44.44	26.2357
111.2	25.8		44.48	26.2367
111.3	25.8		44.52	26.2386
111.4	25.8		44.56	26.2407
111.5	25.8		44.6	26.238
111.6	25.8		44.64	26.2403
111.7	25.8		44.68	26.2423
111.8	25.8		44.72	26.2541
111.9	25.8		44.76	26.2549
112	25.8		44.8	26.2568
112.1	25.8		44.84	26.2543
112.2	25.8		44.88	26.2551
112.3	25.8		44.92	26.2562
112.4	25.8		44.96	26.2571
112.5	25.8		45	26.2541
112.6	25.8		45.04	26.2556
112.7	25.8		45.08	26.2558
112.8	25.8		45.12	26.261
112.9	25.8		45.16	26.2613
113	25.8		45.2	26.2605
113.1	25.8		45.24	26.261
113.2	25.8		45.28	26.2612
113.3	25.8		45.32	26.261
113.4	25.8		45.36	26.2618
113.5	25.8		45.4	26.2588
113.6	25.8		45.44	26.2596
113.7	25.8		45.48	26.2601
113.8	25.8		45.52	26.2693
113.9	25.8		45.56	26.2696
114	25.8		45.6	26.2685
114.1	25.8		45.64	26.2623
114.2	25.8		45.68	26.2622
114.3	25.8		45.72	26.2625
114.4	25.8		45.76	26.2626
114.5	25.8		45.8	26.261
114.6	25.8		45.84	26.26
114.7	25.8		45.88	26.2596
114.8	25.8		45.92	26.2636
114.9	25.8		45.96	26.2627
115	25.8		46	26.2618
115.1	25.8		46.04	26.2591
115.2	25.8		46.08	26.2599
115.3	25.8		46.12	26.259
115.4	25.8		46.16	26.2588
115.5	25.8		46.2	26.2575
115.6	25.8		46.24	26.2576
115.7	25.8		46.28	26.2577
115.8	25.8		46.32	26.2533
115.9	25.8		46.36	26.2538
116	25.8		46.4	26.254
116.1	25.8		46.44	26.2618
116.2	25.8		46.48	26.2618
116.3	25.8		46.52	26.2617
116.4	25.8		46.56	26.2586
116.5	25.8		46.6	26.2578
116.6	25.8		46.64	26.2581
116.7	25.8		46.68	26.2585
116.8	25.8		46.72	26.2532
116.9	25.8		46.76	26.2529
117	25.8		46.8	26.2532
117.1	25.8		46.84	26.2613
117.2	25.8		46.88	26.261
117.3	25.8		46.92	26.261
117.4	25.8		46.96	26.259
117.5	25.8		47	26.2766
117.6	25.8		47.04	26.2767
117.7	25.8		47.08	26.2773
117.8	25.8		47.12	26.2748
117.9	25.8		47.16	26.2766
118	25.8		47.2	26.2786
118.1	25.8		47.24	26.2844
118.2	25.8		47.28	26.2872
118.3	25.8		47.32	26.2906
118.4	25.8		47.36	26.2951
118.5	25.8		47.4	26.2988
118.6	25.8		47.44	26.3036
118.7	25.8		47.48	26.308
118.8	25.8		47.52	26.3111
118.9	25.8		47.56	26.3163
119	25.8		47.6	26.3224
119.1	25.8		47.64	26.3395
119.2	25.8		47.68	26.3441
119.3	25.8		47.72	26.349
119.4	25.8		47.76	26.3442
119.5	25.8		47.8	26.3484
119.6	25.8		47.84	26.3525
119.7	25.8		47.88	26.356
119.8	25.8		47.92	26.3573
119.9	25.8		47.96	26.3602
120	25.8		48	26.3629
120.1	25.8		48.04	26.3648
120.2	25.8		48.08	26.3658
120.3	25.8		48.12	26.3671
120.4	25.8		48.16	26.3708
120.5	25.8		48.2	26.3721
120.6	25.8		48.24	26.3721
120.7	25.8		48.28	26.3727
120.8	25.8		48.32	26.372
120.9	25.8		48.36	26.3708
121	25.8		48.4	26.37
121.1	25.8		48.44	26.364
121.2	25.8		48.48	26.3633
121.3	25.8		48.52	26.3622
121.4	25.8		48.56	26.3723
121.5	25.8		48.6	26.3713
121.6	25.8		48.64	26.3701
121.7	25.8		48.68	26.3648
121.8	25.8		48.72	26.3637
121.9	25.8		48.76	26.3625
122	25.8		48.8	26.3622
122.1	25.8		48.84	26.3577
122.2	25.8		48.88	26.3566
122.3	25.8		48.92	26.3562
122.4	25.8		48.96	26.3607
122.5	25.8		49	26.3599
122.6	25.8		49.04	26.3597
122.7	25.8		49.08	26.3593
122.8	25.8		49.12	26.3584
122.9	25.8		49.16	26.3587
123	25.8		49.2	26.3577
123.1	25.8		49.24	26.3544
123.2	25.8		49.28	26.3542
123.3	25.8		49.32	26.3531
123.4	25.8		49.36	26.3606
123.5	25.8		49.4	26.3591
123.6	25.8		49.44	26.3585
123.7	25.8		49.48	26.3523
123.8	25.8		49.52	26.3516
123.9	25.8		49.56	26.352
124	25.8		49.6	26.3514
124.1	25.8		49.64	26.3493
124.2	25.8		49.68	26.3484
124.3	25.8		49.72	26.3478
124.4	25.8		49.76	26.3523
124.5	25.8		49.8	26.3516
124.6	25.8		49.84	26.351
124.7	25.8		49.88	26.3482
124.8	25.8		49.92	26.3479
124.9	25.8		49.96	26.3477
125	25.8		50	26.3465
125.1	25.8		50.04	26.3434
125.2	25.8		50.08	26.3423
125.3	25.8		50.12	26.3411
125.4	25.8		50.16	26.3359
125.5	25.8		50.2	26.3342
125.6	25.8		50.24	26.3328
125.7	25.8		50.28	26.3388
125.8	25.8		50.32	26.336
125.9	25.8		50.36	26.3351
126	25.8		50.4	26.3317
126.1	25.8		50.44	26.3295
126.2	25.8		50.48	26.3279
126.3	25.8		50.52	26.3264
126.4	25.8		50.56	26.321
126.5	25.8		50.6	26.3206
126.6	25.8		50.64	26.3204
126.7	25.8		50.68	26.3287
126.8	25.8		50.72	26.3283
126.9	25.8		50.76	26.3287
127	25.8		50.8	26.3267
127.1	25.8		50.84	26.3268
127.2	25.8		50.88	26.3274
127.3	25.8		50.92	26.3268
127.4	25.8		50.96	26.3236
127.5	25.8		51	26.3417
127.6	25.8		51.04	26.341
127.7	25.8		51.08	26.3434
127.8	25.8		51.12	26.3406
127.9	25.8		51.16	26.3396
128	25.8		51.2	26.3392
128.1	25.8		51.24	26.3368
128.2	25.8		51.28	26.3353
128.3	25.8		51.32	26.3326
128.4	25.9		51.36	26.3283
128.5	25.9		51.4	26.3261
128.6	25.9		51.44	26.3238
128.7	25.9		51.48	26.3346
128.8	25.9		51.52	26.3329
128.9	25.9		51.56	26.3301
129	25.9		51.6	26.3182
129.1	25.9		51.64	26.3162
129.2	25.9		51.68	26.3142
129.3	25.9		51.72	26.312
129.4	25.9		51.76	26.3092
129.5	25.9		51.8	26.3079
129.6	25.9		51.84	26.307
129.7	25.9		51.88	26.3068
129.8	25.9		51.92	26.3057
129.9	25.9		51.96	26.3052
130	25.9		52	26.3063
130.1	25.9		52.04	26.3061
130.2	25.9		52.08	26.3071
130.3	25.9		52.12	26.3069
130.4	25.9		52.16	26.3059
130.5	25.9		52.2	26.3068
130.6	25.9		52.24	26.3079
130.7	25.9		52.28	26.3031
130.8	25.9		52.32	26.3043
130.9	25.9		52.36	26.3044
131	25.9		52.4	26.3155
131.1	25.9		52.44	26.315
131.2	25.9		52.48	26.3158
131.3	25.9		52.52	26.3116
131.4	25.9		52.56	26.3116
131.5	25.9		52.6	26.3124
131.6	25.9		52.64	26.3133
131.7	25.9		52.68	26.3094
131.8	25.9		52.72	26.3101
131.9	25.9		52.76	26.31
132	25.9		52.8	26.3155
132.1	25.9		52.84	26.3161
132.2	25.8		52.88	26.3164
132.3	25.8		52.92	26.3166
132.4	25.8		52.96	26.3165
132.5	25.8		53	26.3172
132.6	25.8		53.04	26.3179
132.7	25.8		53.08	26.3157
132.8	25.8		53.12	26.3165
132.9	25.8		53.16	26.3175
133	25.8		53.2	26.3248
133.1	25.8		53.24	26.3253
133.2	25.8		53.28	26.3265
133.3	25.8		53.32	26.3233
133.4	25.7		53.36	26.3237
133.5	25.7		53.4	26.3237
133.6	25.7		53.44	26.3237
133.7	25.7		53.48	26.3227
133.8	25.7		53.52	26.3228
133.9	25.7		53.56	26.323
134	25.7		53.6	26.3318
134.1	25.7		53.64	26.3326
134.2	25.7		53.68	26.3329
134.3	25.7		53.72	26.3304
134.4	25.6		53.76	26.3313
134.5	25.6		53.8	26.3325
134.6	25.6		53.84	26.3331
134.7	25.6		53.88	26.3323
134.8	25.6		53.92	26.333
134.9	25.6		53.96	26.3337
135	25.6		54	26.3304
135.1	25.6		54.04	26.3313
135.2	25.6		54.08	26.3324
135.3	25.6		54.12	26.3403
135.4	25.6		54.16	26.3406
135.5	25.6		54.2	26.3417
135.6	25.5		54.24	26.3404
135.7	25.5		54.28	26.3416
135.8	25.5		54.32	26.3421
135.9	25.5		54.36	26.3428
136	25.5		54.4	26.3384
136.1	25.5		54.44	26.3394
136.2	25.5		54.48	26.3414
136.3	25.5		54.52	26.3506
136.4	25.5		54.56	26.3508
136.5	25.5		54.6	26.351
136.6	25.5		54.64	26.3486
136.7	25.4		54.68	26.3486
136.8	25.4		54.72	26.3475
136.9	25.4		54.76	26.3473
137	25.4		54.8	26.3432
137.1	25.4		54.84	26.3424
137.2	25.4		54.88	26.3433
137.3	25.4		54.92	26.3467
137.4	25.4		54.96	26.3458
137.5	25.4		55	26.3635
137.6	25.4		55.04	26.3641
137.7	25.4		55.08	26.365
137.8	25.4		55.12	26.3653
137.9	25.4		55.16	26.3652
138	25.4		55.2	26.364
138.1	25.3		55.24	26.3646
138.2	25.3		55.28	26.366
138.3	25.3		55.32	26.379
138.4	25.3		55.36	26.3793
138.5	25.3		55.4	26.3797
138.6	25.3		55.44	26.3692
138.7	25.3		55.48	26.3693
138.8	25.3		55.52	26.3703
138.9	25.3		55.56	26.3705
139	25.3		55.6	26.3696
139.1	25.3		55.64	26.3691
139.2	25.3		55.68	26.3699
139.3	25.3		55.72	26.3718
139.4	25.3		55.76	26.3716
139.5	25.3		55.8	26.3707
139.6	25.2		55.84	26.3711
139.7	25.2		55.88	26.3714
139.8	25.2		55.92	26.3716
139.9	25.2		55.96	26.3716
140	25.2		56	26.3707
140.1	25.2		56.04	26.3687
140.2	25.2		56.08	26.3687
140.3	25.2		56.12	26.3631
140.4	25.2		56.16	26.3622
140.5	25.2		56.2	26.3606
140.6	25.2		56.24	26.37
140.7	25.2		56.28	26.3689
140.8	25.2		56.32	26.3693
140.9	25.2		56.36	26.3639
141	25.2		56.4	26.3634
141.1	25.2		56.44	26.3629
141.2	25.1		56.48	26.3627
141.3	25.1		56.52	26.3578
141.4	25.1		56.56	26.3571
141.5	25.1		56.6	26.3567
141.6	25.1		56.64	26.3618
141.7	25.1		56.68	26.3611
141.8	25.1		56.72	26.3611
141.9	25.1		56.76	26.3605
142	25.1		56.8	26.3602
142.1	25.1		56.84	26.3608
142.2	25.1		56.88	26.3606
142.3	25.1		56.92	26.3576
142.4	25.1		56.96	26.3569
142.5	25.1		57	26.3564
142.6	25.1		57.04	26.3626
142.7	25		57.08	26.3624
142.8	25		57.12	26.3617
142.9	25		57.16	26.3583
143	25		57.2	26.3576
143.1	25		57.24	26.357
143.2	25		57.28	26.3558
143.3	25		57.32	26.3544
143.4	25		57.36	26.3546
143.5	25		57.4	26.3558
143.6	25		57.44	26.3656
143.7	25		57.48	26.3663
143.8	25		57.52	26.3673
143.9	25		57.56	26.3613
144	25		57.6	26.3615
144.1	25		57.64	26.3627
144.2	25		57.68	26.3636
144.3	25		57.72	26.3632
144.4	25		57.76	26.3632
144.5	25		57.8	26.3636
144.6	24.9		57.84	26.3615
144.7	24.9		57.88	26.362
144.8	24.9		57.92	26.3627
144.9	24.9		57.96	26.3695
145	24.9		58	26.37
145.1	24.9		58.04	26.3704
145.2	24.9		58.08	26.3697
145.3	24.9		58.12	26.3702
145.4	24.9		58.16	26.3707
145.5	24.9		58.2	26.3714
145.6	24.9		58.24	26.367
145.7	24.9		58.28	26.3674
145.8	24.9		58.32	26.3674
145.9	24.9		58.36	26.3776
146	24.9		58.4	26.3782
146.1	24.9		58.44	26.3784
146.2	24.9		58.48	26.3757
146.3	24.9		58.52	26.3753
146.4	24.9		58.56	26.3749
146.5	24.8		58.6	26.3746
146.6	24.8		58.64	26.3714
146.7	24.8		58.68	26.3723
146.8	24.8		58.72	26.3723
146.9	24.8		58.76	26.3766
147	24.8		58.8	26.3768
147.1	24.8		58.84	26.3766
147.2	24.8		58.88	26.377
147.3	24.8		58.92	26.3773
147.4	24.8		58.96	26.3777
147.5	24.8		59	26.395
147.6	24.8		59.04	26.3913
147.7	24.8		59.08	26.3895
147.8	24.8		59.12	26.3874
147.9	24.8		59.16	26.3965
148	24.8		59.2	26.393
148.1	24.8		59.24	26.3896
148.2	24.8		59.28	26.3764
148.3	24.8		59.32	26.3726
148.4	24.8		59.36	26.3689
148.5	24.8		59.4	26.3658
148.6	24.8		59.44	26.3603
148.7	24.8		59.48	26.3569
148.8	24.8		59.52	26.353
148.9	24.7		59.56	26.352
149	24.7		59.6	26.3489
149.1	24.7		59.64	26.3449
149.2	24.7		59.68	26.34
149.3	24.7		59.72	26.3327
149.4	24.7		59.76	26.3232
149.5	24.7		59.8	26.3117
149.6	24.7		59.84	26.2963
149.7	24.7		59.88	26.2809
149.8	24.7		59.92	26.2647
149.9	24.7		59.96	26.2433
150	24.7		60	26.2274
150.1	24.7		60.04	26.2101
150.2	24.7		60.08	26.2023
150.3	24.7		60.12	26.1847
150.4	24.7		60.16	26.1669
150.5	24.7		60.2	26.1451
150.6	24.7		60.24	26.1263
150.7	24.7		60.28	26.1078
150.8	24.7		60.32	26.0894
150.9	24.7		60.36	26.0653
151	24.7		60.4	26.0465
151.1	24.7		60.44	26.0271
151.2	24.7		60.48	26.014
151.3	24.7		60.52	25.9946
151.4	24.7		60.56	25.9743
151.5	24.6		60.6	25.9546
151.6	24.6		60.64	25.9348
151.7	24.6		60.68	25.9151
151.8	24.6		60.72	25.8957
151.9	24.6		60.76	25.8728
152	24.6		60.8	25.8526
152.1	24.6		60.84	25.8324
152.2	24.6		60.88	25.8183
152.3	24.6		60.92	25.7981
152.4	24.6		60.96	25.7779
152.5	24.6		61	25.7551
152.6	24.6		61.04	25.7356
152.7	24.6		61.08	25.7157
152.8	24.6		61.12	25.696
152.9	24.6		61.16	25.6744
153	24.6		61.2	25.6545
153.1	24.6		61.24	25.635
153.2	24.6		61.28	25.6257
153.3	24.6		61.32	25.6062
153.4	24.6		61.36	25.5842
153.5	24.6		61.4	25.5563
153.6	24.6		61.44	25.536
153.7	24.6		61.48	25.5154
153.8	24.6		61.52	25.4949
153.9	24.6		61.56	25.4729
154	24.6		61.6	25.4517
154.1	24.6		61.64	25.4304
154.2	24.6		61.68	25.4069
154.3	24.6		61.72	25.3869
154.4	24.5		61.76	25.367
154.5	24.5		61.8	25.3517
154.6	24.5		61.84	25.3314
154.7	24.5		61.88	25.3112
154.8	24.5		61.92	25.29
154.9	24.5		61.96	25.2697
155	24.5		62	25.2483
155.1	24.5		62.04	25.2278
155.2	24.5		62.08	25.2031
155.3	24.5		62.12	25.1826
155.4	24.5		62.16	25.1618
155.5	24.5		62.2	25.1517
155.6	24.5		62.24	25.1313
155.7	24.5		62.28	25.1113
155.8	24.5		62.32	25.0869
155.9	24.5		62.36	25.0661
156	24.5		62.4	25.0453
156.1	24.5		62.44	25.0253
156.2	24.5		62.48	25.0017
156.3	24.5		62.52	24.982
156.4	24.5		62.56	24.9617
156.5	24.5		62.6	24.9455
156.6	24.5		62.64	24.9244
156.7	24.5		62.68	24.9042
156.8	24.5		62.72	24.8839
156.9	24.5		62.76	24.8636
157	24.5		62.8	24.8429
157.1	24.5		62.84	24.8227
157.2	24.5		62.88	24.7999
157.3	24.5		62.92	24.7791
157.4	24.5		62.96	24.7592
157.5	24.5		63	24.7685
157.6	24.5		63.04	24.7618
157.7	24.5		63.08	24.7555
157.8	24.5		63.12	24.7391
157.9	24.5		63.16	24.7314
158	24.5		63.2	24.7229
158.1	24.5		63.24	24.7138
158.2	24.6		63.28	24.7028
158.3	24.6		63.32	24.6935
158.4	24.6		63.36	24.6832
158.5	24.7		63.4	24.6764
158.6	24.7		63.44	24.6638
158.7	24.7		63.48	24.6517
158.8	24.8		63.52	24.6378
158.9	24.8		63.56	24.6246
159	24.9		63.6	24.611
159.1	24.9		63.64	24.5979
159.2	24.9		63.68	24.5862
159.3	25		63.72	24.5782
159.4	25		63.76	24.5722
159.5	25		63.8	24.5633
159.6	25		63.84	24.5596
159.7	25.1		63.88	24.5571
159.8	25.1		63.92	24.564
159.9	25.1		63.96	24.5621
160	25.2		64	24.5606
160.1	25.2		64.04	24.5561
160.2	25.2		64.08	24.5541
160.3	25.2		64.12	24.5541
160.4	25.3		64.16	24.5538
160.5	25.3		64.2	24.5491
160.6	25.3		64.24	24.5477
160.7	25.3		64.28	24.5471
160.8	25.4		64.32	24.5541
160.9	25.4		64.36	24.5541
			64.4	24.5536
			64.44	24.5529
			64.48	24.553
			64.52	24.5542
			64.56	24.5548
			64.6	24.5527
			64.64	24.5529
			64.68	24.553
			64.72	24.5582
			64.76	24.5584
			64.8	24.5592
			64.84	24.5571
			64.88	24.5576
			64.92	24.5585
			64.96	24.5589
			65	24.5564
			65.04	24.557
			65.08	24.5568
			65.12	24.5689
			65.16	24.5694
			65.2	24.5692
			65.24	24.5608
			65.28	24.561
			65.32	24.5626
			65.36	24.5627
			65.4	24.5615
			65.44	24.5616
			65.48	24.5621
			65.52	24.5603
			65.56	24.561
			65.6	24.5615
			65.64	24.566
			65.68	24.5659
			65.72	24.5658
			65.76	24.5653
			65.8	24.5647
			65.84	24.5649
			65.88	24.5643
			65.92	24.559
			65.96	24.5602
			66	24.5609
			66.04	24.5711
			66.08	24.5708
			66.12	24.5717
			66.16	24.5676
			66.2	24.5675
			66.24	24.5681
			66.28	24.5681
			66.32	24.5643
			66.36	24.5646
			66.4	24.5648
			66.44	24.5696
			66.48	24.5689
			66.52	24.5692
			66.56	24.5697
			66.6	24.5704
			66.64	24.5712
			66.68	24.5717
			66.72	24.5699
			66.76	24.5708
			66.8	24.5711
			66.84	24.5814
			66.88	24.5826
			66.92	24.5832
			66.96	24.576
			67	24.5818
			67.04	24.5819
			67.08	24.5821
			67.12	24.5811
			67.16	24.5819
			67.2	24.5819
			67.24	24.5867
			67.28	24.5868
			67.32	24.5873
			67.36	24.585
			67.4	24.5855
			67.44	24.5862
			67.48	24.5863
			67.52	24.5861
			67.56	24.5863
			67.6	24.5869
			67.64	24.5823
			67.68	24.5822
			67.72	24.5832
			67.76	24.5921
			67.8	24.5924
			67.84	24.5929
			67.88	24.5897
			67.92	24.5894
			67.96	24.5904
			68	24.5908
			68.04	24.5865
			68.08	24.5856
			68.12	24.5854
			68.16	24.5921
			68.2	24.593
			68.24	24.5926
			68.28	24.5912
			68.32	24.5907
			68.36	24.5915
			68.4	24.5918
			68.44	24.5889
			68.48	24.5887
			68.52	24.589
			68.56	24.5934
			68.6	24.5936
			68.64	24.5942
			68.68	24.5934
			68.72	24.5927
			68.76	24.5925
			68.8	24.593
			68.84	24.5911
			68.88	24.5915
			68.92	24.5917
			68.96	24.6031
			69	24.6031
			69.04	24.6032
			69.08	24.5939
			69.12	24.5935
			69.16	24.5938
			69.2	24.5935
			69.24	24.5918
			69.28	24.5916
			69.32	24.592
			69.36	24.5904
			69.4	24.5901
			69.44	24.5902
			69.48	24.5937
			69.52	24.5933
			69.56	24.5939
			69.6	24.5941
			69.64	24.5932
			69.68	24.5931
			69.72	24.5937
			69.76	24.5878
			69.8	24.5877
			69.84	24.5891
			69.88	24.6001
			69.92	24.6003
			69.96	24.6007
			70	24.5961
			70.04	24.5964
			70.08	24.5967
			70.12	24.5966
			70.16	24.5923
			70.2	24.592
			70.24	24.5926
			70.28	24.5969
			70.32	24.5962
			70.36	24.5959
			70.4	24.5951
			70.44	24.5958
			70.48	24.5957
			70.52	24.5956
			70.56	24.5934
			70.6	24.5925
			70.64	24.5922
			70.68	24.6009
			70.72	24.5999
			70.76	24.5997
			70.8	24.5919
			70.84	24.5907
			70.88	24.5901
			70.92	24.5892
			70.96	24.5868
			71	24.5907
			71.04	24.6036
			71.08	24.6209
			71.12	24.6324
			71.16	24.6438
			71.2	24.651
			71.24	24.6594
			71.28	24.6666
			71.32	24.6733
			71.36	24.6784
			71.4	24.6822
			71.44	24.6862
			71.48	24.6842
			71.52	24.6859
			71.56	24.6865
			71.6	24.6944
			71.64	24.6933
			71.68	24.691
			71.72	24.6851
			71.76	24.6816
			71.8	24.6779
			71.84	24.6741
			71.88	24.6644
			71.92	24.6587
			71.96	24.6534
			72	24.6558
			72.04	24.6508
			72.08	24.6454
			72.12	24.6382
			72.16	24.6329
			72.2	24.629
			72.24	24.6247
			72.28	24.6173
			72.32	24.6139
			72.36	24.6098
			72.4	24.61
			72.44	24.6069
			72.48	24.6046
			72.52	24.6013
			72.56	24.5988
			72.6	24.5965
			72.64	24.595
			72.68	24.5923
			72.72	24.5911
			72.76	24.5897
			72.8	24.6012
			72.84	24.6002
			72.88	24.5995
			72.92	24.5897
			72.96	24.5891
			73	24.5886
			73.04	24.588
			73.08	24.5861
			73.12	24.5858
			73.16	24.5858
			73.2	24.5847
			73.24	24.584
			73.28	24.5838
			73.32	24.5862
			73.36	24.5858
			73.4	24.5857
			73.44	24.5855
			73.48	24.5844
			73.52	24.5836
			73.56	24.5831
			73.6	24.5779
			73.64	24.5777
			73.68	24.5763
			73.72	24.5877
			73.76	24.5873
			73.8	24.5866
			73.84	24.5817
			73.88	24.5807
			73.92	24.5802
			73.96	24.5801
			74	24.5755
			74.04	24.5755
			74.08	24.5755
			74.12	24.5802
			74.16	24.5804
			74.2	24.5802
			74.24	24.5804
			74.28	24.5803
			74.32	24.5801
			74.36	24.5804
			74.4	24.5771
			74.44	24.577
			74.48	24.5768
			74.52	24.5842
			74.56	24.584
			74.6	24.5846
			74.64	24.5784
			74.68	24.5788
			74.72	24.5793
			74.76	24.5797
			74.8	24.5787
			74.84	24.5791
			74.88	24.5797
			74.92	24.5841
			74.96	24.5847
			75	24.5767
			75.04	24.5629
			75.08	24.5528
			75.12	24.5429
			75.16	24.5345
			75.2	24.5249
			75.24	24.5175
			75.28	24.5106
			75.32	24.4997
			75.36	24.4937
			75.4	24.4883
			75.44	24.4905
			75.48	24.4864
			75.52	24.4829
			75.56	24.479
			75.6	24.4773
			75.64	24.4772
			75.68	24.4784
			75.72	24.474
			75.76	24.4757
			75.8	24.4779
			75.84	24.4889
			75.88	24.4918
			75.92	24.4948
			75.96	24.4967
			76	24.5002
			76.04	24.5038
			76.08	24.5085
			76.12	24.5083
			76.16	24.5119
			76.2	24.5152
			76.24	24.5217
			76.28	24.5243
			76.32	24.5263
			76.36	24.5289
			76.4	24.5312
			76.44	24.5323
			76.48	24.5335
			76.52	24.5326
			76.56	24.5336
			76.6	24.5345
			76.64	24.5477
			76.68	24.548
			76.72	24.5479
			76.76	24.5383
			76.8	24.5378
			76.84	24.538
			76.88	24.5381
			76.92	24.5369
			76.96	24.5368
			77	24.537
			77.04	24.5374
			77.08	24.5376
			77.12	24.5372
			77.16	24.5394
			77.2	24.5401
			77.24	24.5398
			77.28	24.5403
			77.32	24.5398
			77.36	24.5396
			77.4	24.5402
			77.44	24.5358
			77.48	24.5366
			77.52	24.5371
			77.56	24.5482
			77.6	24.548
			77.64	24.5491
			77.68	24.5443
			77.72	24.5439
			77.76	24.544
			77.8	24.5436
			77.84	24.54
			77.88	24.5399
			77.92	24.5399
			77.96	24.5451
			78	24.5447
			78.04	24.545
			78.08	24.5448
			78.12	24.5444
			78.16	24.5436
			78.2	24.5436
			78.24	24.5411
			78.28	24.5415
			78.32	24.5411
			78.36	24.5489
			78.4	24.5483
			78.44	24.5487
			78.48	24.5434
			78.52	24.5438
			78.56	24.5433
			78.6	24.5431
			78.64	24.5406
			78.68	24.5403
			78.72	24.5409
			78.76	24.5464
			78.8	24.5462
			78.84	24.546
			78.88	24.5434
			78.92	24.5431
			78.96	24.5433
			79	24.5463
			79.04	24.5629
			79.08	24.5808
			79.12	24.5976
			79.16	24.6096
			79.2	24.6248
			79.24	24.6395
			79.28	24.6604
			79.32	24.6741
			79.36	24.6866
			79.4	24.697
			79.44	24.7066
			79.48	24.7168
			79.52	24.7247
			79.56	24.7264
			79.6	24.7318
			79.64	24.7366
			79.68	24.7486
			79.72	24.7511
			79.76	24.7532
			79.8	24.7514
			79.84	24.7514
			79.88	24.7506
[truncated: 1,959 more rows]
