# Supplementary material for: Multifunctional microelectronic fibers enable wireless modulation of gut and brain neural circuits
Source: Nat Biotechnol. 2023 Jun 22;42(6):892–904. doi: 10.1038/s41587-023-01833-5 (PMC11180606; doi:10.1038/s41587-023-01833-5)
Supplement: Supplementary file 37 — Statistical source data. [file 41587_2023_1833_MOESM37_ESM.xlsx]

## Sheet: Figure 5f
Time (s)	Temperature (ºC)
	animal-1	animal-2	animal-3	animal-4	animal-5	animal-6	Mean	Std
0	35.907	37.3702	36.8917	38.9894	36.4971	35.9965	36.942	1.14377
0.04	35.9072	37.3695	36.8901	39.0028	36.4973	35.9967	36.9439	1.14843
0.08	35.9117	37.3727	36.8895	39.0199	36.4969	36.001	36.9486	1.15333
0.12	35.9119	37.3719	36.8883	39.0312	36.4983	36.0012	36.9505	1.15715
0.16	35.9122	37.371	36.8864	39.0412	36.4985	36.0011	36.9517	1.16067
0.2	35.9103	37.3686	36.8844	39.0498	36.4981	35.9993	36.9518	1.16429
0.24	35.9106	37.3677	36.8829	39.0589	36.4978	35.9996	36.9529	1.16743
0.28	35.9106	37.3666	36.8813	39.0686	36.4976	35.9999	36.9541	1.17085
0.32	35.9107	37.365	36.88	39.0791	36.498	36.0002	36.9555	1.17445
0.36	35.9089	37.3627	36.8759	39.0862	36.4978	35.9985	36.955	1.17751
0.4	35.9092	37.3621	36.874	39.0964	36.4958	35.9983	36.956	1.18133
0.44	35.9094	37.3615	36.8724	39.1063	36.4956	35.9981	36.9572	1.18493
0.48	35.9122	37.3618	36.8747	39.1198	36.4961	35.9996	36.9607	1.18903
0.52	35.9122	37.3607	36.8727	39.1281	36.4995	35.9995	36.9621	1.19175
0.56	35.9126	37.3602	36.8713	39.1373	36.4993	35.9989	36.9632	1.19515
0.6	35.9122	37.3594	36.8669	39.148	36.4993	35.9986	36.9641	1.19917
0.64	35.9123	37.3579	36.8653	39.1591	36.4971	35.9986	36.965	1.20327
0.68	35.9125	37.3572	36.8637	39.1707	36.4969	35.9982	36.9665	1.20755
0.72	35.9126	37.3563	36.8617	39.1837	36.4969	35.9982	36.9682	1.21224
0.76	35.9116	37.3548	36.8585	39.1956	36.4966	35.9974	36.9691	1.2169
0.8	35.9113	37.3539	36.8575	39.2078	36.4946	35.997	36.9703	1.22161
0.84	35.9112	37.3533	36.8557	39.2192	36.4941	35.9968	36.9717	1.22584
0.88	35.9129	37.3572	36.8549	39.2311	36.4938	36.0024	36.9754	1.22934
0.92	35.9126	37.3564	36.8536	39.2401	36.4947	36.0022	36.9766	1.23262
0.96	35.9124	37.3552	36.8515	39.2501	36.4946	36.0021	36.9777	1.2363
1	35.9113	37.3488	36.849	39.261	36.4945	35.9969	36.9769	1.24101
1.04	35.9112	37.3476	36.8479	39.2694	36.4937	35.9968	36.9778	1.24413
1.08	35.9111	37.347	36.8456	39.2749	36.4936	35.9965	36.9781	1.24625
1.12	35.9111	37.3456	36.8435	39.2811	36.4936	35.9968	36.9786	1.24845
1.16	35.9104	37.3441	36.8415	39.2838	36.4936	35.9963	36.9783	1.24959
1.2	35.9101	37.3426	36.8399	39.2859	36.4926	35.9962	36.9779	1.25049
1.24	35.91	37.3411	36.8385	39.2879	36.4923	35.9964	36.9777	1.25117
1.28	35.9151	37.3411	36.8409	39.2953	36.492	35.9971	36.9802	1.25289
1.32	35.9153	37.34	36.8386	39.2966	36.4962	35.9969	36.9806	1.25301
1.36	35.9152	37.3392	36.8367	39.2983	36.4958	35.9965	36.9803	1.25376
1.4	35.9105	37.3381	36.8312	39.2952	36.4955	35.9968	36.9779	1.25345
1.44	35.9103	37.3373	36.8291	39.2954	36.4909	35.9967	36.9766	1.25394
1.48	35.9102	37.3364	36.8271	39.295	36.4905	35.9971	36.9761	1.25376
1.52	35.91	37.3349	36.8254	39.2925	36.4904	35.997	36.975	1.25288
1.56	35.9092	37.3325	36.8233	39.2886	36.4904	35.9965	36.9734	1.25156
1.6	35.9092	37.3296	36.8217	39.2854	36.4905	35.997	36.9722	1.25017
1.64	35.9094	37.3272	36.8201	39.2822	36.4903	35.997	36.971	1.24883
1.68	35.9083	37.3226	36.8204	39.278	36.4902	35.9945	36.969	1.24763
1.72	35.9085	37.3209	36.8182	39.2746	36.4918	35.9947	36.9681	1.24611
1.76	35.9085	37.3193	36.8163	39.2701	36.4918	35.9948	36.9668	1.24441
1.8	35.9104	37.3218	36.8126	39.2676	36.4917	35.9995	36.9673	1.24267
1.84	35.9102	37.3197	36.8108	39.2643	36.4892	35.9998	36.9657	1.24154
1.88	35.9103	37.318	36.809	39.2603	36.4886	36.0001	36.9644	1.23999
1.92	35.9099	37.3138	36.8075	39.2567	36.4885	35.9976	36.9623	1.23889
1.96	35.9098	37.3114	36.8056	39.253	36.4884	35.9975	36.9609	1.23748
2	35.9095	37.3094	36.8038	39.2501	36.4879	35.9978	36.9598	1.23641
2.04	35.9095	37.3075	36.8021	39.2473	36.488	35.9978	36.9587	1.23527
2.08	35.9073	37.3077	36.7984	39.2413	36.4883	36.0002	36.9572	1.23313
2.12	35.9074	37.3057	36.797	39.1454	36.486	36.0001	36.9402	1.19782
2.16	35.9074	37.3036	36.7952	39.1438	36.4854	35.9999	36.9392	1.19719
2.2	35.9123	37.3044	36.7967	39.1472	36.4853	36.0024	36.9414	1.19727
2.24	35.9124	37.3026	36.7956	39.1446	36.4884	36.0024	36.941	1.19596
2.28	35.9121	37.3006	36.794	39.1429	36.4879	36.0025	36.94	1.19533
2.32	35.9102	37.2982	36.7906	39.1389	36.4878	36.0019	36.9379	1.1942
2.36	35.9101	37.2962	36.7885	39.1366	36.4863	36.0016	36.9365	1.19348
2.4	35.9103	37.2947	36.7868	39.1347	36.4854	36.0014	36.9356	1.1928
2.44	35.9106	37.2934	36.785	39.133	36.4854	36.0013	36.9348	1.19212
2.48	35.9089	37.2902	36.7822	39.1288	36.4853	36	36.9326	1.19092
2.52	35.9089	37.2883	36.7807	39.127	36.4833	35.9999	36.9314	1.19036
2.56	35.9087	37.2866	36.7787	39.1251	36.4833	35.9996	36.9303	1.18969
2.6	35.9101	37.2867	36.78	39.1254	36.4829	36.0022	36.9312	1.18916
2.64	35.9102	37.2851	36.7782	39.1233	36.4853	36.0024	36.9308	1.1881
2.68	35.9101	37.2841	36.7767	39.1208	36.4848	36.0026	36.9299	1.18717
2.72	35.9096	37.2809	36.774	39.1182	36.4849	36.0012	36.9282	1.1864
2.76	35.9096	37.2794	36.7724	39.1156	36.4841	36.001	36.927	1.18549
2.8	35.9098	37.2782	36.7708	39.1134	36.4837	36.0011	36.9261	1.1846
2.84	35.9092	37.2772	36.7695	39.1111	36.4837	36.0015	36.9254	1.18378
2.88	35.8505	37.2755	36.7674	39.1075	36.4835	36.0013	36.9143	1.19275
2.92	35.8495	37.2747	36.7656	39.1049	36.4823	36.0017	36.9131	1.19198
2.96	35.8498	37.274	36.764	39.1022	36.482	36.0016	36.9123	1.19097
3	35.854	37.2783	36.7635	39.1026	36.482	36.0064	36.9145	1.1899
3.04	35.854	37.2781	36.762	39.0997	36.483	36.0069	36.9139	1.18872
3.08	35.8536	37.2771	36.7606	39.0966	36.4831	36.0066	36.9129	1.18764
3.12	35.8508	37.2721	36.7587	39.0915	36.4832	36.0031	36.9099	1.18655
3.16	35.8507	37.271	36.7579	39.0891	36.4823	36.0032	36.909	1.18569
3.2	35.8505	37.2704	36.7568	39.0869	36.4827	36.0031	36.9084	1.18489
3.24	35.8507	37.2697	36.7557	39.0839	36.4828	36.0033	36.9077	1.18371
3.28	35.8502	37.2689	36.7544	39.0804	36.4827	36.0028	36.9066	1.18256
3.32	35.8503	37.2683	36.7527	39.0772	36.4825	36.0027	36.9056	1.18143
3.36	35.8506	37.2667	36.7519	39.0743	36.4825	36.0029	36.9048	1.18018
3.4	35.8525	37.2666	36.7561	39.0734	36.4826	36.0011	36.9054	1.1797
3.44	35.8527	37.2655	36.755	39.0703	36.4881	36.0014	36.9055	1.17801
3.48	35.853	37.2644	36.7546	39.0681	36.4881	36.0017	36.905	1.17705
3.52	35.8517	37.266	36.7487	39.0641	36.4884	36.0045	36.9039	1.17564
3.56	35.8516	37.2656	36.7474	39.061	36.4832	36.0048	36.9023	1.17484
3.6	35.8517	37.2652	36.746	39.0587	36.4831	36.0051	36.9016	1.17393
3.64	35.8513	37.2644	36.7444	39.0556	36.4828	36.0046	36.9005	1.17296
3.68	35.8513	37.2641	36.7434	39.0523	36.4825	36.0046	36.8997	1.1718
3.72	35.8512	37.2634	36.7421	39.0497	36.4819	36.0048	36.8988	1.17085
3.76	35.8513	37.2634	36.7411	39.0467	36.4813	36.0043	36.898	1.16986
3.8	35.8492	37.2608	36.7386	39.0404	36.4812	36.0019	36.8954	1.16823
3.84	35.8492	37.2602	36.7375	39.0371	36.48	36.0018	36.8943	1.16707
3.88	35.8495	37.2599	36.7365	39.0335	36.4797	36.0017	36.8935	1.16577
3.92	35.8537	37.2633	36.7362	39.0335	36.4794	36.0065	36.8954	1.16453
3.96	35.8535	37.263	36.7351	39.0309	36.4801	36.0069	36.8949	1.1635
4	35.8537	37.2629	36.7339	39.0287	36.4802	36.0067	36.8944	1.16271
4.04	35.8523	37.2604	36.733	39.0252	36.4802	36.0051	36.8927	1.16178
4.08	35.8519	37.2602	36.7316	39.0222	36.4796	36.0053	36.8918	1.16078
4.12	35.8518	37.2599	36.7304	39.019	36.4793	36.0053	36.8909	1.15966
4.16	35.8522	37.2591	36.7292	39.0157	36.4793	36.0055	36.8901	1.15836
4.2	35.8498	37.2574	36.7259	39.0099	36.4789	36.0036	36.8876	1.15694
4.24	35.8498	37.2574	36.7246	39.0063	36.4763	36.0033	36.8863	1.15588
4.28	35.8499	37.2572	36.7234	39.0023	36.4759	36.0032	36.8853	1.15449
4.32	35.8529	37.2584	36.7265	39.0036	36.4754	36.0049	36.887	1.15417
4.36	35.853	37.258	36.7246	39.0005	36.4798	36.0048	36.8868	1.15274
4.4	35.8531	37.2574	36.7235	38.9064	36.4796	36.0048	36.8708	1.11835
4.44	35.8524	37.2571	36.72	38.8114	36.4789	36.005	36.8541	1.08414
4.48	35.8526	37.2569	36.7183	38.7174	36.4764	36.005	36.8378	1.0505
4.52	35.8527	37.2565	36.7174	38.6235	36.4762	36.005	36.8219	1.01702
4.56	35.8523	37.2558	36.7168	38.5283	36.476	36.0052	36.8057	0.98349
4.6	35.8508	37.2551	36.714	38.4322	36.4756	36.0043	36.7886	0.95048
4.64	35.8511	37.2546	36.7132	38.3378	36.4745	36.0045	36.7726	0.91801
4.68	35.8514	37.2539	36.7124	38.2433	36.474	36.0047	36.7566	0.8859
4.72	35.8525	37.2583	36.7126	38.1504	36.4739	36.0098	36.7429	0.85441
4.76	35.8526	37.2574	36.7121	38.0566	36.4753	36.0097	36.7273	0.82362
4.8	35.8528	37.2567	36.7114	37.962	36.4751	36.0099	36.7113	0.79329
4.84	35.8522	37.2514	36.71	37.8681	36.4747	36.0052	36.6936	0.76425
4.88	35.8524	37.2505	36.7096	37.7736	36.4742	36.0056	36.6776	0.73543
4.92	35.8528	37.2499	36.7087	37.6791	36.4744	36.0057	36.6617	0.70753
4.96	35.853	37.249	36.7078	37.584	36.4744	36.0061	36.6457	0.68046
5	35.8525	37.2482	36.7062	37.5999	36.4743	36.0057	36.6478	0.6849
5.04	35.8523	37.247	36.7055	37.6097	36.4741	36.0059	36.6491	0.68739
5.08	35.8524	37.2461	36.705	37.6151	36.474	36.006	36.6497	0.6887
5.12	35.8586	37.2473	36.7076	37.6247	36.4738	36.0074	36.6532	0.68998
5.16	35.8591	37.2465	36.7069	37.6277	36.4774	36.007	36.6541	0.69046
5.2	35.8591	37.246	36.7061	37.6297	36.4774	36.0068	36.6542	0.69093
5.24	35.8542	37.245	36.7017	37.626	36.4777	36.0069	36.6519	0.69077
5.28	35.8546	37.2451	36.7014	37.6263	36.4733	36.0068	36.6512	0.69103
5.32	35.8547	37.2447	36.7008	37.626	36.4732	36.0072	36.6511	0.69077
5.36	35.8548	37.2441	36.7	37.6251	36.4734	36.0076	36.6508	0.6903
5.4	35.8549	37.2434	36.6996	37.6235	36.4729	36.0073	36.6503	0.68976
5.44	35.8553	37.2429	36.6992	37.6225	36.4725	36.0067	36.6499	0.68944
5.48	35.8554	37.2432	36.6988	37.6218	36.4725	36.0068	36.6497	0.68923
5.52	35.8547	37.2406	36.7001	37.6204	36.4722	36.0044	36.6488	0.68905
5.56	35.8547	37.2402	36.6994	37.619	36.4733	36.0042	36.6485	0.68854
5.6	35.855	37.2392	36.6989	37.6175	36.4734	36.0042	36.648	0.68786
5.64	35.8564	37.2425	36.6968	37.6166	36.4735	36.0087	36.6491	0.687
5.68	35.8565	37.2417	36.6962	37.6138	36.4714	36.0084	36.648	0.6862
5.72	35.8565	37.2411	36.6955	37.6125	36.4713	36.0085	36.6476	0.68573
5.76	35.8565	37.2383	36.6949	37.6106	36.471	36.0066	36.6463	0.68508
5.8	35.8563	37.2375	36.6942	37.6076	36.4714	36.0061	36.6455	0.68417
5.84	35.8565	37.2366	36.694	37.6055	36.4713	36.0061	36.645	0.68337
5.88	35.8567	37.2357	36.6934	37.6033	36.471	36.006	36.6444	0.68262
5.92	35.8544	37.2332	36.6912	37.5979	36.4707	36.0038	36.6419	0.68155
5.96	35.855	37.2324	36.6908	37.5954	36.4686	36.0036	36.641	0.68071
6	35.8554	37.2311	36.6904	37.5925	36.4686	36.0035	36.6403	0.67961
6.04	35.8607	37.2278	36.6934	37.5962	36.4685	36.002	36.6414	0.67918
6.08	35.861	37.2264	36.6931	37.6865	36.4717	36.002	36.6568	0.7046
6.12	35.8611	37.2258	36.6931	37.6824	36.4718	36.002	36.656	0.70331
6.16	35.8586	37.2235	36.6916	37.6772	36.4718	36.0019	36.6541	0.70194
6.2	35.8589	37.2225	36.6913	37.6745	36.47	36.0015	36.6531	0.70109
6.24	35.8593	37.2211	36.6912	37.6709	36.4702	36.0019	36.6524	0.69965
6.28	35.8595	37.2203	36.6911	37.6681	36.4699	36.002	36.6518	0.69867
6.32	35.8578	37.2187	36.6893	37.6629	36.4698	36.0009	36.6499	0.69746
6.36	35.8577	37.2176	36.6888	37.6598	36.4681	36.001	36.6488	0.69649
6.4	35.8575	37.2163	36.6884	37.6567	36.4673	36.0006	36.6478	0.69552
6.44	35.8595	37.2175	36.6903	37.6563	36.4672	36.0024	36.6489	0.69483
6.48	35.8596	37.2165	36.6897	37.6534	36.4697	36.0021	36.6485	0.69373
6.52	35.8598	37.2159	36.6892	37.6508	36.4694	36.0022	36.6479	0.69282
6.56	35.8598	37.2136	36.6873	37.6474	36.4695	36.0007	36.6464	0.69168
6.6	35.8599	37.2124	36.687	37.6441	36.4683	36.0005	36.6454	0.69064
6.64	35.8597	37.2108	36.6862	37.6415	36.4685	36.0003	36.6445	0.68967
6.68	35.8598	37.2088	36.6855	37.6383	36.4682	36	36.6435	0.68847
6.72	35.8588	37.2071	36.6842	37.6341	36.468	35.9992	36.6419	0.68734
6.76	35.8587	37.2056	36.6837	37.6311	36.4672	35.999	36.6409	0.68634
6.8	35.8591	37.2043	36.6833	37.6279	36.4665	35.9987	36.6399	0.68517
6.84	35.9203	37.2075	36.6841	37.6282	36.4663	36.0037	36.6517	0.67122
6.88	35.921	37.2051	36.6839	37.6252	36.4672	36.0035	36.651	0.66979
6.92	35.9207	37.2031	36.6838	37.6224	36.4671	36.0039	36.6502	0.66862
6.96	35.9173	37.197	36.6825	37.6176	36.4669	35.9999	36.6469	0.66774
7	35.9174	37.1951	36.682	37.6145	36.4661	35.9997	36.6458	0.66659
7.04	35.9179	37.1939	36.6816	37.6112	36.4658	36.0001	36.6451	0.66526
7.08	35.9168	37.1928	36.6809	37.6083	36.4653	36.0004	36.6441	0.66444
7.12	35.9168	37.1913	36.6797	37.6043	36.4654	35.9999	36.6429	0.66311
7.16	35.9166	37.19	36.6789	37.6008	36.4652	36	36.6419	0.66191
7.2	35.9165	37.1882	36.6781	37.5973	36.465	36.0001	36.6409	0.66061
7.24	35.9186	37.1856	36.6832	37.5982	36.4652	35.9987	36.6416	0.66027
7.28	35.9187	37.1838	36.6829	37.5951	36.4707	35.9989	36.6417	0.65874
7.32	35.9187	37.1833	36.6824	37.5922	36.4706	35.9992	36.641	0.65776
7.36	35.9172	37.1817	36.6761	37.5881	36.4706	36.002	36.6393	0.65603
7.4	35.9173	37.1812	36.6752	37.5849	36.4658	36.002	36.6377	0.65521
7.44	35.9176	37.1801	36.6741	37.5814	36.4661	36.0022	36.6369	0.65391
7.48	35.9175	37.1783	36.6726	37.5784	36.466	36.0022	36.6359	0.65274
7.52	35.9178	37.1773	36.6714	37.575	36.4662	36.0018	36.6349	0.65158
7.56	35.9179	37.1759	36.6711	37.5713	36.4658	36.0018	36.634	0.65029
7.6	35.9181	37.1747	36.6707	37.5681	36.4659	36.0018	36.6332	0.6491
7.64	35.9159	37.1701	36.6695	37.5622	36.4658	35.9995	36.6305	0.64755
7.68	35.9162	37.1689	36.6688	37.5584	36.4649	35.9996	36.6295	0.64621
7.72	35.916	37.1672	36.6676	37.5548	36.4654	35.9999	36.6285	0.64485
7.76	35.9197	37.1705	36.667	37.5552	36.4654	36.005	36.6305	0.64372
7.8	35.9196	37.1693	36.6661	37.5517	36.4664	36.0051	36.6297	0.64242
7.84	35.9195	37.1679	36.6648	37.548	36.4668	36.0053	36.6287	0.64109
7.88	35.9185	37.1646	36.6637	37.5436	36.4669	36.0032	36.6268	0.63989
7.92	35.9184	37.1632	36.6626	37.5401	36.4675	36.0029	36.6258	0.63866
7.96	35.9183	37.1617	36.6615	37.5363	36.4671	36.0032	36.6247	0.63729
8	35.9182	37.1604	36.6606	37.5319	36.4671	36.003	36.6235	0.63591
8.04	35.9163	37.1575	36.6572	37.5257	36.4671	36.0009	36.6208	0.63442
8.08	35.9165	37.1566	36.6563	37.5225	36.4645	36.0011	36.6196	0.6334
8.12	35.9168	37.1557	36.6551	37.5193	36.4647	36.0014	36.6189	0.63218
8.16	35.9205	37.1563	36.6581	37.5206	36.4644	36.0034	36.6206	0.63148
8.2	35.9207	37.1547	36.6574	37.5176	36.4694	36.0038	36.6206	0.63
8.24	35.921	37.1534	36.6566	37.5148	36.4694	36.004	36.6198	0.62885
8.28	35.9202	37.1518	36.6534	37.51	36.4695	36.0045	36.6182	0.62727
8.32	35.9203	37.1503	36.6531	37.5064	36.4665	36.005	36.6169	0.626
8.36	35.9206	37.1491	36.6523	37.5944	36.4666	36.0053	36.6314	0.65119
8.4	35.9207	37.1476	36.6513	37.6825	36.4668	36.0057	36.6458	0.67735
8.44	35.9194	37.1454	36.6496	37.7687	36.467	36.0049	36.6591	0.70426
8.48	35.9196	37.1439	36.6483	37.8568	36.4657	36.0052	36.6733	0.73216
8.52	35.9199	37.1429	36.6472	37.945	36.4656	36.0057	36.6877	0.76071
8.56	35.9214	37.1461	36.6482	38.0342	36.4658	36.0108	36.7044	0.78965
8.6	35.9215	37.1451	36.6472	38.1217	36.4671	36.0109	36.7189	0.81915
8.64	35.9215	37.1444	36.646	38.2095	36.4674	36.0108	36.7333	0.84942
8.68	35.9216	37.1387	36.6446	38.2975	36.4673	36.0068	36.7461	0.88037
8.72	35.9218	37.1376	36.6429	38.385	36.4665	36.0071	36.7601	0.91132
8.76	35.9221	37.1368	36.6419	38.473	36.4663	36.0073	36.7746	0.94276
8.8	35.9224	37.1357	36.6409	38.5606	36.4664	36.0073	36.7889	0.97435
8.84	35.922	37.1349	36.639	38.6472	36.4663	36.0068	36.8027	1.00612
8.88	35.9225	37.134	36.6381	38.7346	36.4649	36.0069	36.8168	1.03827
8.92	35.9231	37.1331	36.6373	38.8219	36.4648	36.0069	36.8312	1.07051
8.96	35.9281	37.1335	36.6399	38.8031	36.4649	36.0085	36.8297	1.06236
9	35.9285	37.1327	36.6398	38.7862	36.4677	36.0087	36.8273	1.05575
9.04	35.9289	37.132	36.6395	38.7734	36.4679	36.0086	36.825	1.05092
9.08	35.9237	37.1298	36.6366	38.7578	36.4677	36.0079	36.8206	1.04608
9.12	35.9237	37.1291	36.6362	38.7477	36.4645	36.0085	36.8183	1.04247
9.16	35.9241	37.1284	36.6358	38.7386	36.4644	36.0089	36.8167	1.03895
9.2	35.9245	37.1269	36.6354	38.7305	36.4647	36.0089	36.8152	1.03576
9.24	35.9242	37.1251	36.6345	38.7226	36.465	36.0091	36.8134	1.03279
9.28	35.9244	37.1234	36.6341	38.7153	36.4646	36.0091	36.8118	1.02997
9.32	35.9246	37.1222	36.6335	38.7088	36.4642	36.0088	36.8103	1.02756
9.36	35.9239	37.1187	36.6368	38.7035	36.4645	36.0061	36.8089	1.0258
9.4	35.9241	37.1174	36.6366	38.6977	36.4662	36.0064	36.8081	1.0234
9.44	35.9247	37.1159	36.6357	38.6918	36.4664	36.0064	36.8068	1.02104
9.48	35.9259	37.1185	36.6332	38.6868	36.4664	36.0109	36.807	1.01852
9.52	35.9262	37.1178	36.6326	38.6816	36.4656	36.011	36.8058	1.01657
9.56	35.9261	37.1171	36.6319	38.6761	36.4657	36.0112	36.8047	1.0145
9.6	35.9263	37.1146	36.6312	38.6711	36.4654	36.0093	36.803	1.0128
9.64	35.9261	37.1139	36.6306	38.6663	36.4659	36.0093	36.802	1.01101
9.68	35.9266	37.1129	36.6299	38.6611	36.4661	36.0097	36.801	1.00892
9.72	35.9266	37.1121	36.6294	38.6558	36.4662	36.0096	36.8	1.00694
9.76	35.9254	37.1095	36.6268	38.6486	36.4663	36.0073	36.7973	1.00475
9.8	35.9253	37.1088	36.6259	38.6441	36.4649	36.0072	36.796	1.00323
9.84	35.9254	37.1077	36.625	38.6399	36.4653	36.0069	36.795	1.00165
9.88	35.9303	37.1096	36.6268	38.6416	36.4656	36.0098	36.7973	1.00099
9.92	35.9302	37.109	36.6262	38.638	36.4683	36.0098	36.7969	0.9995
9.96	35.9299	37.1087	36.6254	38.6343	36.4678	36.0099	36.796	0.99818
10	35.9272	37.1082	36.6231	38.6281	36.4676	36.0093	36.7939	0.99655
10.04	35.9158	37.1043	36.6223	38.624	36.4661	36.0091	36.7903	0.99693
10.08	35.916	37.1036	36.6212	38.62	36.4663	36.0092	36.7894	0.99538
10.12	35.9159	37.1041	36.6201	38.6164	36.4662	36.0092	36.7886	0.99415
10.16	35.9144	37.1023	36.6172	38.6104	36.4663	36.0081	36.7865	0.99236
10.2	35.9148	37.1025	36.6163	38.6068	36.4646	36.0077	36.7855	0.99119
10.24	35.9148	37.1019	36.615	38.6028	36.4648	36.0077	36.7845	0.98971
10.28	35.9171	37.1021	36.6175	38.6021	36.4643	36.0089	36.7853	0.98881
10.32	35.9173	37.1015	36.6165	38.5982	36.4678	36.0091	36.7851	0.98708
10.36	35.9172	37.1009	36.6155	38.5944	36.4678	36.0093	36.7842	0.98569
10.4	35.9168	37.0992	36.6136	38.5906	36.4674	36.0086	36.7827	0.98442
10.44	35.9168	37.0988	36.6128	38.5864	36.4665	36.009	36.7817	0.98291
10.48	35.9166	37.0979	36.612	38.5825	36.4663	36.0091	36.7807	0.98149
10.52	35.9167	37.0978	36.6114	38.5789	36.4659	36.0095	36.78	0.98013
10.56	35.9157	37.0974	36.6095	38.5737	36.4656	36.0087	36.7784	0.97858
10.6	35.9159	37.0969	36.609	38.5699	36.4644	36.0085	36.7774	0.97721
10.64	35.9161	37.0968	36.6086	38.5657	36.4641	36.0085	36.7766	0.97568
10.68	35.9191	37.1015	36.6087	38.5645	36.4637	36.0136	36.7785	0.97425
10.72	35.9194	37.1012	36.6078	38.5612	36.4645	36.0135	36.7779	0.97295
10.76	35.9195	37.1009	36.6065	38.5578	36.4646	36.0133	36.7771	0.97173
10.8	35.917	37.0962	36.6051	38.5524	36.4644	36.009	36.774	0.97065
10.84	35.9169	37.0966	36.6041	38.5489	36.4636	36.0088	36.7732	0.96951
10.88	35.9173	37.0963	36.6035	38.5455	36.4636	36.0086	36.7725	0.96821
10.92	35.9174	37.0956	36.603	38.542	36.4633	36.0084	36.7716	0.96693
10.96	35.9173	37.095	36.6016	38.5378	36.4635	36.0079	36.7705	0.96548
11	35.9173	37.0945	36.6012	38.5348	36.4628	36.008	36.7698	0.96443
11.04	35.9173	37.0934	36.6008	38.5318	36.4629	36.0076	36.769	0.9633
11.08	35.9192	37.0916	36.6054	38.5333	36.4623	36.006	36.7696	0.96354
11.12	35.9196	37.091	36.6055	38.5303	36.4674	36.0058	36.7699	0.96201
11.16	35.9197	37.0906	36.6052	38.5272	36.4676	36.0057	36.7693	0.96086
11.2	35.9182	37.0916	36.5994	38.5211	36.4675	36.0076	36.7676	0.95886
11.24	35.9183	37.0912	36.5993	38.5178	36.4623	36.0076	36.7661	0.95795
11.28	35.9185	37.0908	36.5986	38.5144	36.4623	36.0073	36.7653	0.95672
11.32	35.9185	37.0906	36.5985	38.5111	36.4621	36.0071	36.7647	0.95552
11.36	35.918	37.0901	36.5982	38.5076	36.4618	36.0068	36.7637	0.9544
11.4	35.9177	37.0899	36.5973	38.505	36.4612	36.0064	36.7629	0.95362
11.44	35.9178	37.0896	36.5975	38.5023	36.4611	36.0062	36.7624	0.95265
11.48	35.9157	37.0864	36.5977	38.4968	36.4609	36.0037	36.7602	0.95116
11.52	35.9159	37.0849	36.5965	38.4933	36.4604	36.0035	36.7591	0.94986
11.56	35.9158	37.084	36.5964	38.49	36.46	36.0035	36.7583	0.94864
11.6	35.9192	37.0889	36.5966	38.4905	36.4598	36.0084	36.7606	0.94777
11.64	35.9192	37.0887	36.5958	38.4876	36.4604	36.0083	36.76	0.94672
11.68	35.9196	37.0884	36.5958	38.4846	36.4598	36.008	36.7594	0.94559
11.72	35.9187	37.0858	36.5957	38.481	36.4595	36.0059	36.7578	0.94465
11.76	35.9191	37.0855	36.5948	38.4779	36.4593	36.0057	36.757	0.94348
11.8	35.9192	37.0852	36.5946	38.4754	36.459	36.0055	36.7565	0.94257
11.84	35.919	37.0846	36.5944	38.4729	36.4587	36.0055	36.7559	0.94172
11.88	35.9169	37.0825	36.5917	38.4678	36.4583	36.0032	36.7534	0.94055
11.92	35.9173	37.0823	36.5916	38.4653	36.4562	36.0029	36.7526	0.93973
11.96	35.9179	37.0821	36.5912	38.4628	36.456	36.0028	36.7521	0.93874
12	35.9215	37.0832	36.5951	38.4649	36.4562	36.0049	36.7543	0.93848
12.04	35.9213	37.0829	36.5949	38.4617	36.4609	36.0046	36.7544	0.93708
12.08	35.9211	37.0831	36.5951	38.459	36.4608	36.0042	36.7539	0.93622
12.12	35.9198	37.0827	36.5933	38.4547	36.461	36.0039	36.7525	0.93494
12.16	35.9196	37.0829	36.5934	38.452	36.4579	36.0035	36.7516	0.93427
12.2	35.9195	37.083	36.5931	38.4496	36.4577	36.0035	36.751	0.93346
12.24	35.9195	37.0828	36.593	38.4471	36.4581	36.0032	36.7506	0.93256
12.28	35.918	37.0815	36.5916	38.4426	36.4584	36.002	36.749	0.93131
12.32	35.918	37.081	36.5917	38.4402	36.4569	36.0019	36.7483	0.93049
12.36	35.9181	37.0813	36.5913	38.4379	36.4568	36.0014	36.7478	0.92976
12.4	35.9194	37.0855	36.5931	38.4377	36.4569	36.0058	36.7497	0.92901
12.44	35.9191	37.0857	36.5934	38.4354	36.4585	36.0058	36.7496	0.92811
12.48	35.919	37.0858	36.5938	38.4334	36.4587	36.0054	36.7493	0.92743
12.52	35.9195	37.0813	36.5934	38.432	36.4586	36.0014	36.7477	0.92718
12.56	35.9196	37.0811	36.5935	38.4303	36.4582	36.0014	36.7473	0.92654
12.6	35.9196	37.0804	36.5943	38.4279	36.4581	36.0012	36.7469	0.92566
12.64	35.9198	37.0801	36.5947	38.4257	36.4584	36.001	36.7466	0.92481
12.68	35.9192	37.0792	36.5943	38.4226	36.4587	36.0004	36.7457	0.9238
12.72	35.9195	37.0787	36.5941	38.4205	36.4581	36.0002	36.7452	0.92301
12.76	35.9197	37.0778	36.5941	38.4186	36.458	36.0001	36.7447	0.92226
12.8	35.9257	37.0787	36.5968	38.4225	36.4582	36.0013	36.7472	0.92238
12.84	35.9257	37.0778	36.597	38.4208	36.4614	36.0011	36.7473	0.92153
12.88	35.9254	37.0771	36.5968	38.4195	36.4616	36.0012	36.7469	0.92102
12.92	35.9215	37.0754	36.5935	38.4133	36.4616	36	36.7442	0.91966
12.96	35.9219	37.0746	36.5926	38.4117	36.4588	35.9999	36.7433	0.91917
13	35.9217	37.0745	36.5918	38.4099	36.4588	35.9997	36.7427	0.91861
13.04	35.9218	37.0739	36.5907	38.408	36.459	35.9993	36.7421	0.91793
13.08	35.9217	37.0733	36.5901	38.4051	36.4589	35.999	36.7413	0.91695
13.12	35.9218	37.073	36.5894	38.4035	36.4588	35.9986	36.7409	0.9164
13.16	35.9219	37.0729	36.5887	38.4019	36.4584	35.9981	36.7403	0.91593
13.2	35.9218	37.0701	36.5925	38.4019	36.4579	35.9951	36.7399	0.91612
13.24	35.922	37.0696	36.5923	38.4004	36.4618	35.995	36.7402	0.91532
13.28	35.9226	37.0693	36.5925	38.3985	36.4618	35.995	36.7399	0.91447
13.32	35.9239	37.0727	36.5886	38.3965	36.4617	35.9998	36.7405	0.91314
13.36	35.9242	37.0724	36.5883	38.3937	36.46	35.9998	36.7397	0.91216
13.4	35.9244	37.0721	36.5879	38.3917	36.46	36	36.7393	0.91135
13.44	35.9249	37.0697	36.5872	38.3892	36.4601	35.9984	36.7383	0.91046
13.48	35.9249	37.0694	36.5869	38.3864	36.4593	35.9985	36.7375	0.90945
13.52	35.9249	37.069	36.5867	38.3845	36.4588	35.9983	36.737	0.90879
13.56	35.9249	37.0686	36.5866	38.3823	36.4585	35.9988	36.7366	0.90793
13.6	35.9226	37.0661	36.5847	38.3774	36.458	35.9965	36.7342	0.90684
13.64	35.9227	37.0659	36.5847	38.376	36.4556	35.9963	36.7335	0.90647
13.68	35.923	37.0653	36.5845	38.3745	36.4556	35.9965	36.7332	0.90582
13.72	35.9273	37.0678	36.5867	38.3776	36.4552	36	36.7358	0.90573
13.76	35.9275	37.0671	36.5866	38.3761	36.4574	36	36.7358	0.90496
13.8	35.9279	37.0668	36.5867	38.3739	36.4572	36.0002	36.7355	0.90405
13.84	35.9255	37.0654	36.5858	38.3692	36.4569	35.9994	36.7337	0.90286
13.88	35.9256	37.0651	36.5856	38.3666	36.4558	35.9993	36.733	0.90197
13.92	35.9259	37.0649	36.5856	38.3636	36.4556	35.9992	36.7325	0.90084
13.96	35.9261	37.0647	36.5855	38.3609	36.4555	35.999	36.7319	0.89984
14	35.9352	37.0675	36.5832	38.3558	36.4553	35.9976	36.7324	0.89692
14.04	35.9353	37.0674	36.5835	38.3536	36.4581	35.9972	36.7325	0.89596
14.08	35.9355	37.067	36.5839	38.3502	36.4573	35.997	36.7318	0.89474
14.12	35.9376	37.0685	36.5876	38.3507	36.4569	35.9985	36.7333	0.89432
14.16	35.9378	37.0682	36.5878	38.3483	36.4596	35.9986	36.7334	0.89322
14.2	35.9381	37.0679	36.5882	38.3456	36.459	35.9985	36.7329	0.89219
14.24	35.9381	37.0675	36.5863	38.3431	36.4591	35.9983	36.7321	0.89136
14.28	35.9384	37.0669	36.5866	38.3407	36.4573	35.9981	36.7313	0.89052
14.32	35.9389	37.067	36.5871	38.3392	36.4574	35.9983	36.7313	0.88983
14.36	35.9389	37.0668	36.5868	38.3374	36.4573	35.9983	36.7309	0.88918
14.4	35.9383	37.0652	36.5859	38.3346	36.4569	35.9976	36.7297	0.88832
14.44	35.939	37.065	36.5862	38.3324	36.4559	35.9975	36.7293	0.88747
14.48	35.9391	37.0644	36.5859	38.3306	36.456	35.9973	36.7289	0.88678
14.52	35.9424	37.0695	36.5873	38.331	36.4562	36.0029	36.7315	0.88574
14.56	35.9428	37.0695	36.5875	38.3293	36.4571	36.003	36.7315	0.88501
14.6	35.943	37.0696	36.5873	38.3278	36.4575	36.0034	36.7314	0.88435
14.64	35.9412	37.065	36.5872	38.3246	36.4573	35.9992	36.7291	0.88384
14.68	35.9412	37.0648	36.5877	38.3226	36.4569	35.9994	36.7288	0.88311
14.72	35.9414	37.0646	36.588	38.3212	36.4568	35.9996	36.7286	0.8825
14.76	35.9414	37.0643	36.5882	38.3195	36.4569	35.9994	36.7283	0.88189
14.8	35.9413	37.0635	36.588	38.3173	36.4569	35.9992	36.7277	0.88108
14.84	35.9412	37.0631	36.5881	38.3153	36.456	35.9993	36.7272	0.88038
14.88	35.9415	37.063	36.5884	38.3132	36.4557	35.9994	36.7269	0.87958
14.92	35.9452	37.0616	36.5941	38.3177	36.4552	35.9985	36.7287	0.88041
14.96	35.9453	37.0614	36.594	38.3162	36.4605	35.9982	36.7293	0.87957
15	35.946	37.0613	36.5943	38.3148	36.4604	35.9982	36.7291	0.87893
15.04	35.9448	37.0625	36.5895	38.3093	36.4605	36.0004	36.7278	0.87702
15.08	35.9452	37.0625	36.5893	38.3071	36.455	36.0007	36.7266	0.87645
15.12	35.9452	37.0625	36.5895	38.3053	36.4551	36.0011	36.7264	0.87574
15.16	35.9453	37.0619	36.5895	38.3035	36.4551	36.0013	36.7261	0.875
15.2	35.9453	37.0613	36.5893	38.3017	36.4545	36.0006	36.7255	0.87449
15.24	35.9452	37.061	36.5899	38.3001	36.4542	36.0004	36.7251	0.87392
15.28	35.9454	37.0605	36.5894	38.2991	36.4544	36	36.7248	0.87352
15.32	35.9435	37.0574	36.5902	38.2957	36.4542	35.9969	36.723	0.87291
15.36	35.9439	37.0571	36.5906	38.2938	36.4545	35.9967	36.7228	0.87213
15.4	35.9443	37.0567	36.5899	38.2924	36.4543	35.9968	36.7224	0.87155
15.44	35.9477	37.0615	36.5892	38.2944	36.4542	36.0017	36.7248	0.87125
15.48	35.9481	37.0627	36.5899	38.2937	36.4543	36.0017	36.7251	0.87098
15.52	35.9486	37.063	36.5896	38.2926	36.4545	36.0017	36.725	0.87052
15.56	35.948	37.0609	36.5894	38.2909	36.4545	35.9992	36.7238	0.87026
15.6	35.9481	37.0607	36.5901	38.2895	36.4544	35.9992	36.7236	0.86972
15.64	35.9484	37.0602	36.5896	38.2882	36.4547	35.9992	36.7234	0.86916
15.68	35.9486	37.06	36.59	38.2867	36.4548	35.9989	36.7232	0.86862
15.72	35.9461	37.058	36.5886	38.2824	36.4549	35.9971	36.7212	0.86769
15.76	35.9466	37.058	36.5887	38.2805	36.4525	35.9973	36.7206	0.86704
15.8	35.9467	37.0583	36.5888	38.279	36.4526	35.9976	36.7205	0.86642
15.84	35.9509	37.0603	36.5931	38.2815	36.4526	36.0001	36.7231	0.86621
15.88	35.9511	37.0598	36.5932	38.279	36.4566	36	36.7233	0.86497
15.92	35.9509	37.0598	36.5931	38.2772	36.4569	36.0001	36.723	0.86435
15.96	35.9498	37.0596	36.5914	38.2749	36.4569	35.9998	36.7221	0.86376
16	35.9502	37.059	36.5917	38.2742	36.4544	35.9998	36.7216	0.86357
16.04	35.9506	37.0581	36.5915	38.2728	36.4542	35.9998	36.7212	0.86293
16.08	35.9507	37.0578	36.5908	38.2713	36.4544	35.9998	36.7208	0.86234
16.12	35.9498	37.0564	36.589	38.2676	36.4544	35.9987	36.7193	0.86131
16.16	35.9503	37.0559	36.5892	38.2658	36.4528	35.9986	36.7188	0.86067
16.2	35.9503	37.0556	36.589	38.264	36.4528	35.9986	36.7184	0.86001
16.24	35.9519	37.0592	36.5906	38.2644	36.4526	36.0019	36.7201	0.85954
16.28	35.9522	37.0593	36.5905	38.263	36.4544	36.0021	36.7203	0.85885
16.32	35.9525	37.0589	36.5907	38.2613	36.4546	36.0021	36.72	0.85815
16.36	35.9528	37.0549	36.5901	38.2596	36.4545	35.9988	36.7185	0.85772
16.4	35.9534	37.0548	36.5901	38.2575	36.4541	35.9986	36.7181	0.85695
16.44	35.9538	37.0542	36.5904	38.2554	36.4542	35.9986	36.7178	0.85605
16.48	35.9536	37.0545	36.5904	38.2536	36.4543	35.9983	36.7175	0.85549
16.52	35.953	37.0534	36.5897	38.2514	36.4541	35.9978	36.7165	0.85485
16.56	35.9535	37.0536	36.5894	38.2504	36.4532	35.9977	36.7163	0.85451
16.6	35.9535	37.0536	36.5894	38.2492	36.4531	35.9977	36.7161	0.85405
16.64	35.9591	37.0555	36.5921	38.2523	36.4531	35.9993	36.7186	0.85399
16.68	35.9588	37.0555	36.5924	38.2504	36.456	35.9994	36.7188	0.85316
16.72	35.9588	37.0559	36.5928	38.2484	36.4562	35.9996	36.7186	0.8524
16.76	35.9539	37.0543	36.5909	38.2418	36.4559	35.9988	36.7159	0.85097
16.8	35.9544	37.0547	36.5912	38.2393	36.4538	35.9993	36.7154	0.85008
16.84	35.9543	37.0549	36.5916	38.2367	36.4535	35.9991	36.715	0.84924
16.88	35.9543	37.0552	36.5919	38.2343	36.4532	35.9992	36.7147	0.84838
16.92	35.9538	37.0556	36.5919	38.2314	36.4531	35.9988	36.7141	0.84753
16.96	35.9541	37.0554	36.5924	38.2295	36.4525	35.9992	36.7139	0.84674
17	35.9539	37.0553	36.5923	38.2281	36.4526	35.9997	36.7137	0.84616
17.04	35.9531	37.0528	36.5969	38.2288	36.4526	35.9971	36.7135	0.84671
17.08	35.9529	37.0526	36.5967	38.2271	36.4569	35.9974	36.7139	0.84579
17.12	35.9527	37.0521	36.5969	38.2249	36.4569	35.9978	36.7136	0.84492
17.16	35.9531	37.0558	36.5928	38.2216	36.457	36.0018	36.7137	0.84341
17.2	35.9528	37.0561	36.5925	38.2193	36.4535	36.0016	36.7126	0.84289
17.24	35.9524	37.0561	36.5921	38.2174	36.4535	36.0017	36.7122	0.84229
17.28	35.9521	37.0546	36.5914	38.2165	36.4535	36.0001	36.7114	0.8422
17.32	35.9516	37.0545	36.5912	38.2153	36.4534	35.9996	36.7109	0.84194
17.36	35.9514	37.0545	36.5915	38.2136	36.4529	35.9996	36.7106	0.8414
17.4	35.9513	37.0544	36.5921	38.2124	36.4526	35.9996	36.7104	0.84098
17.44	35.9486	37.0517	36.5903	38.2081	36.4528	35.9971	36.7081	0.84019
17.48	35.9486	37.052	36.5902	38.2064	36.4509	35.9967	36.7075	0.8398
17.52	35.9487	37.0517	36.5901	38.2046	36.4514	35.9966	36.7072	0.83907
17.56	35.9535	37.055	36.5926	38.207	36.4513	36.0004	36.71	0.83866
17.6	35.9534	37.0548	36.5923	38.2041	36.4539	36.0005	36.7098	0.83744
17.64	35.9531	37.0547	36.5924	38.2017	36.454	36.0004	36.7094	0.83662
17.68	35.9507	37.0538	36.592	38.1977	36.4541	35.9998	36.708	0.83569
17.72	35.9505	37.0539	36.592	38.1946	36.4534	35.9997	36.7073	0.83467
17.76	35.9502	37.0538	36.592	38.1925	36.4531	35.9996	36.7069	0.834
17.8	35.9506	37.0535	36.5921	38.1905	36.4535	36.0001	36.7067	0.83309
17.84	35.9495	37.0526	36.59	38.1856	36.454	35.9989	36.7051	0.83171
17.88	35.9494	37.0524	36.5898	38.1842	36.4524	35.9992	36.7046	0.83126
17.92	35.9497	37.0525	36.59	38.1823	36.4526	35.9993	36.7044	0.83049
17.96	35.9528	37.0529	36.5939	38.1834	36.4531	36.0006	36.7061	0.83001
18	35.9525	37.0525	36.5939	38.1815	36.4518	36.001	36.7055	0.82935
18.04	35.9528	37.0526	36.5941	38.1799	36.4523	36.0013	36.7055	0.82866
18.08	35.9527	37.0521	36.5919	38.1775	36.4527	36.0012	36.7047	0.82781
18.12	35.9526	37.0515	36.5917	38.1754	36.4517	36.0012	36.704	0.8271
18.16	35.9524	37.0514	36.5917	38.1738	36.4521	36.0011	36.7037	0.82656
18.2	35.9526	37.0514	36.5918	38.1709	36.4525	36.0015	36.7034	0.8254
18.24	35.9515	37.051	36.5906	38.167	36.4528	36.0007	36.7022	0.82435
18.28	35.9518	37.0507	36.59	38.164	36.4517	36.0006	36.7015	0.82327
18.32	35.952	37.0506	36.5899	38.1619	36.4521	36.0006	36.7012	0.82249
18.36	35.9547	37.0556	36.5913	38.1617	36.4524	36.0067	36.7037	0.82125
18.4	35.9546	37.0554	36.5909	38.1605	36.4537	36.0067	36.7037	0.82073
18.44	35.9547	37.0558	36.5908	38.1591	36.4536	36.0069	36.7035	0.82024
18.48	35.9526	37.0505	36.5911	38.1573	36.4536	36.0022	36.7012	0.82033
18.52	35.9522	37.0502	36.5912	38.1566	36.4537	36.002	36.701	0.82015
18.56	35.9522	37.05	36.5909	38.1563	36.4539	36.0018	36.7008	0.82005
18.6	35.9521	37.0495	36.5908	38.1561	36.4543	36.0016	36.7007	0.81998
18.64	35.9517	37.0491	36.5899	38.1542	36.4543	36.001	36.7	0.81948
18.68	35.9518	37.0488	36.5898	38.1525	36.454	36.001	36.6996	0.81886
18.72	35.9518	37.049	36.5898	38.1512	36.4543	36.0008	36.6995	0.81842
18.76	35.956	37.0485	36.5939	38.1549	36.4544	36.0001	36.7013	0.81894
18.8	35.956	37.0488	36.5935	38.1541	36.46	35.9998	36.702	0.81839
18.84	35.9562	37.0488	36.5932	38.1528	36.4604	35.9999	36.7019	0.81786
18.88	35.9531	37.05	36.5878	38.1462	36.4607	36.0013	36.6999	0.81609
18.92	35.9536	37.0493	36.5872	38.1443	36.456	36.0013	36.6986	0.81554
18.96	35.9533	37.0493	36.5862	38.1426	36.4558	36.0014	36.6981	0.815
19	35.9532	37.049	36.5856	38.1409	36.4558	36.0011	36.6976	0.8145
19.04	35.9527	37.0485	36.5847	38.14	36.4561	36.0007	36.6971	0.81428
19.08	35.9533	37.0484	36.5837	38.139	36.4558	36.0005	36.6968	0.8139
19.12	35.9535	37.048	36.5832	38.138	36.4558	36.0007	36.6965	0.81345
19.16	35.9518	37.0452	36.5835	38.1348	36.4561	35.9985	36.695	0.81272
19.2	35.9519	37.0449	36.583	38.1333	36.457	35.999	36.6949	0.81202
19.24	35.9519	37.0445	36.5831	38.1317	36.4572	35.9996	36.6947	0.81129
19.28	35.9549	37.0498	36.582	38.1328	36.4571	36.0055	36.697	0.81066
19.32	35.9547	37.0496	36.582	38.1307	36.4569	36.0061	36.6966	0.80982
19.36	35.9544	37.05	36.5825	38.128	36.4571	36.0057	36.6963	0.809
19.4	35.9534	37.048	36.5824	38.1254	36.4577	36.0037	36.6951	0.8084
19.44	35.9529	37.0478	36.5819	38.1224	36.458	36.0037	36.6945	0.80739
19.48	35.9528	37.048	36.5813	38.1199	36.4577	36.0039	36.6939	0.80655
19.52	35.9529	37.0481	36.5808	38.1174	36.4579	36.0041	36.6935	0.80564
19.56	35.9505	37.0461	36.5779	38.1125	36.4582	36.0019	36.6912	0.80462
19.6	35.9505	37.0463	36.5779	38.1104	36.456	36.002	36.6905	0.80399
19.64	35.9501	37.0466	36.5775	38.1083	36.456	36.0023	36.6901	0.80331
19.68	35.9545	37.0486	36.5806	38.1121	36.4561	36.0044	36.6927	0.80358
19.72	35.9544	37.0486	36.5801	38.1107	36.46	36.0044	36.693	0.80289
19.76	35.9546	37.048	36.5797	38.1088	36.4597	36.0047	36.6926	0.80211
19.8	35.953	37.0476	36.5777	38.1054	36.4597	36.0048	36.6914	0.80121
19.84	35.9528	37.0484	36.5769	38.1041	36.4577	36.0051	36.6908	0.80092
19.88	35.9528	37.0483	36.5769	38.1025	36.4575	36.0053	36.6906	0.80031
19.92	35.953	37.0484	36.5762	38.1003	36.4577	36.0058	36.6902	0.79947
19.96	35.9516	37.0465	36.5738	38.097	36.4578	36.0049	36.6886	0.79861
20	35.9516	37.0465	36.5737	38.0965	36.4558	36.0053	36.6882	0.79847
20.04	35.9517	37.0463	36.5735	38.0989	36.4556	36.0054	36.6886	0.79927
20.08	35.953	37.0493	36.5755	38.1024	36.4557	36.0087	36.6908	0.79992
20.12	35.953	37.049	36.5748	38.1037	36.4577	36.0087	36.6911	0.80023
20.16	35.9532	37.0488	36.5744	38.1041	36.4576	36.0087	36.6911	0.80036
20.2	35.9536	37.046	36.5733	38.1047	36.4578	36.0062	36.6902	0.80068
20.24	35.9534	37.0458	36.573	38.1052	36.4573	36.0063	36.6902	0.80089
20.28	35.9535	37.0455	36.5725	38.1056	36.4573	36.0063	36.6901	0.80102
20.32	35.9533	37.0457	36.572	38.1058	36.4573	36.0068	36.6902	0.80107
20.36	35.9526	37.045	36.5707	38.1049	36.4575	36.0063	36.6895	0.80093
20.4	35.9523	37.0447	36.5694	38.1051	36.4564	36.0065	36.6891	0.8011
20.44	35.9524	37.0447	36.5689	38.1047	36.4567	36.007	36.6891	0.80083
20.48	35.9577	37.0469	36.57	38.1078	36.4569	36.0095	36.6915	0.8007
20.52	35.9576	37.0469	36.5696	38.1066	36.4592	36.0097	36.6916	0.80013
20.56	35.9576	37.047	36.569	38.1057	36.4593	36.0098	36.6914	0.79985
20.6	35.9528	37.0457	36.5668	38.1014	36.4595	36.0087	36.6891	0.79933
20.64	35.9528	37.046	36.566	38.1006	36.4577	36.0084	36.6886	0.79925
20.68	35.9527	37.0464	36.5652	38.1005	36.4579	36.0086	36.6886	0.79923
20.72	35.9527	37.0467	36.5649	38.1003	36.4582	36.0087	36.6886	0.79914
20.76	35.9518	37.0465	36.5634	38.0997	36.4581	36.0082	36.688	0.79924
20.8	35.9521	37.0468	36.563	38.1002	36.4582	36.0081	36.688	0.79943
20.84	35.9521	37.0468	36.5625	38.1007	36.4589	36.0081	36.6882	0.79957
20.88	35.9534	37.0445	36.5666	38.1022	36.4594	36.0059	36.6887	0.79987
20.92	35.9534	37.0446	36.566	38.1018	36.4644	36.0059	36.6893	0.79948
20.96	35.9534	37.0446	36.5659	38.1016	36.4646	36.0053	36.6892	0.79949
21	35.9546	37.0485	36.5609	38.1001	36.4648	36.0091	36.6897	0.79858
21.04	35.9551	37.0487	36.561	38.0992	36.4608	36.0089	36.6889	0.79847
21.08	35.9555	37.0487	36.5607	38.0986	36.4609	36.0089	36.6889	0.79819
21.12	35.9555	37.0475	36.5603	38.098	36.4611	36.0078	36.6884	0.79803
21.16	35.9554	37.0473	36.5602	38.0973	36.4615	36.0079	36.6883	0.79777
21.2	35.9558	37.0474	36.5599	38.0971	36.4617	36.0083	36.6883	0.79757
21.24	35.9558	37.0477	36.5598	38.0953	36.4622	36.0083	36.6882	0.79693
21.28	35.9532	37.0455	36.5577	38.0919	36.4626	36.0061	36.6862	0.79641
21.32	35.9533	37.0455	36.5571	38.0918	36.4613	36.0061	36.6859	0.79647
21.36	35.9535	37.0455	36.5568	38.0921	36.4622	36.0061	36.686	0.79646
21.4	35.9583	37.0494	36.5584	38.0965	36.4626	36.0099	36.6892	0.7968
21.44	35.9583	37.0492	36.5579	38.0958	36.4656	36.0102	36.6895	0.79634
21.48	35.9584	37.0493	36.5573	38.0948	36.4657	36.0101	36.6893	0.79598
21.52	35.9564	37.0481	36.5562	38.0922	36.4663	36.0091	36.6881	0.79549
21.56	35.9564	37.0483	36.5556	38.0908	36.4661	36.0089	36.6877	0.7951
21.6	35.9567	37.0487	36.5552	38.0895	36.4664	36.0089	36.6876	0.7946
21.64	35.9571	37.0489	36.5546	38.0884	36.4667	36.0088	36.6874	0.79421
21.68	35.9552	37.0474	36.5516	38.0855	36.467	36.0072	36.6857	0.79374
21.72	35.9555	37.0473	36.5515	38.0842	36.4651	36.0073	36.6851	0.7933
21.76	35.9555	37.0478	36.5509	38.0829	36.465	36.0071	36.6849	0.79296
21.8	35.9575	37.0487	36.5544	38.0854	36.4654	36.0085	36.6866	0.79316
21.84	35.9576	37.0487	36.554	38.0843	36.4694	36.0083	36.687	0.7926
21.88	35.9575	37.0487	36.5538	38.0831	36.4695	36.0086	36.6869	0.79214
21.92	35.9567	37.0485	36.551	38.0819	36.4698	36.0091	36.6862	0.79184
21.96	35.9573	37.0484	36.5508	38.0808	36.4685	36.0092	36.6858	0.79137
22	35.9571	37.0481	36.5501	38.0804	36.4686	36.0092	36.6856	0.79125
22.04	35.9569	37.048	36.55	38.0797	36.4688	36.0093	36.6854	0.79103
22.08	35.9556	37.0472	36.5493	38.0778	36.4686	36.0017	36.6834	0.79185
22.12	35.956	37.047	36.5494	38.0776	36.4675	35.9978	36.6826	0.79242
22.16	35.9559	37.0469	36.5496	38.0779	36.4677	35.994	36.682	0.7932
22.2	35.9581	37.0524	36.551	38.0799	36.4678	35.9981	36.6846	0.79322
22.24	35.9582	37.0525	36.5518	38.0799	36.4691	35.9956	36.6845	0.79358
22.28	35.9585	37.053	36.5522	38.0801	36.4692	35.9937	36.6844	0.79393
22.32	35.9571	37.0493	36.5524	38.0795	36.4693	35.9862	36.6823	0.79491
22.36	35.9574	37.0492	36.5529	38.0791	36.4695	35.9846	36.6821	0.79498
22.4	35.9578	37.0488	36.553	38.0784	36.4703	35.9832	36.6819	0.79485
22.44	35.9581	37.0484	36.5525	38.0776	36.4708	35.9822	36.6816	0.79463
22.48	35.9577	37.0483	36.5518	38.0754	36.4712	35.9806	36.6808	0.79418
22.52	35.958	37.0481	36.5523	38.074	36.4704	35.98	36.6805	0.79374
22.56	35.9582	37.0479	36.5528	38.0726	36.4705	35.9796	36.6803	0.79327
22.6	35.9635	37.0478	36.5568	38.0775	36.4707	35.9783	36.6824	0.79411
22.64	35.9637	37.0478	36.5562	38.0777	36.4757	35.9781	36.6832	0.79393
22.68	35.9643	37.0474	36.5561	38.0774	36.4759	35.978	36.6832	0.79367
22.72	35.9611	37.0483	36.5521	38.0727	36.4762	35.9789	36.6816	0.79264
22.76	35.9613	37.0478	36.5518	38.072	36.4712	35.9792	36.6806	0.79254
22.8	35.9612	37.0473	36.5522	38.0714	36.4712	35.9787	36.6803	0.79239
22.84	35.9611	37.047	36.5523	38.0716	36.471	35.979	36.6803	0.7924
22.88	35.9605	37.0472	36.5526	38.072	36.4709	35.9787	36.6803	0.79272
22.92	35.9608	37.0469	36.5534	38.0722	36.4711	35.9789	36.6805	0.7926
22.96	35.9615	37.0468	36.5536	38.0725	36.4717	35.9789	36.6808	0.79256
23	35.9596	37.0442	36.5554	38.0712	36.472	35.976	36.6797	0.79267
23.04	35.9595	37.044	36.5566	38.0717	36.4738	35.9759	36.6803	0.79269
23.08	35.9597	37.0444	36.5568	38.0718	36.474	35.9755	36.6804	0.7928
23.12	35.9622	37.0496	36.5562	38.0744	36.4741	35.9809	36.6829	0.79278
23.16	35.9624	37.0496	36.5564	38.0745	36.4737	35.9808	36.6829	0.79284
23.2	35.9627	37.0502	36.5565	38.0744	36.4736	35.9805	36.683	0.79283
23.24	35.9627	37.0475	36.5567	38.0743	36.4741	35.9782	36.6822	0.79294
23.28	35.9628	37.0476	36.557	38.0744	36.4741	35.9777	36.6823	0.79304
23.32	35.9633	37.0474	36.5567	38.075	36.474	35.9779	36.6824	0.79315
23.36	35.9638	37.0471	36.5567	38.0753	36.4737	35.9778	36.6824	0.79315
23.4	35.9614	37.0448	36.5548	38.0732	36.4737	35.9758	36.6806	0.79305
23.44	35.9616	37.0442	36.5553	38.0739	36.4719	35.9756	36.6804	0.79331
23.48	35.9618	37.0434	36.5558	38.075	36.4722	35.9755	36.6806	0.79358
23.52	35.9666	37.0451	36.5594	38.0827	36.4723	35.9784	36.6841	0.79493
23.56	35.9666	37.0447	36.5602	38.0845	36.4762	35.9786	36.6851	0.79528
23.6	35.9671	37.0442	36.5606	38.0855	36.4762	35.9789	36.6854	0.7954
23.64	35.9652	37.0439	36.5599	38.0836	36.4763	35.9791	36.6847	0.79502
23.68	35.9654	37.0439	36.5605	38.0838	36.4746	35.9794	36.6846	0.79511
23.72	35.9654	37.044	36.5612	38.084	36.4749	35.9791	36.6848	0.79519
23.76	35.9657	37.0439	36.5619	38.0848	36.4749	35.9791	36.685	0.79538
23.8	35.9641	37.0418	36.5609	38.0834	36.4751	35.9781	36.6839	0.79521
23.84	35.9637	37.0412	36.5598	38.0834	36.4735	35.978	36.6833	0.79535
23.88	35.9637	37.0411	36.56	38.0832	36.4736	35.9782	36.6833	0.79523
23.92	35.9652	37.0447	36.5633	38.0848	36.4736	35.9812	36.6855	0.79521
23.96	35.9651	37.044	36.5636	38.0836	36.4766	35.9813	36.6857	0.79457
24	35.965	37.0436	36.5642	38.0799	36.4767	35.9815	36.6852	0.79316
24.04	35.9652	37.041	36.564	38.0772	36.4771	35.9797	36.684	0.79225
24.08	35.9651	37.0409	36.5648	38.0741	36.4766	35.9799	36.6836	0.79114
24.12	35.9651	37.0413	36.5657	38.0725	36.4768	35.9803	36.6836	0.79049
24.16	35.9648	37.041	36.5662	38.072	36.477	35.9807	36.6836	0.79027
24.2	35.9639	37.0395	36.5653	38.069	36.4769	35.9801	36.6824	0.78936
24.24	35.9642	37.0394	36.5661	38.0669	36.4758	35.9802	36.6821	0.78858
24.28	35.9644	37.039	36.5666	38.0653	36.4758	35.9797	36.6818	0.78804
24.32	35.9689	37.0429	36.5685	38.0676	36.4755	35.9836	36.6845	0.78764
24.36	35.9695	37.043	36.5692	38.0661	36.4771	35.9835	36.6847	0.78695
24.4	35.9697	37.0429	36.5695	38.0645	36.477	35.9835	36.6845	0.78633
24.44	35.9655	37.0412	36.5688	38.0598	36.4773	35.9821	36.6825	0.78556
24.48	35.9657	37.0411	36.5689	38.0587	36.4758	35.9824	36.6821	0.78512
24.52	35.9659	37.0407	36.5692	38.059	36.4759	35.9824	36.6822	0.78514
24.56	35.9662	37.0407	36.5697	38.0589	36.4757	35.9827	36.6823	0.78498
24.6	35.966	37.04	36.5701	38.0574	36.4754	35.9825	36.6819	0.78448
24.64	35.9663	37.0399	36.5706	38.056	36.475	35.9824	36.6817	0.78395
24.68	35.9664	37.04	36.5707	38.0547	36.4751	35.9821	36.6815	0.78351
24.72	35.968	37.0379	36.5763	38.055	36.4753	35.9802	36.6821	0.78335
24.76	35.968	37.0375	36.5768	38.0529	36.4802	35.9803	36.6826	0.78227
24.8	35.968	37.0375	36.5773	38.0511	36.4799	35.9805	36.6824	0.7816
24.84	35.9672	37.0403	36.5733	38.0489	36.4796	35.9836	36.6822	0.78078
24.88	35.9672	37.0403	36.5737	38.0483	36.4757	35.9838	36.6815	0.78074
24.92	35.9676	37.0404	36.5742	38.0469	36.4763	35.9843	36.6816	0.78006
24.96	35.9676	37.0388	36.5749	38.045	36.4775	35.9834	36.6812	0.77933
25	35.9674	37.0381	36.5748	38.0436	36.4798	35.9836	36.6812	0.77865
25.04	35.9676	37.038	36.5755	38.0426	36.4822	35.9839	36.6816	0.77808
25.08	35.968	37.038	36.576	38.0413	36.4847	35.984	36.682	0.77738
25.12	35.9656	37.0358	36.5749	38.0378	36.4869	35.9817	36.6804	0.77673
25.16	35.9653	37.0361	36.5752	38.036	36.4876	35.9815	36.6803	0.77617
25.2	35.9657	37.036	36.5754	38.0354	36.4899	35.9816	36.6807	0.77576
25.24	35.9704	37.0398	36.5772	38.0391	36.4921	35.9862	36.6841	0.77553
25.28	35.9703	37.0398	36.578	38.0382	36.4968	35.9862	36.6849	0.77497
25.32	35.9702	37.0403	36.5781	38.0368	36.4991	35.9865	36.6852	0.77439
25.36	35.9684	37.0393	36.5783	38.0343	36.5013	35.9856	36.6845	0.7738
25.4	35.9688	37.0395	36.5792	38.0331	36.503	35.9858	36.6849	0.77321
25.44	35.9687	37.0396	36.5797	38.033	36.5053	35.986	36.6854	0.77305
25.48	35.9687	37.0399	36.5805	38.0333	36.5074	35.9861	36.686	0.77306
25.52	35.9664	37.0384	36.5796	38.0311	36.5095	35.9845	36.6849	0.77276
25.56	35.9668	37.0379	36.5801	38.0313	36.5095	35.9849	36.6851	0.77264
25.6	35.9665	37.0381	36.5808	38.0313	36.512	35.985	36.6856	0.77257
25.64	35.9696	37.0397	36.5862	38.0352	36.5149	35.9863	36.6887	0.77296
25.68	35.9695	37.04	36.5863	38.0354	36.5225	35.9865	36.69	0.77272
25.72	35.9697	37.04	36.587	38.0354	36.5257	35.9866	36.6908	0.77248
25.76	35.9694	37.0401	36.5854	38.0342	36.5284	35.9869	36.6908	0.77203
25.8	35.97	37.04	36.5862	38.0341	36.5292	35.9869	36.691	0.7718
25.84	35.9702	37.0402	36.5866	38.0339	36.5319	35.9865	36.6915	0.77167
25.88	35.9708	37.0402	36.5872	38.0336	36.5342	35.9865	36.6921	0.77136
25.92	35.9701	37.0393	36.5858	38.032	36.5365	35.9854	36.6915	0.77097
25.96	35.9703	37.0393	36.5863	38.0319	36.5378	35.9853	36.6918	0.77088
26	35.9708	37.0394	36.5868	38.0316	36.5405	35.9857	36.6925	0.7705
26.04	35.9728	37.0459	36.5879	38.0319	36.5433	35.9987	36.6968	0.76829
26.08	35.9729	37.0462	36.5883	38.0307	36.5472	36.0031	36.6981	0.7669
26.12	35.9731	37.0463	36.5886	38.0291	36.5501	36.007	36.699	0.76552
26.16	35.9723	37.0419	36.5885	38.0282	36.5534	36.0042	36.6981	0.76531
26.2	35.9726	37.0421	36.5887	38.0274	36.5566	36.007	36.6991	0.76437
26.24	35.9727	37.0416	36.5892	38.026	36.5595	36.0093	36.6997	0.76331
26.28	35.9728	37.0418	36.5891	38.0244	36.5625	36.0116	36.7004	0.76219
26.32	35.9722	37.0413	36.589	38.0214	36.5656	36.0128	36.7004	0.76093
26.36	35.9724	37.0416	36.5894	38.0219	36.5673	36.0147	36.7012	0.76064
26.4	35.9725	37.0418	36.5896	38.0213	36.5702	36.0158	36.7019	0.76013
26.44	35.9778	37.0422	36.5939	38.0266	36.5721	36.0177	36.7051	0.76045
26.48	35.9777	37.0416	36.5942	38.026	36.579	36.0184	36.7062	0.75986
26.52	35.9779	37.0417	36.5942	38.025	36.5814	36.0193	36.7066	0.75923
26.56	35.9735	37.0424	36.5912	38.0187	36.5837	36.0213	36.7052	0.7576
26.6	35.9735	37.0428	36.5925	38.0163	36.5811	36.0217	36.7047	0.75679
26.64	35.9734	37.0433	36.593	38.0142	36.5831	36.0222	36.7049	0.75595
26.68	35.9731	37.0432	36.594	38.0121	36.5849	36.0225	36.705	0.75514
26.72	35.973	37.0435	36.5945	38.0099	36.587	36.0224	36.705	0.75434
26.76	35.9729	37.0447	36.5947	38.0085	36.5887	36.0229	36.7054	0.75385
26.8	35.9734	37.045	36.5957	38.0065	36.5907	36.0228	36.7057	0.75301
26.84	35.9718	37.0426	36.5974	38.0027	36.5928	36.0206	36.7047	0.75209
26.88	35.9722	37.0435	36.5978	38.0002	36.5957	36.0208	36.705	0.7511
26.92	35.972	37.0439	36.5988	37.9978	36.5973	36.0213	36.7052	0.75016
26.96	35.9746	37.049	36.5987	37.997	36.5987	36.0265	36.7074	0.74886
27	35.9747	37.0495	36.5998	37.9941	36.5991	36.0266	36.7073	0.74785
27.04	35.9747	37.0497	36.6002	37.9915	36.6013	36.0267	36.7074	0.74686
27.08	35.9746	37.0475	36.6007	37.9889	36.6032	36.0243	36.7065	0.74616
27.12	35.9745	37.0481	36.6012	37.9863	36.6051	36.0241	36.7066	0.74531
27.16	35.9745	37.0481	36.6014	37.9837	36.607	36.0241	36.7065	0.74437
27.2	35.9744	37.0485	36.6022	37.9817	36.6095	36.0239	36.7067	0.74366
27.24	35.9723	37.0469	36.5999	37.9764	36.612	36.022	36.7049	0.74251
27.28	35.9725	37.0474	36.5997	37.9743	36.6121	36.0221	36.7047	0.74174
27.32	35.9725	37.0479	36.6005	37.9724	36.6146	36.0223	36.705	0.74101
27.36	35.9775	37.0508	36.6044	37.9757	36.6172	36.0253	36.7085	0.74073
27.4	35.9778	37.0511	36.6049	37.9738	36.6239	36.0258	36.7096	0.73977
27.44	35.978	37.0515	36.6055	37.9722	36.6261	36.0259	36.7099	0.73913
27.48	35.976	37.0516	36.6052	37.9667	36.6289	36.0257	36.709	0.73762
27.52	35.9761	37.0516	36.6049	37.9633	36.6299	36.0257	36.7086	0.73646
27.56	35.9763	37.0518	36.605	37.9609	36.6327	36.0255	36.7087	0.73558
27.6	35.9765	37.0522	36.6051	37.9581	36.6357	36.0256	36.7089	0.73456
27.64	35.9747	37.051	36.6033	37.9533	36.6384	36.024	36.7075	0.73347
27.68	35.9749	37.0513	36.6037	37.9519	36.6391	36.0238	36.7075	0.733
27.72	35.9748	37.0516	36.6041	37.9498	36.642	36.0237	36.7077	0.7323
27.76	35.977	37.0549	36.6074	37.9498	36.6446	36.0258	36.7099	0.73161
27.8	35.9777	37.0559	36.6094	37.9474	36.6503	36.0258	36.7111	0.73059
27.84	35.9779	37.0564	36.6103	37.9447	36.6529	36.0256	36.7113	0.72964
27.88	35.9784	37.0555	36.6096	37.942	36.6556	36.0239	36.7108	0.72886
27.92	35.9787	37.0568	36.6099	37.9394	36.6573	36.0236	36.7109	0.72808
27.96	35.9792	37.0578	36.6102	37.9371	36.6601	36.0236	36.7114	0.72726
28	35.9793	37.0583	36.6103	37.9348	36.6625	36.0238	36.7115	0.72642
28.04	35.9789	37.0588	36.6093	37.9319	36.6656	36.023	36.7112	0.72572
28.08	35.9795	37.0588	36.6094	37.9298	36.6674	36.0228	36.7113	0.72488
28.12	35.9802	37.0589	36.6097	37.9267	36.6705	36.023	36.7115	0.72364
28.16	35.9848	37.0644	36.6109	37.9278	36.6739	36.0276	36.7149	0.72266
28.2	35.9846	37.0648	36.6108	37.9261	36.6784	36.0279	36.7154	0.72208
28.24	35.9847	37.0655	36.6108	37.9245	36.6812	36.0283	36.7158	0.72145
28.28	35.9809	37.0634	36.6105	37.9202	36.6844	36.0252	36.7141	0.72117
28.32	35.9809	37.0644	36.611	37.9186	36.687	36.0253	36.7145	0.72068
28.36	35.9808	37.0651	36.6116	37.9174	36.6901	36.0252	36.715	0.72033
28.4	35.981	37.0655	36.6123	37.9161	36.6931	36.0256	36.7156	0.7198
28.44	35.9804	37.0654	36.6127	37.9134	36.6964	36.0252	36.7156	0.71906
28.48	35.9806	37.0655	36.6132	37.9107	36.6989	36.0253	36.7157	0.71808
28.52	35.9806	37.0651	36.6134	37.9083	36.7029	36.0252	36.7159	0.71726
28.56	35.9823	37.0634	36.6196	37.9087	36.7062	36.0231	36.7172	0.71708
28.6	35.9823	37.0633	36.6202	37.9084	36.7138	36.0232	36.7185	0.71694
28.64	35.9821	37.0633	36.6208	37.9079	36.7165	36.0234	36.719	0.71674
28.68	35.9813	37.0662	36.6166	37.9068	36.7197	36.0263	36.7195	0.71637
28.72	35.9814	37.0668	36.6166	37.9066	36.7179	36.0262	36.7193	0.71637
28.76	35.9818	37.0669	36.6168	37.9058	36.7209	36.0262	36.7197	0.71604
28.8	35.9822	37.0667	36.6171	37.9053	36.7236	36.026	36.7202	0.71579
28.84	35.9822	37.0671	36.6171	37.9033	36.7262	36.0257	36.7203	0.71523
28.88	35.9826	37.0679	36.6173	37.9019	36.7277	36.0256	36.7205	0.71477
28.92	35.9829	37.0686	36.6174	37.9011	36.7289	36.0254	36.7207	0.71455
28.96	35.9803	37.0668	36.6167	37.8986	36.7293	36.0228	36.7191	0.71462
29	35.9802	37.0667	36.617	37.8979	36.7278	36.0225	36.7187	0.71443
29.04	35.9802	37.0668	36.6178	37.898	36.7281	36.0225	36.7189	0.71447
29.08	35.9846	37.0718	36.6193	37.9013	36.7281	36.0271	36.722	0.7142
29.12	35.9848	37.0714	36.6198	37.901	36.7303	36.0271	36.7224	0.71402
29.16	35.9848	37.0716	36.6208	37.901	36.7303	36.027	36.7226	0.71403
29.2	35.9836	37.0705	36.6215	37.899	36.7305	36.0249	36.7216	0.7139
29.24	35.9839	37.0704	36.6215	37.8985	36.7301	36.0242	36.7214	0.71377
29.28	35.9841	37.0701	36.6219	37.899	36.7301	36.0243	36.7216	0.71384
29.32	35.9842	37.0696	36.622	37.8986	36.7305	36.0244	36.7216	0.71364
29.36	35.9818	37.0679	36.6194	37.8958	36.7309	36.0222	36.7197	0.71352
29.4	35.982	37.0681	36.6197	37.8949	36.7288	36.0222	36.7193	0.7132
29.44	35.9823	37.0677	36.62	37.8936	36.7296	36.0217	36.7192	0.71277
29.48	35.9858	37.0693	36.6241	37.897	36.7302	36.0233	36.7216	0.7129
29.52	35.9857	37.0698	36.6241	37.8965	36.7349	36.0231	36.7223	0.71287
29.56	35.9858	37.0697	36.6243	37.8962	36.7346	36.0233	36.7223	0.71268
29.6	35.9851	37.0699	36.6226	37.8952	36.734	36.0237	36.7218	0.71248
29.64	35.9855	37.0696	36.623	37.8946	36.7313	36.0237	36.7213	0.71214
29.68	35.9854	37.0694	36.6235	37.8942	36.73	36.0236	36.721	0.71201
29.72	35.9853	37.0695	36.624	37.8945	36.7288	36.0237	36.721	0.71212
29.76	35.9836	37.069	36.6225	37.8927	36.728	36.0229	36.7198	0.71202
29.8	35.9838	37.0686	36.6229	37.8925	36.7257	36.0228	36.7194	0.71187
29.84	35.984	37.0693	36.6233	37.8928	36.7256	36.0226	36.7196	0.71202
29.88	35.9849	37.0753	36.6254	37.8943	36.725	36.0278	36.7221	0.71187
29.92	35.985	37.0754	36.626	37.895	36.7258	36.0274	36.7224	0.71216
29.96	35.9849	37.0746	36.626	37.8951	36.7249	36.0268	36.7221	0.71224
30	35.9841	37.0685	36.626	37.8963	36.7236	36.0215	36.72	0.71321
30.04	35.9842	37.0678	36.6262	37.8915	36.7227	36.021	36.7189	0.71164
30.08	35.9843	37.0677	36.6266	37.891	36.7213	36.0212	36.7187	0.71141
30.12	35.984	37.0668	36.6271	37.8902	36.7199	36.021	36.7182	0.71115
30.16	35.983	37.0657	36.6267	37.8889	36.7186	36.0202	36.7172	0.71094
30.2	35.983	37.0653	36.6264	37.888	36.7164	36.0199	36.7165	0.7107
30.24	35.9829	37.065	36.6268	37.8878	36.7151	36.0192	36.7161	0.71073
30.28	35.9881	37.0662	36.63	37.8944	36.7132	36.0201	36.7187	0.71173
30.32	35.988	37.066	36.6303	37.893	36.7159	36.0195	36.7188	0.71139
30.36	35.9881	37.0666	36.6309	37.8925	36.7143	36.0192	36.7186	0.71129
30.4	35.9839	37.0665	36.6279	37.8873	36.7135	36.0187	36.7163	0.71059
30.44	35.984	37.0671	36.6277	37.8862	36.7085	36.0188	36.7154	0.71026
30.48	35.984	37.0674	36.6282	37.886	36.7073	36.0183	36.7152	0.71031
30.52	35.9838	37.0673	36.6284	37.8864	36.7061	36.0181	36.715	0.71051
30.56	35.9835	37.067	36.628	37.8859	36.7054	36.017	36.7145	0.7106
30.6	35.9834	37.0668	36.6284	37.8858	36.7043	36.0168	36.7143	0.71059
30.64	35.9838	37.0666	36.6284	37.8868	36.7036	36.0164	36.7142	0.71094
30.68	35.9825	37.064	36.63	37.8864	36.7029	36.0131	36.7131	0.7114
30.72	35.9827	37.0633	36.6305	37.8871	36.7038	36.0129	36.7134	0.71156
30.76	35.9825	37.0633	36.6302	37.8878	36.7038	36.0123	36.7133	0.71197
30.8	35.9847	37.0678	36.6291	37.8902	36.7031	36.0166	36.7152	0.71194
30.84	35.9844	37.0674	36.6294	37.8909	36.7017	36.0161	36.715	0.71228
30.88	35.9844	37.0673	36.6292	37.8915	36.7016	36.0155	36.7149	0.71257
30.92	35.9843	37.0652	36.6282	37.891	36.7014	36.0132	36.7139	0.71273
30.96	35.9842	37.065	36.6272	37.8911	36.701	36.0126	36.7135	0.71291
31	35.9841	37.0651	36.6275	37.8912	36.7002	36.0125	36.7134	0.71299
31.04	35.9841	37.0654	36.6275	37.8916	36.6998	36.0122	36.7135	0.71316
31.08	35.9817	37.0628	36.6251	37.8893	36.699	36.0097	36.7113	0.71322
31.12	35.9818	37.0626	36.6256	37.89	36.696	36.0097	36.711	0.7134
31.16	35.9813	37.0623	36.6256	37.8903	36.6947	36.0096	36.7106	0.7136
31.2	35.9861	37.0647	36.6298	37.8966	36.6937	36.0123	36.7139	0.71432
31.24	35.9863	37.064	36.6309	37.8964	36.6965	36.0121	36.7144	0.71412
31.28	35.9862	37.0634	36.6315	37.8969	36.6953	36.0118	36.7142	0.7143
31.32	35.9842	37.0628	36.6309	37.8957	36.6941	36.0109	36.7131	0.71445
31.36	35.9839	37.0624	36.6311	37.8957	36.691	36.0102	36.7124	0.71463
31.4	35.9836	37.062	36.6312	37.8954	36.6899	36.01	36.712	0.71462
31.44	35.9834	37.0618	36.6313	37.8961	36.6886	36.0094	36.7118	0.71496
31.48	35.9814	37.0606	36.629	37.8944	36.6874	36.0079	36.7101	0.71506
31.52	35.9812	37.0607	36.6291	37.8951	36.6839	36.0074	36.7096	0.71549
31.56	35.9813	37.0602	36.629	37.8963	36.6823	36.0073	36.7094	0.71585
31.6	35.9832	37.062	36.6325	37.8991	36.6811	36.0094	36.7112	0.71607
31.64	35.9833	37.0617	36.6321	37.8986	36.683	36.0095	36.7114	0.71583
31.68	35.9833	37.0614	36.6319	37.8982	36.6818	36.0094	36.711	0.7157
31.72	35.9834	37.0595	36.6306	37.8979	36.6804	36.0083	36.71	0.71564
31.76	35.9833	37.0589	36.6309	37.8993	36.6781	36.0081	36.7098	0.71614
31.8	35.983	37.0581	36.6309	37.901	36.6768	36.0076	36.7096	0.71676
31.84	35.9828	37.0574	36.6309	37.9023	36.6758	36.0074	36.7094	0.71725
31.88	35.9815	37.0566	36.6298	37.9027	36.6744	36.0065	36.7086	0.71776
31.92	35.9815	37.0559	36.6299	37.9039	36.6722	36.0063	36.7083	0.71815
31.96	35.9815	37.0556	36.63	37.9046	36.671	36.0059	36.7081	0.71845
32	35.9854	37.0598	36.6314	37.9083	36.6693	36.0106	36.7108	0.71837
32.04	35.985	37.0595	36.6316	37.9094	36.6694	36.0103	36.7109	0.71883
32.08	35.9845	37.0593	36.6322	37.91	36.6679	36.01	36.7106	0.71922
32.12	35.9811	37.0548	36.6338	37.9089	36.6664	36.006	36.7085	0.71986
32.16	35.9812	37.0546	36.6366	37.9093	36.6641	36.0055	36.7086	0.71999
32.2	35.9813	37.0541	36.6393	37.9095	36.6628	36.0051	36.7087	0.72004
32.24	35.9814	37.0529	36.6417	37.911	36.6613	36.0048	36.7089	0.72044
32.28	35.9809	37.0516	36.6437	37.9119	36.6594	36.0043	36.7086	0.72079
32.32	35.9807	37.0505	36.6461	37.9128	36.6569	36.004	36.7085	0.72108
32.36	35.9807	37.0502	36.6482	37.9141	36.6552	36.0032	36.7086	0.72163
32.4	35.9823	37.0481	36.6553	37.9199	36.6534	36.0009	36.71	0.72344
32.44	35.9825	37.048	36.6569	37.9209	36.6572	36.0005	36.711	0.72371
32.48	35.9825	37.0481	36.6585	37.922	36.6548	36.0004	36.711	0.72414
32.52	35.9812	37.0501	36.6538	37.9219	36.6531	36.0032	36.7106	0.7241
32.56	35.9812	37.0499	36.6547	37.9219	36.6471	36.0029	36.7096	0.72421
32.6	35.9812	37.0495	36.6558	37.922	36.6457	36.0029	36.7095	0.72422
32.64	35.9811	37.0483	36.6564	37.922	36.6437	36.0022	36.709	0.72428
32.68	35.9806	37.048	36.6572	37.9216	36.6422	36.0017	36.7086	0.72433
32.72	35.9805	37.0478	36.6583	37.922	36.6399	36.0017	36.7084	0.72448
32.76	35.9804	37.047	36.6589	37.9223	36.6386	36.0013	36.7081	0.72463
32.8	35.9779	37.0436	36.6591	37.9204	36.6369	35.9984	36.7061	0.72478
32.84	35.9777	37.0425	36.66	37.9209	36.6346	35.9983	36.7057	0.72494
32.88	35.9778	37.0414	36.6605	37.9212	36.6336	35.9982	36.7054	0.72496
32.92	35.9819	37.0452	36.6622	37.9239	36.6324	36.0029	36.7081	0.72445
32.96	35.9819	37.0454	36.6627	37.9252	36.6327	36.0029	36.7085	0.72492
33	35.982	37.045	36.6628	37.9262	36.6313	36.0027	36.7083	0.72524
33.04	35.9807	37.0425	36.6634	37.926	36.6299	36.0005	36.7072	0.72566
33.08	35.9808	37.0422	36.664	37.9262	36.6283	36.0003	36.7069	0.72577
33.12	35.9809	37.0419	36.6636	37.9254	36.627	36.0004	36.7066	0.72544
33.16	35.9805	37.0412	36.664	37.9252	36.6258	36.0005	36.7062	0.72541
33.2	35.978	37.0389	36.6621	37.9215	36.6245	35.9988	36.7039	0.72485
33.24	35.978	37.0385	36.6621	37.9198	36.6202	35.9984	36.7028	0.72441
33.28	35.9781	37.0384	36.6622	37.9193	36.6185	35.998	36.7024	0.72433
33.32	35.9819	37.0398	36.6675	37.9233	36.6168	36.0001	36.7049	0.72459
33.36	35.9821	37.0392	36.6675	37.923	36.6198	36.0001	36.7053	0.72434
33.4	35.9823	37.0389	36.6673	37.9232	36.6181	36.0004	36.705	0.72433
33.44	35.9815	37.0384	36.6652	37.9218	36.6163	36.0007	36.704	0.72399
33.48	35.9815	37.0376	36.665	37.9217	36.6126	36.0002	36.7031	0.72404
33.52	35.9819	37.0368	36.6649	37.922	36.6114	36	36.7028	0.72407
33.56	35.9821	37.0367	36.6643	37.9215	36.6104	35.9999	36.7025	0.72388
33.6	35.9806	37.0357	36.6623	37.9201	36.6088	35.9988	36.7011	0.7239
33.64	35.9808	37.0354	36.6618	37.9198	36.6063	35.9989	36.7005	0.72379
33.68	35.9809	37.035	36.6615	37.9188	36.6055	35.9986	36.7001	0.72351
33.72	35.9824	37.0395	36.6631	37.9197	36.6046	36.0034	36.7021	0.72297
33.76	35.9826	37.0391	36.6631	37.919	36.6055	36.0035	36.7022	0.72263
33.8	35.9824	37.0381	36.6628	37.9179	36.6044	36.0035	36.7015	0.72227
33.84	35.9822	37.0327	36.6623	37.9175	36.6036	35.9995	36.6996	0.72244
33.88	35.9824	37.0323	36.6621	37.9156	36.6025	35.9998	36.6991	0.72168
33.92	35.9824	37.0326	36.6619	37.916	36.6018	36.0002	36.6992	0.7218
33.96	35.983	37.0326	36.6613	37.9157	36.6015	36.0004	36.6991	0.72157
34	35.9822	37.0322	36.6605	37.9195	36.6006	35.9998	36.6991	0.72312
34.04	35.9823	37.0319	36.6597	37.9202	36.5987	35.9995	36.6987	0.72342
34.08	35.9828	37.0315	36.6593	37.9209	36.5981	35.9993	36.6986	0.72358
34.12	35.9873	37.033	36.6616	37.927	36.5972	36.0009	36.7012	0.72459
34.16	35.9874	37.0332	36.6611	37.9272	36.6009	36.0011	36.7018	0.72451
34.2	35.9875	37.0324	36.6604	37.9274	36.6005	36.0014	36.7016	0.72447
34.24	35.983	37.0316	36.6572	37.9217	36.6004	36.0007	36.6991	0.72351
34.28	35.9833	37.0312	36.6564	37.9211	36.5966	36.0008	36.6982	0.72329
34.32	35.9835	37.0304	36.6557	37.9203	36.5965	36.0012	36.6979	0.72286
34.36	35.9835	37.0298	36.6553	37.9192	36.5965	36.0017	36.6977	0.72236
34.4	35.9833	37.0286	36.6542	37.9183	36.5964	36.0014	36.697	0.72204
34.44	35.9836	37.0279	36.6534	37.9181	36.5959	36.002	36.6968	0.72176
34.48	35.9838	37.0272	36.6525	37.9175	36.5959	36.0022	36.6965	0.72141
34.52	35.983	37.0238	36.6534	37.9165	36.5958	36.0002	36.6954	0.72131
34.56	35.9829	37.023	36.6525	37.9166	36.5974	36.0004	36.6955	0.72123
34.6	35.9829	37.0226	36.6516	37.9159	36.5975	36.0007	36.6952	0.7209
34.64	35.9847	37.0263	36.6493	37.9167	36.5974	36.0058	36.6967	0.72021
34.68	35.985	37.0252	36.6483	37.916	36.5959	36.0059	36.696	0.71986
34.72	35.9853	37.0244	36.6476	37.9158	36.5954	36.0062	36.6958	0.71958
34.76	35.9855	37.022	36.6468	37.9153	36.5955	36.0045	36.6949	0.71952
34.8	35.9855	37.0211	36.6459	37.9151	36.5954	36.0043	36.6946	0.71943
34.84	35.986	37.0205	36.6452	37.9156	36.5949	36.0046	36.6944	0.71941
34.88	35.9863	37.0201	36.6446	37.9162	36.5948	36.0051	36.6945	0.71941
34.92	35.9841	37.0174	36.6415	37.9141	36.5944	36.0029	36.6924	0.71936
34.96	35.9846	37.0169	36.6409	37.9143	36.5916	36.0032	36.6919	0.71931
35	35.9847	37.0165	36.6401	37.9142	36.5914	36.0035	36.6917	0.7192
35.04	35.99	37.0189	36.6426	37.9195	36.5913	36.007	36.6949	0.71946
35.08	35.9903	37.0188	36.6414	37.9196	36.5947	36.0072	36.6953	0.71934
35.12	35.9911	37.0184	36.6402	37.9192	36.5946	36.0072	36.6951	0.71901
35.16	35.9891	37.0171	36.6377	37.9169	36.5942	36.0065	36.6936	0.71867
35.2	35.9891	37.0171	36.6365	37.9169	36.5925	36.0065	36.6931	0.71876
35.24	35.9893	37.0166	36.6353	37.9164	36.5925	36.006	36.6927	0.71863
35.28	35.9896	37.0159	36.6343	37.9156	36.5922	36.0056	36.6922	0.71832
35.32	35.9879	37.0145	36.6311	37.9135	36.592	36.0039	36.6905	0.71821
35.36	35.988	37.0141	36.6302	37.9134	36.5893	36.0036	36.6898	0.71825
35.4	35.9885	37.0134	36.6292	37.9126	36.5887	36.0037	36.6893	0.71784
35.44	35.9909	37.0151	36.6323	37.9148	36.5885	36.0055	36.6912	0.71786
35.48	35.9912	37.0146	36.6314	37.9144	36.5911	36.0057	36.6914	0.71752
35.52	35.9914	37.0143	36.6306	37.9136	36.5907	36.0051	36.691	0.71733
35.56	35.9915	37.0129	36.628	37.9136	36.5906	36.0037	36.69	0.7175
35.6	35.9918	37.0121	36.6272	37.9145	36.5892	36.0032	36.6897	0.71782
35.64	35.9924	37.0117	36.6262	37.9156	36.5889	36.0032	36.6897	0.71809
35.68	35.9925	37.0113	36.6253	37.9166	36.5886	36.0029	36.6895	0.71844
35.72	35.9912	37.0103	36.6225	37.9152	36.5882	36.0019	36.6882	0.71838
35.76	35.9916	37.0101	36.6217	37.9151	36.5867	36.0021	36.6879	0.71828
35.8	35.9922	37.0097	36.6206	37.9152	36.5864	36.0022	36.6877	0.71818
35.84	35.9961	37.0136	36.6211	37.9178	36.5856	36.0072	36.6902	0.71771
35.88	35.9963	37.013	36.62	37.9179	36.5861	36.0073	36.6901	0.71764
35.92	35.9965	37.0125	36.6189	37.9181	36.5855	36.0076	36.6898	0.71763
35.96	35.9935	37.0076	36.6182	37.9166	36.585	36.0039	36.6875	0.71799
36	35.9939	37.0071	36.6171	37.9164	36.5838	36.0042	36.6871	0.71777
36.04	35.9943	37.0066	36.6157	37.9161	36.5828	36.0045	36.6867	0.71758
36.08	35.9942	37.0063	36.6134	37.9154	36.5822	36.0044	36.686	0.71739
36.12	35.9939	37.0054	36.6094	37.914	36.5818	36.004	36.6848	0.71705
36.16	35.9941	37.0047	36.6057	37.9133	36.5806	36.0042	36.6838	0.7168
36.2	35.9942	37.004	36.602	37.9116	36.5798	36.0042	36.6826	0.71623
36.24	35.9958	37.0021	36.6042	37.9118	36.5791	36.0025	36.6826	0.71611
36.28	35.996	37.0021	36.6006	37.9105	36.5842	36.0025	36.6827	0.71555
36.32	35.9961	37.0016	36.5973	37.9092	36.5836	36.0027	36.6818	0.71513
36.36	35.9952	37.0034	36.5892	37.9047	36.583	36.0052	36.6801	0.71364
36.4	35.9952	37.0031	36.5863	37.9033	36.5773	36.0053	36.6784	0.71334
36.44	35.9955	37.0028	36.5843	37.9022	36.5767	36.0054	36.6778	0.71292
36.48	35.9957	37.0026	36.5823	37.9012	36.576	36.0054	36.6772	0.71262
36.52	35.9955	37.0021	36.5802	37.8995	36.5751	36.0051	36.6763	0.71216
36.56	35.9961	37.0017	36.5783	37.8984	36.5736	36.0052	36.6755	0.71171
36.6	35.9963	37.0014	36.5764	37.8967	36.573	36.0053	36.6748	0.71109
36.64	35.9946	36.9981	36.5735	37.8932	36.5722	36.0029	36.6724	0.71048
36.68	35.9951	36.9975	36.5718	37.8921	36.5712	36.0029	36.6718	0.71003
36.72	35.9951	36.9975	36.5697	37.8906	36.5708	36.0032	36.6711	0.70954
36.76	35.9994	37.0022	36.5686	37.893	36.5702	36.0084	36.6737	0.70905
36.8	35.9995	37.002	36.5669	37.8923	36.5711	36.0086	36.6734	0.70876
36.84	35.9993	37.0022	36.5653	37.8917	36.5701	36.0087	36.6729	0.70867
36.88	35.9982	37.0001	36.5641	37.8904	36.5695	36.0065	36.6715	0.70872
36.92	35.9981	36.9998	36.5624	37.8881	36.5693	36.0064	36.6707	0.70795
36.96	35.9983	36.9998	36.5611	37.886	36.5683	36.0066	36.67	0.70723
37	35.9984	36.9997	36.5596	37.8844	36.5677	36.0068	36.6694	0.70668
37.04	35.9961	36.9976	36.5556	37.8809	36.5675	36.0049	36.6671	0.70622
37.08	35.9961	36.9975	36.5542	37.8802	36.5646	36.0048	36.6662	0.70612
37.12	35.9967	36.998	36.5528	37.8793	36.5643	36.0049	36.666	0.70578
37.16	36.0006	36.9999	36.5556	37.8838	36.5638	36.007	36.6684	0.7063
37.2	36.0009	37	36.5539	37.8835	36.5687	36.007	36.669	0.70605
37.24	36.001	36.9998	36.5524	37.883	36.5684	36.0073	36.6686	0.70582
37.28	35.9997	36.9995	36.5487	37.8811	36.5683	36.0073	36.6674	0.70549
37.32	35.9996	36.9993	36.5471	37.8805	36.5659	36.0072	36.6666	0.70547
37.36	35.9997	36.9993	36.5456	37.88	36.5656	36.007	36.6662	0.70535
37.4	35.9996	36.9993	36.5441	37.8797	36.5655	36.0072	36.6659	0.7053
37.44	35.998	36.9986	36.542	37.8785	36.5656	36.0063	36.6648	0.70536
37.48	35.9981	36.9982	36.5406	37.8785	36.5638	36.0063	36.6642	0.7054
37.52	35.998	36.9975	36.5395	37.8778	36.5635	36.0065	36.6638	0.70513
37.56	35.9995	37.0018	36.5403	37.8786	36.5633	36.011	36.6658	0.70464
37.6	35.9996	37.0014	36.539	37.8783	36.5648	36.0111	36.6657	0.7045
37.64	35.9996	37.0015	36.5379	37.8788	36.5647	36.0112	36.6656	0.70468
37.68	35.9999	36.9971	36.5365	37.8796	36.5643	36.0076	36.6642	0.70523
37.72	35.9999	36.997	36.5351	37.8804	36.5638	36.0079	36.664	0.7055
37.76	36.0004	36.9969	36.5341	37.881	36.5638	36.0082	36.6641	0.70558
37.8	36.0008	36.9967	36.5329	37.881	36.5637	36.0082	36.6639	0.70555
37.84	36.0002	36.9959	36.5307	37.8806	36.5634	36.0076	36.6631	0.70566
37.88	36.0005	36.9958	36.5294	37.8794	36.562	36.0073	36.6624	0.70532
37.92	36.0004	36.9958	36.5286	37.8788	36.5616	36.0078	36.6621	0.70506
37.96	36.0061	36.9975	36.5299	37.8835	36.5616	36.0094	36.6647	0.70546
38	36.0061	36.9974	36.529	37.8828	36.5649	36.0091	36.6649	0.70517
38.04	36.006	36.9977	36.5277	37.8823	36.5646	36.009	36.6645	0.70512
38.08	36.0022	36.9967	36.5245	37.8769	36.5644	36.0078	36.6621	0.70422
38.12	36.0024	36.9965	36.5237	37.8763	36.5612	36.0076	36.6613	0.70412
38.16	36.0024	36.9967	36.5228	37.8755	36.5609	36.0078	36.661	0.70389
38.2	36.0026	36.9962	36.5219	37.8752	36.5608	36.0081	36.6608	0.70368
38.24	36.0022	36.9958	36.5206	37.8737	36.5607	36.0078	36.6601	0.7033
38.28	36.0021	36.9957	36.5194	37.8734	36.5598	36.0078	36.6597	0.70327
38.32	36.0022	36.9959	36.5182	37.8734	36.5594	36.008	36.6595	0.70331
38.36	36.0017	36.9935	36.5211	37.8798	36.5592	36.0052	36.6601	0.70578
38.4	36.0017	36.9934	36.52	37.875	36.5611	36.0048	36.6594	0.70417
38.44	36.002	36.9936	36.5188	37.871	36.561	36.005	36.6586	0.70278
38.48	36.0035	36.9977	36.5165	37.8688	36.5609	36.0095	36.6595	0.70141
38.52	36.0038	36.9979	36.5155	37.8655	36.5592	36.0092	36.6585	0.70036
38.56	36.0037	36.998	36.5149	37.8629	36.5589	36.0097	36.658	0.69945
38.6	36.0037	36.9964	36.5144	37.8603	36.5588	36.0079	36.6569	0.69876
38.64	36.0032	36.9966	36.5133	37.8575	36.5589	36.008	36.6562	0.69794
38.68	36.0032	36.9969	36.513	37.8549	36.5584	36.0084	36.6558	0.69702
38.72	36.0031	36.997	36.5123	37.8525	36.558	36.0087	36.6553	0.69621
38.76	36.0003	36.9947	36.5091	37.8474	36.5577	36.0064	36.6526	0.69531
38.8	36.0003	36.9948	36.5088	37.8452	36.555	36.0063	36.6517	0.69466
38.84	36.0002	36.9943	36.5084	37.8436	36.5546	36.006	36.6512	0.69419
38.88	36.0052	36.9971	36.5103	37.8464	36.5545	36.0097	36.6539	0.69372
38.92	36.005	36.9967	36.5093	37.8448	36.5576	36.0097	36.6539	0.69311
38.96	36.005	36.9965	36.5087	37.8433	36.5572	36.0096	36.6534	0.69262
39	36.0027	36.9954	36.5072	37.8396	36.5566	36.0088	36.6517	0.69192
39.04	36.0025	36.9948	36.5065	37.8381	36.5549	36.0084	36.6508	0.69151
39.08	36.0024	36.9947	36.5052	37.8376	36.5543	36.0085	36.6505	0.69142
39.12	36.0021	36.995	36.5045	37.8365	36.5545	36.0088	36.6502	0.69111
39.16	35.9998	36.9935	36.5014	37.8342	36.5543	36.0074	36.6484	0.69099
39.2	35.9996	36.9935	36.5008	37.834	36.5515	36.0081	36.6479	0.69092
39.24	35.9994	36.9936	36.4997	37.8335	36.5514	36.0088	36.6477	0.69071
39.28	36.0016	36.9945	36.503	37.8353	36.551	36.0109	36.6494	0.69049
39.32	36.0018	36.9945	36.5025	37.8345	36.5546	36.0117	36.6499	0.68997
39.36	36.0015	36.9946	36.5018	37.8338	36.5544	36.012	36.6497	0.68975
39.4	36.0013	36.9939	36.4994	37.8329	36.5539	36.0117	36.6489	0.6896
39.44	36.001	36.9935	36.4987	37.832	36.5528	36.0119	36.6483	0.68932
39.48	36.0011	36.993	36.498	37.8317	36.5523	36.0129	36.6482	0.68902
39.52	36.0009	36.9928	36.4978	37.8316	36.5517	36.0137	36.6481	0.68884
39.56	35.9994	36.9923	36.4958	37.8289	36.5513	36.014	36.6469	0.68819
39.6	35.9989	36.9922	36.495	37.8273	36.5496	36.0142	36.6462	0.68779
39.64	35.9987	36.9916	36.4943	37.8262	36.5491	36.0147	36.6458	0.68735
39.68	36.002	36.9962	36.495	37.8275	36.5488	36.0208	36.6484	0.6865
39.72	36.0021	36.996	36.4945	37.826	36.5499	36.0211	36.6483	0.68588
39.76	36.0019	36.996	36.494	37.8244	36.5498	36.0217	36.648	0.68529
39.8	35.9992	36.9916	36.4934	37.8218	36.55	36.0177	36.6456	0.68523
39.84	35.9993	36.9918	36.4933	37.8207	36.5499	36.0177	36.6454	0.68484
39.88	35.9993	36.9915	36.4927	37.8198	36.5496	36.0177	36.6451	0.68454
39.92	35.9995	36.9913	36.4918	37.8194	36.5494	36.0176	36.6448	0.6844
39.96	35.9987	36.9909	36.4905	37.8183	36.5495	36.0172	36.6442	0.68425
40	35.999	36.9905	36.4901	37.8181	36.5491	36.017	36.644	0.68417
40.04	35.9988	36.9898	36.4894	37.8184	36.5488	36.0167	36.6437	0.68433
40.08	36.0022	36.9883	36.4939	37.8243	36.5487	36.0159	36.6456	0.68552
40.12	36.002	36.9881	36.4933	37.8247	36.5544	36.0162	36.6464	0.68549
40.16	36.0021	36.9874	36.4932	37.8254	36.5544	36.0164	36.6465	0.6856
40.2	36.0009	36.9888	36.4875	37.8248	36.5545	36.0189	36.6459	0.68559
40.24	36.0007	36.9885	36.487	37.8254	36.5494	36.0193	36.6451	0.68588
40.28	36.0005	36.9881	36.4867	37.8262	36.5494	36.0194	36.6451	0.68615
40.32	36.0009	36.9878	36.4863	37.8269	36.5496	36.0195	36.6452	0.68626
40.36	36.0004	36.9868	36.4855	37.8275	36.5496	36.0194	36.6449	0.68653
40.4	36.0004	36.9863	36.4844	37.8282	36.5489	36.0192	36.6446	0.68684
40.44	36.0002	36.9858	36.4836	37.8287	36.5487	36.0193	36.6444	0.687
40.48	35.9979	36.9828	36.4835	37.8274	36.5489	36.0168	36.6429	0.68713
40.52	35.9976	36.9822	36.4823	37.8286	36.549	36.0168	36.6428	0.68761
40.56	35.9977	36.9822	36.4819	37.8296	36.5491	36.0168	36.6429	0.68797
40.6	36.0011	36.987	36.4819	37.8335	36.5492	36.0224	36.6458	0.68814
40.64	36.0008	36.9864	36.481	37.8341	36.5502	36.0226	36.6459	0.68827
40.68	36.001	36.9859	36.4805	37.8351	36.5501	36.0226	36.6459	0.68856
40.72	35.9999	36.9829	36.4797	37.8352	36.5501	36.0203	36.6447	0.689
40.76	35.9997	36.9826	36.4789	37.8353	36.5501	36.0206	36.6445	0.68903
40.8	35.9999	36.982	36.4781	37.8359	36.5501	36.0209	36.6445	0.68909
40.84	35.9996	36.9815	36.4771	37.8366	36.55	36.0211	36.6443	0.68935
40.88	35.9971	36.9793	36.4738	37.8349	36.5495	36.0193	36.6423	0.68954
40.92	35.9972	36.9787	36.4731	37.8362	36.547	36.0196	36.642	0.68997
40.96	35.9971	36.9781	36.4725	37.8374	36.547	36.0198	36.642	0.69034
41	36.0009	36.9795	36.476	37.8428	36.5471	36.0221	36.6447	0.69102
41.04	36.0008	36.9785	36.4757	37.8435	36.552	36.0222	36.6455	0.69105
41.08	36.0008	36.9772	36.4748	37.8441	36.552	36.0225	36.6452	0.69114
41.12	35.9996	36.9763	36.4722	37.8428	36.5519	36.0223	36.6442	0.69097
41.16	35.9995	36.9754	36.4718	37.8438	36.5493	36.0221	36.6437	0.6914
41.2	35.9994	36.9748	36.4713	37.8449	36.5488	36.0219	36.6435	0.69177
41.24	35.9997	36.9744	36.4708	37.8461	36.5489	36.0221	36.6437	0.6921
41.28	35.9983	36.9731	36.4685	37.8454	36.5484	36.0208	36.6424	0.69238
41.32	35.9981	36.9725	36.468	37.8467	36.5461	36.0207	36.642	0.6929
41.36	35.9983	36.9718	36.4677	37.8477	36.5459	36.0206	36.642	0.6932
41.4	35.9999	36.975	36.4687	37.8495	36.5456	36.0243	36.6438	0.69312
41.44	35.9998	36.9748	36.4684	37.8495	36.547	36.0245	36.644	0.69305
41.48	36	36.9745	36.4678	37.85	36.5469	36.0247	36.644	0.69318
41.52	36.0003	36.9704	36.467	37.851	36.5467	36.0213	36.6428	0.69371
41.56	36.0004	36.9702	36.4665	37.8517	36.5466	36.0211	36.6428	0.69401
41.6	36.0007	36.9694	36.4661	37.8529	36.5461	36.0212	36.6427	0.6943
41.64	36.0006	36.9687	36.4657	37.8543	36.5466	36.0212	36.6428	0.69474
41.68	35.9996	36.968	36.4639	37.8539	36.5468	36.0204	36.6421	0.69498
41.72	35.9994	36.9672	36.4632	37.855	36.5455	36.0204	36.6418	0.69538
41.76	35.999	36.9665	36.4628	37.8559	36.5452	36.0205	36.6417	0.69569
41.8	36.0044	36.9676	36.4643	37.8614	36.5452	36.0216	36.6441	0.69646
41.84	36.0042	36.9669	36.4642	37.8627	36.5484	36.022	36.6447	0.69673
41.88	36.0043	36.9661	36.4636	37.8639	36.5485	36.0216	36.6447	0.69715
41.92	35.9994	36.9642	36.4616	37.861	36.5482	36.021	36.6426	0.6971
41.96	35.9995	36.9632	36.4613	37.8625	36.5458	36.0215	36.6423	0.69748
42	35.9993	36.9626	36.4608	37.8637	36.5456	36.0219	36.6423	0.69786
42.04	35.9999	36.962	36.4605	37.8648	36.5454	36.0219	36.6424	0.6981
42.08	35.9957	36.9612	36.4596	37.8647	36.5453	36.0214	36.6413	0.69891
42.12	35.996	36.9607	36.4593	37.8656	36.5446	36.0216	36.6413	0.69913
42.16	35.996	36.9603	36.4588	37.8667	36.5443	36.0216	36.6413	0.69949
42.2	35.9959	36.957	36.4629	37.8695	36.5441	36.019	36.6414	0.70046
42.24	35.996	36.9564	36.4625	37.8706	36.5477	36.0189	36.642	0.7007
42.28	35.9958	36.9555	36.4618	37.8712	36.5478	36.0188	36.6418	0.70094
42.32	35.9966	36.9596	36.4579	37.8672	36.5476	36.0229	36.642	0.69922
42.36	35.9967	36.9593	36.4578	37.8726	36.5458	36.0229	36.6425	0.70113
42.4	35.9964	36.9587	36.4575	37.8769	36.5452	36.0225	36.6429	0.70274
42.44	35.9963	36.9569	36.4571	37.8811	36.5447	36.0211	36.6429	0.70436
42.48	35.9964	36.9565	36.4563	37.8848	36.5448	36.0208	36.6433	0.70568
42.52	35.9965	36.956	36.4559	37.8885	36.544	36.0206	36.6436	0.70702
42.56	35.9968	36.9547	36.4555	37.8922	36.5437	36.0209	36.644	0.70812
42.6	35.9944	36.9519	36.4532	37.8922	36.5433	36.0185	36.6422	0.70888
42.64	35.9943	36.9511	36.4523	37.8949	36.5408	36.0181	36.6419	0.70997
42.68	35.9942	36.9502	36.4514	37.8975	36.5402	36.0181	36.6419	0.7109
42.72	35.9996	36.9532	36.4539	37.9044	36.5401	36.0219	36.6455	0.71181
42.76	35.9996	36.9521	36.4531	37.9067	36.5433	36.022	36.6461	0.71246
42.8	35.9995	36.9514	36.4526	37.9089	36.5431	36.0222	36.6463	0.71321
42.84	35.9972	36.9503	36.4516	37.9094	36.5429	36.0213	36.6454	0.71393
42.88	35.9971	36.9497	36.4509	37.9112	36.5418	36.0209	36.6453	0.71466
42.92	35.9968	36.9491	36.4501	37.9133	36.5414	36.021	36.6453	0.71546
42.96	35.9966	36.9492	36.4494	37.9151	36.5414	36.0208	36.6454	0.71619
43	35.9944	36.947	36.4466	37.9141	36.5412	36.0192	36.6437	0.71651
43.04	35.9946	36.9463	36.4467	37.9153	36.5384	36.0192	36.6434	0.7169
43.08	35.9942	36.9456	36.4462	37.9167	36.5377	36.0191	36.6432	0.71749
43.12	35.9967	36.9457	36.45	37.9205	36.5372	36.0204	36.6451	0.71796
43.16	35.997	36.9452	36.4494	37.9216	36.5409	36.0201	36.6457	0.71823
43.2	35.9971	36.9442	36.4487	37.9225	36.5406	36.02	36.6455	0.71854
43.24	35.9968	36.9433	36.4461	37.9233	36.5404	36.02	36.645	0.71894
43.28	35.9969	36.9431	36.4452	37.9238	36.5387	36.0196	36.6445	0.71924
43.32	35.9971	36.9427	36.4445	37.9253	36.5384	36.0194	36.6446	0.71979
43.36	35.9969	36.9421	36.444	37.9266	36.5383	36.0197	36.6446	0.72022
43.4	35.996	36.9413	36.4419	37.9264	36.5381	36.0187	36.6437	0.72053
43.44	35.9958	36.9412	36.4415	37.9275	36.5368	36.0181	36.6435	0.72112
43.48	35.9958	36.9408	36.4409	37.9287	36.5364	36.018	36.6434	0.72157
43.52	35.9986	36.9462	36.4417	37.932	36.5361	36.0234	36.6464	0.72172
43.56	35.9987	36.9457	36.4413	37.9334	36.5371	36.0234	36.6466	0.72217
43.6	35.9988	36.9458	36.4407	37.9346	36.5369	36.0232	36.6467	0.72267
43.64	35.9968	36.9414	36.4404	37.9348	36.5367	36.0185	36.6448	0.72357
43.68	35.9965	36.9412	36.4397	37.9361	36.5361	36.0183	36.6447	0.72414
43.72	35.9964	36.9408	36.4394	37.9372	36.5355	36.0179	36.6445	0.72461
43.76	35.9964	36.9404	36.4387	37.9385	36.5353	36.0179	36.6445	0.72512
43.8	35.9956	36.9395	36.4368	37.9391	36.5348	36.0173	36.6438	0.72563
43.84	35.9954	36.9393	36.4363	37.9402	36.5339	36.0174	36.6437	0.7261
43.88	35.9953	36.9398	36.4353	37.9409	36.5342	36.0176	36.6438	0.7264
43.92	35.9993	36.9388	36.4398	37.9466	36.5339	36.0169	36.6459	0.7275
43.96	35.9993	36.9392	36.4398	37.947	36.5394	36.017	36.6469	0.7275
44	35.9999	36.9397	36.4401	37.947	36.5393	36.0173	36.6472	0.72739
44.04	35.9969	36.9412	36.4351	37.9431	36.5391	36.0186	36.6457	0.72668
44.08	35.9968	36.9412	36.4349	37.9435	36.5334	36.0184	36.6447	0.72707
44.12	35.9969	36.9419	36.4336	37.9438	36.5332	36.0188	36.6447	0.72726
44.16	35.9971	36.9419	36.433	37.9443	36.533	36.0185	36.6446	0.72746
44.2	35.9972	36.9414	36.4322	37.9441	36.5326	36.018	36.6442	0.7275
44.24	35.9973	36.9415	36.4318	37.9444	36.5317	36.0181	36.6441	0.72763
44.28	35.9969	36.9411	36.4316	37.9448	36.5314	36.0179	36.644	0.72785
44.32	35.9949	36.9387	36.4326	37.943	36.5312	36.0152	36.6426	0.7278
44.36	35.9943	36.9388	36.4323	37.9427	36.5317	36.0155	36.6426	0.72773
44.4	35.9943	36.9387	36.4316	37.9428	36.5319	36.0155	36.6425	0.72781
44.44	35.9975	36.9437	36.4303	37.9453	36.5318	36.0211	36.6449	0.72765
44.48	35.9975	36.9441	36.4299	37.9447	36.5321	36.0209	36.6449	0.72751
44.52	35.9972	36.9439	36.4296	37.9447	36.5319	36.0212	36.6448	0.72753
44.56	35.9964	36.9414	36.4294	37.9444	36.5318	36.0188	36.6437	0.72778
44.6	35.9962	36.9417	36.4288	37.9443	36.5319	36.0186	36.6436	0.72787
44.64	35.996	36.9418	36.4285	37.9447	36.5315	36.0185	36.6435	0.72812
44.68	35.9957	36.9421	36.4278	37.9451	36.5312	36.0187	36.6434	0.72834
44.72	35.9931	36.9401	36.4247	37.9433	36.531	36.0163	36.6414	0.7286
44.76	35.9935	36.9401	36.4244	37.9444	36.5283	36.016	36.6411	0.72908
44.8	35.9939	36.9401	36.4238	37.9456	36.5282	36.0162	36.6413	0.72945
44.84	35.9984	36.9416	36.428	37.9517	36.5284	36.0185	36.6444	0.73027
44.88	35.9983	36.9412	36.4275	37.9519	36.5331	36.0184	36.6451	0.73025
44.92	35.9983	36.9412	36.4267	37.9519	36.533	36.0184	36.6449	0.7303
44.96	35.9971	36.9412	36.4247	37.9508	36.5325	36.0189	36.6442	0.7302
45	35.9973	36.9413	36.4238	37.9515	36.5298	36.0187	36.6437	0.73056
45.04	35.997	36.9417	36.4235	37.9528	36.5292	36.0189	36.6439	0.73112
45.08	35.9971	36.9419	36.4232	37.9537	36.5293	36.0194	36.6441	0.73139
45.12	35.9957	36.9411	36.4209	37.9522	36.5292	36.0184	36.6429	0.73133
45.16	35.9958	36.9412	36.4205	37.9525	36.5273	36.0185	36.6426	0.73151
45.2	35.9958	36.941	36.4199	37.9524	36.5266	36.0188	36.6424	0.73146
45.24	35.9976	36.9442	36.422	37.9542	36.5267	36.0224	36.6445	0.73129
45.28	35.9982	36.9438	36.4214	37.954	36.5289	36.0226	36.6448	0.73102
45.32	35.9983	36.9438	36.4208	37.9541	36.5286	36.0228	36.6447	0.73108
45.36	35.9984	36.9408	36.4189	37.9545	36.5285	36.0206	36.6436	0.73142
45.4	35.9985	36.9406	36.418	37.9544	36.5284	36.0205	36.6434	0.73144
45.44	35.9985	36.9404	36.4175	37.9547	36.5279	36.0204	36.6432	0.7316
45.48	35.9982	36.9404	36.417	37.9551	36.5277	36.0206	36.6432	0.73177
45.52	35.9971	36.9393	36.4153	37.9538	36.5277	36.0199	36.6422	0.73166
45.56	35.9965	36.9393	36.4143	37.9537	36.5268	36.02	36.6418	0.73177
45.6	35.9965	36.9396	36.4134	37.9527	36.5262	36.0198	36.6414	0.73155
45.64	36.0023	36.941	36.4148	37.957	36.5258	36.0221	36.6438	0.73172
45.68	36.0023	36.9413	36.4145	37.9567	36.5281	36.022	36.6442	0.73163
45.72	36.0025	36.9418	36.4136	37.957	36.5277	36.0223	36.6442	0.73176
45.76	35.9976	36.9408	36.4119	37.9532	36.5272	36.0221	36.6421	0.73133
45.8	35.998	36.9409	36.4112	37.9526	36.5248	36.022	36.6416	0.73119
45.84	35.998	36.941	36.4103	37.9526	36.5244	36.0223	36.6414	0.73119
45.88	35.9981	36.9412	36.4093	37.9523	36.5243	36.0222	36.6412	0.7312
45.92	35.9973	36.9412	36.408	37.9507	36.5238	36.0214	36.6404	0.73099
45.96	35.9975	36.941	36.4071	37.9506	36.5231	36.0216	36.6402	0.73095
46	35.9973	36.9407	36.4064	37.9501	36.5229	36.0221	36.6399	0.73075
46.04	36.0093	36.9385	36.4142	37.9614	36.5224	36.0311	36.6461	0.73051
46.08	36.0092	36.9386	36.4134	37.9614	36.5314	36.0311	36.6475	0.7303
46.12	36.0093	36.9387	36.413	37.9615	36.5312	36.0314	36.6475	0.73031
46.16	36.0099	36.943	36.4086	37.9614	36.5312	36.0354	36.6482	0.73015
46.2	36.0093	36.9431	36.4082	37.9617	36.5278	36.0356	36.6476	0.73048
46.24	36.0093	36.9431	36.4077	37.9622	36.5274	36.0355	36.6476	0.73069
46.28	36.0096	36.9415	36.4074	37.9619	36.5271	36.0349	36.6471	0.73054
46.32	36.0092	36.9414	36.4064	37.9617	36.5272	36.0343	36.6467	0.73067
46.36	36.0093	36.9408	36.4063	37.9627	36.527	36.0349	36.6468	0.73092
46.4	36.0091	36.9406	36.406	37.9637	36.5275	36.0352	36.647	0.73121
46.44	36.006	36.9376	36.4041	37.9616	36.5272	36.0331	36.645	0.73128
46.48	36.0061	36.9374	36.4036	37.9615	36.5252	36.0332	36.6445	0.73128
46.52	36.006	36.9381	36.4027	37.9619	36.5254	36.033	36.6445	0.7316
46.56	36.0106	36.9419	36.4043	37.9676	36.5253	36.0373	36.6478	0.73233
46.6	36.0104	36.9419	36.4041	37.9687	36.5286	36.0371	36.6485	0.73268
46.64	36.0107	36.9418	36.4039	37.9698	36.5287	36.0372	36.6487	0.73301
46.68	36.0086	36.9404	36.4026	37.9691	36.5286	36.0361	36.6476	0.73329
46.72	36.0083	36.9406	36.4018	37.9698	36.5275	36.0362	36.6474	0.73367
46.76	36.0084	36.9405	36.4008	37.9701	36.5275	36.0362	36.6472	0.73383
46.8	36.0085	36.9403	36.4003	37.97	36.5277	36.0362	36.6472	0.73379
46.84	36.0064	36.9386	36.3975	37.9686	36.5278	36.0353	36.6457	0.73385
46.88	36.0068	36.9384	36.3968	37.9693	36.5253	36.0356	36.6454	0.73411
46.92	36.0071	36.938	36.3964	37.9705	36.5255	36.0359	36.6456	0.7344
46.96	36.0099	36.939	36.4008	37.9754	36.5256	36.0378	36.6481	0.73515
47	36.0099	36.9393	36.3999	37.9765	36.5301	36.0382	36.649	0.73545
47.04	36.0105	36.9394	36.3999	37.9776	36.5302	36.0381	36.6493	0.73572
47.08	36.01	36.9398	36.3976	37.9787	36.5305	36.0384	36.6492	0.73636
47.12	36.01	36.9395	36.397	37.9802	36.529	36.0385	36.649	0.73695
47.16	36.0101	36.9399	36.3969	37.9822	36.5289	36.0384	36.6494	0.73771
47.2	36.0101	36.94	36.3968	37.9839	36.5292	36.0387	36.6498	0.73827
47.24	36.0088	36.9391	36.3947	37.9841	36.5292	36.0376	36.6489	0.73883
47.28	36.0087	36.9389	36.3945	37.9858	36.5279	36.0376	36.6489	0.73949
47.32	36.0089	36.9382	36.3944	37.9873	36.5281	36.038	36.6492	0.73991
47.36	36.0117	36.9436	36.3955	37.9901	36.5281	36.044	36.6522	0.73978
47.4	36.0117	36.9432	36.3952	37.992	36.5295	36.0445	36.6527	0.74032
47.44	36.0121	36.9431	36.3947	37.9937	36.53	36.0442	36.653	0.74094
47.48	36.0103	36.938	36.3944	37.9935	36.5304	36.0392	36.651	0.7416
47.52	36.0104	36.938	36.394	37.9951	36.5309	36.0401	36.6514	0.74201
47.56	36.0106	36.9378	36.3939	37.9964	36.531	36.0405	36.6517	0.74238
47.6	36.0107	36.9371	36.3933	37.9973	36.5313	36.0407	36.6517	0.74264
47.64	36.0101	36.9364	36.3925	37.9976	36.5314	36.0404	36.6514	0.74288
47.68	36.0103	36.936	36.3919	37.9994	36.5309	36.0406	36.6515	0.74351
47.72	36.0108	36.9354	36.3919	38.0005	36.5312	36.0408	36.6518	0.74371
47.76	36.0154	36.9345	36.3966	38.0069	36.5318	36.0409	36.6544	0.74482
47.8	36.0157	36.9344	36.396	38.0073	36.5375	36.0409	36.6553	0.74478
47.84	36.016	36.9335	36.396	38.0076	36.5371	36.0409	36.6552	0.74478
47.88	36.0128	36.9347	36.3916	38.005	36.5373	36.0422	36.6539	0.74458
47.92	36.0126	36.934	36.3906	38.0062	36.5323	36.0424	36.653	0.74518
47.96	36.013	36.9337	36.3896	38.008	36.5321	36.0425	36.6531	0.7458
48	36.013	36.9335	36.3894	38.0095	36.5323	36.0429	36.6534	0.74628
48.04	36.013	36.9329	36.3886	38.0103	36.5326	36.043	36.6534	0.74656
48.08	36.0133	36.9324	36.3891	38.0115	36.5325	36.0426	36.6536	0.74693
48.12	36.0134	36.9326	36.3889	38.013	36.5328	36.0426	36.6539	0.74747
48.16	36.0112	36.9297	36.3898	38.013	36.533	36.0401	36.6528	0.748
48.2	36.0111	36.9291	36.3895	38.014	36.5339	36.0403	36.653	0.74828
48.24	36.0112	36.929	36.3897	38.015	36.5341	36.0406	36.6533	0.74854
48.28	36.0142	36.9342	36.3882	38.0184	36.5344	36.0464	36.656	0.7488
48.32	36.0151	36.9341	36.3879	38.02	36.5344	36.0468	36.6564	0.7492
48.36	36.0155	36.9338	36.3885	38.0213	36.5342	36.0469	36.6567	0.74953
48.4	36.0152	36.9314	36.3882	38.0226	36.5344	36.0446	36.6561	0.75022
48.44	36.0151	36.9306	36.3881	38.0238	36.5347	36.0449	36.6562	0.75061
48.48	36.0154	36.93	36.3877	38.0258	36.5348	36.0445	36.6564	0.75131
48.52	36.0157	36.9296	36.3876	38.027	36.5351	36.0445	36.6566	0.75168
48.56	36.0132	36.9271	36.3849	38.0263	36.5348	36.0423	36.6548	0.75224
48.6	36.0137	36.9266	36.3853	38.0278	36.5323	36.0427	36.6547	0.75267
48.64	36.014	36.9262	36.3859	38.0288	36.5326	36.0426	36.655	0.75289
48.68	36.0185	36.9277	36.3903	38.0354	36.5328	36.0455	36.6584	0.75384
48.72	36.0183	36.9274	36.3903	38.0362	36.5374	36.0457	36.6592	0.75396
48.76	36.0181	36.9271	36.3902	38.0364	36.5375	36.046	36.6592	0.754
48.8	36.0167	36.9271	36.3879	38.0351	36.5378	36.046	36.6584	0.75392
48.84	36.0168	36.9269	36.3879	38.0362	36.5359	36.0461	36.6583	0.75434
48.88	36.0171	36.9262	36.3874	38.0368	36.5363	36.0462	36.6583	0.75448
48.92	36.0171	36.9255	36.3874	38.0376	36.5364	36.046	36.6583	0.75475
48.96	36.0152	36.9246	36.3855	38.0365	36.5365	36.0449	36.6572	0.75493
49	36.0154	36.9246	36.3852	38.0368	36.5346	36.0448	36.6569	0.75508
49.04	36.0152	36.9245	36.3853	38.0378	36.5346	36.045	36.6571	0.75544
49.08	36.0166	36.9278	36.3883	38.0408	36.5349	36.0485	36.6595	0.75575
49.12	36.0167	36.9275	36.3887	38.0418	36.5378	36.0483	36.6601	0.75598
49.16	36.0165	36.9273	36.3887	38.0434	36.5382	36.0483	36.6604	0.75658
49.2	36.0164	36.9248	36.3884	38.0451	36.5386	36.0463	36.6599	0.75736
49.24	36.0159	36.9246	36.3886	38.046	36.5388	36.0461	36.66	0.75777
49.28	36.0157	36.9246	36.389	38.0468	36.5393	36.0462	36.6603	0.75803
49.32	36.0161	36.9246	36.39	38.0472	36.5394	36.0461	36.6606	0.75803
49.36	36.0154	36.9238	36.3895	38.0461	36.5395	36.0454	36.6599	0.75785
49.4	36.0156	36.9238	36.39	38.0474	36.5387	36.0454	36.6601	0.75829
49.44	36.0158	36.9239	36.3903	38.0486	36.5388	36.0455	36.6605	0.75866
49.48	36.0215	36.9274	36.3922	38.0541	36.5389	36.0496	36.664	0.75916
49.52	36.0221	36.9269	36.393	38.0549	36.5411	36.0499	36.6646	0.75913
49.56	36.0223	36.9264	36.3938	38.0557	36.5411	36.0498	36.6649	0.75932
49.6	36.0175	36.925	36.3935	38.0535	36.5409	36.0489	36.6632	0.7594
49.64	36.0174	36.9246	36.3941	38.0546	36.5391	36.0493	36.6632	0.75974
49.68	36.0173	36.9241	36.3945	38.0556	36.5395	36.0495	36.6634	0.76001
49.72	36.0177	36.9237	36.3948	38.0567	36.5399	36.0494	36.6637	0.76031
49.76	36.0172	36.9233	36.3948	38.0575	36.5397	36.0491	36.6636	0.76071
49.8	36.017	36.9228	36.3953	38.059	36.5397	36.0492	36.6638	0.76122
49.84	36.0172	36.9227	36.396	38.0602	36.5401	36.0495	36.6643	0.7615
49.88	36.0185	36.9203	36.4014	38.0642	36.5401	36.0479	36.6654	0.76247
49.92	36.0187	36.9203	36.4022	38.0657	36.545	36.0477	36.6666	0.7628
49.96	36.0188	36.9203	36.4029	38.0677	36.5449	36.0472	36.667	0.76354
50	36.0114	36.9233	36.3954	38.0593	36.545	36.0399	36.6624	0.76364
50.04	36.0119	36.9231	36.3958	38.0567	36.5362	36.0399	36.6606	0.76285
50.08	36.0119	36.9231	36.3962	38.0556	36.5361	36.04	36.6605	0.76239
50.12	36.012	36.9215	36.3969	38.0544	36.5359	36.0394	36.66	0.76187
50.16	36.0122	36.9213	36.3975	38.0532	36.5359	36.0394	36.6599	0.76138
50.2	36.0126	36.9211	36.3984	38.0529	36.5355	36.0398	36.66	0.76108
50.24	36.0127	36.9208	36.3997	38.0526	36.5356	36.0399	36.6602	0.7608
50.28	36.0102	36.9187	36.3996	38.0506	36.5353	36.0379	36.6587	0.76071
50.32	36.0103	36.9192	36.4003	38.0505	36.5331	36.0377	36.6585	0.76073
50.36	36.0105	36.9194	36.4009	38.0504	36.5329	36.0376	36.6586	0.76064
50.4	36.0156	36.9231	36.4033	38.0549	36.5331	36.0421	36.662	0.7608
50.44	36.0156	36.9226	36.4038	38.0556	36.5363	36.0424	36.6627	0.76083
50.48	36.0155	36.9222	36.4049	38.0559	36.5361	36.0425	36.6629	0.76082
50.52	36.0138	36.921	36.4058	38.0549	36.5362	36.0412	36.6622	0.76082
50.56	36.0139	36.9205	36.4057	38.0549	36.5356	36.0415	36.662	0.76075
50.6	36.0138	36.9209	36.4059	38.0551	36.5355	36.0415	36.6621	0.76087
50.64	36.0133	36.9208	36.4064	38.0555	36.5351	36.0417	36.6622	0.76103
50.68	36.0111	36.9192	36.404	38.0532	36.5351	36.0402	36.6605	0.76086
50.72	36.0113	36.919	36.4047	38.054	36.5325	36.0405	36.6603	0.76111
50.76	36.011	36.9193	36.4055	38.0549	36.5322	36.0406	36.6606	0.76145
50.8	36.0139	36.9208	36.4114	38.0591	36.5317	36.0419	36.6631	0.76199
50.84	36.0137	36.9207	36.4125	38.0597	36.536	36.0419	36.6641	0.76202
50.88	36.0138	36.9206	36.4132	38.0603	36.5357	36.0422	36.6643	0.76214
50.92	36.0134	36.9209	36.4116	38.0593	36.5358	36.0427	36.6639	0.76189
50.96	36.0133	36.9207	36.4126	38.0593	36.5339	36.0424	36.6637	0.76194
51	36.0131	36.9203	36.4133	38.06	36.5337	36.0427	36.6638	0.7621
51.04	36.0133	36.9203	36.4143	38.0605	36.5335	36.0433	36.6642	0.76209
51.08	36.0122	36.9191	36.4137	38.0586	36.5334	36.0425	36.6633	0.7617
51.12	36.0122	36.9189	36.4148	38.0584	36.5316	36.0428	36.6631	0.76154
51.16	36.0125	36.919	36.4161	38.0585	36.5312	36.0425	36.6633	0.7615
51.2	36.0148	36.9243	36.4189	38.0601	36.531	36.0486	36.6663	0.7609
51.24	36.0151	36.9245	36.4197	38.0601	36.5322	36.0487	36.6667	0.76075
51.28	36.0152	36.9249	36.4207	38.0604	36.5318	36.0484	36.6669	0.76087
51.32	36.0138	36.9201	36.4222	38.0615	36.5319	36.0433	36.6655	0.76189
51.36	36.014	36.9201	36.4233	38.0617	36.5322	36.0432	36.6657	0.76188
51.4	36.0141	36.9203	36.4246	38.0617	36.5321	36.0435	36.666	0.76173
51.44	36.0145	36.9201	36.4256	38.0633	36.5317	36.0436	36.6665	0.76217
51.48	36.0145	36.9193	36.4256	38.0627	36.5314	36.0426	36.666	0.76207
51.52	36.0146	36.9189	36.4271	38.0634	36.5305	36.0429	36.6662	0.76218
51.56	36.0151	36.919	36.4285	38.0639	36.5304	36.0431	36.6667	0.7622
51.6	36.02	36.9178	36.4335	38.0706	36.5303	36.0432	36.6692	0.76341
51.64	36.0202	36.9178	36.4346	38.0713	36.5354	36.0433	36.6704	0.76334
51.68	36.02	36.918	36.4357	38.0716	36.5352	36.0433	36.6706	0.76345
51.72	36.0162	36.919	36.4328	38.0674	36.5352	36.0441	36.6691	0.76267
51.76	36.0162	36.9185	36.4343	38.0688	36.5307	36.0441	36.6687	0.76322
51.8	36.0161	36.9179	36.4353	38.0703	36.5307	36.0443	36.6691	0.76366
51.84	36.0165	36.9172	36.4361	38.0708	36.5309	36.0444	36.6693	0.76365
51.88	36.0161	36.9165	36.4368	38.0712	36.5309	36.044	36.6693	0.76383
51.92	36.016	36.9166	36.4378	38.0719	36.5307	36.044	36.6695	0.76406
51.96	36.0162	36.916	36.4387	38.0722	36.5305	36.0438	36.6696	0.7641
52	36.0146	36.9141	36.441	38.0727	36.5308	36.0408	36.669	0.76476
52.04	36.0147	36.9139	36.442	38.0737	36.532	36.0413	36.6696	0.76491
52.08	36.0148	36.913	36.4431	38.0744	36.5318	36.0415	36.6698	0.765
52.12	36.0177	36.9181	36.443	38.0763	36.5319	36.0465	36.6722	0.76474
52.16	36.0179	36.9182	36.444	38.0769	36.5316	36.0465	36.6725	0.76486
52.2	36.0181	36.9181	36.4444	38.0774	36.5312	36.0466	36.6726	0.76497
52.24	36.0181	36.9153	36.4457	38.078	36.531	36.0445	36.6721	0.76531
52.28	36.0176	36.9148	36.4463	38.0782	36.5309	36.044	36.672	0.76551
52.32	36.0177	36.9149	36.447	38.0787	36.5308	36.044	36.6722	0.76565
52.36	36.0178	36.9149	36.4483	38.0795	36.5304	36.044	36.6725	0.76584
52.4	36.0153	36.9134	36.4465	38.0777	36.5305	36.0418	36.6709	0.76595
52.44	36.0154	36.9134	36.4475	38.0779	36.5276	36.0419	36.6706	0.76604
52.48	36.0153	36.9131	36.4484	38.0784	36.5274	36.0419	36.6708	0.7662
52.52	36.0205	36.9156	36.453	38.0841	36.5274	36.0447	36.6742	0.76682
52.56	36.0203	36.9162	36.4532	38.0849	36.5317	36.0448	36.6752	0.76698
52.6	36.0201	36.916	36.4535	38.0856	36.5316	36.0449	36.6753	0.76726
52.64	36.0184	36.9167	36.4527	38.0835	36.5311	36.0444	36.6745	0.76695
52.68	36.0187	36.9168	36.4537	38.0836	36.5293	36.0443	36.6744	0.76698
52.72	36.0187	36.9169	36.4542	38.0848	36.5291	36.0444	36.6747	0.76741
52.76	36.0183	36.9169	36.4549	38.0852	36.5284	36.0444	36.6747	0.76759
52.8	36.0164	36.916	36.4527	38.0831	36.528	36.0425	36.6731	0.76754
52.84	36.0164	36.9162	36.4535	38.0843	36.5251	36.0425	36.673	0.76806
52.88	36.0164	36.9159	36.454	38.0846	36.5252	36.0421	36.673	0.76819
52.92	36.0184	36.918	36.4577	38.0875	36.5248	36.0448	36.6752	0.7684
52.96	36.0187	36.9172	36.4582	38.0885	36.5273	36.0444	36.6757	0.76862
53	36.0187	36.9165	36.4586	38.0884	36.5271	36.0445	36.6756	0.76849
53.04	36.0192	36.9136	36.4586	38.089	36.5266	36.0427	36.6749	0.76876
53.08	36.0191	36.913	36.4586	38.0894	36.5254	36.0428	36.6747	0.76891
53.12	36.0193	36.9126	36.4593	38.0895	36.5251	36.0427	36.6747	0.76889
53.16	36.0196	36.9118	36.4599	38.0896	36.5248	36.043	36.6748	0.76878
53.2	36.0187	36.9108	36.4592	38.0886	36.5243	36.0424	36.674	0.76862
53.24	36.019	36.9106	36.4598	38.0892	36.5224	36.0425	36.6739	0.76883
53.28	36.0189	36.9102	36.4604	38.0902	36.5222	36.0425	36.6741	0.76917
53.32	36.0237	36.9155	36.462	38.0953	36.5219	36.0468	36.6775	0.76975
53.36	36.0235	36.9152	36.4622	38.0962	36.5236	36.047	36.6779	0.77
53.4	36.0234	36.9149	36.4626	38.0971	36.5234	36.0466	36.678	0.77036
53.44	36.0187	36.9119	36.4625	38.0949	36.5232	36.0435	36.6758	0.77071
53.48	36.0185	36.9118	36.4625	38.0953	36.522	36.0434	36.6756	0.77094
53.52	36.0184	36.9113	36.4626	38.0956	36.5221	36.0435	36.6756	0.77104
53.56	36.0187	36.911	36.4627	38.0958	36.5224	36.043	36.6756	0.77112
53.6	36.0182	36.9106	36.462	38.0954	36.5226	36.0425	36.6752	0.7711
53.64	36.0182	36.9098	36.4623	38.0955	36.5218	36.0423	36.675	0.77116
53.68	36.0181	36.9098	36.4626	38.0959	36.5215	36.0423	36.675	0.7713
53.72	36.0194	36.9074	36.4679	38.0974	36.5216	36.0401	36.6756	0.77156
53.76	36.0195	36.9074	36.4682	38.0969	36.526	36.0399	36.6763	0.7712
53.8	36.0192	36.9072	36.4683	38.097	36.5255	36.0397	36.6761	0.77134
53.84	36.0189	36.9105	36.4637	38.0958	36.5256	36.0424	36.6762	0.77092
53.88	36.0187	36.9104	36.4636	38.0955	36.5213	36.0426	36.6754	0.77101
53.92	36.0187	36.9106	36.4635	38.0955	36.5215	36.0429	36.6754	0.77097
53.96	36.0187	36.9097	36.4636	38.0957	36.5218	36.0421	36.6753	0.7711
54	36.0181	36.9092	36.4633	38.1002	36.5219	36.0421	36.6758	0.77283
54.04	36.018	36.9086	36.4633	38.0983	36.5217	36.0422	36.6753	0.7721
54.08	36.0179	36.9087	36.4631	38.0969	36.5221	36.0423	36.6752	0.7716
54.12	36.0152	36.9149	36.4618	38.0937	36.5222	36.0395	36.6746	0.77179
54.16	36.0152	36.9144	36.4615	38.0928	36.5207	36.0395	36.674	0.77151
54.2	36.0151	36.9138	36.4608	38.0922	36.5208	36.0392	36.6737	0.77137
54.24	36.0195	36.9168	36.4617	38.0953	36.521	36.0438	36.6763	0.77111
54.28	36.0196	36.9164	36.4614	38.0948	36.5237	36.044	36.6766	0.77078
54.32	36.0197	36.9155	36.4618	38.0946	36.5236	36.0441	36.6766	0.77059
54.36	36.0176	36.9139	36.4616	38.0928	36.5236	36.0427	36.6754	0.77041
54.4	36.0174	36.9136	36.4615	38.0922	36.523	36.0425	36.675	0.77026
54.44	36.0174	36.9133	36.4613	38.0917	36.5229	36.0426	36.6749	0.77006
54.48	36.017	36.9127	36.4606	38.0915	36.523	36.0424	36.6745	0.77008
54.52	36.0147	36.9107	36.4583	38.0883	36.5231	36.041	36.6727	0.76952
54.56	36.0148	36.9103	36.4587	38.0879	36.5205	36.0413	36.6723	0.76937
54.6	36.0153	36.9101	36.4587	38.0875	36.5209	36.0412	36.6723	0.76915
54.64	36.0181	36.9114	36.4643	38.091	36.5206	36.043	36.6747	0.76943
54.68	36.0181	36.9116	36.4643	38.0905	36.5255	36.0429	36.6755	0.76907
54.72	36.0182	36.9112	36.4639	38.0901	36.5255	36.0429	36.6753	0.76892
54.76	36.0175	36.9112	36.461	38.0885	36.5258	36.0433	36.6746	0.76852
54.8	36.0171	36.911	36.4606	38.0881	36.5241	36.0431	36.674	0.76853
54.84	36.017	36.9107	36.4602	38.0882	36.5244	36.043	36.6739	0.76859
54.88	36.0166	36.9103	36.4602	38.0881	36.5243	36.0429	36.6737	0.76864
54.92	36.0151	36.9086	36.458	38.0864	36.5245	36.0418	36.6724	0.76848
54.96	36.0149	36.9084	36.4577	38.0861	36.523	36.0419	36.672	0.76845
55	36.0148	36.908	36.4569	38.0856	36.5233	36.0416	36.6717	0.76832
55.04	36.0164	36.9136	36.4582	38.0869	36.5235	36.0471	36.6743	0.76791
55.08	36.0162	36.9136	36.458	38.0871	36.5255	36.0471	36.6746	0.76793
55.12	36.0159	36.9135	36.4575	38.087	36.5257	36.0478	36.6746	0.76786
55.16	36.0149	36.9086	36.4566	38.0871	36.5261	36.043	36.6727	0.76857
55.2	36.0146	36.9081	36.4563	38.0866	36.5265	36.043	36.6725	0.76841
55.24	36.0145	36.9076	36.4561	38.0861	36.5269	36.0432	36.6724	0.76821
55.28	36.0147	36.9076	36.4552	38.0855	36.5269	36.0434	36.6722	0.76794
55.32	36.0144	36.9069	36.453	38.0843	36.5268	36.0429	36.6714	0.76773
55.36	36.0143	36.9064	36.4521	38.084	36.5259	36.0428	36.6709	0.76771
55.4	36.0141	36.9061	36.4517	38.0835	36.5265	36.0429	36.6708	0.76753
55.44	36.0185	36.9064	36.4548	38.089	36.5264	36.044	36.6732	0.76848
55.48	36.0183	36.9066	36.4541	38.0886	36.5307	36.0435	36.6736	0.7683
55.52	36.018	36.9064	36.4527	38.0884	36.5306	36.0433	36.6732	0.76842
55.56	36.0139	36.9081	36.4479	38.083	36.531	36.0434	36.6712	0.76746
55.6	36.0139	36.9079	36.4472	38.0821	36.5265	36.0432	36.6701	0.76738
55.64	36.0139	36.9075	36.4466	38.0815	36.5267	36.0432	36.6699	0.76715
55.68	36.0139	36.9071	36.4458	38.081	36.5265	36.043	36.6695	0.76702
55.72	36.0136	36.9068	36.4445	38.0798	36.5267	36.0426	36.669	0.76677
55.76	36.0134	36.9074	36.4438	38.0795	36.5264	36.0424	36.6688	0.76679
55.8	36.013	36.9077	36.4432	38.0793	36.5259	36.0422	36.6686	0.76689
55.84	36.0115	36.9052	36.444	38.0784	36.5259	36.0396	36.6674	0.76704
55.88	36.0114	36.9046	36.4433	38.0777	36.5272	36.0397	36.6673	0.76673
55.92	36.0111	36.9051	36.4428	38.0772	36.5273	36.04	36.6672	0.76663
55.96	36.0134	36.9091	36.4413	38.0775	36.5273	36.0451	36.6689	0.76585
56	36.0133	36.909	36.4401	38.0765	36.5263	36.0447	36.6683	0.76566
56.04	36.0134	36.9093	36.4393	38.0759	36.5264	36.0452	36.6682	0.76538
56.08	36.0131	36.9074	36.4385	38.0759	36.5266	36.0432	36.6675	0.76571
56.12	36.0129	36.907	36.4374	38.0756	36.5264	36.043	36.6671	0.76568
56.16	36.013	36.907	36.4366	38.0756	36.5266	36.043	36.667	0.76573
56.2	36.0128	36.9069	36.436	38.0758	36.5267	36.0428	36.6668	0.76589
56.24	36.0104	36.9044	36.4333	38.0728	36.5269	36.0407	36.6647	0.76553
56.28	36.0106	36.9043	36.4323	38.0729	36.5242	36.0408	36.6642	0.76568
56.32	36.0104	36.9039	36.4316	38.073	36.5247	36.0406	36.664	0.76577
56.36	36.0152	36.9057	36.435	38.0783	36.5248	36.0437	36.6671	0.76629
56.4	36.0154	36.9059	36.4348	38.0783	36.5293	36.0443	36.668	0.76603
56.44	36.0156	36.9059	36.4339	38.079	36.5292	36.0448	36.6681	0.76624
56.48	36.0136	36.9055	36.4323	38.0768	36.5291	36.0449	36.667	0.76582
56.52	36.0136	36.9048	36.4314	38.0766	36.5277	36.0448	36.6665	0.76582
56.56	36.0137	36.9044	36.4312	38.077	36.5276	36.0453	36.6665	0.76586
56.6	36.0135	36.904	36.4307	38.0772	36.5281	36.0454	36.6665	0.76594
56.64	36.0115	36.9028	36.4273	38.0756	36.5279	36.0442	36.6649	0.76603
56.68	36.0114	36.9029	36.4272	38.0757	36.5257	36.0442	36.6645	0.76618
56.72	36.0119	36.9027	36.4268	38.0757	36.5263	36.0443	36.6646	0.76607
56.76	36.0139	36.9053	36.4304	38.0787	36.5267	36.047	36.667	0.76634
56.8	36.0142	36.9052	36.4302	38.0788	36.5299	36.0471	36.6676	0.76619
56.84	36.0142	36.9052	36.4299	38.0792	36.5296	36.0477	36.6676	0.76625
56.88	36.0139	36.9033	36.4287	38.0788	36.53	36.0468	36.6669	0.76625
56.92	36.0139	36.9036	36.4284	38.0781	36.5298	36.047	36.6668	0.766
56.96	36.0143	36.904	36.4282	38.0781	36.5302	36.0468	36.6669	0.76599
57	36.0143	36.904	36.4275	38.0778	36.5305	36.0472	36.6669	0.76585
57.04	36.0134	36.904	36.426	38.076	36.5314	36.0466	36.6662	0.76552
57.08	36.0137	36.9043	36.4259	38.0758	36.5301	36.0467	36.6661	0.76545
57.12	36.0139	36.905	36.4253	38.0759	36.5302	36.0466	36.6662	0.76553
57.16	36.0182	36.9095	36.4263	38.0792	36.5308	36.0518	36.6693	0.76537
57.2	36.0184	36.9092	36.4256	38.079	36.5328	36.052	36.6695	0.7652
57.24	36.0185	36.9096	36.4255	38.0788	36.533	36.0524	36.6696	0.76508
57.28	36.0146	36.9051	36.4251	38.0762	36.5333	36.0491	36.6672	0.76502
57.32	36.0147	36.9052	36.4247	38.075	36.5328	36.0493	36.667	0.76458
57.36	36.0148	36.9054	36.4243	38.0742	36.5331	36.05	36.6669	0.7642
57.4	36.0152	36.905	36.4238	38.0735	36.5333	36.0502	36.6668	0.76382
57.44	36.0145	36.9048	36.4229	38.0722	36.5337	36.0498	36.6663	0.76359
57.48	36.0143	36.9053	36.4228	38.0721	36.5331	36.0502	36.6663	0.76355
57.52	36.0142	36.9055	36.4225	38.0717	36.5335	36.0505	36.6663	0.76341
57.56	36.0159	36.9039	36.4278	38.0754	36.5338	36.0486	36.6676	0.76433
57.6	36.0159	36.9045	36.4275	38.0751	36.5393	36.0491	36.6686	0.76401
57.64	36.0161	36.9047	36.4272	38.0748	36.5397	36.049	36.6686	0.76389
57.68	36.0155	36.9084	36.422	38.0744	36.5404	36.0521	36.6688	0.7639
57.72	36.0155	36.9084	36.4218	38.0746	36.5365	36.0525	36.6682	0.76405
57.76	36.0157	36.9083	36.4215	38.0747	36.537	36.053	36.6684	0.76393
57.8	36.0155	36.9078	36.4211	38.0747	36.5374	36.0527	36.6682	0.76403
57.84	36.0152	36.9076	36.4204	38.0744	36.5375	36.0529	36.668	0.76399
57.88	36.0151	36.9078	36.4202	38.0745	36.5371	36.053	36.668	0.76403
57.92	36.0147	36.9078	36.4194	38.0747	36.5373	36.0533	36.6679	0.76417
57.96	36.0121	36.9051	36.4184	38.0725	36.5375	36.0508	36.6661	0.76412
58	36.0121	36.9056	36.4182	38.0776	36.5364	36.0509	36.6668	0.76605
58.04	36.0124	36.9051	36.4181	38.0812	36.5363	36.0508	36.6673	0.76733
58.08	36.0171	36.9005	36.419	38.0877	36.5363	36.0559	36.6694	0.76777
58.12	36.017	36.901	36.4184	38.0901	36.5386	36.056	36.6702	0.76864
58.16	36.0168	36.9013	36.4176	38.0927	36.5392	36.0562	36.6706	0.76964
58.2	36.0157	36.8997	36.4173	38.0936	36.5392	36.0543	36.67	0.77042
58.24	36.0155	36.8996	36.4167	38.0951	36.5391	36.0543	36.6701	0.77103
58.28	36.0157	36.8999	36.4158	38.0966	36.539	36.0545	36.6702	0.77159
58.32	36.0155	36.8999	36.4154	38.0976	36.539	36.0546	36.6703	0.77203
58.36	36.0132	36.898	36.4125	38.0957	36.539	36.0524	36.6685	0.77212
58.4	36.0134	36.8977	36.4123	38.0968	36.5368	36.0522	36.6682	0.77259
58.44	36.0139	36.8972	36.4119	38.0972	36.5374	36.0524	36.6683	0.77262
58.48	36.0173	36.899	36.4164	38.1026	36.5373	36.0539	36.6711	0.77362
58.52	36.0174	36.8986	36.4157	38.1032	36.5428	36.0537	36.6719	0.77367
58.56	36.0173	36.8992	36.4154	38.1037	36.543	36.0536	36.672	0.77394
58.6	36.017	36.8995	36.4126	38.1037	36.5435	36.0537	36.6717	0.77416
58.64	36.0171	36.8993	36.412	38.1045	36.5414	36.0538	36.6713	0.77452
58.68	36.0173	36.899	36.4117	38.1054	36.5414	36.0539	36.6715	0.77482
58.72	36.0177	36.8993	36.4113	38.1066	36.5415	36.0537	36.6717	0.77526
58.76	36.0169	36.8985	36.409	38.1054	36.5417	36.053	36.6708	0.77517
58.8	36.0174	36.8988	36.4088	38.1058	36.54	36.0526	36.6706	0.77539
58.84	36.0179	36.8993	36.4081	38.1066	36.5401	36.0528	36.6708	0.77564
58.88	36.0198	36.9052	36.41	38.1085	36.54	36.0577	36.6735	0.77546
58.92	36.0205	36.9058	36.4097	38.1085	36.5419	36.0575	36.674	0.77535
58.96	36.0207	36.9062	36.4098	38.1088	36.5418	36.0575	36.6741	0.77547
59	36.0207	36.9016	36.4095	38.1097	36.542	36.0532	36.6728	0.7762
59.04	36.0209	36.9011	36.4091	38.1097	36.5421	36.053	36.6727	0.77622
59.08	36.0212	36.9011	36.4089	38.1098	36.542	36.0526	36.6726	0.77629
59.12	36.0217	36.9009	36.4089	38.1105	36.5421	36.0526	36.6728	0.77646
59.16	36.021	36.9004	36.4075	38.1103	36.5421	36.052	36.6722	0.77664
59.2	36.0213	36.9006	36.4067	38.1109	36.5408	36.0518	36.672	0.77695
59.24	36.0213	36.9003	36.4068	38.1112	36.5409	36.0519	36.6721	0.77702
59.28	36.0264	36.9014	36.4098	38.1172	36.5413	36.0535	36.6749	0.77799
59.32	36.0264	36.9015	36.4098	38.1177	36.5456	36.0537	36.6758	0.77802
59.36	36.0266	36.9016	36.4095	38.1181	36.5453	36.0535	36.6758	0.77821
59.4	36.0223	36.9017	36.4065	38.1139	36.5457	36.0527	36.6738	0.77768
59.44	36.0223	36.9018	36.4057	38.1141	36.5423	36.0527	36.6731	0.77794
59.48	36.022	36.9018	36.4061	38.1146	36.5425	36.0531	36.6733	0.77807
59.52	36.0224	36.9015	36.4063	38.1147	36.5422	36.0531	36.6734	0.778
59.56	36.0219	36.9013	36.4057	38.1145	36.5427	36.053	36.6732	0.77805
59.6	36.0223	36.902	36.4053	38.1154	36.5422	36.0532	36.6734	0.7784
59.64	36.0223	36.9025	36.4054	38.116	36.5422	36.0533	36.6736	0.7786
59.68	36.0211	36.8997	36.4089	38.1165	36.5419	36.0509	36.6732	0.77895
59.72	36.0214	36.9	36.4091	38.1161	36.5435	36.0509	36.6735	0.77874
59.76	36.0215	36.9001	36.409	38.1159	36.5443	36.0511	36.6736	0.77857
59.8	36.0236	36.9051	36.4076	38.117	36.5446	36.0559	36.6757	0.77824
59.84	36.0233	36.9055	36.4072	38.1168	36.5442	36.0563	36.6756	0.77822
59.88	36.0236	36.9054	36.4066	38.1165	36.5445	36.0567	36.6756	0.77806
59.92	36.0234	36.9034	36.406	38.1169	36.5449	36.0549	36.6749	0.77844
59.96	36.023	36.9034	36.4055	38.1169	36.5451	36.0552	36.6749	0.77845
60	36.0228	36.903	36.4054	38.1167	36.5447	36.0549	36.6746	0.77849
60.04	36.0231	36.9028	36.4052	38.1164	36.5447	36.0554	36.6746	0.77824
60.08	36.0202	36.9007	36.4025	38.1129	36.5451	36.0533	36.6724	0.7778
60.12	36.0201	36.9003	36.4022	38.1127	36.5424	36.0534	36.6719	0.7778
60.16	36.0201	36.9006	36.4018	38.1122	36.5427	36.0536	36.6718	0.77763
60.2	36.0251	36.9034	36.4052	38.1168	36.5432	36.0569	36.6751	0.77789
60.24	36.0252	36.9033	36.4045	38.1161	36.5476	36.0568	36.6756	0.77755
60.28	36.0254	36.9036	36.4042	38.1151	36.5475	36.0572	36.6755	0.77711
60.32	36.0235	36.9034	36.4029	38.1122	36.5473	36.0567	36.6743	0.7765
60.36	36.0235	36.9032	36.402	38.111	36.5457	36.0562	36.6736	0.77625
60.4	36.0232	36.9034	36.4022	38.1098	36.5459	36.0559	36.6734	0.77587
60.44	36.0232	36.9031	36.4018	38.109	36.5463	36.0555	36.6731	0.77565
60.48	36.0213	36.9019	36.3996	38.1053	36.5466	36.0538	36.6714	0.77495
60.52	36.0215	36.9023	36.3991	38.1037	36.5445	36.0537	36.6708	0.77447
60.56	36.0217	36.9019	36.3988	38.102	36.5449	36.0535	36.6705	0.77383
60.6	36.0238	36.9032	36.4026	38.1029	36.5454	36.0554	36.6722	0.77331
60.64	36.0242	36.9024	36.4026	38.1014	36.5493	36.0553	36.6726	0.7725
60.68	36.0241	36.9023	36.4028	38.1004	36.5495	36.0554	36.6724	0.7721
60.72	36.0243	36.901	36.4016	38.0986	36.5497	36.0547	36.6716	0.77157
60.76	36.0239	36.9011	36.4014	38.0971	36.5494	36.0545	36.6712	0.77109
60.8	36.0243	36.9014	36.4013	38.0955	36.5498	36.0542	36.6711	0.7705
60.84	36.0246	36.9019	36.4009	38.0936	36.5499	36.0538	36.6708	0.76986
60.88	36.0234	36.9011	36.3993	38.0906	36.55	36.0528	36.6695	0.7692
60.92	36.0233	36.9013	36.399	38.0889	36.5486	36.0521	36.6689	0.76877
60.96	36.0231	36.9011	36.3991	38.0876	36.5484	36.0519	36.6685	0.76835
61	36.0269	36.9057	36.4002	38.0894	36.5482	36.0568	36.6712	0.76778
61.04	36.0266	36.906	36.4005	38.0879	36.5496	36.0564	36.6712	0.7673
61.08	36.0266	36.9057	36.4006	38.0862	36.5495	36.0561	36.6708	0.76672
61.12	36.0235	36.9023	36.4004	38.083	36.5491	36.0517	36.6683	0.76655
61.16	36.0229	36.9026	36.4001	38.081	36.5488	36.0514	36.6678	0.76603
61.2	36.0228	36.9018	36.3995	38.08	36.5489	36.0511	36.6673	0.76568
61.24	36.0229	36.9015	36.3989	38.0791	36.5488	36.0511	36.6671	0.76538
61.28	36.0222	36.9011	36.3983	38.077	36.5488	36.05	36.6662	0.76492
61.32	36.0224	36.901	36.3979	38.0759	36.5482	36.0497	36.6658	0.76455
61.36	36.022	36.9016	36.3975	38.0746	36.5483	36.0493	36.6656	0.76428
61.4	36.0238	36.8996	36.4033	38.0773	36.5481	36.0478	36.6667	0.76471
61.44	36.0238	36.9	36.4029	38.0755	36.5538	36.0474	36.6672	0.76396
61.48	36.0238	36.9003	36.4025	38.0736	36.5534	36.0475	36.6668	0.76333
61.52	36.0227	36.9026	36.3974	38.0687	36.5534	36.05	36.6658	0.76181
61.56	36.0226	36.9026	36.3972	38.0668	36.5489	36.0496	36.6646	0.76134
61.6	36.0228	36.9024	36.3968	38.0648	36.5488	36.0496	36.6642	0.76056
61.64	36.0227	36.9014	36.3968	38.0624	36.5487	36.0487	36.6634	0.75978
61.68	36.0222	36.9013	36.3962	38.06	36.5486	36.048	36.6627	0.75913
61.72	36.0223	36.9016	36.396	38.058	36.548	36.0474	36.6622	0.75856
61.76	36.0223	36.9013	36.396	38.0566	36.5477	36.0471	36.6618	0.75807
61.8	36.02	36.8986	36.3961	38.0528	36.5478	36.0437	36.6598	0.75744
61.84	36.0202	36.8984	36.3957	38.0511	36.5468	36.0435	36.6593	0.75685
61.88	36.0206	36.8984	36.3962	38.0487	36.5469	36.0432	36.659	0.75592
61.92	36.0248	36.9036	36.3968	38.0498	36.5469	36.0478	36.6616	0.75514
61.96	36.0247	36.9038	36.3966	38.0476	36.5485	36.0476	36.6615	0.75437
62	36.0245	36.9042	36.3963	38.0453	36.5485	36.0469	36.661	0.75372
62.04	36.0234	36.9028	36.3963	38.0424	36.5487	36.045	36.6598	0.75305
62.08	36.0233	36.9029	36.396	38.0401	36.5482	36.0445	36.6591	0.75235
62.12	36.0237	36.9034	36.3959	38.0373	36.5474	36.0442	36.6587	0.75135
62.16	36.0235	36.9044	36.3954	38.0353	36.5472	36.0443	36.6583	0.75075
62.2	36.0209	36.903	36.3924	38.0303	36.5471	36.042	36.6559	0.74985
62.24	36.0209	36.9034	36.3923	38.0277	36.5444	36.0414	36.655	0.74911
62.28	36.0216	36.9038	36.3917	38.0255	36.5444	36.041	36.6547	0.74832
62.32	36.0254	36.9064	36.396	38.0281	36.5444	36.043	36.6572	0.7482
62.36	36.0253	36.9072	36.3956	38.0258	36.5492	36.0427	36.6577	0.74734
62.4	36.0253	36.9084	36.3951	38.0232	36.549	36.0423	36.6572	0.74655
62.44	36.0246	36.9093	36.3928	38.0192	36.5492	36.0421	36.6562	0.74548
62.48	36.0245	36.9099	36.3928	38.0166	36.5466	36.0416	36.6553	0.74473
62.52	36.0243	36.91	36.3925	38.0147	36.5463	36.0415	36.6549	0.74415
62.56	36.024	36.9102	36.3924	38.0117	36.5462	36.0412	36.6543	0.74316
62.6	36.0223	36.9098	36.3905	38.007	36.5458	36.0397	36.6525	0.74208
62.64	36.0222	36.9108	36.3902	38.0038	36.544	36.0393	36.6517	0.74116
62.68	36.0223	36.9106	36.3903	38.0013	36.5438	36.0392	36.6513	0.74025
62.72	36.0236	36.9156	36.3925	38.001	36.5439	36.0432	36.6533	0.73943
62.76	36.0232	36.9156	36.3923	37.9987	36.5455	36.0433	36.6531	0.73864
62.8	36.023	36.916	36.3926	37.9962	36.5456	36.0427	36.6527	0.73781
62.84	36.0226	36.9125	36.3923	37.9946	36.5458	36.039	36.6511	0.73771
62.88	36.0226	36.9123	36.3917	37.9925	36.5459	36.0389	36.6507	0.73698
62.92	36.0228	36.9128	36.3916	37.9907	36.5461	36.0386	36.6504	0.73639
62.96	36.0225	36.9132	36.391	37.9887	36.5458	36.038	36.6499	0.73587
63	36.0216	36.9134	36.3895	37.9856	36.5459	36.0373	36.6489	0.73512
63.04	36.0216	36.9138	36.3893	37.9833	36.5448	36.0369	36.6483	0.73443
63.08	36.0215	36.9144	36.3888	37.9807	36.5445	36.0372	36.6478	0.73357
63.12	36.0277	36.9165	36.3909	37.9832	36.5445	36.039	36.6503	0.73311
63.16	36.0277	36.9169	36.3912	37.9807	36.5483	36.0389	36.6506	0.73213
63.2	36.0274	36.9173	36.3904	37.9788	36.5481	36.0388	36.6501	0.73159
63.24	36.0226	36.9173	36.3882	37.9717	36.5476	36.0379	36.6475	0.73015
63.28	36.0226	36.9171	36.3881	37.9693	36.5441	36.0377	36.6465	0.7294
63.32	36.0226	36.9175	36.3877	37.9668	36.5442	36.0378	36.6461	0.72854
63.36	36.0228	36.9179	36.3876	37.9642	36.5444	36.0381	36.6458	0.72756
63.4	36.0225	36.9179	36.3869	37.9613	36.5444	36.0377	36.6451	0.72665
63.44	36.0228	36.9183	36.3863	37.9585	36.544	36.0375	36.6446	0.72573
63.48	36.0224	36.9188	36.3862	37.9562	36.5444	36.0379	36.6443	0.72492
63.52	36.0217	36.9167	36.3898	37.9541	36.5442	36.0354	36.6437	0.72431
63.56	36.0216	36.9167	36.3896	37.9513	36.5457	36.0353	36.6434	0.72329
63.6	36.0216	36.917	36.3891	37.9482	36.5459	36.0354	36.6429	0.72217
63.64	36.0233	36.9225	36.3861	37.9459	36.546	36.0401	36.644	0.72089
63.68	36.0234	36.9225	36.3851	37.9432	36.545	36.0397	36.6431	0.7201
63.72	36.0235	36.9225	36.3846	37.9401	36.5444	36.0397	36.6425	0.719
63.76	36.0235	36.921	36.3845	37.9376	36.5444	36.0378	36.6415	0.71833
63.8	36.0234	36.9214	36.3842	37.9344	36.5441	36.0369	36.6407	0.71742
63.84	36.0234	36.9216	36.3843	37.932	36.5439	36.0363	36.6403	0.71666
63.88	36.0234	36.9222	36.3844	37.929	36.5437	36.0363	36.6398	0.71558
63.92	36.0207	36.9202	36.3818	37.9234	36.5438	36.0335	36.6372	0.71453
63.96	36.0207	36.9205	36.3814	37.9209	36.5419	36.0333	36.6365	0.71379
64	36.0205	36.9209	36.3812	37.9188	36.5418	36.0329	36.636	0.71316
64.04	36.026	36.9244	36.3837	37.9216	36.5414	36.0359	36.6388	0.71282
64.08	36.0262	36.9249	36.3839	37.9188	36.5455	36.0355	36.6391	0.71177
64.12	36.0262	36.9251	36.3833	37.9164	36.5451	36.0352	36.6385	0.71105
64.16	36.0239	36.9253	36.3815	37.9122	36.5444	36.0344	36.637	0.71023
64.2	36.0234	36.9253	36.3815	37.9099	36.543	36.0341	36.6362	0.70957
64.24	36.0232	36.9252	36.381	37.9085	36.5427	36.0337	36.6357	0.70921
64.28	36.0228	36.9255	36.3804	37.9064	36.5427	36.0332	36.6352	0.70866
64.32	36.0206	36.9247	36.378	37.9026	36.5427	36.0314	36.6333	0.70811
64.36	36.0206	36.925	36.3773	37.9014	36.5404	36.0311	36.6326	0.70788
64.4	36.0203	36.9255	36.3772	37.9	36.5404	36.0311	36.6324	0.70745
64.44	36.0223	36.9276	36.3815	37.9025	36.5401	36.0329	36.6345	0.70755
64.48	36.022	36.9278	36.3814	37.9023	36.5433	36.0326	36.6349	0.70756
64.52	36.0218	36.9287	36.3812	37.9021	36.5429	36.0326	36.6349	0.70761
64.56	36.0217	36.929	36.3795	37.9018	36.5427	36.0318	36.6344	0.7078
64.6	36.0212	36.9295	36.3792	37.9011	36.5412	36.0314	36.634	0.70782
64.64	36.0212	36.9299	36.3785	37.9	36.5407	36.0311	36.6336	0.70758
64.68	36.0215	36.9317	36.378	37.8994	36.5409	36.0308	36.6337	0.70753
64.72	36.0203	36.9334	36.3761	37.8971	36.5404	36.0301	36.6329	0.70735
64.76	36.0197	36.9337	36.3756	37.8961	36.5388	36.03	36.6323	0.70722
64.8	36.0196	36.934	36.3751	37.896	36.5387	36.03	36.6322	0.70726
64.84	36.0226	36.9401	36.3759	37.8985	36.5386	36.0356	36.6352	0.70715
64.88	36.0228	36.9408	36.3754	37.8984	36.5399	36.036	36.6356	0.70705
64.92	36.023	36.9416	36.3752	37.8982	36.5402	36.036	36.6357	0.70702
64.96	36.0203	36.9382	36.3746	37.8964	36.54	36.032	36.6336	0.70728
65	36.0206	36.9382	36.3737	37.8957	36.5403	36.0322	36.6335	0.70704
65.04	36.0205	36.9387	36.3732	37.8954	36.5403	36.0324	36.6334	0.70699
65.08	36.0205	36.9389	36.3731	37.8951	36.5403	36.0324	36.6334	0.70689
65.12	36.0204	36.9388	36.372	37.894	36.5402	36.0321	36.6329	0.70665
65.16	36.0204	36.9398	36.3719	37.8936	36.5393	36.0319	36.6328	0.70664
65.2	36.0204	36.9402	36.3719	37.893	36.5393	36.0317	36.6328	0.70649
65.24	36.0224	36.9391	36.3764	37.8973	36.5394	36.0311	36.6343	0.70738
65.28	36.0226	36.9395	36.3763	37.8965	36.5453	36.0311	36.6352	0.70694
65.32	36.023	36.9396	36.376	37.8959	36.5453	36.0316	36.6352	0.70662
65.36	36.0222	36.9424	36.3701	37.8924	36.5456	36.0337	36.6344	0.70581
65.4	36.0225	36.9425	36.3699	37.8924	36.5408	36.0338	36.6337	0.70587
65.44	36.0229	36.9427	36.3696	37.8924	36.541	36.0337	36.6337	0.70585
65.48	36.0232	36.9431	36.3695	37.8918	36.5412	36.0335	36.6337	0.70568
65.52	36.0231	36.9433	36.369	37.8915	36.541	36.0332	36.6335	0.70568
65.56	36.0227	36.9439	36.3691	37.8921	36.5406	36.0333	36.6336	0.70603
65.6	36.0225	36.9442	36.3688	37.8924	36.5406	36.034	36.6338	0.7061
65.64	36.0207	36.9418	36.3691	37.8901	36.5407	36.0315	36.6323	0.70578
65.68	36.0206	36.9418	36.369	37.8894	36.5403	36.0317	36.6321	0.7055
65.72	36.021	36.9421	36.3689	37.89	36.5403	36.032	36.6324	0.70565
65.76	36.0249	36.9477	36.3692	37.893	36.5404	36.0378	36.6355	0.70553
65.8	36.0248	36.9482	36.369	37.8932	36.5417	36.0379	36.6358	0.70562
65.84	36.0248	36.949	36.3688	37.893	36.5413	36.0383	36.6359	0.70556
65.88	36.0239	36.9473	36.3689	37.8934	36.5416	36.0365	36.6352	0.70602
65.92	36.0237	36.9471	36.3687	37.8938	36.5417	36.0367	36.6353	0.70616
65.96	36.0237	36.9477	36.3687	37.8948	36.5417	36.0373	36.6356	0.70647
66	36.0232	36.948	36.3684	37.8952	36.5417	36.0373	36.6356	0.70674
66.04	36.0201	36.9456	36.365	37.8844	36.5418	36.0351	36.632	0.70385
66.08	36.0197	36.9455	36.3651	37.8798	36.5389	36.0351	36.6307	0.70231
66.12	36.0198	36.9455	36.3654	37.8758	36.539	36.0351	36.6301	0.70087
66.16	36.0237	36.9475	36.3705	37.8774	36.539	36.0373	36.6326	0.70017
66.2	36.0236	36.9481	36.3708	37.8743	36.5444	36.0373	36.6331	0.69899
66.24	36.0231	36.9487	36.3711	37.8721	36.5441	36.0374	36.6328	0.69831
66.28	36.022	36.949	36.3698	37.8685	36.5442	36.0376	36.6318	0.69731
66.32	36.0219	36.9492	36.3699	37.867	36.542	36.0376	36.6313	0.69686
66.36	36.0217	36.9493	36.3705	37.8661	36.5416	36.0379	36.6312	0.69651
66.4	36.0217	36.9491	36.3708	37.8651	36.5414	36.038	36.631	0.6961
66.44	36.0196	36.9483	36.3686	37.8635	36.5417	36.0369	36.6298	0.69622
66.48	36.0198	36.9486	36.3684	37.8632	36.54	36.0372	36.6295	0.69607
66.52	36.0201	36.9488	36.3681	37.8634	36.5403	36.0376	36.6297	0.69606
66.56	36.0213	36.9534	36.3705	37.8655	36.5407	36.0417	36.6322	0.69612
66.6	36.0213	36.9533	36.3704	37.8658	36.5431	36.0421	36.6327	0.69609
66.64	36.0211	36.9541	36.3699	37.8657	36.5432	36.0421	36.6327	0.69619
66.68	36.0213	36.9505	36.3695	37.8652	36.5434	36.0389	36.6315	0.69621
66.72	36.0213	36.9507	36.3693	37.865	36.5437	36.0391	36.6315	0.69616
66.76	36.0215	36.9508	36.369	37.8649	36.5439	36.0393	36.6315	0.69609
66.8	36.0216	36.9504	36.3688	37.8648	36.5441	36.0395	36.6315	0.69594
66.84	36.0205	36.9503	36.3678	37.8635	36.5441	36.0391	36.6309	0.69583
66.88	36.0204	36.9522	36.368	37.8631	36.5431	36.0397	36.6311	0.69577
66.92	36.0205	36.954	36.3684	37.8629	36.543	36.0401	36.6315	0.69576
66.96	36.0267	36.9556	36.3709	37.868	36.5428	36.0417	36.6343	0.69618
67	36.0269	36.9559	36.3707	37.8682	36.5463	36.042	36.635	0.69613
67.04	36.027	36.9559	36.3704	37.8686	36.5465	36.0419	36.635	0.69628
67.08	36.0219	36.9552	36.3691	37.8649	36.5467	36.0407	36.6331	0.6961
67.12	36.0218	36.9556	36.3687	37.8651	36.5441	36.0409	36.6327	0.69626
67.16	36.0222	36.9558	36.3687	37.8648	36.5444	36.0407	36.6328	0.69617
67.2	36.0226	36.9562	36.3688	37.8648	36.5445	36.0406	36.6329	0.69613
67.24	36.0225	36.9568	36.3682	37.8647	36.5444	36.0403	36.6328	0.69626
67.28	36.0228	36.9573	36.3683	37.8651	36.5439	36.0404	36.633	0.69641
67.32	36.0228	36.9578	36.3682	37.8651	36.5439	36.0402	36.633	0.69647
67.36	36.0229	36.9555	36.373	37.8672	36.544	36.0376	36.6334	0.69706
67.4	36.0232	36.9562	36.3735	37.8681	36.5461	36.0376	36.6341	0.69732
67.44	36.0234	36.9567	36.3739	37.8686	36.5456	36.0376	36.6343	0.69749
67.48	36.0249	36.9624	36.3704	37.8697	36.5457	36.0417	36.6358	0.69768
67.52	36.025	36.9663	36.37	37.8706	36.5448	36.0415	36.6364	0.69843
67.56	36.0252	36.974	36.3702	37.8718	36.545	36.0412	36.6379	0.6996
67.6	36.0252	36.9742	36.3698	37.8731	36.545	36.0392	36.6377	0.70045
67.64	36.0248	36.9752	36.37	37.8744	36.5452	36.0391	36.6381	0.70105
67.68	36.0247	36.9762	36.3703	37.8758	36.5452	36.039	36.6385	0.70169
67.72	36.0245	36.9771	36.3708	37.8768	36.5448	36.0391	36.6388	0.70211
67.76	36.0219	36.9751	36.3691	37.8753	36.5446	36.0367	36.6371	0.70239
67.8	36.0221	36.9757	36.369	37.876	36.5419	36.0367	36.6369	0.70273
67.84	36.0219	36.976	36.3691	37.8772	36.5421	36.0366	36.6372	0.70324
67.88	36.0279	36.9797	36.3724	37.8831	36.5419	36.0398	36.6408	0.70384
67.92	36.0279	36.9806	36.3726	37.884	36.5456	36.04	36.6418	0.70407
67.96	36.028	36.9812	36.373	37.8851	36.5458	36.04	36.6422	0.70447
68	36.0256	36.9808	36.3733	37.8843	36.5459	36.039	36.6415	0.7047
68.04	36.0254	36.9815	36.3729	37.8851	36.5445	36.0389	36.6414	0.70518
68.08	36.0254	36.9822	36.3732	37.886	36.545	36.0387	36.6417	0.70556
68.12	36.0254	36.9827	36.3735	37.8868	36.5451	36.0387	36.642	0.70585
68.16	36.0234	36.9822	36.3714	37.885	36.5455	36.0368	36.6407	0.70601
68.2	36.0235	36.9833	36.3718	37.8852	36.5432	36.0371	36.6407	0.70618
68.24	36.0238	36.9837	36.372	37.8856	36.5435	36.0373	36.641	0.70623
68.28	36.0262	36.9856	36.3764	37.8889	36.5436	36.0389	36.6433	0.70653
68.32	36.0263	36.9862	36.377	37.8888	36.5473	36.0388	36.6441	0.70642
68.36	36.0265	36.9865	36.3768	37.8887	36.5472	36.0387	36.6441	0.70644
68.4	36.0266	36.9866	36.3748	37.8876	36.5474	36.0384	36.6435	0.70623
68.44	36.0269	36.987	36.3747	37.8869	36.5467	36.0382	36.6434	0.70599
68.48	36.0271	36.987	36.3746	37.8865	36.5465	36.038	36.6433	0.70589
68.52	36.0274	36.9876	36.3745	37.8858	36.5467	36.0379	36.6433	0.70565
68.56	36.0264	36.9874	36.3728	37.8839	36.5469	36.0371	36.6424	0.70541
68.6	36.0264	36.9878	36.3729	37.8838	36.5458	36.0371	36.6423	0.70543
68.64	36.026	36.9868	36.3729	37.8835	36.5454	36.0373	36.642	0.70525
68.68	36.0291	36.9905	36.3744	37.8852	36.5458	36.0428	36.6446	0.70462
68.72	36.0296	36.9911	36.3743	37.8852	36.5472	36.0426	36.645	0.7046
68.76	36.0295	36.992	36.3749	37.885	36.5473	36.0423	36.6452	0.70462
68.8	36.0278	36.9879	36.3755	37.8839	36.5476	36.0379	36.6434	0.70485
68.84	36.0274	36.988	36.3754	37.8841	36.548	36.0378	36.6435	0.70503
68.88	36.0272	36.9887	36.3752	37.884	36.5479	36.0375	36.6434	0.70516
68.92	36.0272	36.9892	36.3754	37.8839	36.5482	36.0371	36.6435	0.70524
68.96	36.0263	36.989	36.3748	37.8833	36.5483	36.0363	36.643	0.70531
69	36.0263	36.9897	36.3751	37.8834	36.5482	36.0363	36.6432	0.7054
69.04	36.0261	36.9903	36.375	37.8837	36.5484	36.0361	36.6433	0.70565
69.08	36.0296	36.9896	36.3802	37.8891	36.5487	36.0349	36.6453	0.70665
69.12	36.0295	36.9903	36.3804	37.8891	36.5548	36.0349	36.6465	0.70658
69.16	36.0294	36.9907	36.3807	37.8898	36.5549	36.0351	36.6468	0.70682
69.2	36.0284	36.9928	36.3766	37.8865	36.5551	36.0362	36.6459	0.70615
69.24	36.0281	36.9933	36.3767	37.8869	36.55	36.0361	36.6452	0.70655
69.28	36.0279	36.9939	36.3769	37.8877	36.5503	36.0358	36.6454	0.70695
69.32	36.0279	36.9945	36.3774	37.8881	36.5505	36.0355	36.6457	0.70717
69.36	36.027	36.9947	36.3771	37.8879	36.5509	36.0348	36.6454	0.70739
69.4	36.0269	36.9945	36.3772	37.888	36.5508	36.0346	36.6453	0.70746
69.44	36.0268	36.9944	36.3769	37.8888	36.5508	36.0344	36.6454	0.70778
69.48	36.0245	36.9923	36.3781	37.8881	36.5511	36.0313	36.6442	0.70818
69.52	36.0243	36.9921	36.378	37.8879	36.5509	36.0314	36.6441	0.70812
69.56	36.0245	36.993	36.378	37.888	36.5513	36.0311	36.6443	0.70825
69.6	36.0277	36.9988	36.3781	37.8915	36.5517	36.0364	36.6473	0.70855
69.64	36.0277	36.9986	36.3782	37.8923	36.5529	36.0363	36.6477	0.70879
69.68	36.0277	36.9996	36.3783	37.8916	36.5531	36.0363	36.6478	0.70863
69.72	36.0265	36.9975	36.3782	37.8906	36.5534	36.0336	36.6466	0.70877
69.76	36.0261	36.9966	36.3778	37.8899	36.554	36.0332	36.6463	0.70857
69.8	36.0259	36.9969	36.3779	37.8901	36.554	36.0328	36.6463	0.70879
69.84	36.0257	36.9973	36.3779	37.8894	36.5543	36.0325	36.6462	0.70865
69.88	36.0231	36.9955	36.3749	37.886	36.5547	36.0301	36.6441	0.70838
69.92	36.023	36.9958	36.3749	37.8852	36.5532	36.0299	36.6437	0.70821
69.96	36.0229	36.9961	36.3749	37.8852	36.5531	36.0297	36.6437	0.70831
70	36.0275	36.999	36.3804	37.899	36.5535	36.0322	36.6486	0.71177
70.04	36.0278	36.9998	36.3807	37.904	36.5597	36.0321	36.6507	0.71339
70.08	36.0279	37.0004	36.381	37.9083	36.5604	36.032	36.6516	0.71489
70.12	36.0268	37.0007	36.3789	37.91	36.5609	36.0318	36.6515	0.71591
70.16	36.0268	37.0005	36.3789	37.9134	36.5585	36.0319	36.6517	0.71714
70.2	36.0267	37.0008	36.3793	37.9162	36.5589	36.032	36.6523	0.71809
70.24	36.0267	37.001	36.3791	37.9184	36.5594	36.0322	36.6528	0.71887
70.28	36.0252	37	36.3772	37.9183	36.5597	36.031	36.6519	0.71932
70.32	36.0252	37.0006	36.3773	37.9197	36.5582	36.0309	36.652	0.71994
70.36	36.0252	37.001	36.3774	37.9209	36.5588	36.0311	36.6524	0.72034
70.4	36.0272	37.0049	36.3807	37.9231	36.5593	36.0348	36.655	0.72023
70.44	36.0271	37.0052	36.381	37.9237	36.5617	36.0345	36.6555	0.72045
70.48	36.027	37.0066	36.3815	37.9243	36.562	36.0341	36.6559	0.72085
70.52	36.0272	37.006	36.3815	37.9251	36.5623	36.031	36.6555	0.72154
70.56	36.027	37.0068	36.3815	37.9255	36.5627	36.0305	36.6557	0.72187
70.6	36.0271	37.0067	36.382	37.9253	36.5634	36.0303	36.6558	0.7218
70.64	36.0268	37.0075	36.3826	37.926	36.5638	36.0302	36.6561	0.72212
70.68	36.0258	37.0073	36.3818	37.9246	36.5642	36.0291	36.6555	0.72203
70.72	36.0258	37.0078	36.3818	37.925	36.5638	36.029	36.6555	0.72223
70.76	36.026	37.0082	36.3823	37.9251	36.5642	36.0288	36.6558	0.72226
70.8	36.0322	37.0099	36.3841	37.9299	36.5645	36.0304	36.6585	0.72264
70.84	36.032	37.0083	36.3841	37.9299	36.5678	36.03	36.6587	0.72248
70.88	36.0323	37.0096	36.3844	37.9302	36.5686	36.0301	36.6592	0.7226
70.92	36.0271	37.0103	36.3836	37.926	36.5694	36.029	36.6576	0.72235
70.96	36.027	37.0113	36.3838	37.9258	36.5676	36.0287	36.6574	0.72243
71	36.027	37.012	36.3848	37.9257	36.5681	36.0284	36.6577	0.72244
71.04	36.0268	37.0123	36.385	37.9255	36.5686	36.0281	36.6577	0.72247
71.08	36.0263	37.0119	36.3848	37.9249	36.569	36.0276	36.6574	0.72241
71.12	36.026	37.0124	36.3854	37.9249	36.5689	36.0277	36.6576	0.72245
71.16	36.0255	37.0127	36.3858	37.9252	36.5697	36.0276	36.6578	0.7226
71.2	36.0255	37.0103	36.391	37.926	36.5705	36.0249	36.658	0.72277
71.24	36.0252	37.0102	36.3914	37.926	36.5745	36.0246	36.6587	0.72273
71.28	36.0251	37.0104	36.3916	37.9262	36.5749	36.0243	36.6588	0.72287
71.32	36.0255	37.0152	36.3878	37.9256	36.5753	36.0282	36.6596	0.72261
71.36	36.0252	37.0157	36.3882	37.925	36.5744	36.0278	36.6594	0.72258
71.4	36.0252	37.0157	36.389	37.9249	36.5753	36.0274	36.6596	0.72253
71.44	36.0248	37.0134	36.3897	37.9244	36.5758	36.026	36.659	0.72237
71.48	36.0244	37.0142	36.3898	37.923	36.5763	36.0257	36.6589	0.72206
71.52	36.0243	37.0129	36.3906	37.9224	36.5765	36.0256	36.6587	0.72171
71.56	36.0242	37.0131	36.3914	37.9221	36.577	36.0258	36.6589	0.72154
71.6	36.0217	37.0104	36.3895	37.919	36.5776	36.0234	36.6569	0.72119
71.64	36.0218	37.0103	36.3897	37.9188	36.5761	36.0235	36.6567	0.72108
71.68	36.0222	37.01	36.3897	37.9183	36.5768	36.0237	36.6568	0.72074
71.72	36.0275	37.0136	36.3922	37.923	36.5774	36.0277	36.6602	0.72092
71.76	36.0272	37.0134	36.3927	37.9224	36.5816	36.0278	36.6609	0.72059
71.8	36.0276	37.0136	36.3933	37.922	36.5819	36.0279	36.661	0.72032
71.84	36.025	37.0143	36.3932	37.9203	36.5826	36.0268	36.6604	0.72044
71.88	36.0252	37.0165	36.3935	37.9198	36.5821	36.0266	36.6606	0.72047
71.92	36.0251	37.0208	36.3946	37.9192	36.5825	36.0264	36.6614	0.72064
71.96	36.0251	37.0222	36.3951	37.9183	36.5833	36.0266	36.6617	0.72039
72	36.023	37.0225	36.3936	37.9158	36.5841	36.0249	36.6606	0.72032
72.04	36.0232	37.0248	36.3954	37.9152	36.582	36.025	36.6609	0.72019
72.08	36.0234	37.0275	36.3972	37.9145	36.5829	36.025	36.6617	0.72006
72.12	36.0259	37.0327	36.4035	37.9176	36.5833	36.0268	36.665	0.72041
72.16	36.026	37.0362	36.4057	37.9178	36.5882	36.0267	36.6668	0.72058
72.2	36.026	37.0374	36.4079	37.9177	36.5887	36.0267	36.6674	0.72048
72.24	36.0259	37.0379	36.4083	37.9171	36.5893	36.0268	36.6675	0.72028
72.28	36.0263	37.0382	36.4098	37.9168	36.5888	36.0269	36.6678	0.72005
72.32	36.0262	37.0386	36.4121	37.9169	36.5895	36.0264	36.6683	0.72004
72.36	36.0264	37.0389	36.4141	37.9173	36.5901	36.0266	36.6689	0.71998
72.4	36.025	37.0384	36.4143	37.9158	36.5908	36.0256	36.6683	0.7198
72.44	36.0251	37.0388	36.4164	37.9152	36.59	36.0254	36.6685	0.71954
72.48	36.0251	37.039	36.4191	37.9147	36.5906	36.0254	36.669	0.71919
72.52	36.0278	37.0454	36.4232	37.9164	36.591	36.0311	36.6725	0.71864
72.56	36.0282	37.0461	36.4256	37.9163	36.5929	36.0309	36.6734	0.71842
72.6	36.0284	37.0465	36.4284	37.9164	36.5937	36.0308	36.6741	0.71827
72.64	36.0267	37.0426	36.4317	37.9163	36.5944	36.0254	36.6728	0.71887
72.68	36.0266	37.0425	36.434	37.9162	36.5954	36.0249	36.6733	0.71876
72.72	36.0268	37.0426	36.4367	37.9164	36.5958	36.025	36.6739	0.71859
72.76	36.0266	37.0429	36.4397	37.9161	36.5963	36.0247	36.6744	0.71841
72.8	36.026	37.0427	36.4417	37.9145	36.5967	36.0243	36.6743	0.71789
72.84	36.0259	37.0426	36.4447	37.9143	36.5964	36.0242	36.6747	0.71763
72.88	36.0259	37.0427	36.4474	37.9137	36.5966	36.0246	36.6752	0.71721
72.92	36.03	37.0421	36.4546	37.9189	36.5968	36.0244	36.6778	0.71778
72.96	36.0299	37.0426	36.4573	37.9184	36.6028	36.0242	36.6792	0.71741
73	36.0302	37.0427	36.4599	37.918	36.6032	36.0242	36.6797	0.71706
73.04	36.0273	37.0445	36.4589	37.9129	36.6034	36.0257	36.6788	0.7158
73.08	36.0274	37.0441	36.4616	37.9121	36.5987	36.0256	36.6783	0.71542
73.12	36.0276	37.0444	36.4641	37.9108	36.599	36.0253	36.6785	0.71484
73.16	36.0275	37.0446	36.4667	37.91	36.5994	36.0254	36.679	0.71442
73.2	36.0275	37.0441	36.4691	37.909	36.5996	36.025	36.6791	0.71397
73.24	36.0277	37.0444	36.4722	37.9077	36.5991	36.0248	36.6793	0.71338
73.28	36.0278	37.0446	36.4751	37.9065	36.5991	36.0248	36.6796	0.71277
73.32	36.026	37.0421	36.4799	37.9049	36.5991	36.0221	36.679	0.71255
73.36	36.0258	37.0429	36.4829	37.904	36.5992	36.0223	36.6795	0.71214
73.4	36.0261	37.0433	36.4864	37.9027	36.5996	36.0222	36.68	0.71151
73.44	36.0295	37.0485	36.4889	37.9032	36.6	36.0277	36.683	0.71041
73.48	36.0298	37.0496	36.4917	37.9016	36.601	36.0277	36.6835	0.70975
73.52	36.0297	37.0493	36.4952	37.9005	36.6008	36.0276	36.6838	0.70921
73.56	36.029	37.0472	36.498	37.899	36.6009	36.0249	36.6832	0.70894
73.6	36.029	37.0482	36.5008	37.8974	36.601	36.0247	36.6835	0.7084
73.64	36.0292	37.048	36.5038	37.8961	36.6011	36.0247	36.6838	0.70774
73.68	36.0294	37.0488	36.5072	37.8952	36.601	36.0247	36.6844	0.7073
73.72	36.0271	37.048	36.5078	37.8912	36.6007	36.0226	36.6829	0.70667
73.76	36.0269	37.0476	36.5112	37.8901	36.5991	36.0228	36.6829	0.70609
73.8	36.0271	37.0478	36.5145	37.8886	36.599	36.0228	36.6833	0.7054
73.84	36.0319	37.0504	36.5222	37.8925	36.5992	36.0254	36.6869	0.70526
73.88	36.0318	37.0502	36.5257	37.8915	36.6034	36.0255	36.688	0.70464
73.92	36.0323	37.0505	36.529	37.8906	36.6037	36.0257	36.6887	0.70408
73.96	36.0314	37.0511	36.5304	37.8872	36.6038	36.0254	36.6882	0.70313
74	36.0314	37.0508	36.5337	37.887	36.6012	36.0253	36.6882	0.70299
74.04	36.0312	37.0506	36.5369	37.8849	36.6011	36.0255	36.6883	0.7021
74.08	36.0316	37.0512	36.54	37.8834	36.601	36.0256	36.6888	0.70142
74.12	36.03	37.0501	36.5411	37.8794	36.6012	36.0238	36.6876	0.70056
74.16	36.0303	37.0501	36.5441	37.8777	36.5992	36.0234	36.6875	0.69989
74.2	36.0306	37.0504	36.5472	37.8765	36.599	36.0232	36.6878	0.6994
74.24	36.0322	37.0546	36.5531	37.8778	36.5989	36.0262	36.6905	0.69916
74.28	36.0325	37.0547	36.5561	37.8769	36.6012	36.0263	36.6913	0.69861
74.32	36.0325	37.0551	36.5592	37.8764	36.6009	36.0262	36.6917	0.69839
74.36	36.0326	37.0526	36.5614	37.8758	36.6005	36.024	36.6912	0.69827
74.4	36.0327	37.0529	36.5637	37.8749	36.6004	36.0238	36.6914	0.69793
74.44	36.0329	37.0517	36.5662	37.8743	36.6004	36.0238	36.6916	0.69746
74.48	36.033	37.0493	36.5702	37.8737	36.6003	36.0243	36.6918	0.69677
74.52	36.032	37.0484	36.5726	37.8719	36.5998	36.0238	36.6914	0.69627
74.56	36.032	37.0485	36.5756	37.8718	36.5981	36.0242	36.6917	0.69611
74.6	36.0322	37.0484	36.579	37.8715	36.5978	36.0243	36.6922	0.69583
74.64	36.0373	37.0506	36.5833	37.8755	36.5979	36.0288	36.6955	0.69545
74.68	36.0374	37.0509	36.5865	37.8751	36.6	36.0292	36.6965	0.69511
74.72	36.0372	37.0509	36.5896	37.8748	36.6002	36.0296	36.6971	0.69486
74.76	36.032	37.0502	36.5922	37.8712	36.6003	36.0286	36.6957	0.69464
74.8	36.0319	37.05	36.5954	37.871	36.5986	36.0286	36.6959	0.69455
74.84	36.0315	37.0478	36.5988	37.8704	36.5984	36.0286	36.6959	0.69412
74.88	36.0315	37.0469	36.602	37.8701	36.5979	36.0289	36.6962	0.69378
74.92	36.031	37.0458	36.6042	37.8693	36.5979	36.0286	36.6961	0.69351
74.96	36.031	37.0457	36.6076	37.8688	36.5972	36.029	36.6966	0.69316
75	36.0311	37.0453	36.6106	37.8683	36.597	36.0294	36.6969	0.69278
75.04	36.0317	37.0427	36.6186	37.8687	36.597	36.027	36.6976	0.69285
75.08	36.0317	37.0426	36.6218	37.8684	36.601	36.0271	36.6988	0.6925
75.12	36.0317	37.0427	36.6248	37.8675	36.6009	36.0274	36.6992	0.6921
75.16	36.032	37.0463	36.6241	37.8667	36.6008	36.0316	36.7002	0.69132
75.2	36.0317	37.0466	36.6272	37.8663	36.5981	36.0321	36.7003	0.69119
75.24	36.0318	37.0466	36.6304	37.8661	36.5981	36.0323	36.7009	0.69102
75.28	36.0322	37.0451	36.634	37.8655	36.5982	36.031	36.701	0.69074
75.32	36.032	37.0444	36.6422	37.8649	36.5982	36.0309	36.7021	0.69038
75.36	36.032	37.0442	36.6495	37.8647	36.5979	36.031	36.7032	0.69015
75.4	36.032	37.0438	36.6566	37.8645	36.5979	36.0312	36.7043	0.68993
75.44	36.0289	37.0369	36.6615	37.862	36.5979	36.0283	36.7026	0.68949
75.48	36.0291	37.0313	36.6667	37.8618	36.5955	36.0284	36.7021	0.68886
75.52	36.0291	37.0296	36.6702	37.8614	36.5951	36.0286	36.7023	0.6885
75.56	36.0336	37.0327	36.6766	37.8653	36.5949	36.0328	36.706	0.68838
75.6	36.0335	37.0319	36.6805	37.8646	36.5977	36.0326	36.7068	0.688
75.64	36.033	37.0314	36.6843	37.8643	36.5976	36.0321	36.7071	0.688
75.68	36.0306	37.0305	36.6876	37.8624	36.5974	36.0307	36.7065	0.68805
75.72	36.0302	37.0307	36.6906	37.8626	36.5964	36.0302	36.7068	0.6883
75.76	36.0296	37.0315	36.6938	37.8626	36.596	36.0299	36.7072	0.68855
75.8	36.0293	37.0306	36.6974	37.8621	36.5957	36.0305	36.7076	0.68823
75.84	36.0269	37.0274	36.6983	37.8598	36.5954	36.0287	36.7061	0.68799
75.88	36.0272	37.0247	36.7013	37.8601	36.5925	36.0288	36.7058	0.68787
75.92	36.0271	37.0239	36.7045	37.8612	36.5923	36.029	36.7063	0.68815
75.96	36.0298	37.0232	36.7124	37.8656	36.592	36.0303	36.7089	0.68879
76	36.0297	37.0206	36.7146	37.8666	36.5961	36.0303	36.7097	0.68878
76.04	36.0297	37.0181	36.7165	37.868	36.5956	36.0303	36.7097	0.68904
76.08	36.0292	37.0141	36.7165	37.8685	36.5952	36.0303	36.709	0.68894
76.12	36.0288	37.0101	36.7181	37.8688	36.5936	36.0303	36.7083	0.68883
76.16	36.0288	37.0088	36.7198	37.8698	36.5932	36.0303	36.7085	0.68909
76.2	36.0288	37.008	36.7213	37.8706	36.593	36.0302	36.7086	0.6893
76.24	36.0268	37.0065	36.7215	37.8697	36.5928	36.0291	36.7077	0.6895
76.28	36.0266	37.0065	36.7232	37.8703	36.5904	36.0296	36.7078	0.68971
76.32	36.0263	37.0061	36.7252	37.8703	36.5901	36.0296	36.7079	0.68978
76.36	36.0285	37.0117	36.7285	37.8718	36.5899	36.0356	36.711	0.68916
76.4	36.0281	37.0111	36.7302	37.8723	36.5913	36.0361	36.7115	0.68921
76.44	36.0278	37.0102	36.7317	37.8726	36.5911	36.0363	36.7116	0.68928
76.48	36.0264	37.0045	36.7331	37.8728	36.5911	36.0317	36.7099	0.69006
76.52	36.026	37.0038	36.7345	37.8733	36.5911	36.0318	36.7101	0.69023
76.56	36.0264	37.0028	36.7357	37.8743	36.5906	36.0317	36.7103	0.69045
76.6	36.0267	37.002	36.7368	37.875	36.5901	36.0324	36.7105	0.69044
76.64	36.0259	37.001	36.7373	37.8747	36.5899	36.0321	36.7101	0.69051
76.68	36.0259	37.0002	36.7397	37.8755	36.5889	36.0321	36.7104	0.69074
76.72	36.0259	36.9995	36.7407	37.8764	36.5886	36.0326	36.7106	0.69091
76.76	36.0308	36.9975	36.7456	37.8831	36.5884	36.0328	36.713	0.69206
76.8	36.0308	36.9969	36.747	37.8837	36.5936	36.0327	36.7141	0.69209
76.84	36.0309	36.9959	36.7484	37.8846	36.5935	36.0326	36.7143	0.6923
76.88	36.0274	36.9961	36.7458	37.8809	36.594	36.034	36.713	0.69145
76.92	36.0275	36.9947	36.7471	37.8813	36.5888	36.034	36.7122	0.69162
76.96	36.0273	36.9938	36.7484	37.8817	36.5888	36.0341	36.7123	0.69175
77	36.0274	36.9933	36.7497	37.8826	36.5889	36.0342	36.7127	0.69198
77.04	36.0271	36.9924	36.7503	37.8826	36.589	36.0341	36.7126	0.69197
77.08	36.0273	36.9916	36.7516	37.8834	36.5884	36.0341	36.7127	0.69218
77.12	36.0271	36.9909	36.7528	37.8834	36.5883	36.0344	36.7128	0.69211
77.16	36.0251	36.9879	36.7553	37.8823	36.5882	36.032	36.7118	0.69242
77.2	36.0251	36.9871	36.7565	37.8828	36.5893	36.0324	36.7122	0.69241
77.24	36.0249	36.9863	36.7578	37.8837	36.5894	36.0326	36.7125	0.69269
77.28	36.028	36.9909	36.7582	37.8858	36.5894	36.0378	36.715	0.69214
77.32	36.0283	36.9901	36.7595	37.8867	36.5896	36.0376	36.7153	0.69234
77.36	36.0281	36.9893	36.7606	37.8878	36.5891	36.0379	36.7155	0.69268
77.4	36.0273	36.9863	36.7617	37.8893	36.5889	36.0359	36.7149	0.69353
77.44	36.0271	36.9851	36.7632	37.8906	36.5892	36.0353	36.7151	0.69403
77.48	36.0274	36.9858	36.7642	37.8919	36.5891	36.0351	36.7156	0.6945
77.52	36.0273	36.9858	36.7656	37.8931	36.5893	36.0351	36.716	0.69498
77.56	36.0245	36.9867	36.7641	37.8915	36.5897	36.0329	36.7149	0.69544
77.6	36.0243	36.9866	36.7658	37.8929	36.5872	36.0327	36.7149	0.69611
77.64	36.0242	36.9856	36.7672	37.8939	36.5876	36.0326	36.7152	0.69641
77.68	36.029	36.9868	36.7725	37.9006	36.5879	36.0351	36.7186	0.69738
77.72	36.0288	36.9861	36.7732	37.9018	36.592	36.0349	36.7195	0.69768
77.76	36.0287	36.9849	36.7742	37.9027	36.5921	36.0349	36.7196	0.69791
77.8	36.0269	36.9853	36.7737	37.9013	36.5924	36.0345	36.719	0.6979
77.84	36.0269	36.9896	36.7743	37.9023	36.5903	36.0342	36.7196	0.6987
77.88	36.0266	36.9886	36.7752	37.9029	36.5902	36.034	36.7196	0.69896
77.92	36.0262	36.9876	36.7763	37.9036	36.5904	36.0341	36.7197	0.69919
77.96	36.0242	36.9854	36.7747	37.901	36.5907	36.0323	36.7181	0.69884
78	36.0245	36.9847	36.7755	37.9023	36.5885	36.032	36.7179	0.69934
78.04	36.0244	36.9833	36.7759	37.9032	36.5885	36.0318	36.7178	0.6996
78.08	36.0259	36.9857	36.7797	37.9065	36.5885	36.0347	36.7202	0.70011
78.12	36.0259	36.9903	36.7803	37.9074	36.5909	36.0343	36.7215	0.70077
78.16	36.0259	36.9908	36.7806	37.9081	36.591	36.0339	36.7217	0.70107
78.2	36.0262	36.9885	36.7805	37.9083	36.5911	36.0318	36.7211	0.70133
78.24	36.026	36.9907	36.7811	37.9088	36.591	36.0317	36.7216	0.70174
78.28	36.0261	36.9899	36.7816	37.909	36.5911	36.0311	36.7215	0.70186
78.32	36.0263	36.9916	36.7825	37.9092	36.5914	36.031	36.722	0.70205
78.36	36.0252	36.9946	36.7824	37.9081	36.5914	36.0301	36.722	0.7023
78.4	36.025	36.9961	36.7833	37.9084	36.5903	36.0305	36.7223	0.70253
78.44	36.0251	36.9961	36.7832	37.9086	36.5906	36.0304	36.7223	0.70259
78.48	36.0305	36.9993	36.7851	37.9126	36.5911	36.0347	36.7255	0.70229
78.52	36.0305	36.9986	36.786	37.913	36.5938	36.0346	36.7261	0.70229
78.56	36.0307	37.0013	36.7864	37.9132	36.5941	36.0344	36.7267	0.70258
78.6	36.0268	37.0021	36.7871	37.9105	36.594	36.0309	36.7252	0.70319
78.64	36.0267	37.0048	36.788	37.9107	36.5928	36.0306	36.7256	0.70364
78.68	36.0269	37.0053	36.7885	37.9106	36.5924	36.0303	36.7257	0.70367
78.72	36.0271	37.0056	36.789	37.9103	36.5927	36.03	36.7258	0.70361
78.76	36.0267	37.0057	36.7884	37.9095	36.5924	36.0294	36.7254	0.70353
78.8	36.0267	37.0089	36.7886	37.9097	36.592	36.0293	36.7259	0.70391
78.84	36.0267	37.0113	36.7882	37.9096	36.5923	36.0294	36.7262	0.70403
78.88	36.028	37.0115	36.7942	37.9115	36.5923	36.0273	36.7275	0.70498
78.92	36.0279	37.0149	36.794	37.9119	36.5972	36.0269	36.7288	0.70528
78.96	36.0281	37.0168	36.794	37.912	36.5972	36.0268	36.7292	0.70543
79	36.0282	37.0217	36.7905	37.9128	36.5972	36.0303	36.7301	0.70533
79.04	36.0282	37.0221	36.7909	37.9138	36.5938	36.0302	36.7298	0.70587
79.08	36.0286	37.0228	36.7911	37.9152	36.5936	36.0298	36.7302	0.70641
79.12	36.0289	37.0231	36.7907	37.916	36.5933	36.029	36.7302	0.70682
79.16	36.029	37.0229	36.7906	37.9165	36.593	36.0287	36.7301	0.70701
79.2	36.0286	37.0234	36.7909	37.9173	36.5926	36.0287	36.7302	0.70739
79.24	36.028	37.0231	36.7905	37.9183	36.5922	36.0291	36.7302	0.70774
79.28	36.0252	37.0204	36.7838	37.916	36.5921	36.0265	36.7274	0.70773
79.32	36.0254	37.0217	36.779	37.9166	36.5902	36.0267	36.7266	0.70797
79.36	36.0256	37.023	36.7752	37.9172	36.5899	36.0269	36.7263	0.70813
79.4	36.0306	37.027	36.7743	37.9218	36.5896	36.0318	36.7292	0.70809
79.44	36.0306	37.0265	36.7719	37.9224	36.5927	36.0317	36.7293	0.70811
79.48	36.0307	37.0259	36.7715	37.9227	36.5929	36.0318	36.7292	0.7081
79.52	36.029	37.0245	36.7709	37.9215	36.5929	36.0303	36.7282	0.70822
79.56	36.0292	37.0247	36.77	37.9216	36.5922	36.0302	36.728	0.70828
79.6	36.0292	37.0249	36.7699	37.9222	36.592	36.0305	36.7281	0.7084
79.64	36.0294	37.0246	36.7698	37.9225	36.592	36.0309	36.7282	0.70839
79.68	36.0273	37.0223	36.7668	37.92	36.5921	36.0293	36.7263	0.70804
79.72	36.0279	37.0212	36.7669	37.9204	36.5896	36.0296	36.7259	0.70802
79.76	36.0283	37.0206	36.7667	37.9212	36.5899	36.0294	36.726	0.70816
79.8	36.0316	37.0211	36.7719	37.9252	36.5899	36.0311	36.7285	0.70863
79.84	36.0316	37.0192	36.7711	37.9252	36.5948	36.0312	36.7289	0.70826
79.88	36.032	37.0187	36.7705	37.9246	36.5946	36.0313	36.7286	0.70794
[truncated: 4,253 more rows]

## Sheet: Figure 5g
Time	∆T (ºC)	∆T (ºC)	∆T (ºC)	Mean ∆T (ºC)	Standard Deviation			Time	∆T (ºC)	∆T (ºC)	∆T (ºC)	Mean ∆T (ºC)	Standard Deviation
seconds	46259 (30mg/kg)	48156 (30 mg/kg)	46260 (30 mg/kg)					seconds	45457 (60mg/kg)	45455 (60 mg/kg)	48137 (60 mg/kg)
0	4.66079e-06	2.88383e-06	-1.17371e-06	2.12364e-06	2.99061e-06			0	-2.61346e-06	8.13772e-07	-2.09703e-06	-1.29891e-06	1.84776e-06
1.05	-0.0022	-0.00465	-0.0401	-0.01565	0.02121			1.04	0.00641	-0.33202	0.0385	-0.09571	0.20528
2.06	-0.00441	-0.00381	-0.06158	-0.02327	0.03318			2.05	-0.02984	-0.27428	0.05293	-0.08373	0.17013
3.09	-0.00661	-0.00598	-0.06256	-0.02505	0.03248			3.08	-0.04846	-0.43789	0.05533	-0.14367	0.26003
4	-0.00881	-0.01026	-0.02539	-0.01482	0.00918			4.09	-0.10185	-0.3609	0.04812	-0.13821	0.20692
5.04	-0.01101	-0.01182	-0.03541	-0.01941	0.01386			5.04	-0.12249	-0.38495	0.04812	-0.15311	0.21815
6.05	-0.01321	-0.01373	-0.02406	-0.017	0.00612			6.04	-0.13585	-0.37533	0.04331	-0.15596	0.21004
7.09	-0.01541	-0.01665	-0.03431	-0.02212	0.01057			7.05	-0.15222	-0.2021	0.05053	-0.10126	0.1338
8	-0.01761	-0.01858	-0.04288	-0.02635	0.01432			8.09	-0.17535	-0.45232	0.03609	-0.19719	0.24494
9.04	-0.0198	-0.02106	-0.05	-0.03029	0.01708			9	-0.1926	-0.45954	0.02887	-0.20776	0.24456
10.04	-0.022	-0.02293	-0.05704	-0.03399	0.01997			10.09	-0.20875	-0.60871	0.03609	-0.26046	0.32549
11.05	-0.02419	-0.02578	-0.06295	-0.03764	0.02194			11.04	-0.22114	-0.64239	0.02406	-0.27982	0.33708
12	-0.02638	-0.02794	-0.06843	-0.04092	0.02384			12.04	-0.23069	-0.63277	0.02165	-0.2806	0.33005
13	-0.02856	-0.02978	-0.07297	-0.04377	0.02529			13.09	-0.2398	-0.55337	0.02406	-0.25637	0.28907
14.05	-0.03075	-0.03288	-0.07664	-0.04676	0.0259			14	-0.25462	-0.46194	0.01203	-0.23485	0.2376
15.05	-0.03293	-0.03558	-0.08056	-0.04969	0.02676			15.03	-0.25247	-0.53653	0.0024	-0.2622	0.2696
16.08	-0.03512	-0.041	-0.08502	-0.05371	0.02727			16.04	-0.26451	-0.57743	0.01684	-0.27503	0.29728
17.09	-0.0373	-0.04254	-0.08916	-0.05634	0.02855			17.05	-0.27593	-0.60149	0.01684	-0.28686	0.30931
18	-0.03948	-0.04407	-0.09284	-0.0588	0.02957			18.09	-0.27825	-0.19248	0.01203	-0.1529	0.14913
19.03	-0.04165	-0.03637	-0.09722	-0.05842	0.03371			19.18	-0.28656	-0.62796	-0.02406	-0.31286	0.30281
20.04	-0.04383	-0.03696	-0.10168	-0.06082	0.03555			20.09	-0.295	-0.61111	0.0024	-0.30124	0.30681
21.05	-0.046	-0.03119	-0.10485	-0.06068	0.03896			21	-0.29957	-0.50285	-2.09703e-06	-0.26747	0.25295
22.08	-0.04817	-0.0254	-0.10767	-0.06042	0.04248			22.04	-0.30855	-0.6039	0.0024	-0.30335	0.30318
23.09	-0.05035	-0.02042	-0.11111	-0.06063	0.04621			23.04	-0.31754	-0.61833	0.00481	-0.31035	0.31163
24	-0.05251	-0.02219	-0.11483	-0.06318	0.04723			24.09	-0.32142	-0.67848	0.02406	-0.32528	0.35129
25.04	-0.05468	-0.02983	-0.11843	-0.06765	0.0457			25	-0.3283	-0.66404	-0.04571	-0.34602	0.30955
26.05	-0.05685	-0.03837	-0.12128	-0.07217	0.04353			26.04	-0.33697	-0.58705	0.03368	-0.29678	0.31231
27	-0.05901	-0.04031	-0.1259	-0.07508	0.045			27.05	-0.34292	-0.6448	-0.00481	-0.33084	0.32016
28	-0.06118	-0.04966	-0.12962	-0.08015	0.04322			28.09	-0.34739	-0.66164	-0.01444	-0.34116	0.32364
29.04	-0.06334	-0.05833	-0.13302	-0.0849	0.04175			29	-0.31922	-0.66404	-0.03609	-0.33978	0.31448
30.05	-0.0655	-0.06467	-0.13631	-0.08883	0.04112			30	-0.32749	-0.66886	-0.03128	-0.34254	0.31906
31.05	-0.06766	-0.06581	-0.13924	-0.0909	0.04187			31.04	-0.33657	-0.67126	0.00481	-0.33434	0.33804
32	-0.06982	-0.06415	-0.14218	-0.09205	0.0435			32.05	-0.34591	-0.73141	-0.00722	-0.36151	0.36235
33.01	-0.07198	-0.06559	-0.14492	-0.09416	0.04407			33.09	-0.35547	-0.73141	-0.03609	-0.37432	0.34804
34.04	-0.07414	-0.06755	-0.14722	-0.0963	0.04422			34	-0.36473	-0.67848	-0.03368	-0.35896	0.32244
35.05	-0.07629	-0.06538	-0.14969	-0.09712	0.04585			35.03	-0.37411	-0.69051	-0.05534	-0.37332	0.31759
36.06	-0.07844	-0.06586	-0.15219	-0.09883	0.04664			36.04	-0.38384	-0.6857	-0.03368	-0.36774	0.32631
37.09	-0.08059	-0.05914	-0.1547	-0.09814	0.05014			37.05	-0.39342	-0.69051	-0.07699	-0.38698	0.30681
38	-0.08274	-0.0568	-0.15728	-0.09894	0.05216			38.09	-0.4022	-0.67848	-0.0794	-0.38669	0.29984
39.04	-0.08488	-0.05851	-0.16002	-0.10114	0.05267			39	-0.40966	-0.7266	-0.04331	-0.39319	0.34194
40.05	-0.08701	-0.06477	-0.16272	-0.10483	0.05135			40.09	-0.41668	-0.69532	-0.07699	-0.39633	0.30967
41.06	-0.08915	-0.07969	-0.16518	-0.11134	0.04687			41	-0.42365	-0.69773	-0.02647	-0.38262	0.33751
42	-0.09128	-0.09065	-0.16753	-0.11649	0.0442			42.03	-0.43075	-0.70254	-0.07218	-0.40182	0.31617
43	-0.09341	-0.09183	-0.16999	-0.11841	0.04468			43.04	-0.43783	-0.70495	-0.06496	-0.40258	0.32145
44.05	-0.09554	-0.09939	-0.17234	-0.12243	0.04327			44.05	-0.44432	-0.70735	-0.07218	-0.40795	0.31914
45.06	-0.09767	-0.10733	-0.17461	-0.12654	0.04191			45.09	-0.45097	-0.71217	-0.06737	-0.41017	0.32433
46	-0.0998	-0.11693	-0.1768	-0.13118	0.04043			46	-0.45747	-0.71457	-0.15158	-0.44121	0.28185
47.01	-0.10192	-0.1182	-0.17887	-0.133	0.04055			47.04	-0.46291	-0.72419	-0.13474	-0.44061	0.29536
48.05	-0.10404	-0.12066	-0.18095	-0.13522	0.04047			48.05	-0.46785	-0.73382	-0.10586	-0.43584	0.3152
49.06	-0.10616	-0.12366	-0.18326	-0.13769	0.04042			49.18	-0.47485	-0.73141	-0.08421	-0.43016	0.32591
50.05	-0.10828	-0.13159	-0.18541	-0.14176	0.03956			50.09	-0.47969	-0.73382	-0.08661	-0.43337	0.32608
51.06	-0.1104	-0.13422	-0.1876	-0.14407	0.03953			51	-0.48554	-0.74104	-0.13955	-0.45537	0.30188
52	-0.11251	-0.14006	-0.18983	-0.14747	0.03919			52.03	-0.49224	-0.73622	-0.12511	-0.45119	0.30762
53.01	-0.11462	-0.14289	-0.19206	-0.14986	0.03919			53.05	-0.49813	-0.74825	-0.10586	-0.45075	0.32381
54.05	-0.11673	-0.14459	-0.19417	-0.15183	0.03922			54.05	-0.50362	-0.75307	-0.11308	-0.45659	0.32257
55.06	-0.11884	-0.14628	-0.19644	-0.15385	0.03935			55.08	-0.50985	-0.74825	-0.1203	-0.45947	0.31699
56	-0.12094	-0.14841	-0.19887	-0.15608	0.03952			56	-0.51575	-0.76028	-0.13955	-0.47186	0.31269
57.01	-0.12305	-0.15005	-0.20121	-0.1581	0.0397			57.01	-0.52086	-0.75547	-0.11308	-0.46314	0.32506
58.05	-0.12514	-0.15174	-0.20368	-0.16019	0.03994			58.03	-0.52619	-0.76028	-0.1203	-0.46892	0.32381
59.15	-0.12724	-0.15346	-0.20614	-0.16228	0.04018			59.05	-0.53121	-0.76028	-0.12271	-0.4714	0.32297
60	-0.12934	-0.15578	-0.20849	-0.16454	0.0403			60.04	-0.53639	-0.75547	-0.12511	-0.47232	0.32003
61.01	-0.13143	-0.15747	-0.21076	-0.16655	0.04044			61.05	-0.54158	-0.75307	-0.11789	-0.47085	0.32344
62.05	-0.13352	-0.16496	-0.21295	-0.17048	0.04			62.05	-0.54687	-0.75547	-0.12752	-0.47662	0.31982
63.06	-0.13561	-0.17044	-0.21518	-0.17374	0.03989			63.09	-0.55078	-0.7651	-0.13714	-0.48434	0.31921
64	-0.1377	-0.17742	-0.21745	-0.17752	0.03988			64	-0.55432	-0.77232	-0.16842	-0.49835	0.30581
65.01	-0.13978	-0.19492	-0.21948	-0.18473	0.04082			65.04	-0.55527	-0.77472	-0.14677	-0.49225	0.31869
66.05	-0.14187	-0.19569	-0.22121	-0.18626	0.0405			66.05	-0.56027	-0.78194	-0.15158	-0.49793	0.31977
67.06	-0.14395	-0.19924	-0.2243	-0.18916	0.04111			67	-0.56453	-0.78916	-0.15639	-0.50336	0.32079
68	-0.14603	-0.20054	-0.22653	-0.19103	0.04108			68	-0.56909	-0.79156	-0.15158	-0.50408	0.32491
69.01	-0.14811	-0.20195	-0.22848	-0.19285	0.04095			69.03	-0.57286	-0.80118	-0.15158	-0.50854	0.32954
70	-0.15019	-0.2033	-0.23056	-0.19468	0.04087			70.04	-0.57549	-0.81081	-0.1588	-0.51503	0.33018
71.01	-0.15226	-0.20469	-0.23259	-0.19652	0.04078			71.05	-0.57969	-0.81562	-0.1588	-0.51804	0.33272
72.05	-0.15434	-0.20605	-0.23463	-0.19834	0.04069			72.08	-0.58458	-0.81081	-0.16601	-0.52047	0.32714
73.06	-0.15642	-0.21022	-0.23662	-0.20109	0.04087			73	-0.58963	-0.79878	-0.17323	-0.52055	0.31845
74	-0.15849	-0.21158	-0.2385	-0.20286	0.04071			74.01	-0.59344	-0.76028	-0.16601	-0.50658	0.30651
75.01	-0.16056	-0.2133	-0.24038	-0.20475	0.04059			75.04	-0.59243	-0.82284	-0.16601	-0.52709	0.33325
76.05	-0.16263	-0.21428	-0.24218	-0.20636	0.04036			76.05	-0.58877	-0.80359	-0.17323	-0.52186	0.32046
77.06	-0.16469	-0.21604	-0.24402	-0.20825	0.04023			77.05	-0.58864	-0.79878	-0.17323	-0.52022	0.31834
78	-0.16675	-0.2208	-0.24589	-0.21115	0.04044			78.09	-0.58922	-0.83246	-0.17082	-0.53084	0.33466
79.01	-0.16881	-0.22295	-0.24773	-0.21316	0.04036			79	-0.58996	-0.66645	-0.17323	-0.47655	0.26545
80	-0.17086	-0.22421	-0.24949	-0.21486	0.04014			80	-0.58768	-0.91186	-0.18045	-0.56	0.36649
81.01	-0.17292	-0.23606	-0.25117	-0.22005	0.04151			81.05	-0.59115	-0.71217	-0.19007	-0.4978	0.27328
82.05	-0.17497	-0.23746	-0.25282	-0.22175	0.04123			82.05	-0.59471	-0.71698	-0.19007	-0.50059	0.27578
83.06	-0.17702	-0.23891	-0.2545	-0.22348	0.04098			83.09	-0.60001	-0.79878	-0.19729	-0.53203	0.30645
84	-0.17907	--	-0.25618	-0.21763	0.05453			84	-0.60425	-0.83728	-0.1997	-0.54707	0.32261
85.01	-0.18111	-0.24043	-0.25802	-0.22652	0.0403			85.05	-0.60318	-0.84931	-0.1997	-0.55073	0.32797
86.05	-0.18316	-0.24381	-0.25986	-0.22894	0.04045			86.04	-0.60906	-0.86374	-0.21413	-0.56231	0.32732
87.06	-0.1852	-0.24469	-0.26178	-0.23056	0.0402			87.05	-0.61421	-0.87096	-0.2021	-0.56242	0.33742
88	-0.18724	-0.24624	-0.26358	-0.23235	0.04002			88.1	-0.61847	-0.87577	-0.18526	-0.55983	0.34897
89.01	-0.18928	-0.24776	-0.26542	-0.23415	0.03985			89	-0.62117	-0.85893	-0.21895	-0.56635	0.3235
90.01	-0.19132	-0.24927	-0.26718	-0.23592	0.03965			90	-0.62482	-0.87336	-0.21654	-0.57157	0.33163
91.02	-0.19335	-0.25103	-0.26882	-0.23773	0.03945			91.01	-0.62808	-0.87096	-0.25744	-0.58549	0.30897
92.05	-0.19538	-0.25476	-0.27054	-0.24023	0.03963			92.05	-0.63122	-0.88299	-0.21895	-0.57772	0.33524
93.06	-0.19742	-0.25915	-0.2723	-0.24295	0.03998			93.05	-0.63447	-0.87577	-0.21654	-0.57559	0.33354
94.06	-0.19944	-0.26054	-0.27402	-0.24467	0.03974			94.09	-0.6377	-0.88058	-0.22135	-0.57988	0.3334
95.1	-0.20147	-0.26174	-0.27578	-0.24633	0.03948			95	-0.64108	-0.90705	-0.21654	-0.58822	0.34828
96.01	-0.2035	-0.26299	-0.27751	-0.248	0.03922			96.05	-0.64526	-0.84931	-0.21895	-0.57117	0.32165
97.02	-0.20552	-0.26673	-0.27915	-0.25047	0.03942			97.05	-0.64788	-0.85652	-0.21895	-0.57445	0.32507
98.04	-0.20754	-0.26809	-0.28091	-0.25218	0.03919			98	-0.65061	-1.0899	-0.23338	-0.65796	0.42831
99.06	-0.20956	-0.27169	-0.28251	-0.25459	0.03937			99.01	-0.65399	-0.88299	-0.23097	-0.58932	0.33078
100.05	-0.21157	-0.27298	-0.2842	-0.25625	0.03909			100	-0.65738	-0.89021	-0.23819	-0.59526	0.33042
101.06	-0.21359	-0.27439	-0.28576	-0.25791	0.03881			101.05	-0.66037	-0.89261	-0.243	-0.59866	0.32917
102	-0.2156	-0.2759	-0.28744	-0.25965	0.03858			102.06	-0.6636	-0.89502	-0.2406	-0.59974	0.33185
103.01	-0.21761	-0.27735	-0.28912	-0.26136	0.03835			103	-0.66561	-0.89021	-0.2406	-0.5988	0.32992
104.05	-0.21961	-0.2788	-0.29081	-0.26307	0.03811			104.01	-0.66843	-0.90705	-0.243	-0.60616	0.33637
105.06	-0.22162	-0.28029	-0.29253	-0.26481	0.0379			105.04	-0.66592	-0.89983	-0.24541	-0.60372	0.33162
106	-0.22362	-0.28168	-0.29425	-0.26652	0.03768			106.05	-0.66296	-0.94073	-0.24782	-0.61717	0.34872
107.01	-0.22562	-0.28313	-0.29589	-0.26822	0.03744			107.06	-0.66612	-0.93351	-0.25263	-0.61742	0.34305
108.06	-0.22762	-0.28449	-0.29754	-0.26988	0.03718			108	-0.66751	-1.03697	-0.25503	-0.65317	0.39117
109.07	-0.22961	-0.28594	-0.29918	-0.27158	0.03694			109.01	-0.67095	-0.97682	-0.26225	-0.63667	0.35852
110.06	-0.23161	-0.28738	-0.30086	-0.27328	0.03672			110	-0.67475	-0.98404	-0.27188	-0.64356	0.35711
111.07	-0.2336	-0.2889	-0.30254	-0.27501	0.03651			111.01	-0.67838	-0.94314	-0.26225	-0.62792	0.34324
112	-0.23558	-0.29033	-0.30423	-0.27671	0.03629			112.04	-0.68237	-0.92629	-0.26706	-0.62524	0.33331
113.01	-0.23757	-0.29191	-0.30595	-0.27848	0.03612			113.05	-0.68657	-0.91908	-0.26947	-0.62504	0.32915
114.02	-0.23955	-0.29351	-0.30759	-0.28022	0.03592			114.06	-0.69082	-1.27757	-0.27428	-0.74756	0.50404
115.04	-0.24153	-0.29507	-0.30927	-0.28196	0.03572			115	-0.6939	-0.94314	-0.26225	-0.6331	0.34449
116.06	-0.24351	-0.29671	-0.31088	-0.2837	0.03552			116.01	-0.69862	-0.92629	-0.27428	-0.63307	0.33091
117.06	-0.24549	-0.29832	-0.31248	-0.28543	0.03531			117.05	-0.70289	-0.6857	-0.27669	-0.55509	0.24126
118	-0.24746	-0.2999	-0.31405	-0.28714	0.03508			118.05	-0.70682	-0.98163	-0.27428	-0.65425	0.35659
119.01	-0.24943	-0.30146	-0.31561	-0.28884	0.03485			119	-0.71097	-0.95517	-0.27188	-0.646	0.34625
120.01	-0.2514	-0.30313	-0.31725	-0.2906	0.03467			120	-0.715	-0.95757	-0.27188	-0.64815	0.3477
121.05	-0.25337	-0.30479	-0.31886	-0.29234	0.03447			121.01	-0.71894	-0.94795	-0.27428	-0.64706	0.34254
122.06	-0.25533	-0.30649	-0.32046	-0.2941	0.03429			122.05	-0.7231	-0.94795	-0.26947	-0.64684	0.34561
123	-0.2573	-0.30817	-0.32203	-0.29583	0.03408			123.06	-0.72572	-0.95757	-0.27188	-0.65172	0.34879
124.01	-0.25926	-0.30984	-0.32363	-0.29758	0.03389			124	-0.72955	-0.76991	-0.27669	-0.59205	0.27386
125.06	-0.26122	-0.31138	-0.32528	-0.29929	0.0337			125.01	-0.73315	-0.90946	-0.28631	-0.64297	0.32121
126.06	-0.26317	-0.3129	-0.32684	-0.30097	0.03347			126.04	-0.73688	-0.94795	-0.28631	-0.65705	0.33797
127.01	-0.26513	-0.31441	-0.32844	-0.30266	0.03325			127.05	-0.74036	-1.00088	-0.28631	-0.67585	0.36162
128.01	-0.26708	-0.31601	-0.33001	-0.30436	0.03304			128.06	-0.73974	-0.97442	-0.29112	-0.66843	0.34718
129.06	-0.26902	-0.31733	-0.33157	-0.30598	0.03278			129.18	-0.74096	-0.95036	-0.30315	-0.66482	0.33025
130.06	-0.27097	-0.31882	-0.33306	-0.30762	0.03253			130	-0.74407	-0.91427	-0.30796	-0.65543	0.31272
131.07	-0.27291	-0.32071	-0.33451	-0.30938	0.03232			131.01	-0.74732	-0.98885	-0.30796	-0.68138	0.3452
132.1	-0.27485	-0.32695	-0.33596	-0.31259	0.03299			132.05	-0.75031	-0.98885	-0.30556	-0.68157	0.34679
133.01	-0.2768	-0.32795	-0.33748	-0.31407	0.03263			133.06	-0.75137	-0.97442	-0.30556	-0.67711	0.34056
134.02	-0.27873	-0.33208	-0.33893	-0.31658	0.03296			134	-0.7553	-0.90224	-0.30075	-0.65276	0.31358
135.06	-0.28067	-0.33355	-0.34046	-0.31822	0.03271			135.01	-0.75895	-0.97442	-0.30315	-0.67884	0.34273
136.06	-0.2826	-0.33489	-0.3421	-0.31986	0.03247			136.05	-0.76238	-0.99607	-0.30796	-0.6888	0.3499
137.01	-0.28452	-0.33678	-0.34358	-0.32163	0.03231			137.06	-0.76547	-0.98645	-0.31518	-0.68903	0.3421
138.02	-0.28645	-0.3383	-0.34507	-0.32327	0.03207			138	-0.76857	-0.98885	-0.31278	-0.69007	0.34481
139.06	-0.28837	-0.33987	-0.34656	-0.32493	0.03184			139.01	-0.77202	-0.98885	-0.3224	-0.69442	0.33993
140.06	-0.29029	-0.34141	-0.34801	-0.32657	0.03159			140	-0.7748	-1.00088	-0.32481	-0.70016	0.34416
141.07	-0.29221	-0.34306	-0.34957	-0.32828	0.03141			141.01	-0.77817	-1.0105	-0.3224	-0.70369	0.35005
142.01	-0.29412	-0.3446	-0.3511	-0.32994	0.03119			142.05	-0.78172	-1.01291	-0.33202	-0.70888	0.34624
143.02	-0.29604	-0.34604	-0.35258	-0.33155	0.03093			143.06	-0.78531	-1.02013	-0.33443	-0.71329	0.34848
144.06	-0.29795	-0.34762	-0.35411	-0.33322	0.03072			144.06	-0.78891	-1.02013	-0.32721	-0.71208	0.35279
145.07	-0.29985	-0.34916	-0.35563	-0.33488	0.03051			145.09	-0.79223	-1.10434	-0.34165	-0.74607	0.38343
146.04	-0.30176	-0.35078	-0.35716	-0.33657	0.03031			146	-0.78757	-1.05141	-0.34165	-0.72688	0.35875
147.02	-0.30366	-0.35228	-0.35873	-0.33822	0.0301			147.01	-0.79126	-1.04178	-0.33924	-0.7241	0.35605
148.1	-0.30556	-0.35403	-0.36029	-0.33996	0.02995			148.04	-0.79477	-1.02735	-0.33684	-0.71965	0.35133
149.06	-0.30746	-0.3557	-0.36178	-0.34164	0.02976			149.06	-0.79937	-1.03697	-0.34165	-0.726	0.35342
150.06	-0.30935	-0.35711	-0.3633	-0.34326	0.02952			150.05	-0.80386	-1.04178	-0.34646	-0.7307	0.35339
151.07	-0.31124	-0.36784	-0.36491	-0.348	0.03186			151.06	-0.80901	-1.03938	-0.35127	-0.73322	0.35026
152.01	-0.31313	-0.37001	-0.36639	-0.34985	0.03184			152	-0.81293	-1.04419	-0.35368	-0.73693	0.35147
153.02	-0.31502	-0.3787	-0.36788	-0.35387	0.03407			153.01	-0.81727	-1.0466	-0.35849	-0.74079	0.35037
154.06	-0.31691	-0.38752	-0.36941	-0.35794	0.03667			154.05	-0.82174	-1.04419	-0.3633	-0.74308	0.34719
155.07	-0.31879	-0.39613	-0.37093	-0.36195	0.03945			155.06	-0.82624	-1.05141	-0.36811	-0.74859	0.3482
156.01	-0.32067	-0.39751	-0.37246	-0.36354	0.03919			156	-0.83068	-1.049	-0.36571	-0.74846	0.34899
157.02	-0.32254	-0.39903	-0.37402	-0.3652	0.039			157.01	-0.8335	-1.05863	-0.36571	-0.75261	0.35347
158.06	-0.32442	-0.40048	-0.37559	-0.36683	0.03878			158.05	-0.83752	-1.05381	-0.37052	-0.75395	0.34923
159.07	-0.32629	-0.40206	-0.37711	-0.36849	0.03862			159.06	-0.8405	-1.05863	-0.37052	-0.75655	0.35165
160.06	-0.32816	-0.40393	-0.37864	-0.37024	0.03858			160.06	-0.84417	-1.05381	-0.37052	-0.75617	0.35004
161.01	-0.33002	-0.40603	-0.38009	-0.37205	0.03864			161.06	-0.84869	-1.06344	-0.37774	-0.76329	0.35074
162.02	-0.33189	-0.40794	-0.38153	-0.37379	0.03861			162	-0.85252	-1.05622	-0.38255	-0.76376	0.34549
163.06	-0.33375	-0.40994	-0.38294	-0.37554	0.03863			163.01	-0.85599	-1.05863	-0.38255	-0.76572	0.34696
164.01	-0.3356	-0.41427	-0.38439	-0.37809	0.03971			164.04	-0.85921	-1.06584	-0.37774	-0.7676	0.35308
165.01	-0.33746	-0.41591	-0.38588	-0.37975	0.03958			165.05	-0.86438	-1.06825	-0.38014	-0.77092	0.35344
166.02	-0.33931	-0.41758	-0.3874	-0.38143	0.03948			166.04	-0.86751	-1.05863	-0.38977	-0.77197	0.34451
167.05	-0.34116	-0.42287	-0.38897	-0.38433	0.04105			167.06	-0.87135	-1.07306	-0.38977	-0.77806	0.35107
168.06	-0.34301	-0.42557	-0.39049	-0.38636	0.04144			168	-0.87345	-1.07546	-0.38977	-0.77956	0.35236
169.07	-0.34485	-0.43544	-0.39206	-0.39078	0.0453			169.01	-0.87632	-1.07546	-0.39458	-0.78212	0.35008
170.06	-0.3467	-0.441	-0.39358	-0.39376	0.04715			170.01	-0.87853	-1.08268	-0.4018	-0.78767	0.34942
171.07	-0.34854	-0.44225	-0.39511	-0.3953	0.04686			171.05	-0.88494	-1.09231	-0.39939	-0.79221	0.35564
172.01	-0.35037	-0.4435	-0.39664	-0.39684	0.04656			172.06	-0.89172	-1.0875	-0.39939	-0.79287	0.35454
173.02	-0.35221	-0.44488	-0.39816	-0.39842	0.04633			173	-0.89519	-1.0899	-0.40661	-0.79723	0.35202
174.06	-0.35404	-0.44624	-0.39969	-0.39999	0.0461			174.01	-0.8994	-1.0899	-0.40661	-0.79864	0.35261
175.07	-0.35587	-0.44829	-0.40117	-0.40178	0.04621			175.05	-0.90302	-1.09471	-0.41623	-0.80466	0.34977
176.07	-0.3577	-0.44965	-0.40262	-0.40332	0.04598			176.06	-0.90572	-1.09953	-0.41383	-0.80636	0.35348
177	-0.35952	-0.45108	-0.40419	-0.40493	0.04578			177	-0.90911	-1.11156	-0.41864	-0.8131	0.3563
178.01	-0.36135	-0.45259	-0.40571	-0.40655	0.04563			178.01	-0.91258	-1.10915	-0.41142	-0.81105	0.35977
179.02	-0.36317	-0.45408	-0.40724	-0.40816	0.04546			179.05	-0.91701	-1.11396	-0.41623	-0.81574	0.35972
180.02	-0.36498	-0.45555	-0.40873	-0.40975	0.04529			180.06	-0.92029	-1.10434	-0.42345	-0.81603	0.35222
181.06	-0.3668	-0.45687	-0.41021	-0.41129	0.04505			181.06	-0.92346	-1.11877	-0.42826	-0.8235	0.35594
182.07	-0.36861	-0.45825	-0.41174	-0.41286	0.04483			182.01	-0.92663	-1.12359	-0.43067	-0.82696	0.35705
183.01	-0.37042	-0.45955	-0.41326	-0.41441	0.04458			183.01	-0.9296	-1.1284	-0.43548	-0.83116	0.35679
184.02	-0.37222	-0.46084	-0.41475	-0.41594	0.04432			184.06	-0.93291	-1.12118	-0.43067	-0.82825	0.35695
185.06	-0.37402	-0.46218	-0.41628	-0.41749	0.04409			185.06	-0.93704	-1.12359	-0.43548	-0.83204	0.35587
186.07	-0.37582	-0.46354	-0.41776	-0.41904	0.04387			186.01	-0.94031	-1.12118	-0.43789	-0.83313	0.35403
187.01	-0.37762	-0.46495	-0.41925	-0.42061	0.04368			187.01	-0.94369	-1.12599	-0.43548	-0.83506	0.35784
188.02	-0.37942	-0.46627	-0.42074	-0.42214	0.04345			188.06	-0.94748	-1.11877	-0.43789	-0.83471	0.35417
189.05	-0.38121	-0.46765	-0.42218	-0.42368	0.04324			189.07	-0.95009	-1.11637	-0.4427	-0.83639	0.35093
190.06	-0.383	-0.46903	-0.42367	-0.42523	0.04304			190.06	-0.95412	-1.1284	-0.43789	-0.84013	0.35909
191.07	-0.38479	-0.47035	-0.42512	-0.42675	0.04281			191.07	-0.95709	-1.13081	-0.44751	-0.84514	0.35514
192.01	-0.38657	-0.4718	-0.42657	-0.42831	0.04264			192.01	-0.96019	-1.13561	-0.44751	-0.84777	0.35756
193.02	-0.38835	-0.47334	-0.42805	-0.42992	0.04253			193.02	-0.96307	-1.14764	-0.4427	-0.85114	0.36556
194.06	-0.39013	-0.47491	-0.4295	-0.43151	0.04242			194.06	-0.9656	-1.13321	-0.44992	-0.84958	0.35612
195.07	-0.3919	-0.47625	-0.43099	-0.43305	0.04221			195.07	-0.96887	-1.14283	-0.45713	-0.85628	0.35644
196.01	-0.39368	-0.47792	-0.4324	-0.43466	0.04217			196.01	-0.97183	-1.13561	-0.45954	-0.85566	0.35269
197.02	-0.39544	-0.47937	-0.4338	-0.43621	0.04201			197.02	-0.97521	-1.14524	-0.45232	-0.85759	0.36112
198.06	-0.39721	-0.48095	-0.43525	-0.4378	0.04193			198.06	-0.97836	-1.15005	-0.45954	-0.86265	0.3595
199.07	-0.39897	-0.48247	-0.43666	-0.43937	0.04182			199.07	-0.98147	-1.15005	-0.45954	-0.86369	0.36001
200.07	-0.40073	-0.48396	-0.43811	-0.44093	0.04168			200.06	-0.98471	-1.16208	-0.46435	-0.87038	0.36264
201.07	-0.40249	-0.48545	-0.43952	-0.44249	0.04156			201.07	-0.9878	-1.15486	-0.46676	-0.86981	0.35891
202.02	-0.40425	-0.48701	-0.44096	-0.44407	0.04147			202	-0.98951	-1.15486	-0.46435	-0.86957	0.36054
203.03	-0.406	-0.48851	-0.44237	-0.44563	0.04135			203.01	-0.99222	-1.1693	-0.47157	-0.8777	0.36269
204.06	-0.40775	-0.48989	-0.44382	-0.44715	0.04117			204.02	-0.99553	-1.15967	-0.4812	-0.8788	0.35398
205.07	-0.4095	-0.49131	-0.44527	-0.44869	0.04101			205.05	-0.99909	-1.16208	-0.46916	-0.87678	0.36229
206.08	-0.41124	-0.49276	-0.44668	-0.45022	0.04087			206.06	-1.00245	-1.16208	-0.4812	-0.88191	0.35609
207	-0.41298	-0.49423	-0.44808	-0.45176	0.04075			207.07	-1.01249	-1.1717	-0.47398	-0.88606	0.36564
208.02	-0.41472	-0.49566	-0.44945	-0.45328	0.04061			208.01	-1.01547	-1.18133	-0.47879	-0.89186	0.36722
209.03	-0.41645	-0.49705	-0.45086	-0.45479	0.04044			209.02	-1.01856	-1.17892	-0.48841	-0.8953	0.36138
210.02	-0.41819	-0.49843	-0.45227	-0.4563	0.04027			210.01	-1.02169	-1.18374	-0.48601	-0.89714	0.36516
211.07	-0.41992	-0.49979	-0.45364	-0.45778	0.0401			211.02	-1.02469	-1.17411	-0.48601	-0.89494	0.36194
212.07	-0.42164	-0.50119	-0.45505	-0.45929	0.03994			212.06	-1.0277	-1.18374	-0.49082	-0.90075	0.36348
213.02	-0.42337	-0.50262	-0.45642	-0.4608	0.03981			213.06	-1.03022	-1.18133	-0.48841	-0.89999	0.36435
214.03	-0.42509	-0.50403	-0.45783	-0.46232	0.03966			214.01	-1.03323	-1.17652	-0.49323	-0.90099	0.36033
215.07	-0.42681	-0.50543	-0.45916	-0.4638	0.03952			215.01	-1.03611	-1.17652	-0.50285	-0.90516	0.35541
216.07	-0.42852	-0.50683	-0.46053	-0.46529	0.03937			216.06	-1.03906	-1.18855	-0.50766	-0.91176	0.35785
217.02	-0.43024	-0.50824	-0.46186	-0.46678	0.03923			217.07	-1.04172	-1.18133	-0.49804	-0.90703	0.36101
218.02	-0.43195	-0.50967	-0.46319	-0.46827	0.03911			218.01	-1.04453	-1.17892	-0.50044	-0.90796	0.35927
219.07	-0.43365	-0.51105	-0.46452	-0.46974	0.03896			219.02	-1.04716	-1.19095	-0.49804	-0.91205	0.36568
220.07	-0.43536	-0.51241	-0.46592	-0.47123	0.0388			220.01	-1.04968	-1.19576	-0.50285	-0.9161	0.36526
221.08	-0.43706	-0.51388	-0.46729	-0.47274	0.0387			221.02	-1.05254	-1.19817	-0.50766	-0.91946	0.36399
222	-0.43876	-0.51527	-0.4687	-0.47425	0.03856			222.06	-1.05527	-1.19576	-0.50285	-0.91796	0.3663
223.02	-0.44046	-0.51669	-0.47007	-0.47574	0.03843			223.07	-1.05797	-1.19817	-0.51006	-0.92207	0.36363
224.02	-0.44215	-0.51814	-0.47144	-0.47724	0.03833			224.01	-1.0606	-1.20779	-0.50766	-0.92535	0.36914
225.07	-0.44384	-0.51961	-0.47285	-0.47877	0.03823			225.02	-1.06342	-1.2102	-0.50285	-0.92549	0.3733
226.07	-0.44552	-0.52108	-0.47426	-0.48029	0.03814			226.06	-1.06634	-1.21982	-0.50525	-0.93047	0.37616
227.02	-0.44721	-0.52264	-0.47563	-0.48182	0.0381			227.07	-1.06925	-1.21742	-0.51728	-0.93465	0.36896
228.02	-0.44889	-0.5242	-0.477	-0.48336	0.03806			228.01	-1.07198	-1.22223	-0.51728	-0.93716	0.37131
229.07	-0.45056	-0.52569	-0.4784	-0.48489	0.03798			229.02	-1.07428	-1.22464	-0.5245	-0.94114	0.36857
230.07	-0.45224	-0.52719	-0.47974	-0.48639	0.03792			230.01	-1.07619	-1.22464	-0.52691	-0.94258	0.36755
231.08	-0.45391	-0.52874	-0.48107	-0.4879	0.03788			231.02	-1.07948	-1.22464	-0.5245	-0.94287	0.36952
232.02	-0.45558	-0.53019	-0.4824	-0.48939	0.03779			232.06	-1.08219	-1.21982	-0.53413	-0.94538	0.36274
233.03	-0.45724	-0.53173	-0.48365	-0.49087	0.03776			233.07	-1.08487	-1.23907	-0.53653	-0.95349	0.36924
234.07	-0.45891	-0.53331	-0.4849	-0.49237	0.03776			234.01	-1.08755	-1.22704	-0.53172	-0.94877	0.36785
235.08	-0.46057	-0.53487	-0.48619	-0.49388	0.03774			235.02	-1.09012	-1.23185	-0.54375	-0.95524	0.36334
236.02	-0.46223	-0.53634	-0.48748	-0.49535	0.03768			236.06	-1.09258	-1.24388	-0.53413	-0.95686	0.37384
237.03	-0.46388	-0.53783	-0.48873	-0.49681	0.03763			237.07	-1.09476	-1.24148	-0.53413	-0.95679	0.37331
238.07	-0.46553	-0.5393	-0.48991	-0.49825	0.03758			238.01	-1.09518	-1.25351	-0.54616	-0.96495	0.37122
239.08	-0.46718	-0.54082	-0.49104	-0.49968	0.03757			239.02	-1.09711	-1.2487	-0.54375	-0.96319	0.37106
240.07	-0.46882	-0.54238	-0.49222	-0.50114	0.03758			240.01	-1.09929	-1.25351	-0.54134	-0.96471	0.37467
241.08	-0.47047	-0.54382	-0.49339	-0.50256	0.03752			241.02	-1.10177	-1.25591	-0.54375	-0.96714	0.37468
242.01	-0.4721	-0.54527	-0.49464	-0.504	0.03747			242.06	-1.10448	-1.25591	-0.55097	-0.97045	0.37109
243.02	-0.47374	-0.54683	-0.49585	-0.50547	0.03748			243.07	-1.10707	-1.25351	-0.54856	-0.96971	0.372
244.03	-0.47538	-0.54817	-0.49707	-0.50687	0.03737			244.07	-1.1098	-1.25351	-0.54856	-0.97062	0.37251
245.06	-0.47701	-0.54953	-0.49828	-0.50827	0.03728			245	-1.11281	-1.26073	-0.55337	-0.97564	0.37309
246.07	-0.47863	-0.55092	-0.49953	-0.5097	0.0372			246	-1.11558	-1.26554	-0.55337	-0.97816	0.37544
247.08	-0.48026	-0.5523	-0.50074	-0.5111	0.03712			247.02	-1.11786	-1.26554	-0.55819	-0.98053	0.37314
248.01	-0.48188	-0.55366	-0.50196	-0.5125	0.03703			248.06	-1.12037	-1.27516	-0.56059	-0.98537	0.37592
249.02	-0.4835	-0.55504	-0.50317	-0.5139	0.03695			249.07	-1.12283	-1.25832	-0.54856	-0.97657	0.37681
250.02	-0.48512	-0.55641	-0.5043	-0.51528	0.03689			250.06	-1.12519	-1.27275	-0.55337	-0.98377	0.37997
251.03	-0.48674	-0.55774	-0.5054	-0.51662	0.03681			251.07	-1.12512	-1.27035	-0.55578	-0.98375	0.37768
252.07	-0.48835	-0.55908	-0.5065	-0.51797	0.03674			252.01	-1.12653	-1.27757	-0.55337	-0.98582	0.38205
253.08	-0.48996	-0.5604	-0.50763	-0.51933	0.03665			253.02	-1.12741	-1.27275	-0.563	-0.98772	0.37493
254.08	-0.49157	-0.56176	-0.50873	-0.52068	0.03659			254.06	-1.13059	-1.27516	-0.5654	-0.99038	0.37508
255.01	-0.49317	-0.56299	-0.50986	-0.52201	0.03646			255.07	-1.13264	-1.27275	-0.56059	-0.98866	0.37728
256.02	-0.49477	-0.56429	-0.51103	-0.52337	0.03636			256.02	-1.13515	-1.27516	-0.56781	-0.99271	0.37457
257.03	-0.49638	-0.56562	-0.51217	-0.52472	0.03629			257.02	-1.13769	-1.27997	-0.57262	-0.99676	0.37414
258.07	-0.49797	-0.56688	-0.51338	-0.52608	0.03617			258.06	-1.13986	-1.28238	-0.57021	-0.99748	0.37683
259.08	-0.49957	-0.56815	-0.51452	-0.52741	0.03606			259.08	-1.14231	-1.29681	-0.58465	-1.00792	0.37462
260.07	-0.50116	-0.5694	-0.51565	-0.52874	0.03595			260.07	-1.14485	-1.29922	-0.58946	-1.01118	0.37328
261.08	-0.50275	-0.57083	-0.51675	-0.53011	0.03595			261.07	-1.14726	-1.30403	-0.58946	-1.01359	0.37557
262.01	-0.50434	-0.57208	-0.51788	-0.53143	0.03585			262	-1.14965	-1.30403	-0.58946	-1.01438	0.376
263.03	-0.50593	-0.57346	-0.51902	-0.5328	0.03581			263.02	-1.15252	-1.29681	-0.59427	-1.01454	0.37104
264.03	-0.50751	-0.5748	-0.52003	-0.53411	0.03579			264.02	-1.15522	-1.30644	-0.6039	-1.02185	0.36977
265.06	-0.50909	-0.57614	-0.52113	-0.53545	0.03575			265.06	-1.1575	-1.30644	-0.60149	-1.02181	0.37155
266.07	-0.51067	-0.57752	-0.52226	-0.53682	0.03572			266.07	-1.16008	-1.30163	-0.59427	-1.01866	0.37428
267.08	-0.51225	-0.57913	-0.5234	-0.53826	0.03583			267.02	-1.16248	-1.30644	-0.6039	-1.02427	0.3711
268.02	-0.51382	-0.58031	-0.52453	-0.53955	0.0357			268.02	-1.16474	-1.30644	-0.61352	-1.02823	0.36607
269.03	-0.51539	-0.58165	-0.52571	-0.54092	0.03565			269.06	-1.16726	-1.30885	-0.60149	-1.02587	0.37427
270.02	-0.51696	-0.58295	-0.52684	-0.54225	0.03559			270.07	-1.16933	-1.31125	-0.6039	-1.02816	0.37421
271.03	-0.51853	-0.58433	-0.52797	-0.54361	0.03558			271.07	-1.17128	-1.30644	-0.6039	-1.02721	0.37277
272.06	-0.52009	-0.58573	-0.52911	-0.54498	0.03558			272.01	-1.17333	-1.32088	-0.6063	-1.0335	0.37725
273.08	-0.52166	-0.58721	-0.53028	-0.54638	0.03562			273.02	-1.17541	-1.31847	-0.60149	-1.03179	0.37945
274.08	-0.52321	-0.58867	-0.53142	-0.54777	0.03566			274.07	-1.17698	-1.32809	-0.61112	-1.03873	0.37795
275.01	-0.52477	-0.58995	-0.53251	-0.54908	0.03561			275.07	-1.17922	-1.31606	-0.61112	-1.03547	0.37381
276.03	-0.52633	-0.59135	-0.53365	-0.55044	0.03561			276.01	-1.18171	-1.32569	-0.62074	-1.04271	0.37246
277.03	-0.52788	-0.59267	-0.53478	-0.55178	0.03558			277.02	-1.18383	-1.32569	-0.61593	-1.04182	0.37559
278.06	-0.52943	-0.59414	-0.53588	-0.55315	0.03564			278.07	-1.18589	-1.33291	-0.62074	-1.04651	0.37598
279.08	-0.53098	-0.59537	-0.53701	-0.55445	0.03556			279.07	-1.18974	-1.32569	-0.62796	-1.0478	0.36989
280.07	-0.53252	-0.59669	-0.53815	-0.55579	0.03554			280.07	-1.19176	-1.31125	-0.62315	-1.04205	0.36767
281.08	-0.53407	-0.59807	-0.53932	-0.55715	0.03553			281.07	-1.19264	-1.32809	-0.62315	-1.04796	0.37408
282.01	-0.53561	-0.59934	-0.54049	-0.55848	0.03547			282.02	-1.19469	-1.32809	-0.61593	-1.04624	0.37858
283.03	-0.53715	-0.6006	-0.54163	-0.55979	0.03541			283.02	-1.19678	-1.32809	-0.63518	-1.05335	0.36805
284.03	-0.53868	-0.60193	-0.54276	-0.56112	0.03539			284.07	-1.19863	-1.32809	-0.63037	-1.05236	0.37115
285.06	-0.54022	-0.60325	-0.54398	-0.56248	0.03536			285.08	-1.20072	-1.33291	-0.63758	-1.05707	0.36925
286.08	-0.54175	-0.60453	-0.54507	-0.56378	0.03533			286.02	-1.20271	-1.3305	-0.62555	-1.05292	0.37559
287.08	-0.54328	-0.60587	-0.54621	-0.56512	0.03533			287.02	-1.20473	-1.34012	-0.62796	-1.0576	0.37819
288.02	-0.5448	-0.60716	-0.54734	-0.56644	0.03529			288.07	-1.2064	-1.33771	-0.62555	-1.05656	0.37899
289.03	-0.54633	-0.60852	-0.54844	-0.56776	0.03531			289.08	-1.2094	-1.34974	-0.63518	-1.06477	0.3786
290.03	-0.54785	-0.60984	-0.54957	-0.56909	0.0353			290.07	-1.2109	-1.34253	-0.64239	-1.06527	0.37209
291.03	-0.54937	-0.61126	-0.55071	-0.57044	0.03535			291.08	-1.21326	-1.34493	-0.63758	-1.06526	0.37619
292.07	-0.55089	-0.61263	-0.55184	-0.57179	0.03538			292.02	-1.21496	-1.35937	-0.6448	-1.07304	0.37783
293.08	-0.55241	-0.61401	-0.55297	-0.57313	0.0354			293.03	-1.21622	-1.34253	-0.6448	-1.06785	0.37178
294.03	-0.55392	-0.61515	-0.55411	-0.57439	0.0353			294.07	-1.21817	-1.35937	-0.6472	-1.07491	0.37708
295.03	-0.55543	-0.61689	-0.55524	-0.57586	0.03554			295.08	-1.21987	-1.35696	-0.64239	-1.07308	0.37923
296.07	-0.55694	-0.61836	-0.55638	-0.57723	0.03563			296.02	-1.22245	-1.35456	-0.6472	-1.07474	0.3761
297.08	-0.55845	-0.61937	-0.55755	-0.57846	0.03544			297.03	-1.22479	-1.35456	-0.65202	-1.07712	0.37383
298.03	-0.55995	-0.62077	-0.55869	-0.5798	0.03548			298.07	-1.22736	-1.36899	-0.65924	-1.0852	0.37563
299.03	-0.56146	-0.62207	-0.55982	-0.58112	0.03548			299.08	-1.23237	-1.35456	-0.66886	-1.08526	0.36575
300.03	-0.56296	-0.62352	-0.56096	-0.58248	0.03556			300.07	-1.23694	-1.36178	-0.66645	-1.08839	0.3707
301.04	-0.56445	-0.62492	-0.56205	-0.58381	0.03562			301.08	-1.24099	-1.36178	-0.66886	-1.09054	0.37015
302.07	-0.56595	-0.62632	-0.56315	-0.58514	0.03569			302.02	-1.24443	-1.36659	-0.66164	-1.09089	0.37672
303.08	-0.56744	-0.62773	-0.56428	-0.58649	0.03575			303.03	-1.24799	-1.36178	-0.66405	-1.09127	0.37434
304.09	-0.56894	-0.62905	-0.56542	-0.5878	0.03577			304.07	-1.25153	-1.3714	-0.66405	-1.09566	0.37856
305.03	-0.57043	-0.63045	-0.56655	-0.58914	0.03582			305.08	-1.25515	-1.36659	-0.67608	-1.09927	0.37071
306.03	-0.57191	-0.63116	-0.56769	-0.59025	0.03549			306.02	-1.25946	-1.3714	-0.67367	-1.10151	0.37472
307.08	-0.5734	-0.63258	-0.56882	-0.5916	0.03556			307.03	-1.2641	-1.36659	-0.67608	-1.10226	0.37262
308.08	-0.57489	-0.63385	-0.56999	-0.59291	0.03554			308.07	-1.26872	-1.36659	-0.66886	-1.10139	0.37776
309.03	-0.57637	-0.63517	-0.57117	-0.59423	0.03555			309.08	-1.27489	-1.38584	-0.66405	-1.10826	0.38868
310.03	-0.57785	-0.63647	-0.5723	-0.59554	0.03556			310.07	-1.27868	-1.38824	-0.67848	-1.11514	0.3821
311.04	-0.57933	-0.63783	-0.5734	-0.59685	0.03561			311.08	-1.28267	-1.39065	-0.67367	-1.11566	0.38656
312.08	-0.5808	-0.63923	-0.57453	-0.59819	0.03568			312.02	-1.28667	-1.38102	-0.67608	-1.11459	0.38268
313.09	-0.58227	-0.64049	-0.57563	-0.59947	0.03569			313.03	-1.2904	-1.39546	-0.67367	-1.11984	0.38995
314.03	-0.58375	-0.64184	-0.57668	-0.60076	0.03575			314.07	-1.29381	-1.39787	-0.68089	-1.12419	0.38742
315.03	-0.58522	-0.64318	-0.57778	-0.60206	0.0358			315.08	-1.29722	-1.40027	-0.67367	-1.12372	0.39315
316.08	-0.58668	-0.6445	-0.57887	-0.60335	0.03585			316.02	-1.30094	-1.40268	-0.66886	-1.12416	0.39757
317.08	-0.58815	-0.64578	-0.58001	-0.60465	0.03586			317.03	-1.30472	-1.40989	-0.68089	-1.13183	0.39405
318.03	-0.58961	-0.64703	-0.5811	-0.60592	0.03586			318.07	-1.30963	-1.40268	-0.6833	-1.13187	0.39125
319.03	-0.59108	-0.64839	-0.5822	-0.60722	0.03593			319.08	-1.31472	-1.40509	-0.69773	-1.13918	0.38497
320.03	-0.59253	-0.6497	-0.5833	-0.60851	0.03597			320.07	-1.31742	-1.40509	-0.70735	-1.14329	0.38006
321.04	-0.59399	-0.651	-0.58443	-0.60981	0.03599			321.08	-1.32099	-1.39787	-0.70255	-1.14047	0.38119
322.07	-0.59545	-0.65234	-0.5856	-0.61113	0.03603			322.02	-1.3243	-1.40989	-0.71217	-1.14879	0.38054
323.08	-0.5969	-0.65364	-0.5867	-0.61241	0.03607			323.03	-1.32767	-1.40027	-0.71217	-1.1467	0.37807
324.03	-0.59835	-0.65497	-0.58783	-0.61372	0.03611			324.07	-1.33132	-1.40027	-0.71217	-1.14792	0.37895
325.03	-0.5998	-0.65631	-0.58897	-0.61503	0.03616			325.08	-1.33481	-1.40509	-0.71217	-1.15069	0.38139
326.08	-0.60125	-0.65767	-0.59042	-0.61644	0.03611			326.02	-1.33803	-1.40509	-0.71698	-1.15336	0.37941
327.09	-0.60269	-0.65892	-0.59179	-0.6178	0.03602			327.03	-1.34255	-1.40989	-0.70495	-1.15246	0.38902
328.03	-0.60414	-0.66029	-0.59315	-0.61919	0.03601			328.07	-1.34628	-1.41471	-0.71938	-1.16012	0.38322
329.03	-0.60558	-0.66162	-0.59452	-0.62057	0.03597			329.08	-1.34986	-1.42192	-0.71217	-1.16132	0.39064
330.03	-0.60702	-0.66286	-0.59581	-0.6219	0.03592			330.08	-1.3535	-1.42192	-0.71698	-1.16413	0.38876
331.04	-0.60845	-0.66415	-0.59718	-0.62326	0.03586			331.08	-1.35702	-1.42192	-0.7242	-1.16771	0.38547
332.08	-0.60989	-0.66545	-0.59855	-0.62463	0.0358			332.01	-1.36063	-1.43155	-0.7242	-1.17212	0.38953
333.09	-0.61132	-0.6667	-0.60047	-0.62616	0.03552			333.02	-1.36444	-1.42674	-0.73382	-1.175	0.38334
334.03	-0.61275	-0.66808	-0.60184	-0.62756	0.03552			334.03	-1.36803	-1.42914	-0.73623	-1.1778	0.38363
335.04	-0.61418	-0.66942	-0.60317	-0.62892	0.0355			335.07	-1.37186	-1.42914	-0.74104	-1.18068	0.38182
336.08	-0.6156	-0.67074	-0.60454	-0.6303	0.03546			336.08	-1.37566	-1.42674	-0.73863	-1.18034	0.38338
337.09	-0.61703	-0.67205	-0.6063	-0.63179	0.03527			337.02	-1.37929	-1.42914	-0.74104	-1.18316	0.3837
338.03	-0.61845	-0.67331	-0.60763	-0.63313	0.03522			338.03	-1.38265	-1.43155	-0.74104	-1.18508	0.38533
339.04	-0.61987	-0.67462	-0.609	-0.6345	0.03517			339.06	-1.38571	-1.43395	-0.74104	-1.1869	0.38688
340.03	-0.62129	-0.67587	-0.61029	-0.63582	0.03512			340.07	-1.38889	-1.44839	-0.74344	-1.19358	0.39096
341.04	-0.6227	-0.67717	-0.61162	-0.63717	0.03509			341.08	-1.39231	-1.44839	-0.74104	-1.19391	0.3932
342.08	-0.62412	-0.67851	-0.61295	-0.63853	0.03508			342.02	-1.396	-1.44599	-0.75307	-1.19835	0.38643
343.09	-0.62553	-0.67978	-0.61428	-0.63986	0.03502			343.03	-1.39986	-1.43877	-0.75307	-1.19723	0.38515
344.03	-0.62694	-0.68105	-0.61561	-0.6412	0.03497			344.07	-1.40366	-1.4508	-0.74826	-1.2009	0.39271
345.04	-0.62835	-0.68233	-0.6169	-0.64253	0.03494			345.08	-1.40739	-1.4508	-0.75548	-1.20455	0.38952
346.08	-0.62976	-0.68356	-0.61819	-0.64384	0.03489			346.02	-1.41099	-1.44599	-0.76029	-1.20575	0.38618
347.09	-0.63116	-0.68478	-0.61952	-0.64515	0.0348			347.03	-1.41458	-1.44599	-0.76029	-1.20695	0.38714
348.09	-0.63256	-0.68602	-0.62081	-0.64647	0.03476			348.07	-1.41801	-1.45561	-0.7651	-1.21291	0.38827
349.02	-0.63396	-0.68725	-0.62211	-0.64777	0.0347			349.08	-1.42173	-1.44599	-0.7651	-1.21094	0.3863
350.03	-0.63535	-0.68854	-0.6234	-0.6491	0.03468			350.08	-1.42539	-1.4532	-0.76991	-1.21617	0.38672
351.04	-0.63674	-0.68977	-0.62469	-0.6504	0.03462			351.08	-1.42901	-1.4508	-0.76269	-1.21417	0.39114
352.08	-0.63814	-0.69098	-0.62598	-0.6517	0.03456			352.02	-1.43264	-1.45802	-0.76991	-1.22019	0.39016
353.09	-0.63952	-0.69214	-0.62727	-0.65298	0.03446			353.03	-1.43625	-1.45802	-0.77231	-1.22219	0.38976
354.03	-0.64091	-0.69333	-0.62856	-0.65427	0.03439			354.08	-1.43931	-1.4532	-0.77231	-1.22161	0.38916
355.04	-0.64229	-0.69451	-0.62985	-0.65555	0.03431			355.08	-1.44342	-1.45802	-0.77713	-1.22619	0.38896
356.08	-0.64368	-0.69568	-0.6311	-0.65682	0.03424			356.03	-1.44703	-1.45802	-0.77231	-1.22579	0.39276
357.09	-0.64505	-0.69684	-0.6324	-0.6581	0.03415			357.04	-1.4507	-1.4532	-0.77953	-1.22781	0.38822
358.02	-0.64643	-0.69796	-0.63365	-0.65935	0.03405			358.07	-1.45598	-1.45802	-0.77953	-1.23118	0.39114
359.03	-0.6478	-0.69908	-0.63494	-0.66061	0.03393			359.08	-1.46173	-1.46042	-0.77713	-1.23309	0.39488
360.03	-0.64918	-0.70024	-0.63619	-0.66187	0.03386			360.08	-1.46852	-1.46764	-0.78194	-1.23937	0.39614
361.04	-0.65054	-0.70143	-0.63744	-0.66314	0.0338			361.08	-1.47301	-1.46523	-0.77713	-1.23846	0.39954
362.08	-0.65191	-0.70257	-0.63873	-0.66441	0.0337			362.02	-1.47566	-1.47005	-0.78675	-1.24415	0.39613
363.09	-0.65327	-0.70384	-0.63999	-0.6657	0.03369			363.03	-1.4799	-1.47726	-0.77953	-1.24557	0.4036
364.03	-0.65464	-0.70505	-0.6412	-0.66696	0.03366			364.08	-1.48353	-1.47245	-0.78675	-1.24758	0.39913
365.04	-0.656	-0.70626	-0.64241	-0.66822	0.03364			365.08	-1.48815	-1.47967	-0.78916	-1.25233	0.40114
366.08	-0.65735	-0.70749	-0.64366	-0.6695	0.03361			366.02	-1.49164	-1.48448	-0.78194	-1.25269	0.40769
367.09	-0.65871	-0.70878	-0.64492	-0.6708	0.03361			367.03	-1.49492	-1.47726	-0.78675	-1.25298	0.40386
368.09	-0.66006	-0.71012	-0.64617	-0.67212	0.03364			368.08	-1.49785	-1.48688	-0.79397	-1.25957	0.40326
369.02	-0.66141	-0.71139	-0.64746	-0.67342	0.03361			369.08	-1.50053	-1.48929	-0.79397	-1.26126	0.40473
370.03	-0.66276	-0.71266	-0.64871	-0.67471	0.0336			370.08	-1.49468	-1.48688	-0.80119	-1.26092	0.39816
371.04	-0.66411	-0.71387	-0.64996	-0.67598	0.03357			371.08	-1.49564	-1.49651	-0.80119	-1.26445	0.40119
372.04	-0.66546	-0.71523	-0.65121	-0.6773	0.03361			372.03	-1.49787	-1.48448	-0.79638	-1.25957	0.4012
373.08	-0.6668	-0.71651	-0.65243	-0.67858	0.03363			373.03	-1.5008	-1.50613	-0.79878	-1.26857	0.40686
374.09	-0.66815	-0.71774	-0.65364	-0.67984	0.03361			374.08	-1.50209	-1.49651	-0.80119	-1.2666	0.40306
375.09	-0.66949	-0.71901	-0.65485	-0.68112	0.03362			375.08	-1.50536	-1.48688	-0.80359	-1.26528	0.39994
376.02	-0.67083	-0.72022	-0.6561	-0.68238	0.03359			376.03	-1.50882	-1.49651	-0.806	-1.27044	0.40227
377.04	-0.67216	-0.72149	-0.65732	-0.68366	0.03359			377.03	-1.51199	-1.4917	-0.806	-1.2699	0.40187
378.04	-0.6735	-0.72276	-0.65853	-0.68493	0.0336			378.07	-1.51571	-1.48929	-0.81081	-1.27194	0.39956
379.07	-0.67483	-0.72404	-0.6597	-0.68619	0.03364			379.08	-1.51923	-1.4917	-0.81322	-1.27472	0.39991
380.08	-0.67616	-0.72529	-0.6608	-0.68742	0.03369			380.08	-1.52236	-1.49651	-0.80841	-1.27576	0.40495
381.09	-0.67749	-0.72654	-0.66193	-0.68865	0.03372			381.09	-1.52508	-1.49651	-0.81081	-1.27747	0.40439
382.03	-0.67882	-0.72777	-0.66307	-0.68988	0.03374			382.03	-1.52811	-1.4917	-0.81322	-1.27768	0.40264
383.04	-0.68014	-0.72896	-0.66424	-0.69112	0.03373			383.04	-1.53145	-1.49651	-0.81803	-1.282	0.40219
384.08	-0.68146	-0.7301	-0.66542	-0.69233	0.03368			384.08	-1.53437	-1.50132	-0.82765	-1.28778	0.39882
385.09	-0.68278	-0.73126	-0.66655	-0.69353	0.03367			385.09	-1.53762	-1.49892	-0.82044	-1.28566	0.40336
386.03	-0.6841	-0.73251	-0.66772	-0.69478	0.03369			386.03	-1.54088	-1.50854	-0.82044	-1.28995	0.40693
387.04	-0.68542	-0.73368	-0.66886	-0.69599	0.03368			387.04	-1.54402	-1.51335	-0.82765	-1.29501	0.40503
388.08	-0.68674	-0.73484	-0.67003	-0.6972	0.03365			388.08	-1.54718	-1.50854	-0.82525	-1.29366	0.40611
389.09	-0.68805	-0.73604	-0.67117	-0.69842	0.03365			389.09	-1.55037	-1.50132	-0.83006	-1.29392	0.40246
390.09	-0.68936	-0.73725	-0.67234	-0.69965	0.03365			390.08	-1.55119	-1.50613	-0.83006	-1.29579	0.40397
391.09	-0.69068	-0.73844	-0.67351	-0.70088	0.03364			391.09	-1.55317	-1.51335	-0.83247	-1.29966	0.40509
392.04	-0.69198	-0.73964	-0.67465	-0.70209	0.03365			392.03	-1.55608	-1.52057	-0.83006	-1.30224	0.4093
393.04	-0.69329	-0.74077	-0.67582	-0.7033	0.03361			393.04	-1.55925	-1.51576	-0.83487	-1.30329	0.40625
394.09	-0.6946	-0.74186	-0.677	-0.70448	0.03354			394.08	-1.56302	-1.52779	-0.83247	-1.30776	0.41199
395.09	-0.6959	-0.74303	-0.67813	-0.70569	0.03354			395.09	-1.56658	-1.52538	-0.83728	-1.30975	0.40969
396.04	-0.6972	-0.74417	-0.67927	-0.70688	0.03352			396.03	-1.56975	-1.52298	-0.8445	-1.31241	0.4059
397.04	-0.6985	-0.74527	-0.6804	-0.70806	0.03348			397.04	-1.57286	-1.53501	-0.84209	-1.31665	0.41142
398.09	-0.6998	-0.74638	-0.68153	-0.70924	0.03343			398.08	-1.57631	-1.52298	-0.83728	-1.31219	0.41215
399.09	-0.70109	-0.74748	-0.68267	-0.71041	0.03339			399.09	-1.57935	-1.52538	-0.84931	-1.31801	0.40681
400.09	-0.70239	-0.74865	-0.6838	-0.71161	0.03339			400.08	-1.5825	-1.53501	-0.85893	-1.32548	0.40474
401	-0.70368	-0.74983	-0.68494	-0.71281	0.0334			401.09	-1.58563	-1.53982	-0.85893	-1.32813	0.40698
402.04	-0.70497	-0.75089	-0.68607	-0.71398	0.03334			402.03	-1.5889	-1.52779	-0.86134	-1.32601	0.40358
403.04	-0.70626	-0.75205	-0.68717	-0.71516	0.03334			403.04	-1.59218	-1.53019	-0.86374	-1.32871	0.40386
404.09	-0.70754	-0.75313	-0.68826	-0.71631	0.03331			404.04	-1.59551	-1.53982	-0.86374	-1.33302	0.40736
405	-0.70883	-0.75431	-0.6894	-0.71751	0.03332			405.07	-1.60212	-1.53982	-0.86374	-1.33523	0.4095
406.04	-0.71011	-0.75552	-0.69053	-0.71872	0.03334			406.06	-1.60681	-1.53501	-0.86374	-1.33519	0.40986
407.05	-0.71139	-0.7567	-0.69167	-0.71992	0.03334			407.09	-1.60961	-1.54944	-0.87096	-1.34334	0.4102
408.09	-0.71267	-0.75784	-0.6928	-0.7211	0.03333			408.03	-1.6131	-1.54463	-0.87577	-1.3445	0.40737
409	-0.71394	-0.75896	-0.69394	-0.72228	0.0333			409.04	-1.61622	-1.55666	-0.86615	-1.34634	0.41692
410.09	-0.71522	-0.76019	-0.69507	-0.72349	0.03334			410.03	-1.61946	-1.55666	-0.86855	-1.34822	0.41659
411	-0.71649	-0.76134	-0.69621	-0.72468	0.03333			411.04	-1.62253	-1.55185	-0.86374	-1.34604	0.41917
412.04	-0.71777	-0.76252	-0.6973	-0.72586	0.03335			412.08	-1.62561	-1.55906	-0.87337	-1.35268	0.41643
413.05	-0.71904	-0.76373	-0.69844	-0.72707	0.03338			413.09	-1.62916	-1.56388	-0.88059	-1.35787	0.41463
414.09	-0.72031	-0.76498	-0.69957	-0.72829	0.03343			414.03	-1.63334	-1.55185	-0.87577	-1.35365	0.41586
415.09	-0.72157	-0.76619	-0.70067	-0.72948	0.03347			415.04	-1.63735	-1.55425	-0.87818	-1.35659	0.4164
416.03	-0.72284	-0.76737	-0.7018	-0.73067	0.03348			416.08	-1.63914	-1.55666	-0.87818	-1.35799	0.41757
417.05	-0.7241	-0.76856	-0.70294	-0.73187	0.0335			417.09	-1.64216	-1.55906	-0.87818	-1.3598	0.41916
418.09	-0.72536	-0.76976	-0.70407	-0.73306	0.03351			418.03	-1.64513	-1.56388	-0.88059	-1.3632	0.41992
419.09	-0.72662	-0.77093	-0.70524	-0.73427	0.0335			419.04	-1.64825	-1.55906	-0.8854	-1.36424	0.41708
420.09	-0.72788	-0.77207	-0.70638	-0.73544	0.03349			420.03	-1.6513	-1.56869	-0.89021	-1.37007	0.41762
421	-0.72913	-0.77321	-0.70755	-0.73663	0.03346			421.04	-1.65454	-1.55906	-0.89021	-1.36794	0.41647
422.04	-0.73039	-0.77429	-0.70873	-0.7378	0.03341			422.07	-1.65777	-1.56628	-0.89262	-1.37222	0.41786
423.05	-0.73164	-0.77538	-0.70986	-0.73896	0.03337			423.09	-1.66098	-1.56628	-0.89021	-1.37249	0.42034
424.09	-0.73289	-0.77651	-0.71096	-0.74012	0.03337			424.09	-1.66413	-1.57831	-0.89743	-1.37996	0.42008
425.09	-0.73414	-0.77763	-0.71209	-0.74129	0.03335			425.02	-1.66718	-1.57831	-0.89262	-1.37937	0.42388
426.04	-0.73538	-0.77876	-0.71326	-0.74247	0.03332			426.03	-1.67008	-1.5735	-0.89743	-1.38034	0.42099
427.05	-0.73663	-0.77982	-0.7144	-0.74362	0.03327			427.04	-1.67309	-1.57591	-0.90224	-1.38375	0.41982
428.09	-0.73787	-0.7809	-0.71553	-0.74477	0.03323			428.07	-1.67605	-1.57591	-0.90705	-1.38634	0.41808
429	-0.73911	-0.78201	-0.71667	-0.74593	0.0332			429.08	-1.67971	-1.5735	-0.91186	-1.38836	0.41606
430.09	-0.74034	-0.78313	-0.7178	-0.74709	0.03318			430.08	-1.68257	-1.58072	-0.90945	-1.39091	0.42006
431	-0.74158	-0.78425	-0.7189	-0.74824	0.03318			431.09	-1.68559	-1.58313	-0.90465	-1.39112	0.4244
432.03	-0.74281	-0.78529	-0.72003	-0.74938	0.03312			432.03	-1.68752	-1.59034	-0.91427	-1.39738	0.4212
433.04	-0.74404	-0.78651	-0.72117	-0.75057	0.03315			433.04	-1.69037	-1.58072	-0.91667	-1.39592	0.41865
434.05	-0.74527	-0.78766	-0.7223	-0.75175	0.03316			434.08	-1.69315	-1.58072	-0.92148	-1.39845	0.41687
435.09	-0.7465	-0.78887	-0.72348	-0.75295	0.03317			435.09	-1.696	-1.58072	-0.92148	-1.3994	0.41788
436	-0.74773	-0.79009	-0.72457	-0.75413	0.03322			436.03	-1.69882	-1.59275	-0.91667	-1.40275	0.42428
437.04	-0.74895	-0.79117	-0.72571	-0.75528	0.03319			437.04	-1.70158	-1.59275	-0.92148	-1.40527	0.42249
438.05	-0.75017	-0.79231	-0.7268	-0.75643	0.0332			438.08	-1.70466	-1.59275	-0.9263	-1.4079	0.42082
439.09	-0.75139	-0.7935	-0.7279	-0.7576	0.03324			439.09	-1.70732	-1.59997	-0.91908	-1.40879	0.42748
440.09	-0.75261	-0.79464	-0.72899	-0.75875	0.03325			440.08	-1.7108	-1.59516	-0.91186	-1.40594	0.43177
441	-0.75382	-0.79576	-0.73009	-0.75989	0.03326			441.09	-1.72113	-1.59997	-0.91668	-1.41259	0.43373
442.04	-0.75504	-0.79681	-0.73118	-0.76101	0.03322			442.03	-1.72369	-1.59275	-0.92389	-1.41344	0.42899
443.05	-0.75624	-0.79786	-0.73228	-0.76213	0.03318			443.04	-1.72666	-1.59756	-0.9263	-1.41684	0.4297
444.09	-0.75745	-0.79903	-0.73337	-0.76328	0.03322			444.09	-1.72957	-1.60237	-0.92389	-1.41861	0.43314
445	-0.75865	-0.80024	-0.73443	-0.76444	0.03329			445.09	-1.7321	-1.59997	-0.92389	-1.41865	0.43354
446.04	-0.75985	-0.80144	-0.73556	-0.76562	0.03331			446.04	-1.73475	-1.60719	-0.92389	-1.42194	0.43602
447.05	-0.76105	-0.80259	-0.73666	-0.76677	0.03334			447.04	-1.73751	-1.60719	-0.92389	-1.42286	0.43701
448.09	-0.76225	-0.80377	-0.73776	-0.76792	0.03337			448.09	-1.73973	-1.60719	-0.92389	-1.4236	0.43781
449	-0.76344	-0.80495	-0.73885	-0.76908	0.03341			449	-1.74268	-1.60719	-0.93592	-1.4286	0.43201
450.09	-0.76463	-0.80607	-0.73995	-0.77022	0.03341			450.09	-1.74539	-1.61681	-0.93592	-1.43271	0.43501
451	-0.76582	-0.80724	-0.74104	-0.77137	0.03345			451.03	-1.74782	-1.61681	-0.94073	-1.43512	0.43313
452.04	-0.76701	-0.80842	-0.74214	-0.77252	0.03348			452.04	-1.7503	-1.61681	-0.94555	-1.43755	0.43129
453.05	-0.7682	-0.80948	-0.74323	-0.77364	0.03346			453.08	-1.75291	-1.6144	-0.94555	-1.43762	0.43174
454.09	-0.76938	-0.8106	-0.74433	-0.77477	0.03346			454.09	-1.7556	-1.6144	-0.94555	-1.43852	0.43272
455	-0.77056	-0.81163	-0.74546	-0.77588	0.0334			455.04	-1.7582	-1.62884	-0.94795	-1.445	0.43529
456.04	-0.77174	-0.81264	-0.74656	-0.77698	0.03335			456.04	-1.76182	-1.62643	-0.95036	-1.4462	0.43472
457.05	-0.77292	-0.81363	-0.74769	-0.77808	0.03327			457.09	-1.76478	-1.62643	-0.95276	-1.44799	0.43442
458.09	-0.77409	-0.81473	-0.74887	-0.77923	0.03323			458.09	-1.76707	-1.63365	-0.95517	-1.45196	0.43538
459	-0.77526	-0.81576	-0.74981	-0.78028	0.03326			459.04	-1.76974	-1.63606	-0.95517	-1.45366	0.43684
460	-0.77643	-0.81679	-0.75086	-0.78136	0.03324			460.04	-1.77284	-1.62643	-0.95517	-1.45148	0.43601
461	-0.77759	-0.81789	-0.75192	-0.78247	0.03326			461.04	-1.77563	-1.62403	-0.96239	-1.45401	0.43246
462.04	-0.77875	-0.819	-0.75301	-0.78359	0.03326			462.09	-1.77695	-1.62643	-0.95758	-1.45365	0.43616
463.05	-0.77991	-0.8201	-0.75415	-0.78472	0.03324			463.09	-1.77966	-1.62884	-0.95276	-1.45375	0.44037
464	-0.78107	-0.82124	-0.75524	-0.78585	0.03325			464.04	-1.78198	-1.62884	-0.95517	-1.45533	0.43987
465	-0.78222	-0.82221	-0.75638	-0.78694	0.03317			465.04	-1.78625	-1.63124	-0.95998	-1.45916	0.43919
466.04	-0.78337	-0.8232	-0.75743	-0.788	0.03313			466.09	-1.78935	-1.62643	-0.96479	-1.46019	0.43669
467.05	-0.78451	-0.82419	-0.75857	-0.78909	0.03305			467.09	-1.79352	-1.63124	-0.96961	-1.46479	0.43645
468.09	-0.78565	-0.82528	-0.75966	-0.7902	0.03304			468.04	-1.79317	-1.63846	-0.96479	-1.46548	0.44045
469	-0.78678	-0.82636	-0.76072	-0.79129	0.03305			469.04	-1.79343	-1.63365	-0.96479	-1.46396	0.43961
470	-0.78791	-0.82741	-0.76186	-0.79239	0.033			470.04	-1.79534	-1.64087	-0.97201	-1.46941	0.43763
471.03	-0.78904	-0.82847	-0.76291	-0.79348	0.033			471.04	-1.79744	-1.63606	-0.97683	-1.47011	0.43475
472.04	-0.79017	-0.82956	-0.76405	-0.79459	0.03298			472.09	-1.80004	-1.64087	-0.97442	-1.47178	0.43801
473.05	-0.79129	-0.83062	-0.76514	-0.79568	0.03296			473.09	-1.80293	-1.63365	-0.97442	-1.47033	0.43773
474.08	-0.7924	-0.8317	-0.76624	-0.79678	0.03295			474.04	-1.80561	-1.63606	-0.97683	-1.47283	0.43784
475.09	-0.79352	-0.83275	-0.76737	-0.79788	0.03291			475.04	-1.80832	-1.63846	-0.97923	-1.47534	0.43795
476.05	-0.79463	-0.83384	-0.76847	-0.79898	0.0329			476.09	-1.81092	-1.64809	-0.98163	-1.48021	0.43939
477.1	-0.79573	-0.83496	-0.7696	-0.8001	0.03289			477	-1.81352	-1.65049	-0.98163	-1.48188	0.44083
478	-0.79684	-0.83602	-0.7707	-0.80118	0.03288			478.04	-1.8162	-1.64809	-0.98645	-1.48358	0.43866
479.04	-0.79793	-0.83712	-0.77183	-0.8023	0.03286			479.05	-1.81902	-1.65771	-0.98885	-1.48853	0.44018
480.04	-0.79903	-0.83817	-0.77293	-0.80338	0.03284			480.04	-1.82168	-1.6529	-0.99366	-1.48941	0.43755
481.05	-0.80012	-0.8392	-0.77402	-0.80445	0.0328			481.05	-1.82433	-1.6553	-0.99848	-1.4927	0.43628
482	-0.8012	-0.8403	-0.77512	-0.80554	0.03281			482.08	-1.82696	-1.66252	-0.99848	-1.49599	0.43863
483	-0.80229	-0.84144	-0.77621	-0.80665	0.03283			483.09	-1.82964	-1.66493	-0.99607	-1.49688	0.44146
484.05	-0.80337	-0.84256	-0.77731	-0.80774	0.03284			484.04	-1.83224	-1.66252	-0.99126	-1.49534	0.44472
485.05	-0.80444	-0.8437	-0.7784	-0.80885	0.03287			485.05	-1.83488	-1.66252	-0.99126	-1.49622	0.44572
486	-0.80551	-0.8448	-0.7795	-0.80994	0.03287			486.09	-1.83742	-1.65771	-0.99848	-1.49787	0.44172
487	-0.80658	-0.84596	-0.78063	-0.81106	0.03289			487	-1.84001	-1.66012	-0.99607	-1.49873	0.44451
488.05	-0.80765	-0.8471	-0.78173	-0.81216	0.03292			488.04	-1.84256	-1.66012	-0.99126	-1.49798	0.44821
489.06	-0.80871	-0.84827	-0.78283	-0.81327	0.03296			489.05	-1.84376	-1.64809	-0.99848	-1.49677	0.44249
490.05	-0.80977	-0.84939	-0.78396	-0.81438	0.03296			490.04	-1.8461	-1.65049	-0.99848	-1.49836	0.44382
491.06	-0.81083	-0.85055	-0.78506	-0.81548	0.03299			491.05	-1.84903	-1.66252	-1.00569	-1.50575	0.44299
492.09	-0.81189	-0.85163	-0.78615	-0.81656	0.03299			492.09	-1.85157	-1.65771	-1.00329	-1.50419	0.44449
493	-0.81294	-0.85281	-0.78729	-0.81768	0.03302			493	-1.85476	-1.6553	-1.00088	-1.50365	0.44668
494.01	-0.81399	-0.85391	-0.78838	-0.81876	0.03302			494.04	-1.85738	-1.65771	-0.99848	-1.50452	0.44948
495.04	-0.81503	-0.85499	-0.78944	-0.81982	0.03304			495.05	-1.85998	-1.66252	-1.00088	-1.5078	0.44996
496.05	-0.81608	-0.85606	-0.79049	-0.82088	0.03304			496.09	-1.86258	-1.66493	-1.00088	-1.50946	0.4514
497.06	-0.81712	-0.85712	-0.79155	-0.82193	0.03305			497	-1.86487	-1.6529	-1.01051	-1.50943	0.44488
498	-0.81815	-0.85817	-0.79265	-0.82299	0.03303			498.04	-1.86721	-1.66252	-1.01532	-1.51502	0.44469
499.01	-0.81918	-0.85914	-0.79366	-0.824	0.033			499.05	-1.87116	-1.67696	-1.01773	-1.52195	0.44734
500.01	-0.82021	-0.86019	-0.79476	-0.82505	0.03298			500.04	-1.8741	-1.67936	-1.02254	-1.52533	0.44619
501.05	-0.82123	-0.86126	-0.79581	-0.8261	0.03299			501.05	-1.87638	-1.66974	-1.01773	-1.52128	0.44817
502.06	-0.82225	-0.86228	-0.79691	-0.82715	0.03296			502.09	-1.87872	-1.67696	-1.02254	-1.52607	0.44759
503	-0.82327	-0.86328	-0.79797	-0.82817	0.03293			503	-1.88101	-1.67936	-1.01773	-1.52603	0.45161
504.01	-0.82428	-0.8643	-0.79902	-0.8292	0.03292			504.04	-1.88332	-1.68658	-1.02254	-1.53081	0.45104
505.05	-0.82529	-0.86535	-0.80008	-0.83024	0.03292			505.05	-1.8858	-1.67215	-1.02254	-1.52683	0.4496
506.06	-0.8263	-0.86642	-0.80117	-0.8313	0.03291			506.09	-1.88815	-1.68658	-1.03216	-1.53563	0.44751
507	-0.8273	-0.86748	-0.80223	-0.83234	0.03292			507	-1.89044	-1.69139	-1.03216	-1.538	0.44923
508.01	-0.8283	-0.86844	-0.80333	-0.83335	0.03285			508.03	-1.89274	-1.6962	-1.03457	-1.54117	0.4496
509.05	-0.82929	-0.86939	-0.80442	-0.83437	0.03278			509.04	-1.89482	-1.68658	-1.03457	-1.53866	0.4488
510.05	-0.83028	-0.87038	-0.80548	-0.83538	0.03275			510.04	-1.89756	-1.68417	-1.03697	-1.53957	0.44815
511.06	-0.83127	-0.87138	-0.80657	-0.83641	0.03271			511.05	-1.8998	-1.67936	-1.04179	-1.54032	0.44559
512.09	-0.83225	-0.87229	-0.80763	-0.83739	0.03264			512.09	-1.90194	-1.6938	-1.04419	-1.54664	0.44741
513	-0.83323	-0.87325	-0.80869	-0.83839	0.03259			513	-1.9041	-1.68658	-1.04179	-1.54416	0.44845
514.01	-0.8342	-0.87433	-0.80978	-0.83944	0.03259			514.03	-1.90643	-1.69139	-1.04419	-1.54734	0.44881
515.05	-0.83517	-0.8754	-0.81084	-0.84047	0.0326			515.04	-1.90841	-1.69139	-1.0466	-1.5488	0.44825
516.06	-0.83613	-0.87646	-0.81189	-0.8415	0.03262			516.05	-1.91007	-1.68899	-1.0466	-1.54855	0.44854
517	-0.83709	-0.87753	-0.81299	-0.84254	0.03261			517.08	-1.91222	-1.68899	-1.03938	-1.54686	0.45344
518.01	-0.83805	-0.87863	-0.81405	-0.84357	0.03264			518.09	-1.91413	-1.70102	-1.05141	-1.55552	0.44939
519.05	-0.839	-0.87973	-0.81514	-0.84462	0.03266			519	-1.91618	-1.71064	-1.05381	-1.56021	0.45043
520.05	-0.83995	-0.88083	-0.8162	-0.84566	0.03269			520	-1.91829	-1.69861	-1.049	-1.5553	0.45201
521.06	-0.8409	-0.88186	-0.81725	-0.84667	0.03269			521.04	-1.92062	-1.69861	-1.05141	-1.55688	0.4516
522	-0.84184	-0.88293	-0.81831	-0.84769	0.0327			522.05	-1.92277	-1.70823	-1.05862	-1.56321	0.44996
523.01	-0.84278	-0.88403	-0.81937	-0.84872	0.03274			523.08	-1.92503	-1.70583	-1.05862	-1.56316	0.45048
524.05	-0.84371	-0.88522	-0.82046	-0.8498	0.03281			524	-1.9269	-1.71786	-1.06344	-1.5694	0.45047
525.06	-0.84464	-0.88642	-0.82152	-0.85086	0.03289			525.01	-1.92928	-1.71545	-1.05862	-1.56779	0.45372
526	-0.84557	-0.88752	-0.82261	-0.8519	0.03291			526.04	-1.93205	-1.71545	-1.06103	-1.56951	0.45348
527.01	-0.84649	-0.88868	-0.82367	-0.85295	0.03298			527.05	-1.93477	-1.71786	-1.06825	-1.57363	0.45091
528.04	-0.84741	-0.88978	-0.82477	-0.85398	0.033			528.05	-1.93702	-1.72267	-1.07306	-1.57758	0.44988
529.05	-0.84832	-0.8909	-0.82582	-0.85502	0.03305			529.08	-1.93937	-1.71305	-1.07547	-1.57596	0.44797
530.05	-0.84924	-0.89202	-0.82684	-0.85603	0.03312			530.09	-1.94179	-1.71545	-1.06825	-1.57516	0.45335
531.06	-0.85014	-0.89307	-0.8279	-0.85704	0.03313			531	-1.94414	-1.71305	-1.07547	-1.57755	0.44991
532	-0.85105	-0.89413	-0.82895	-0.85804	0.03315			532.04	-1.94644	-1.71545	-1.07787	-1.57992	0.44986
533.01	-0.85195	-0.89523	-0.83001	-0.85906	0.03319			533.05	-1.94884	-1.71545	-1.07306	-1.57912	0.45353
534.05	-0.85284	-0.89626	-0.83107	-0.86006	0.03319			534.09	-1.95092	-1.71786	-1.07547	-1.58142	0.45339
535.06	-0.85373	-0.89729	-0.83212	-0.86105	0.03319			535	-1.95543	-1.72508	-1.07787	-1.58613	0.45498
536	-0.85462	-0.89821	-0.83314	-0.86199	0.03315			536.05	-1.95736	-1.72267	-1.07787	-1.58597	0.4554
537.01	-0.85551	-0.89924	-0.8342	-0.86298	0.03316			537.05	-1.96009	-1.72027	-1.08028	-1.58688	0.45482
538.05	-0.85639	-0.90023	-0.83521	-0.86394	0.03316			538	-1.96281	-1.72027	-1.07787	-1.58698	0.45728
539.06	-0.85726	-0.90126	-0.83603	-0.86485	0.03327			539.01	-1.96534	-1.71545	-1.07066	-1.58382	0.46164
540.05	-0.85813	-0.90236	-0.83709	-0.86586	0.03331			540	-1.96795	-1.72508	-1.06825	-1.58709	0.46545
541.06	-0.859	-0.90335	-0.83811	-0.86682	0.03332			541.04	-1.97029	-1.72989	-1.07306	-1.59108	0.46444
542.1	-0.85987	-0.90431	-0.83916	-0.86778	0.03328			542.05	-1.97256	-1.72989	-1.07787	-1.59344	0.46269
543.01	-0.86073	-0.90522	-0.84022	-0.86872	0.03323			543.1	-1.97498	-1.7323	-1.08028	-1.59585	0.46269
544.02	-0.86158	-0.90616	-0.84128	-0.86967	0.03319			544	-1.97723	-1.72748	-1.07787	-1.5942	0.46426
545.04	-0.86243	-0.90708	-0.84229	-0.8706	0.03316			545.05	-1.98015	-1.7347	-1.08509	-1.59998	0.46249
546.06	-0.86328	-0.90802	-0.84335	-0.87155	0.03312			546.05	-1.9827	-1.73711	-1.0875	-1.60244	0.46255
547.06	-0.86412	-0.90897	-0.84437	-0.87249	0.0331			547	-1.98328	-1.72989	-1.08269	-1.59862	0.46443
548.09	-0.86496	-0.90994	-0.84538	-0.87343	0.0331			548.01	-1.98824	-1.7323	-1.0875	-1.60268	0.46415
549	-0.8658	-0.91088	-0.84644	-0.87437	0.03307			549.04	-1.992	-1.7347	-1.09712	-1.60794	0.46071
550	-0.86663	-0.91178	-0.84746	-0.87529	0.03302			550.05	-1.99545	-1.7323	-1.09712	-1.60829	0.46182
551.01	-0.86745	-0.91274	-0.84848	-0.87622	0.03302			551.06	-1.99767	-1.73951	-1.09472	-1.61063	0.46507
552.05	-0.86828	-0.91365	-0.84949	-0.87714	0.03299			552	-1.99989	-1.74914	-1.10193	-1.61699	0.46333
553.06	-0.8691	-0.91455	-0.85051	-0.87805	0.03295			553.01	-2.00219	-1.75154	-1.09953	-1.61775	0.46597
554	-0.86991	-0.91556	-0.85157	-0.87901	0.03296			554.05	-2.00451	-1.74433	-1.10193	-1.61692	0.46458
555.01	-0.87072	-0.91656	-0.85258	-0.87995	0.03297			555.06	-2.00684	-1.74192	-1.10193	-1.6169	0.46523
556.06	-0.87153	-0.91758	-0.8536	-0.8809	0.03301			556	-2.00904	-1.74914	-1.09953	-1.61924	0.46846
557.06	-0.87233	-0.91859	-0.85462	-0.88185	0.03303			557.01	-2.01132	-1.74673	-1.09953	-1.61919	0.46908
558	-0.87313	-0.91961	-0.85567	-0.8828	0.03304			558.05	-2.01319	-1.75635	-1.10434	-1.62463	0.46852
559.01	-0.87393	-0.92062	-0.85669	-0.88374	0.03307			559.06	-2.01517	-1.76357	-1.10675	-1.6285	0.46903
560.01	-0.87472	-0.92159	-0.85771	-0.88467	0.03308			560.05	-2.01729	-1.75876	-1.10434	-1.6268	0.47056
561.02	-0.87551	-0.92258	-0.85876	-0.88562	0.03309			561.05	-2.01938	-1.76117	-1.10675	-1.6291	0.47043
562.05	-0.87629	-0.92354	-0.85978	-0.88654	0.03309			562	-2.02153	-1.75635	-1.10434	-1.62741	0.47199
563.06	-0.87707	-0.92455	-0.8608	-0.88747	0.03312			563	-2.02365	-1.76117	-1.11397	-1.63293	0.4682
564.07	-0.87786	-0.92546	-0.86182	-0.88838	0.0331			564.05	-2.02582	-1.75635	-1.10915	-1.63044	0.47113
565.09	-0.87864	-0.92646	-0.86287	-0.88932	0.03311			565.05	-2.02804	-1.75154	-1.11878	-1.63279	0.46612
566.01	-0.87941	-0.92739	-0.86385	-0.89022	0.03312			566	-2.03011	-1.76838	-1.11156	-1.63668	0.47323
567.02	-0.88019	-0.92827	-0.86487	-0.89111	0.03308			567.01	-2.0327	-1.76357	-1.12118	-1.63915	0.46832
568.05	-0.88096	-0.92927	-0.86592	-0.89205	0.03309			568.04	-2.03533	-1.76598	-1.12118	-1.64083	0.46975
569.06	-0.88174	-0.93024	-0.8669	-0.89296	0.03313			569.05	-2.03758	-1.76598	-1.11637	-1.63997	0.47336
570.06	-0.88251	-0.93127	-0.86796	-0.89391	0.03316			570.05	-2.04003	-1.76838	-1.12359	-1.644	0.47071
571.06	-0.88328	-0.93222	-0.86898	-0.89483	0.03317			571.05	-2.0432	-1.76598	-1.1284	-1.64586	0.46908
572	-0.88405	-0.93321	-0.86999	-0.89575	0.0332			572	-2.04585	-1.76838	-1.12359	-1.64594	0.47317
573.01	-0.88481	-0.93421	-0.87097	-0.89666	0.03324			573.01	-2.04835	-1.77079	-1.12118	-1.64677	0.47586
574.06	-0.88558	-0.93516	-0.87199	-0.89758	0.03325			574.05	-2.05084	-1.77079	-1.12599	-1.64921	0.47426
575.06	-0.88634	-0.93612	-0.87301	-0.89849	0.03326			575.06	-2.05323	-1.77079	-1.13321	-1.65241	0.4713
576.01	-0.8871	-0.93703	-0.87398	-0.89937	0.03327			576	-2.0558	-1.77079	-1.13321	-1.65327	0.47239
577.02	-0.88786	-0.93797	-0.875	-0.90028	0.03327			577.01	-2.05839	-1.7732	-1.13562	-1.65573	0.47247
578.05	-0.88861	-0.93893	-0.87598	-0.90117	0.0333			578.05	-2.062	-1.78282	-1.13562	-1.66015	0.47522
579.06	-0.88937	-0.93992	-0.877	-0.90209	0.03333			579.06	-2.0646	-1.79244	-1.13562	-1.66422	0.47758
580.06	-0.89012	-0.94093	-0.87801	-0.90302	0.03338			580.05	-2.06721	-1.79485	-1.13321	-1.66509	0.48033
581.06	-0.89088	-0.94194	-0.87903	-0.90395	0.03343			581.06	-2.06894	-1.79004	-1.13321	-1.66406	0.48042
582.01	-0.89162	-0.94291	-0.88005	-0.90486	0.03346			582.09	-2.07147	-1.79004	-1.13321	-1.66491	0.48148
583.02	-0.89237	-0.94387	-0.88103	-0.90576	0.03349			583	-2.07423	-1.79726	-1.13321	-1.66823	0.4836
584.05	-0.89312	-0.94488	-0.88204	-0.90668	0.03354			584.01	-2.0769	-1.78763	-1.13802	-1.66752	0.48083
585.06	-0.89386	-0.94589	-0.88306	-0.9076	0.03359			585.04	-2.0796	-1.79004	-1.1284	-1.66601	0.48758
586.07	-0.8946	-0.94686	-0.88408	-0.90851	0.03362			586.05	-2.08184	-1.79485	-1.13802	-1.67157	0.48383
587	-0.89534	-0.94785	-0.8851	-0.90943	0.03367			587.06	-2.08457	-1.79966	-1.13802	-1.67409	0.48561
588.01	-0.89608	-0.9489	-0.88611	-0.91036	0.03374			588	-2.08723	-1.79485	-1.13562	-1.67257	0.48745
589.02	-0.89682	-0.94985	-0.88713	-0.91127	0.03377			589.01	-2.08994	-1.79485	-1.14043	-1.67507	0.48596
590.01	-0.89755	-0.95086	-0.88815	-0.91219	0.03382			590	-2.09303	-1.79485	-1.14043	-1.6761	0.48728
591.02	-0.89828	-0.95186	-0.88916	-0.9131	0.03387			591.01	-2.0954	-1.79485	-1.14283	-1.6777	0.48697
592.05	-0.89901	-0.95283	-0.89018	-0.91401	0.03391			592.04	-2.09809	-1.79244	-1.14524	-1.67859	0.48652
593.06	-0.89974	-0.9538	-0.8912	-0.91491	0.03395			593.06	-2.10005	-1.79244	-1.15005	-1.68085	0.48473
594.07	-0.90047	-0.95476	-0.89222	-0.91581	0.03398			594.06	-2.10216	-1.79244	-1.14765	-1.68075	0.48696
595	-0.9012	-0.95564	-0.89319	-0.91668	0.03398			595.09	-2.1042	-1.80207	-1.15246	-1.68624	0.48633
596.01	-0.90192	-0.95667	-0.89421	-0.9176	0.03405			596.01	-2.10622	-1.80447	-1.15246	-1.68772	0.48748
597.06	-0.90264	-0.95771	-0.89519	-0.91852	0.03415			597.01	-2.10835	-1.80929	-1.15005	-1.68923	0.4903
598.07	-0.90336	-0.95869	-0.89617	-0.91941	0.03421			598.04	-2.11206	-1.80207	-1.15487	-1.68966	0.4884
599.01	-0.90408	-0.9595	-0.89718	-0.92025	0.03416			599.06	-2.11439	-1.81169	-1.15968	-1.69525	0.48789
600.01	-0.9048	-0.96038	-0.89816	-0.92111	0.03417			600.05	-2.11654	-1.81169	-1.15727	-1.69517	0.49013
601.02	-0.90551	-0.9613	-0.89914	-0.92198	0.03419			601.06	-2.11847	-1.80207	-1.15727	-1.6926	0.48986
602.05	-0.90623	-0.96229	-0.90016	-0.92289	0.03425			602	-2.12031	-1.80929	-1.15968	-1.69642	0.49016
603.06	-0.90694	-0.96308	-0.90114	-0.92372	0.03421			603.01	-2.12042	-1.8165	-1.15727	-1.69806	0.49238
604.07	-0.90765	-0.9639	-0.90215	-0.92457	0.03418			604.04	-2.11635	-1.8165	-1.1669	-1.69992	0.48535
605.01	-0.90835	-0.96479	-0.90313	-0.92542	0.03419			605.05	-2.11702	-1.80929	-1.17171	-1.69934	0.48215
606.02	-0.90904	-0.96563	-0.90415	-0.92627	0.03417			606.06	-2.11779	-1.81169	-1.17411	-1.7012	0.48144
607.06	-0.90974	-0.96638	-0.90517	-0.92709	0.0341			607	-2.11838	-1.82372	-1.17652	-1.70621	0.4818
608.07	-0.91043	-0.96719	-0.9061	-0.92791	0.03409			608.01	-2.11907	-1.81891	-1.16449	-1.70082	0.48812
609.01	-0.91112	-0.96806	-0.90708	-0.92875	0.0341			609.05	-2.11971	-1.82613	-1.1669	-1.70424	0.48796
610.01	-0.91181	-0.96886	-0.90806	-0.92958	0.03407			610.05	-2.12047	-1.83094	-1.17411	-1.70851	0.48491
611.02	-0.9125	-0.96971	-0.90908	-0.93043	0.03406			611.06	-2.1212	-1.82613	-1.17893	-1.70875	0.48198
612.06	-0.91319	-0.97055	-0.91006	-0.93126	0.03406			612.06	-2.1218	-1.82853	-1.18373	-1.71136	0.47988
613.07	-0.91387	-0.97151	-0.91099	-0.93212	0.03414			613.09	-2.12243	-1.82131	-1.18614	-1.70996	0.47797
614.01	-0.91456	-0.97248	-0.91197	-0.933	0.03421			614.01	-2.12308	-1.82372	-1.17893	-1.70858	0.48249
615.02	-0.91524	-0.97345	-0.91295	-0.93388	0.03429			615.01	-2.12391	-1.82853	-1.18133	-1.71126	0.48211
616.06	-0.91592	-0.97443	-0.91393	-0.93476	0.03437			616.04	-2.12474	-1.82853	-1.18855	-1.71394	0.4785
617.07	-0.9166	-0.97538	-0.91491	-0.93563	0.03444			617.06	-2.12555	-1.83816	-1.18614	-1.71662	0.48135
618.01	-0.91728	-0.97634	-0.91589	-0.9365	0.03451			618.06	-2.1263	-1.83094	-1.18133	-1.71286	0.48342
619.02	-0.91796	-0.97726	-0.91682	-0.93735	0.03457			619.19	-2.12653	-1.82853	-1.18133	-1.71213	0.48323
620.01	-0.91863	-0.97827	-0.9178	-0.93823	0.03467			620	-2.12715	-1.82613	-1.19095	-1.71474	0.47793
621.02	-0.91931	-0.9793	-0.91874	-0.93911	0.0348			621.01	-2.12786	-1.83334	-1.18614	-1.71578	0.48174
622.05	-0.91998	-0.98023	-0.91972	-0.93998	0.03486			622.04	-2.1278	-1.83575	-1.18855	-1.71737	0.48069
623.06	-0.92065	-0.98124	-0.9207	-0.94086	0.03497			623.05	-2.12819	-1.82853	-1.18373	-1.71349	0.48262
624.07	-0.92132	-0.98214	-0.92168	-0.94171	0.03501			624.06	-2.12907	-1.83575	-1.18614	-1.71699	0.48255
625	-0.92199	-0.98306	-0.92265	-0.94257	0.03507			625	-2.12969	-1.83094	-1.19095	-1.71719	0.47959
626.01	-0.92266	-0.98392	-0.92363	-0.9434	0.03509			626.01	-2.13054	-1.83816	-1.19095	-1.71988	0.48083
627.02	-0.92332	-0.98484	-0.92457	-0.94425	0.03516			627.05	-2.13148	-1.82613	-1.18614	-1.71458	0.48244
628.05	-0.92399	-0.98576	-0.92555	-0.9451	0.03522			628.06	-2.13251	-1.83575	-1.19336	-1.72054	0.48006
629.06	-0.92465	-0.98668	-0.92653	-0.94595	0.03528			629.01	-2.13343	-1.82853	-1.20058	-1.72085	0.47566
630.06	-0.92532	-0.98767	-0.92747	-0.94682	0.0354			630	-2.13384	-1.83334	-1.20058	-1.72259	0.47639
631.07	-0.92598	-0.98863	-0.92844	-0.94768	0.03548			631.01	-2.13462	-1.83334	-1.20298	-1.72365	0.47541
632.01	-0.92664	-0.98956	-0.92942	-0.94854	0.03555			632.06	-2.13549	-1.82853	-1.20058	-1.72153	0.47655
633.02	-0.9273	-0.99035	-0.9304	-0.94935	0.03554			633.06	-2.13617	-1.83575	-1.20539	-1.72577	0.47504
634.06	-0.92797	-0.99114	-0.93134	-0.95015	0.03554			634.01	-2.13691	-1.84537	-1.20298	-1.72842	0.47782
635.07	-0.92863	-0.992	-0.93228	-0.95097	0.03558			635.01	-2.13808	-1.84537	-1.2102	-1.73122	0.47436
636.01	-0.92929	-0.99278	-0.93322	-0.95176	0.03558			636.06	-2.13938	-1.83575	-1.2102	-1.72844	0.47379
637.02	-0.92994	-0.99357	-0.9342	-0.95257	0.03557			637.06	-2.13976	-1.84056	-1.2078	-1.72937	0.47583
638.05	-0.9306	-0.99439	-0.93513	-0.95338	0.03559			638.01	-2.14067	-1.83575	-1.20539	-1.72727	0.47698
639.06	-0.93126	-0.99529	-0.93607	-0.95421	0.03566			639.01	-2.14162	-1.855	-1.2102	-1.73561	0.47705
640.06	-0.93191	-0.99621	-0.93701	-0.95504	0.03574			640.01	-2.14247	-1.83816	-1.2078	-1.72947	0.47672
641.07	-0.93256	-0.99711	-0.93795	-0.95587	0.03581			641.02	-2.14313	-1.84297	-1.21501	-1.7337	0.47361
642.01	-0.93321	-0.99801	-0.93885	-0.95669	0.0359			642.05	-2.14394	-1.85259	-1.21742	-1.73798	0.47377
643.02	-0.93386	-0.99898	-0.93979	-0.95754	0.03601			643.06	-2.14477	-1.84778	-1.22223	-1.73826	0.47092
644.06	-0.9345	-0.99999	-0.94073	-0.95841	0.03615			644.06	-2.14557	-1.84778	-1.21983	-1.73773	0.47258
645.07	-0.93515	-1.00095	-0.94171	-0.95927	0.03625			645.01	-2.14503	-1.84778	-1.22464	-1.73915	0.46971
646.01	-0.93579	-1.00198	-0.94269	-0.96015	0.03639			646.01	-2.14513	-1.85259	-1.22704	-1.74159	0.469
647.02	-0.93643	-1.00297	-0.94366	-0.96102	0.03651			647.02	-2.14565	-1.85259	-1.22223	-1.74016	0.47186
648.06	-0.93706	-1.00391	-0.9446	-0.96186	0.03661			648.06	-2.14633	-1.85019	-1.23186	-1.74279	0.4666
649.07	-0.9377	-1.00482	-0.94558	-0.9627	0.03669			649.07	-2.14691	-1.84297	-1.23186	-1.74058	0.46604
650.06	-0.93833	-1.00574	-0.94656	-0.96354	0.03678			650.06	-2.14763	-1.855	-1.22704	-1.74322	0.47036
651.07	-0.93896	-1.00666	-0.94754	-0.96439	0.03686			651.01	-2.14891	-1.85741	-1.22945	-1.74526	0.46988
652.01	-0.93958	-1.00763	-0.94851	-0.96524	0.03698			652.02	-2.14624	-1.86462	-1.22945	-1.74677	0.46962
653.02	-0.94021	-1.00859	-0.94945	-0.96608	0.0371			653.06	-2.14594	-1.85981	-1.23186	-1.74587	0.46757
654.06	-0.94083	-1.00951	-0.95043	-0.96692	0.03719			654.07	-2.14596	-1.86222	-1.22704	-1.74507	0.47052
655.07	-0.94145	-1.01041	-0.95141	-0.96775	0.03727			655.01	-2.14631	-1.85981	-1.23907	-1.7484	0.46377
656.01	-0.94206	-1.01127	-0.95231	-0.96855	0.03735			656.02	-2.14728	-1.86222	-1.23667	-1.74872	0.46579
657.02	-0.94268	-1.01221	-0.95325	-0.96938	0.03747			657.06	-2.14833	-1.86703	-1.23907	-1.75148	0.46551
658.07	-0.94329	-1.01313	-0.95415	-0.97019	0.03758			658.07	-2.14904	-1.86703	-1.23907	-1.75171	0.46581
659.08	-0.9439	-1.01414	-0.95509	-0.97104	0.03774			659	-2.15002	-1.87184	-1.23907	-1.75365	0.46683
660.07	-0.94451	-1.01507	-0.95599	-0.97186	0.03786			660.01	-2.15066	-1.86222	-1.23667	-1.74985	0.46724
661.08	-0.94511	-1.01597	-0.95693	-0.97267	0.03796			661.01	-2.15143	-1.87184	-1.23907	-1.75412	0.46743
662.01	-0.94572	-1.01691	-0.95787	-0.9735	0.03808			662.06	-2.15238	-1.86944	-1.24389	-1.75523	0.46489
663.02	-0.94632	-1.01775	-0.95876	-0.97428	0.03816			663.06	-2.15312	-1.85981	-1.24148	-1.75147	0.46538
664.03	-0.94692	-1.01871	-0.95966	-0.9751	0.0383			664	-2.15318	-1.87425	-1.24389	-1.75711	0.46583
665.05	-0.94752	-1.01959	-0.9606	-0.9759	0.0384			665.01	-2.15423	-1.87665	-1.25351	-1.76147	0.46128
666.07	-0.94811	-1.02056	-0.96154	-0.97674	0.03854			666.06	-2.15571	-1.87184	-1.24629	-1.75795	0.46528
667.07	-0.94871	-1.02152	-0.96244	-0.97756	0.03869			667.07	-2.16548	-1.87665	-1.25351	-1.76522	0.46609
668.02	-0.9493	-1.02244	-0.96338	-0.97837	0.0388			668	-2.16866	-1.87665	-1.25591	-1.76708	0.46614
669.02	-0.94989	-1.02337	-0.96432	-0.9792	0.03893			669.01	-2.17041	-1.88387	-1.25591	-1.77006	0.46775
670.02	-0.95048	-1.02427	-0.96526	-0.98001	0.03904			670.01	-2.17169	-1.88627	-1.25832	-1.77209	0.46727
671.02	-0.95107	-1.02506	-0.9662	-0.98078	0.03909			671.02	-2.17427	-1.88627	-1.2511	-1.77055	0.47234
672.07	-0.95165	-1.02591	-0.96714	-0.98157	0.03917			672.06	-2.175	-1.89109	-1.25832	-1.7748	0.46927
673.07	-0.95224	-1.02683	-0.96804	-0.98237	0.03931			673.07	-2.17554	-1.88868	-1.25591	-1.77338	0.47053
674.02	-0.95282	-1.02782	-0.96898	-0.9832	0.03947			674.01	-2.1761	-1.88627	-1.25591	-1.77276	0.47048
675.02	-0.95339	-1.02879	-0.96992	-0.98403	0.03963			675.02	-2.17649	-1.89831	-1.25591	-1.7769	0.47214
676.07	-0.95397	-1.02971	-0.97085	-0.98484	0.03976			676.06	-2.17538	-1.89349	-1.26313	-1.77733	0.46709
677.07	-0.95454	-1.03065	-0.97179	-0.98566	0.0399			677.07	-2.17407	-1.8959	-1.25832	-1.7761	0.46948
678.02	-0.95511	-1.03155	-0.97269	-0.98645	0.04003			678	-2.17448	-1.89109	-1.25832	-1.77463	0.46905
679.02	-0.95567	-1.03245	-0.97363	-0.98725	0.04016			679.01	-2.17506	-1.8959	-1.25591	-1.77562	0.47123
680.02	-0.95624	-1.0334	-0.97453	-0.98806	0.04032			680.01	-2.17563	-1.89831	-1.26313	-1.77902	0.4678
681.03	-0.9568	-1.03438	-0.97547	-0.98888	0.04049			681.02	-2.17657	-1.90793	-1.26073	-1.78174	0.47078
682.06	-0.95736	-1.03533	-0.97637	-0.98969	0.04065			682.06	-2.17714	-1.8959	-1.26073	-1.77792	0.46946
683.07	-0.95792	-1.03634	-0.97727	-0.99051	0.04085			683.07	-2.17763	-1.89109	-1.26313	-1.77728	0.46775
684.02	-0.95848	-1.03746	-0.97821	-0.99138	0.04111			684.07	-2.17822	-1.90071	-1.26554	-1.78149	0.46788
685.03	-0.95903	-1.03842	-0.97911	-0.99219	0.04127			685	-2.17876	-1.90071	-1.26794	-1.78247	0.46678
686.07	-0.95959	-1.03939	-0.98005	-0.99301	0.04145			686.02	-2.1793	-1.90071	-1.27035	-1.78345	0.46568
687.08	-0.96014	-1.04033	-0.98099	-0.99382	0.0416			687.06	-2.1821	-1.89831	-1.26794	-1.78278	0.4679
688.02	-0.96069	-1.04128	-0.98189	-0.99462	0.04178			688.07	-2.18388	-1.89349	-1.27035	-1.78257	0.46676
689.03	-0.96124	-1.04225	-0.98283	-0.99544	0.04195			689.01	-2.18454	-1.90312	-1.27516	-1.78761	0.46556
690.02	-0.96179	-1.04325	-0.98373	-0.99625	0.04215			690.01	-2.18503	-1.89831	-1.27516	-1.78617	0.46518
691.03	-0.96233	-1.04426	-0.98463	-0.99707	0.04236			691.02	-2.18562	-1.91274	-1.27757	-1.79198	0.46592
692.07	-0.96287	-1.04517	-0.98556	-0.99787	0.04251			692.06	-2.1862	-1.90552	-1.28479	-1.79217	0.46127
693.08	-0.96341	-1.04606	-0.98646	-0.99864	0.04265			693.07	-2.18682	-1.91274	-1.28238	-1.79398	0.46377
694.02	-0.96395	-1.0469	-0.98736	-0.9994	0.04277			694.01	-2.18728	-1.91515	-1.2896	-1.79734	0.46029
695.03	-0.96448	-1.04778	-0.98826	-1.00018	0.04291			695.02	-2.18778	-1.91996	-1.27997	-1.7959	0.46644
696.07	-0.96501	-1.04863	-0.9892	-1.00095	0.04303			696.06	-2.18822	-1.92477	-1.28479	-1.79926	0.46461
697.08	-0.96554	-1.04956	-0.9901	-1.00174	0.0432			697.07	-2.18871	-1.91034	-1.27997	-1.79301	0.46559
698.02	-0.96607	-1.05052	-0.991	-1.00253	0.04339			698.01	-2.18929	-1.91274	-1.27997	-1.794	0.46614
699.03	-0.9666	-1.05144	-0.99194	-1.00333	0.04355			699.02	-2.18976	-1.91996	-1.28719	-1.79897	0.46329
700.02	-0.96712	-1.05225	-0.99284	-1.00407	0.04366			700.02	-2.19027	-1.92237	-1.2896	-1.80075	0.46249
701.03	-0.96764	-1.05313	-0.99374	-1.00484	0.04381			701.02	-2.19088	-1.93199	-1.29201	-1.80496	0.46271
702.07	-0.96816	-1.05399	-0.99468	-1.00561	0.04395			702.06	-2.19149	-1.91755	-1.2896	-1.79955	0.46238
703.08	-0.96868	-1.05485	-0.99562	-1.00638	0.04408			703.07	-2.19257	-1.92958	-1.29922	-1.80713	0.45909
704.02	-0.9692	-1.05572	-0.99652	-1.00714	0.04423			704.01	-2.19355	-1.92718	-1.29201	-1.80424	0.46317
705.03	-0.96971	-1.05671	-0.99746	-1.00796	0.04444			705.02	-2.19367	-1.93199	-1.29922	-1.80829	0.45987
706.07	-0.97023	-1.05755	-0.99836	-1.00871	0.04457			706.03	-2.19376	-1.93199	-1.28719	-1.80431	0.46657
707.08	-0.97075	-1.0584	-0.99926	-1.00947	0.04471			707.05	-2.19392	-1.92718	-1.29682	-1.80597	0.46067
708.02	-0.97126	-1.05928	-1.0002	-1.01025	0.04486			708.07	-2.19397	-1.93199	-1.29922	-1.80839	0.46
709.03	-0.97178	-1.06011	-1.0011	-1.01099	0.04499			709.07	-2.19466	-1.92958	-1.29682	-1.80702	0.4613
710.02	-0.97229	-1.06091	-1.00204	-1.01175	0.0451			710.07	-2.19516	-1.93199	-1.29682	-1.80799	0.46183
711.03	-0.9728	-1.06176	-1.00294	-1.0125	0.04524			711.07	-2.19568	-1.93199	-1.30163	-1.80977	0.45939
712.07	-0.97332	-1.06266	-1.00384	-1.01327	0.04541			712	-2.19547	-1.9368	-1.2896	-1.80729	0.46662
713.08	-0.97383	-1.06358	-1.00474	-1.01405	0.04559			713.01	-2.1965	-1.94161	-1.29682	-1.81164	0.46371
714.02	-0.97435	-1.0644	-1.00563	-1.0148	0.04572			714.02	-2.19705	-1.92958	-1.30163	-1.80942	0.45965
715.03	-0.97487	-1.06529	-1.00653	-1.01556	0.04588			715.05	-2.19762	-1.92718	-1.29441	-1.8064	0.46356
716.07	-0.97539	-1.06622	-1.00743	-1.01635	0.04607			716.06	-2.19816	-1.93199	-1.29922	-1.80979	0.46176
717.08	-0.97591	-1.0672	-1.00837	-1.01716	0.04627			717.07	-2.19869	-1.92237	-1.30644	-1.80917	0.45677
718.02	-0.97644	-1.0681	-1.00927	-1.01794	0.04644			718	-2.1991	-1.92958	-1.30885	-1.81251	0.45653
719.03	-0.97697	-1.069	-1.01021	-1.01873	0.0466			719.01	-2.19969	-1.93921	-1.30404	-1.81431	0.4607
720.02	-0.9775	-1.0699	-1.01111	-1.0195	0.04677			720.01	-2.20034	-1.93921	-1.31125	-1.81693	0.45698
721.03	-0.97803	-1.07078	-1.01205	-1.02029	0.04692			721.02	-2.19942	-1.94883	-1.31125	-1.81983	0.45792
722.03	-0.97856	-1.0717	-1.01291	-1.02106	0.0471			722.06	-2.19982	-1.94643	-1.32088	-1.82238	0.45241
723.07	-0.9791	-1.07263	-1.01381	-1.02185	0.04728			723.07	-2.20051	-1.93199	-1.31366	-1.81539	0.45478
724.08	-0.97964	-1.07353	-1.01471	-1.02263	0.04744			724.01	-2.20106	-1.9344	-1.31125	-1.81557	0.45665
725.08	-0.98018	-1.07443	-1.01565	-1.02342	0.0476			725.02	-2.2002	-1.94161	-1.31366	-1.81849	0.45591
726.01	-0.98072	-1.07533	-1.01655	-1.0242	0.04777			726.06	-2.20067	-1.94643	-1.31366	-1.82025	0.45677
727.02	-0.98127	-1.07618	-1.01745	-1.02496	0.0479			727.07	-2.20135	-1.94402	-1.31607	-1.82048	0.45539
728.03	-0.98181	-1.07698	-1.01835	-1.02572	0.04801			728.01	-2.20191	-1.94643	-1.32088	-1.82307	0.45328
729.06	-0.98236	-1.07787	-1.01921	-1.02648	0.04817			729.02	-2.20359	-1.94883	-1.31366	-1.82203	0.45832
730.07	-0.98291	-1.0788	-1.02011	-1.02727	0.04835			730.02	-2.20427	-1.95845	-1.32088	-1.82787	0.45594
731.08	-0.98346	-1.07963	-1.02105	-1.02805	0.04846			731.02	-2.20482	-1.95364	-1.31366	-1.82404	0.4595
732.02	-0.98402	-1.08057	-1.02191	-1.02883	0.04864			732.07	-2.20545	-1.95605	-1.31847	-1.82666	0.45743
733.03	-0.98457	-1.08136	-1.02281	-1.02958	0.04875			733.07	-2.20568	-1.95124	-1.31607	-1.82433	0.45818
734.07	-0.98513	-1.08229	-1.02371	-1.03038	0.04892			734.02	-2.20629	-1.95605	-1.31847	-1.82694	0.45777
735.08	-0.98569	-1.08312	-1.02461	-1.03114	0.04904			735.02	-2.20659	-1.94883	-1.31847	-1.82463	0.4569
736.02	-0.98625	-1.08395	-1.02547	-1.03189	0.04916			736.07	-2.20711	-1.94883	-1.32328	-1.82641	0.45446
737.03	-0.98681	-1.08481	-1.02637	-1.03266	0.0493			737.07	-2.20761	-1.96086	-1.32328	-1.83058	0.45633
738.07	-0.98738	-1.0858	-1.02727	-1.03348	0.04951			738.01	-2.20817	-1.96567	-1.32569	-1.83318	0.45592
739.08	-0.98794	-1.08668	-1.02817	-1.03426	0.04965			739.02	-2.20875	-1.97048	-1.33291	-1.83738	0.45284
740.08	-0.98851	-1.08756	-1.02903	-1.03503	0.0498			740.02	-2.20933	-1.95845	-1.33291	-1.83356	0.45136
741.08	-0.98907	-1.08845	-1.02993	-1.03582	0.04995			741.03	-2.20937	-1.96567	-1.3305	-1.83518	0.45373
742.02	-0.98964	-1.08938	-1.03083	-1.03662	0.05012			742.07	-2.21003	-1.96808	-1.34012	-1.83941	0.449
743.03	-0.99021	-1.09041	-1.03173	-1.03745	0.05034			743.08	-2.21061	-1.9753	-1.34253	-1.84281	0.44895
744.04	-0.99078	-1.09126	-1.03263	-1.03822	0.05047			744.02	-2.21091	-1.95845	-1.33772	-1.83569	0.44935
745.07	-0.99135	-1.09208	-1.03353	-1.03899	0.05059			745.02	-2.21061	-1.96086	-1.33772	-1.8364	0.44956
746.08	-0.99193	-1.09289	-1.03439	-1.03974	0.05069			746.03	-2.21046	-1.97289	-1.34494	-1.84276	0.44719
747.08	-0.9925	-1.0937	-1.03529	-1.0405	0.0508			747.06	-2.21033	-1.96567	-1.34734	-1.84111	0.44477
748.02	-0.99308	-1.09458	-1.03619	-1.04128	0.05094			748.07	-2.21087	-1.97289	-1.34734	-1.8437	0.44602
749.03	-0.99366	-1.09542	-1.03709	-1.04206	0.05106			749.08	-2.21006	-1.95845	-1.34734	-1.83862	0.44367
750.03	-0.99425	-1.09631	-1.03799	-1.04285	0.0512			750.08	-2.21075	-1.95124	-1.34253	-1.83484	0.44566
751.03	-0.99483	-1.0971	-1.03889	-1.04361	0.05129			751.02	-2.2113	-1.94883	-1.34494	-1.83502	0.44425
752.08	-0.99542	-1.09794	-1.03979	-1.04438	0.05141			752.03	-2.21142	-1.96567	-1.35456	-1.84388	0.44122
753.08	-0.99601	-1.09875	-1.04065	-1.04514	0.05152			753.07	-2.21174	-1.96567	-1.34494	-1.84078	0.44669
754.03	-0.9966	-1.09957	-1.04155	-1.04591	0.05162			754.08	-2.21211	-1.96808	-1.35456	-1.84492	0.44184
755.04	-0.9972	-1.10046	-1.04241	-1.04669	0.05176			755.01	-2.21243	-1.96327	-1.35456	-1.84342	0.44131
756.07	-0.99779	-1.10132	-1.04335	-1.04749	0.05189			756.02	-2.21279	-1.96086	-1.35215	-1.84194	0.44247
757.08	-0.99839	-1.1022	-1.04425	-1.04828	0.05202			757.03	-2.21312	-1.96567	-1.35215	-1.84365	0.44326
758.08	-0.99899	-1.10306	-1.04515	-1.04907	0.05215			758.07	-2.21347	-1.95845	-1.35697	-1.84296	0.43978
759.02	-0.9996	-1.10389	-1.04605	-1.04985	0.05225			759.08	-2.21391	-1.9753	-1.36178	-1.85033	0.4396
760.03	-1.0002	-1.10477	-1.04695	-1.05064	0.05238			760.07	-2.21466	-1.9777	-1.36178	-1.85138	0.44025
761.03	-1.00081	-1.1056	-1.04785	-1.05142	0.05248			761.08	-2.21502	-1.9753	-1.36418	-1.8515	0.43872
762.08	-1.00142	-1.10648	-1.04871	-1.0522	0.05262			762.02	-2.21534	-1.98492	-1.369	-1.85642	0.43756
763.08	-1.00203	-1.10731	-1.04961	-1.05298	0.05272			763.03	-2.21577	-1.98492	-1.36178	-1.85416	0.44176
764.09	-1.00265	-1.1083	-1.05051	-1.05382	0.0529			764.07	-2.21612	-1.98251	-1.36418	-1.85427	0.44021
765.02	-1.00326	-1.10931	-1.05141	-1.05466	0.0531			765.08	-2.21647	-1.98973	-1.37381	-1.86	0.43605
766.03	-1.00388	-1.11023	-1.05231	-1.05547	0.05325			766.02	-2.21691	-1.98251	-1.36659	-1.85534	0.43919
767.04	-1.0045	-1.11116	-1.05317	-1.05628	0.0534			767.03	-2.21764	-1.98733	-1.3714	-1.85879	0.43752
768.07	-1.00511	-1.1121	-1.05403	-1.05708	0.05356			768.07	-2.21729	-1.98011	-1.37381	-1.85707	0.43499
769.08	-1.00573	-1.11302	-1.05493	-1.05789	0.0537			769.08	-2.21789	-1.98011	-1.3714	-1.85647	0.43658
770.08	-1.00635	-1.11388	-1.05579	-1.05868	0.05382			770.07	-2.21866	-1.98973	-1.3714	-1.85993	0.43829
771.08	-1.00698	-1.11473	-1.05669	-1.05946	0.05393			771.08	-2.21919	-1.99455	-1.3714	-1.86171	0.43923
772.03	-1.0076	-1.11559	-1.05755	-1.06025	0.05405			772.02	-2.21978	-1.99214	-1.37621	-1.86271	0.43642
773.03	-1.00822	-1.11642	-1.05845	-1.06103	0.05414			773.03	-2.21983	-1.98973	-1.38343	-1.86433	0.43207
774.08	-1.00885	-1.11721	-1.05931	-1.06179	0.05422			774.07	-2.22037	-1.99695	-1.37381	-1.86371	0.43873
775.08	-1.00948	-1.11798	-1.06017	-1.06254	0.05429			775.08	-2.22088	-2.00176	-1.38103	-1.86789	0.43564
776.03	-1.0101	-1.11877	-1.06107	-1.06331	0.05437			776.02	-2.22123	-1.99455	-1.37621	-1.864	0.43737
777.04	-1.01073	-1.11959	-1.06193	-1.06409	0.05446			777.03	-2.22179	-2.00417	-1.38103	-1.869	0.43638
778.08	-1.01136	-1.1204	-1.06279	-1.06485	0.05455			778.06	-2.22223	-1.99936	-1.38343	-1.86834	0.43448
779.08	-1.012	-1.12127	-1.06369	-1.06565	0.05466			779.07	-2.22264	-2.00176	-1.37381	-1.86607	0.44038
780.08	-1.01263	-1.12215	-1.06456	-1.06644	0.05478			780.07	-2.22313	-2.0162	-1.37862	-1.87265	0.44017
781.09	-1.01327	-1.12305	-1.06542	-1.06724	0.05491			781.08	-2.22348	-1.99936	-1.38343	-1.86876	0.43499
782.03	-1.01391	-1.12391	-1.06632	-1.06804	0.05502			782.02	-2.22406	-2.00176	-1.37862	-1.86815	0.43827
783.04	-1.01455	-1.12472	-1.06718	-1.06881	0.0551			783.03	-2.22475	-2.00658	-1.38825	-1.87319	0.43391
784.08	-1.01519	-1.12556	-1.06804	-1.0696	0.0552			784.03	-2.22492	-2.02823	-1.39305	-1.88207	0.43477
785.09	-1.01583	-1.12641	-1.0689	-1.07038	0.0553			785.06	-2.2255	-2.0162	-1.38343	-1.87504	0.43842
786.03	-1.01647	-1.12727	-1.0698	-1.07118	0.05541			786.07	-2.22753	-2.01861	-1.38343	-1.87652	0.43962
787.04	-1.01712	-1.12817	-1.0707	-1.07199	0.05554			787.08	-2.22858	-2.01379	-1.38584	-1.87607	0.43793
788.08	-1.01776	-1.12902	-1.07156	-1.07278	0.05564			788.02	-2.22928	-2.00898	-1.39065	-1.8763	0.43477
789.09	-1.01841	-1.12979	-1.07242	-1.07354	0.0557			789.03	-2.22981	-1.99936	-1.39065	-1.87327	0.43355
790.08	-1.01905	-1.13041	-1.07332	-1.07426	0.05569			790.02	-2.23038	-1.99695	-1.39546	-1.87427	0.43077
791.09	-1.0197	-1.13111	-1.07422	-1.07501	0.05571			791.03	-2.23074	-2.00417	-1.39546	-1.87679	0.43196
792.02	-1.02034	-1.13181	-1.07512	-1.07576	0.05573			792.07	-2.23012	-1.99936	-1.39546	-1.87498	0.431
793.03	-1.02099	-1.1326	-1.07606	-1.07655	0.0558			793.08	-2.23032	-1.99936	-1.39305	-1.87424	0.43243
794.04	-1.02164	-1.13353	-1.07696	-1.07738	0.05595			794.08	-2.23019	-2.00898	-1.39305	-1.87741	0.4338
795.07	-1.02228	-1.13442	-1.07782	-1.07817	0.05607			795.01	-2.23084	-2.00898	-1.39546	-1.87843	0.43272
796.07	-1.02293	-1.13528	-1.07872	-1.07898	0.05617			796.02	-2.23117	-2.01379	-1.39787	-1.88094	0.43225
797.09	-1.02358	-1.13609	-1.07962	-1.07976	0.05625			797.03	-2.23175	-2.0162	-1.40027	-1.88274	0.43151
798.02	-1.02423	-1.13695	-1.08052	-1.08056	0.05636			798.07	-2.2302	-2.00898	-1.40508	-1.88142	0.42709
799.03	-1.02488	-1.13774	-1.08142	-1.08134	0.05643			799.08	-2.23069	-2.02823	-1.40508	-1.888	0.4303
800.03	-1.02553	-1.13857	-1.08228	-1.08212	0.05652			800.07	-2.23131	-2.02582	-1.4099	-1.88901	0.42746
801.04	-1.02618	-1.13939	-1.08322	-1.08293	0.05661			801.08	-2.23143	-2.02582	-1.4123	-1.88985	0.42616
802.08	-1.02684	-1.14037	-1.08416	-1.08379	0.05677			802.02	-2.23198	-2.02823	-1.40749	-1.88923	0.42946
803.09	-1.02749	-1.14119	-1.08506	-1.08458	0.05685			803.03	-2.23259	-2.02823	-1.41711	-1.89264	0.42431
804.03	-1.02815	-1.14193	-1.08599	-1.08536	0.05689			804.07	-2.23301	-2.02101	-1.4099	-1.88797	0.42738
805.04	-1.02881	-1.1427	-1.08693	-1.08615	0.05695			805.08	-2.23305	-2.02823	-1.40749	-1.88959	0.42989
806.08	-1.02947	-1.14347	-1.08783	-1.08692	0.05701			806.02	-2.23388	-2.02582	-1.41471	-1.89147	0.42579
807.09	-1.03013	-1.14426	-1.08873	-1.08771	0.05707			807.03	-2.23447	-2.02823	-1.41952	-1.89407	0.42371
808.03	-1.03079	-1.14503	-1.08963	-1.08849	0.05713			808.08	-2.23514	-2.02342	-1.41471	-1.89109	0.42592
809.04	-1.03146	-1.14588	-1.09053	-1.08929	0.05722			809.09	-2.23549	-2.03304	-1.4123	-1.89361	0.42894
810.03	-1.03212	-1.14667	-1.09139	-1.09006	0.05728			810.08	-2.23623	-2.02823	-1.41471	-1.89306	0.42712
811.04	-1.03279	-1.14744	-1.09229	-1.09084	0.05734			811.08	-2.23701	-2.03304	-1.41711	-1.89572	0.42685
812.08	-1.03346	-1.14817	-1.09319	-1.09161	0.05737			812.01	-2.23803	-2.03063	-1.4099	-1.89285	0.43092
813.09	-1.03413	-1.14891	-1.09405	-1.09236	0.05741			813.03	-2.23944	-2.03545	-1.41711	-1.89733	0.42821
814.02	-1.03481	-1.14968	-1.09495	-1.09315	0.05746			814.03	-2.24022	-2.02582	-1.41471	-1.89358	0.42835
815.03	-1.03548	-1.15036	-1.09585	-1.0939	0.05746			815.06	-2.24091	-2.04026	-1.41711	-1.89943	0.42957
816.04	-1.03616	-1.15111	-1.09671	-1.09466	0.0575			816.08	-2.24152	-2.03545	-1.41471	-1.89722	0.43039
817.08	-1.03684	-1.15181	-1.09765	-1.09543	0.05752			817.08	-2.24197	-2.03063	-1.42193	-1.89818	0.42577
818.09	-1.03752	-1.15262	-1.09851	-1.09622	0.05758			818.02	-2.24256	-2.04266	-1.42433	-1.90319	0.42657
819.03	-1.0382	-1.15339	-1.09941	-1.097	0.05763			819.03	-2.24319	-2.04507	-1.43155	-1.9066	0.42317
820.03	-1.03888	-1.15416	-1.10035	-1.0978	0.05768			820.03	-2.24376	-2.03785	-1.42915	-1.90359	0.42358
821.04	-1.03956	-1.15491	-1.10121	-1.09856	0.05772			821.07	-2.24474	-2.04748	-1.42915	-1.90712	0.42553
822.08	-1.04024	-1.15563	-1.10211	-1.09933	0.05774			822.08	-2.24557	-2.03304	-1.42674	-1.90178	0.4249
823.09	-1.04093	-1.15642	-1.10301	-1.10012	0.0578			823.03	-2.24616	-2.04507	-1.42915	-1.90679	0.4257
824.03	-1.04161	-1.15723	-1.10391	-1.10092	0.05787			824.03	-2.24687	-2.04507	-1.41952	-1.90382	0.43138
825.04	-1.0423	-1.15811	-1.10485	-1.10175	0.05797			825.08	-2.24753	-2.04748	-1.42674	-1.90725	0.42799
826.08	-1.04298	-1.15893	-1.10575	-1.10256	0.05804			826.08	-2.24817	-2.04507	-1.43636	-1.90987	0.42245
827.09	-1.04367	-1.1598	-1.10669	-1.10339	0.05814			827.03	-2.24882	-2.03785	-1.43877	-1.90848	0.42024
828.03	-1.04436	-1.16061	-1.10759	-1.10418	0.0582			828.03	-2.24948	-2.04507	-1.43636	-1.9103	0.42298
829.04	-1.04504	-1.1614	-1.10853	-1.10499	0.05826			829.08	-2.25042	-2.0571	-1.44599	-1.91784	0.41991
830.03	-1.04573	-1.16217	-1.10947	-1.10579	0.05831			830.08	-2.25165	-2.05469	-1.44118	-1.91584	0.4227
831.04	-1.04642	-1.16301	-1.11037	-1.1066	0.05839			831.08	-2.25303	-2.05469	-1.43877	-1.9155	0.4246
832.07	-1.04711	-1.16369	-1.11127	-1.10736	0.05839			832.03	-2.25412	-2.0571	-1.44358	-1.91827	0.42273
833.09	-1.04779	-1.16444	-1.11221	-1.10815	0.05843			833.03	-2.25616	-2.0571	-1.44118	-1.91815	0.42489
834.09	-1.04848	-1.16518	-1.11311	-1.10892	0.05846			834.08	-2.25538	-2.0571	-1.43877	-1.91708	0.42593
835.03	-1.04917	-1.16599	-1.11405	-1.10973	0.05853			835.08	-2.25485	-2.06191	-1.43877	-1.91851	0.42652
836.04	-1.04986	-1.16674	-1.11495	-1.11051	0.05857			836.03	-2.25535	-2.05951	-1.44118	-1.91868	0.42496
837.08	-1.05054	-1.1676	-1.11585	-1.11133	0.05866			837.03	-2.25604	-2.05951	-1.44358	-1.91971	0.42389
838.09	-1.05123	-1.16841	-1.11679	-1.11214	0.05873			838.08	-2.25414	-2.0571	-1.44599	-1.91908	0.42139
839.03	-1.05192	-1.1692	-1.11769	-1.11293	0.05879			839.09	-2.25505	-2.04988	-1.44839	-1.91778	0.41924
840.03	-1.0526	-1.17005	-1.11858	-1.11374	0.05887			840.08	-2.25586	-2.05469	-1.44599	-1.91885	0.42168
841.04	-1.05329	-1.17082	-1.11948	-1.11453	0.05892			841.09	-2.25675	-2.06191	-1.4508	-1.92315	0.42051
842.08	-1.05398	-1.17155	-1.12038	-1.11531	0.05895			842.03	-2.25679	-2.06913	-1.4508	-1.92557	0.42174
843.09	-1.05467	-1.17234	-1.12128	-1.1161	0.05901			843.04	-2.2574	-2.06191	-1.45321	-1.92417	0.41942
844.04	-1.05536	-1.173	-1.12218	-1.11685	0.05901			844.08	-2.2602	-2.06191	-1.44839	-1.9235	0.42323
845.04	-1.05604	-1.17374	-1.12308	-1.11762	0.05904			845.09	-2.26132	-2.06191	-1.45801	-1.92708	0.41828
846.09	-1.05673	-1.17447	-1.12402	-1.11841	0.05907			846.03	-2.26167	-2.06432	-1.45561	-1.9272	0.42016
847.09	-1.05742	-1.17508	-1.12492	-1.11914	0.05904			847.04	-2.26254	-2.06432	-1.45801	-1.92829	0.41916
848.04	-1.05811	-1.17568	-1.12582	-1.11987	0.05901			848.08	-2.26323	-2.06191	-1.45321	-1.92612	0.42174
849.04	-1.0588	-1.17631	-1.12672	-1.12061	0.05899			849.09	-2.26412	-2.07394	-1.45561	-1.93122	0.42273
850.04	-1.05949	-1.17692	-1.12762	-1.12134	0.05897			850.08	-2.26506	-2.06672	-1.46283	-1.93154	0.41785
851.05	-1.06018	-1.17759	-1.12856	-1.12211	0.05897			851.09	-2.26607	-2.07876	-1.45561	-1.93348	0.42431
852.09	-1.06087	-1.17829	-1.12946	-1.12287	0.05899			852.03	-2.26712	-2.07394	-1.46523	-1.93543	0.4185
853.09	-1.06156	-1.17905	-1.13048	-1.12369	0.05904			853.04	-2.26812	-2.07635	-1.46042	-1.93496	0.422
854.04	-1.06225	-1.17976	-1.13142	-1.12448	0.05906			854.08	-2.26903	-2.06913	-1.46523	-1.93446	0.41848
855.05	-1.06295	-1.18051	-1.13232	-1.12526	0.0591			855.09	-2.26812	-2.07154	-1.46764	-1.93577	0.41715
856.09	-1.06364	-1.18134	-1.13322	-1.12607	0.05917			856.03	-2.26901	-2.08357	-1.47005	-1.94087	0.41816
857.09	-1.06434	-1.18215	-1.13412	-1.12687	0.05924			857.04	-2.26995	-2.07394	-1.46764	-1.93718	0.41828
858	-1.06504	-1.1829	-1.13502	-1.12765	0.05928			858.08	-2.2709	-2.07635	-1.47726	-1.9415	0.41364
859.03	-1.06573	-1.18375	-1.13592	-1.12847	0.05936			859.09	-2.27181	-2.06913	-1.47005	-1.937	0.4169
860.04	-1.06643	-1.18456	-1.13678	-1.12926	0.05942			860.08	-2.27282	-2.08357	-1.46764	-1.94134	0.42101
861.05	-1.06714	-1.18538	-1.13768	-1.13006	0.05949			861.09	-2.27261	-2.07876	-1.46764	-1.93967	0.42012
862.09	-1.06784	-1.18628	-1.13858	-1.1309	0.05959			862.03	-2.2733	-2.08116	-1.46523	-1.9399	0.42215
863	-1.06854	-1.18696	-1.13944	-1.13165	0.05959			863.04	-2.2743	-2.07876	-1.46764	-1.94023	0.42079
864.04	-1.06924	-1.18773	-1.14034	-1.13244	0.05964			864.08	-2.2752	-2.08838	-1.46523	-1.94294	0.42412
865.04	-1.06995	-1.18849	-1.14124	-1.13322	0.05967			865.09	-2.27597	-2.08838	-1.47486	-1.9464	0.419
866.09	-1.07066	-1.18931	-1.14214	-1.13404	0.05974			866.02	-2.27693	-2.08597	-1.48208	-1.94833	0.41492
867.09	-1.07137	-1.19012	-1.14304	-1.13484	0.0598			867.03	-2.27796	-2.09319	-1.48448	-1.95188	0.41519
868.04	-1.07209	-1.19095	-1.1439	-1.13564	0.05986			868.04	-2.27865	-2.08597	-1.48208	-1.9489	0.4156
869.04	-1.0728	-1.19174	-1.1448	-1.13645	0.05991			869.07	-2.27948	-2.08838	-1.48448	-1.95078	0.41498
870.04	-1.07352	-1.19256	-1.1457	-1.13726	0.05997			870.08	-2.28023	-2.08357	-1.48448	-1.94943	0.41449
871.05	-1.07424	-1.19337	-1.1466	-1.13807	0.06002			871.09	-2.27871	-2.08597	-1.48448	-1.94972	0.41427
872.08	-1.07496	-1.19418	-1.1475	-1.13888	0.06008			872.03	-2.27953	-2.09319	-1.48689	-1.9532	0.41445
873	-1.07568	-1.19501	-1.1484	-1.13969	0.06014			873.04	-2.28035	-2.10041	-1.48929	-1.95668	0.41465
874.04	-1.07641	-1.19576	-1.1493	-1.14049	0.06016			874.08	-2.28087	-2.09079	-1.48689	-1.95285	0.41457
875.04	-1.07713	-1.19647	-1.1502	-1.14127	0.06017			875.09	-2.2815	-2.098	-1.48448	-1.95466	0.4174
876.09	-1.07786	-1.19719	-1.1511	-1.14205	0.06018			876.03	-2.28204	-2.10281	-1.49411	-1.95965	0.41301
877	-1.07859	-1.19798	-1.15204	-1.14287	0.06022			877.04	-2.28285	-2.09559	-1.48929	-1.95591	0.41481
878.04	-1.07933	-1.19877	-1.15294	-1.14368	0.06026			878.08	-2.28469	-2.09079	-1.48929	-1.95492	0.41474
879.05	-1.08007	-1.19951	-1.15387	-1.14448	0.06027			879.17	-2.28556	-2.09559	-1.48689	-1.95601	0.41723
880.04	-1.0808	-1.20028	-1.15477	-1.14528	0.0603			880.09	-2.28656	-2.10281	-1.48448	-1.95795	0.4202
881.05	-1.08154	-1.20099	-1.15567	-1.14607	0.0603			881.09	-2.28745	-2.098	-1.48689	-1.95745	0.41838
882.09	-1.08229	-1.20171	-1.15657	-1.14686	0.0603			882.03	-2.28837	-2.10041	-1.49651	-1.96176	0.41373
883	-1.08303	-1.20241	-1.15747	-1.14764	0.06029			883.04	-2.28953	-2.10281	-1.4917	-1.96135	0.4173
884.04	-1.08377	-1.20316	-1.15841	-1.14845	0.06031			884.04	-2.29049	-2.10041	-1.49411	-1.96167	0.41592
885.05	-1.08452	-1.20393	-1.15927	-1.14924	0.06033			885.08	-2.29001	-2.09559	-1.49651	-1.96071	0.41359
886.08	-1.08527	-1.20467	-1.16017	-1.15004	0.06034			886.07	-2.29078	-2.098	-1.49892	-1.96257	0.41294
887.09	-1.08603	-1.20533	-1.16103	-1.1508	0.06031			887.09	-2.29151	-2.10281	-1.49651	-1.96361	0.41538
888	-1.08678	-1.20597	-1.16193	-1.15156	0.06027			888.02	-2.29088	-2.10281	-1.50614	-1.96661	0.40972
889.03	-1.08754	-1.20669	-1.16283	-1.15235	0.06026			889.04	-2.29081	-2.10041	-1.50373	-1.96498	0.41064
890.03	-1.0883	-1.20735	-1.16369	-1.15311	0.06023			890.03	-2.29149	-2.10522	-1.49892	-1.96521	0.41442
891.04	-1.08906	-1.20806	-1.16459	-1.15391	0.06022			891.04	-2.29195	-2.10041	-1.50373	-1.96536	0.4111
892.05	-1.08983	-1.20878	-1.16546	-1.15469	0.0602			892.08	-2.2928	-2.10281	-1.50614	-1.96725	0.41048
893.09	-1.09059	-1.20946	-1.16635	-1.15547	0.06018			893.09	-2.29294	-2.10762	-1.50614	-1.9689	0.41134
894	-1.09136	-1.21018	-1.16722	-1.15625	0.06016			894.09	-2.29388	-2.11484	-1.51095	-1.97322	0.41023
895.04	-1.09213	-1.21093	-1.16812	-1.15706	0.06017			895.03	-2.29347	-2.10522	-1.51095	-1.96988	0.40844
896.05	-1.0929	-1.21165	-1.16898	-1.15784	0.06015			896.04	-2.2942	-2.12206	-1.50854	-1.97493	0.41298
897.09	-1.09368	-1.21234	-1.16988	-1.15863	0.06013			897.08	-2.29526	-2.10522	-1.50614	-1.96887	0.41185
898	-1.09446	-1.21306	-1.17074	-1.15942	0.06011			898.09	-2.29635	-2.12206	-1.51095	-1.97645	0.41245
899	-1.09524	-1.21378	-1.17168	-1.16023	0.06009			899.03	-2.29732	-2.11484	-1.52057	-1.97758	0.40616
900	-1.09602	-1.21455	-1.17258	-1.16105	0.0601			900.03	-2.29939	-2.11484	-1.52538	-1.97987	0.40427
901.04	-1.09681	-1.21532	-1.17348	-1.16187	0.0601			901.04	-2.30535	-2.12447	-1.51817	-1.98266	0.41231
902.05	-1.0976	-1.21611	-1.17434	-1.16268	0.06011			902.09	-2.30659	-2.11003	-1.52779	-1.98147	0.405
903.09	-1.09839	-1.21692	-1.17524	-1.16352	0.06012			903.09	-2.30762	-2.11244	-1.52298	-1.98101	0.4085
904	-1.09919	-1.21774	-1.17614	-1.16436	0.06015			904.04	-2.30893	-2.10522	-1.52298	-1.97904	0.40789
905.04	-1.09999	-1.21848	-1.17704	-1.16517	0.06013			905.04	-2.31013	-2.11003	-1.52779	-1.98265	0.40643
906.05	-1.1008	-1.21925	-1.1779	-1.16598	0.06012			906.09	-2.3113	-2.11244	-1.53019	-1.98464	0.40593
907.09	-1.10161	-1.21993	-1.1788	-1.16678	0.06007			907.09	-2.31244	-2.11484	-1.5326	-1.98663	0.40542
908	-1.10242	-1.22061	-1.1797	-1.16758	0.06002			908.04	-2.31356	-2.11965	-1.53019	-1.9878	0.40799
909.04	-1.10324	-1.22132	-1.1806	-1.16839	0.05998			909.04	-2.31481	-2.13169	-1.53019	-1.99223	0.41048
910.04	-1.10406	-1.222	-1.1815	-1.16919	0.05993			910.04	-2.31573	-2.12447	-1.52779	-1.98933	0.41098
911.05	-1.10489	-1.22265	-1.1824	-1.16998	0.05985			911.04	-2.31658	-2.13169	-1.52057	-1.98961	0.41659
912.09	-1.10572	-1.22334	-1.1833	-1.17079	0.0598			912.08	-2.31753	-2.13409	-1.52538	-1.99233	0.41466
913	-1.10655	-1.22408	-1.1842	-1.17161	0.05977			913.09	-2.31859	-2.12687	-1.5326	-1.99269	0.40982
914.04	-1.10739	-1.22485	-1.18506	-1.17243	0.05974			914.04	-2.31968	-2.13409	-1.53741	-1.99706	0.40874
915.05	-1.10823	-1.22553	-1.18592	-1.17322	0.05967			915.04	-2.32059	-2.13409	-1.53741	-1.99736	0.4091
916.09	-1.10907	-1.22621	-1.18682	-1.17403	0.05961			916.09	-2.3223	-2.12447	-1.53982	-1.99553	0.40686
917	-1.10992	-1.22687	-1.18772	-1.17484	0.05953			917.09	-2.32335	-2.12687	-1.53982	-1.99668	0.40767
918.04	-1.11077	-1.22753	-1.18862	-1.17564	0.05945			918.04	-2.3243	-2.12687	-1.54222	-1.9978	0.4067
919.05	-1.11163	-1.22816	-1.18948	-1.17642	0.05935			919.04	-2.32631	-2.13169	-1.53982	-1.99927	0.40962
920.04	-1.11249	-1.22885	-1.19038	-1.17724	0.05929			920.04	-2.328	-2.12447	-1.54463	-1.99903	0.40647
921.05	-1.11335	-1.22963	-1.19128	-1.17808	0.05925			921.04	-2.32877	-2.12687	-1.54704	-2.00089	0.40581
922.08	-1.11422	-1.23038	-1.19214	-1.17891	0.0592			922.09	-2.33001	-2.1365	-1.54222	-2.00291	0.41053
923	-1.11508	-1.23115	-1.19292	-1.17972	0.05915			923.09	-2.33113	-2.12928	-1.55185	-2.00409	0.40444
924	-1.11596	-1.23181	-1.19374	-1.1805	0.05905			924.03	-2.33235	-2.1365	-1.54944	-2.0061	0.40742
925.03	-1.11683	-1.23249	-1.1946	-1.18131	0.05896			925.04	-2.33295	-2.13409	-1.55185	-2.0063	0.40593
926.05	-1.11771	-1.2331	-1.19535	-1.18205	0.05883			926.09	-2.33409	-2.13409	-1.55425	-2.00748	0.40504
927.05	-1.1186	-1.23372	-1.19609	-1.1828	0.0587			927.09	-2.33564	-2.14131	-1.55666	-2.0112	0.40546
928.09	-1.11948	-1.23433	-1.19683	-1.18355	0.05856			928.03	-2.33693	-2.14372	-1.55425	-2.01163	0.40771
929	-1.12037	-1.23499	-1.19765	-1.18434	0.05846			929.04	-2.33809	-2.14131	-1.55185	-2.01042	0.40914
930	-1.12127	-1.23565	-1.19844	-1.18512	0.05834			930.04	-2.33947	-2.14612	-1.55185	-2.01248	0.41047
931	-1.12216	-1.23618	-1.19914	-1.18583	0.05816			931.04	-2.34046	-2.14853	-1.55666	-2.01522	0.40855
932.04	-1.12306	-1.23688	-1.19988	-1.18661	0.05806			932.09	-2.34165	-2.15334	-1.54944	-2.01481	0.41387
933.05	-1.12396	-1.23756	-1.20063	-1.18738	0.05795			933	-2.3424	-2.14853	-1.54944	-2.01346	0.41337
934.06	-1.12487	-1.23833	-1.20141	-1.1882	0.05787			934.04	-2.34387	-2.14853	-1.55425	-2.01555	0.41126
935.09	-1.12578	-1.23907	-1.20215	-1.189	0.05778			935.05	-2.3446	-2.14612	-1.55425	-2.01499	0.41117
936	-1.12669	-1.23965	-1.2029	-1.18975	0.05762			936.09	-2.34536	-2.14131	-1.55666	-2.01444	0.40937
937.01	-1.1276	-1.24024	-1.20364	-1.19049	0.05746			937	-2.34628	-2.15093	-1.56147	-2.01956	0.40856
938.04	-1.12851	-1.24088	-1.20442	-1.19127	0.05733			938.04	-2.34752	-2.15575	-1.56147	-2.02158	0.40984
939.05	-1.12943	-1.24153	-1.20517	-1.19204	0.05719			939.05	-2.34841	-2.16537	-1.54704	-2.02027	0.41993
940.05	-1.13035	-1.24213	-1.20591	-1.1928	0.05703			940.04	-2.34906	-2.15334	-1.55666	-2.01969	0.41276
941.05	-1.13127	-1.24283	-1.20665	-1.19359	0.05691			941.05	-2.34991	-2.15815	-1.55666	-2.02157	0.41388
942	-1.1322	-1.24349	-1.2074	-1.19436	0.05678			942.08	-2.35235	-2.16056	-1.55907	-2.02399	0.4139
943.01	-1.13313	-1.24415	-1.2081	-1.19513	0.05664			943.09	-2.35399	-2.15575	-1.56629	-2.02534	0.40972
944.04	-1.13406	-1.24476	-1.20888	-1.1959	0.05648			944	-2.35541	-2.16537	-1.56147	-2.02742	0.41456
945.05	-1.13499	-1.24535	-1.20963	-1.19665	0.05631			945.03	-2.35667	-2.16296	-1.56388	-2.02784	0.41331
946.06	-1.13593	-1.24595	-1.21041	-1.19743	0.05615			946.04	-2.35718	-2.16777	-1.56147	-2.02881	0.41566
947.09	-1.13686	-1.24656	-1.21119	-1.1982	0.05599			947.05	-2.35836	-2.16296	-1.5711	-2.03081	0.40993
948	-1.13781	-1.24722	-1.21197	-1.199	0.05585			948.08	-2.35779	-2.16056	-1.56388	-2.02741	0.41336
949.01	-1.13875	-1.24781	-1.21272	-1.19976	0.05567			949.18	-2.36252	-2.17259	-1.5711	-2.0354	0.41316
950	-1.1397	-1.24836	-1.2135	-1.20052	0.05548			950.09	-2.36413	-2.17018	-1.56629	-2.03353	0.41611
951.05	-1.14065	-1.24889	-1.21432	-1.20129	0.05529			951	-2.3659	-2.16055	-1.5735	-2.03332	0.41124
952.06	-1.1416	-1.2495	-1.2151	-1.20207	0.05512			952.04	-2.36746	-2.16777	-1.5735	-2.03625	0.413
953	-1.14256	-1.25021	-1.21592	-1.2029	0.055			953.05	-2.36853	-2.16296	-1.57591	-2.0358	0.41133
954.01	-1.14352	-1.25089	-1.21675	-1.20372	0.05486			954.09	-2.36966	-2.16777	-1.5735	-2.03698	0.41388
955.05	-1.14448	-1.25161	-1.21757	-1.20455	0.05474			955	-2.37063	-2.17499	-1.58072	-2.04211	0.41138
956.03	-1.14545	-1.25225	-1.21839	-1.20536	0.05458			956.04	-2.37173	-2.17499	-1.57591	-2.04088	0.41451
957.05	-1.14642	-1.25288	-1.21917	-1.20616	0.05441			957.05	-2.37191	-2.16777	-1.57591	-2.03853	0.41344
958	-1.14739	-1.25354	-1.21999	-1.20697	0.05426			958.09	-2.37057	-2.17259	-1.58072	-2.04129	0.41097
959.01	-1.14836	-1.2542	-1.22078	-1.20778	0.0541			959	-2.37059	-2.16777	-1.58313	-2.0405	0.40887
960	-1.14934	-1.25486	-1.22156	-1.20859	0.05394			960.09	-2.37142	-2.17018	-1.5711	-2.03757	0.41632
961.01	-1.15032	-1.25558	-1.22238	-1.20943	0.05381			961	-2.37316	-2.17499	-1.58072	-2.04296	0.41239
962.04	-1.15131	-1.25624	-1.22316	-1.21024	0.05365			962.03	-2.37428	-2.17499	-1.5735	-2.04093	0.41688
963.05	-1.1523	-1.25697	-1.22394	-1.21107	0.05351			963.04	-2.3753	-2.17499	-1.58072	-2.04367	0.41325
964.06	-1.15329	-1.25771	-1.22477	-1.21192	0.05338			964.05	-2.37672	-2.1798	-1.57591	-2.04414	0.41729
965	-1.15428	-1.25844	-1.22555	-1.21276	0.05325			965.08	-2.37765	-2.1774	-1.58072	-2.04526	0.41457
966	-1.15528	-1.25912	-1.22637	-1.21359	0.05309			966.08	-2.37861	-2.18702	-1.5735	-2.04638	0.42058
967.05	-1.15628	-1.25982	-1.22715	-1.21442	0.05293			967	-2.3796	-2.18462	-1.57591	-2.04671	0.41922
968.05	-1.15728	-1.2605	-1.22794	-1.21524	0.05277			968.04	-2.38063	-2.1798	-1.57832	-2.04625	0.4175
969	-1.15828	-1.26125	-1.22872	-1.21608	0.05263			969.05	-2.38162	-2.16537	-1.57591	-2.04097	0.41701
970	-1.15929	-1.26199	-1.2295	-1.21693	0.05249			970.04	-2.38266	-2.1774	-1.58072	-2.04693	0.41659
971	-1.1603	-1.2627	-1.23028	-1.21776	0.05234			971.05	-2.38364	-2.17259	-1.58313	-2.04645	0.41489
972.05	-1.16132	-1.26342	-1.23107	-1.2186	0.05218			972.08	-2.38365	-2.17259	-1.58313	-2.04645	0.4149
973.06	-1.16233	-1.26419	-1.23185	-1.21946	0.05205			973	-2.38652	-2.18462	-1.58313	-2.05142	0.41793
974	-1.16335	-1.26478	-1.23263	-1.22025	0.05183			974.04	-2.38934	-2.18221	-1.58072	-2.05076	0.42003
975.01	-1.16438	-1.2652	-1.23341	-1.221	0.05155			975.05	-2.39065	-2.17499	-1.58553	-2.05039	0.41677
976.05	-1.1654	-1.26549	-1.2342	-1.2217	0.0512			976.09	-2.39166	-2.17259	-1.58313	-2.04912	0.41817
977.06	-1.16643	-1.26623	-1.23498	-1.22255	0.05105			977	-2.39245	-2.16777	-1.58794	-2.04939	0.41511
978	-1.16746	-1.2666	-1.2358	-1.22329	0.05074			978.03	-2.39352	-2.1798	-1.59275	-2.05536	0.41463
979.01	-1.1685	-1.26709	-1.23658	-1.22406	0.05048			979.04	-2.39456	-2.18462	-1.58794	-2.05571	0.41848
980.01	-1.16953	-1.26843	-1.2374	-1.22512	0.05058			980.04	-2.39567	-2.19183	-1.58553	-2.05768	0.4214
981.05	-1.17057	-1.26977	-1.23819	-1.22618	0.05068			981.05	-2.39477	-2.18943	-1.58794	-2.05738	0.41931
982.06	-1.17162	-1.27108	-1.23897	-1.22722	0.05076			982.09	-2.39591	-2.18943	-1.59275	-2.05936	0.41708
983	-1.17266	-1.27209	-1.23975	-1.22817	0.05072			983	-2.39694	-2.19905	-1.59516	-2.06372	0.41767
984.01	-1.17371	-1.27284	-1.24053	-1.22903	0.05056			984.03	-2.39797	-2.18943	-1.59275	-2.06005	0.41791
985.04	-1.17476	-1.27359	-1.24132	-1.22989	0.0504			985.05	-2.39898	-2.19424	-1.59035	-2.06119	0.42042
986.05	-1.17581	-1.27431	-1.24214	-1.23075	0.05023			986.05	-2.39984	-2.18943	-1.60237	-2.06388	0.41329
987.06	-1.17686	-1.27523	-1.24292	-1.23167	0.05014			987.09	-2.40088	-2.19665	-1.60719	-2.06824	0.41213
988	-1.17792	-1.27598	-1.24366	-1.23252	0.04997			988	-2.40186	-2.19424	-1.60719	-2.06776	0.41216
989.01	-1.17898	-1.27686	-1.24448	-1.23344	0.04987			989.04	-2.40245	-2.19424	-1.59035	-2.06235	0.42181
990	-1.18004	-1.27764	-1.24527	-1.23431	0.04971			990.04	-2.40328	-2.20386	-1.59756	-2.06824	0.41963
991.01	-1.1811	-1.27837	-1.24605	-1.23517	0.04954			991.05	-2.40427	-2.19905	-1.59275	-2.06536	0.42195
992.04	-1.18217	-1.27872	-1.24683	-1.23591	0.04919			992.09	-2.40548	-2.19183	-1.59997	-2.06576	0.41729
993.06	-1.18323	-1.27898	-1.24761	-1.23661	0.04881			993	-2.40649	-2.20146	-1.59275	-2.0669	0.42323
994.06	-1.1843	-1.27951	-1.2484	-1.2374	0.04855			994.04	-2.40761	-2.19905	-1.59275	-2.06647	0.4233
995.09	-1.18537	-1.28019	-1.24914	-1.23823	0.04834			995.05	-2.40874	-2.20146	-1.60237	-2.07086	0.41875
996.01	-1.18645	-1.28087	-1.24992	-1.23908	0.04813			996	-2.40986	-2.20146	-1.60237	-2.07123	0.4192
997.02	-1.18752	-1.28171	-1.25074	-1.23999	0.04801			997	-2.41097	-2.19424	-1.60478	-2.07	0.41721
998.04	-1.1886	-1.28259	-1.25153	-1.24091	0.04789			998.04	-2.41183	-2.19424	-1.60719	-2.07109	0.41622
999.06	-1.18968	-1.28338	-1.25227	-1.24178	0.04772			999.06	-2.41279	-2.20386	-1.60478	-2.07381	0.41941
1000.05	-1.19077	-1.28427	-1.25305	-1.24269	0.0476			1000.05	-2.41357	-2.19905	-1.6144	-2.07568	0.41362
1001.06	-1.19185	-1.28485	-1.25384	-1.24351	0.04735			1001.06	-2.41456	-2.20386	-1.61681	-2.07841	0.41341
1002	-1.19294	-1.28544	-1.25462	-1.24433	0.0471			1002.09	-2.41604	-2.2159	-1.61922	-2.08372	0.41453
1003.01	-1.19403	-1.28597	-1.2554	-1.24514	0.04682			1003	-2.41754	-2.2159	-1.6144	-2.08261	0.41783
1004.04	-1.19513	-1.28621	-1.25618	-1.24584	0.04642			1004.01	-2.41742	-2.20627	-1.6144	-2.07936	0.41628
1005.05	-1.19622	-1.28691	-1.25697	-1.2467	0.04621			1005.04	-2.41908	-2.20386	-1.62162	-2.08152	0.41257
1006.06	-1.19732	-1.2877	-1.25775	-1.24759	0.04604			1006.05	-2.41999	-2.20146	-1.62403	-2.08183	0.41125
1007	-1.19842	-1.28851	-1.25853	-1.24849	0.04588			1007.06	-2.42112	-2.20868	-1.62403	-2.08461	0.41278
1008.01	-1.19952	-1.28922	-1.25931	-1.24935	0.04567			1008	-2.42232	-2.20868	-1.61922	-2.0834	0.41595
1009.05	-1.20063	-1.28987	-1.26006	-1.25018	0.04543			1009.01	-2.42416	-2.19183	-1.62162	-2.07921	0.41295
1010.05	-1.20174	-1.29077	-1.26084	-1.25111	0.0453			1010	-2.42566	-2.20146	-1.62162	-2.08291	0.41492
1011.06	-1.20285	-1.29152	-1.26162	-1.252	0.04511			1011.05	-2.41696	-2.20868	-1.62643	-2.08402	0.40974
1012	-1.20396	-1.29191	-1.26236	-1.25274	0.04476			1012.05	-2.41666	-2.20386	-1.62643	-2.08232	0.40889
1013.01	-1.20507	-1.29229	-1.26315	-1.2535	0.0444			1013	-2.41744	-2.21108	-1.63125	-2.08659	0.40761
1014.05	-1.20619	-1.2927	-1.26393	-1.25427	0.04405			1014	-2.41843	-2.2159	-1.63365	-2.08933	0.40741
1015.06	-1.20731	-1.29315	-1.26471	-1.25506	0.04373			1015.05	-2.41963	-2.22071	-1.63365	-2.09133	0.40865
1016	-1.20843	-1.29347	-1.26546	-1.25578	0.04334			1016.05	-2.42074	-2.20868	-1.62403	-2.08448	0.41262
1017.01	-1.20955	-1.29337	-1.26624	-1.25639	0.04277			1017	-2.42172	-2.2183	-1.62643	-2.08882	0.41315
1018.04	-1.21067	-1.29325	-1.26702	-1.25698	0.04219			1018.01	-2.4241	-2.21349	-1.62884	-2.08881	0.41203
1019.06	-1.2118	-1.29376	-1.26776	-1.25777	0.04188			1019.04	-2.42471	-2.23273	-1.62884	-2.09543	0.41532
1020.05	-1.21293	-1.29371	-1.26855	-1.25839	0.04134			1020.05	-2.42543	-2.22311	-1.63125	-2.09326	0.41271
1021.06	-1.21406	-1.2942	-1.26929	-1.25918	0.04102			1021.06	-2.4265	-2.23033	-1.62884	-2.09522	0.41564
1022	-1.21519	-1.2944	-1.27003	-1.25987	0.04057			1022.09	-2.42875	-2.23033	-1.63365	-2.09758	0.41384
1023.01	-1.21632	-1.2947	-1.27081	-1.26061	0.04017			1023	-2.4297	-2.23755	-1.63846	-2.1019	0.41269
1024.05	-1.21746	-1.29488	-1.27156	-1.2613	0.03972			1024.01	-2.43068	-2.2183	-1.63365	-2.09421	0.41275
1025.06	-1.2186	-1.2951	-1.27234	-1.26201	0.03928			1025.04	-2.43174	-2.23273	-1.63846	-2.10098	0.41272
1026	-1.21974	-1.29527	-1.27308	-1.2627	0.03882			1026.05	-2.43259	-2.22311	-1.63365	-2.09645	0.41426
1027.01	-1.22089	-1.29604	-1.27383	-1.26359	0.03861			1027.06	-2.43336	-2.23033	-1.63846	-2.10072	0.41299
1028.05	-1.22204	-1.29712	-1.27461	-1.26459	0.03853			1028	-2.43393	-2.23273	-1.64328	-2.10331	0.41091
1029.06	-1.22319	-1.29841	-1.27539	-1.26566	0.03854			1029.01	-2.43493	-2.2183	-1.6505	-2.10124	0.40511
1030.06	-1.22434	-1.29986	-1.27617	-1.26679	0.03862			1030	-2.43626	-2.22311	-1.6505	-2.10329	0.40636
1031.06	-1.2255	-1.30094	-1.277	-1.26781	0.03855			1031.01	-2.43702	-2.22793	-1.6529	-2.10595	0.40604
1032	-1.22665	-1.30155	-1.27778	-1.26866	0.03827			1032.04	-2.43851	-2.22552	-1.66012	-2.10805	0.40227
1033.01	-1.22782	-1.30192	-1.2786	-1.26944	0.03789			1033.05	-2.43942	-2.2183	-1.64328	-2.10033	0.41097
1034.06	-1.22898	-1.30258	-1.27938	-1.27031	0.03763			1034.06	-2.44064	-2.22071	-1.6529	-2.10475	0.40647
1035.06	-1.23014	-1.30326	-1.28017	-1.27119	0.03737			1035.09	-2.44001	-2.22311	-1.64809	-2.10374	0.40923
1036.01	-1.23131	-1.30384	-1.28095	-1.27204	0.03708			1036	-2.44112	-2.22793	-1.6529	-2.10732	0.40772
1037.02	-1.23249	-1.30511	-1.28173	-1.27311	0.03707			1037.01	-2.44226	-2.22311	-1.64809	-2.10449	0.41016
1038.05	-1.23366	-1.30627	-1.28255	-1.27416	0.03702			1038.04	-2.44364	-2.22793	-1.64809	-2.10655	0.41143
1039.06	-1.23484	-1.30744	-1.28333	-1.27521	0.03698			1039.05	-2.4449	-2.23273	-1.63846	-2.10537	0.41803
1040.06	-1.23602	-1.3086	-1.28416	-1.27626	0.03693			1040.05	-2.44599	-2.2159	-1.64328	-2.10172	0.41336
1041.06	-1.2372	-1.30954	-1.28494	-1.27723	0.03678			1041.06	-2.4474	-2.22071	-1.64087	-2.10299	0.41595
1042.01	-1.23839	-1.31012	-1.28572	-1.27808	0.03648			1042	-2.44915	-2.22552	-1.63846	-2.10438	0.4187
1043.02	-1.23957	-1.31062	-1.2865	-1.2789	0.03613			1043.01	-2.4508	-2.22311	-1.6529	-2.10894	0.41102
1044.06	-1.24076	-1.3111	-1.28729	-1.27972	0.03577			1044.05	-2.45249	-2.24236	-1.64568	-2.11351	0.41855
1045.06	-1.24196	-1.31139	-1.28811	-1.28049	0.03534			1045.06	-2.45313	-2.23755	-1.6529	-2.11453	0.41406
1046.01	-1.24315	-1.31181	-1.28893	-1.2813	0.03496			1046	-2.45546	-2.23033	-1.64809	-2.11129	0.41664
1047.02	-1.24435	-1.3122	-1.28975	-1.2821	0.03457			1047.01	-2.4565	-2.22552	-1.6529	-2.11164	0.41373
1048.06	-1.24555	-1.31268	-1.29057	-1.28293	0.03421			1048.05	-2.45759	-2.23273	-1.65531	-2.11521	0.41385
1049.07	-1.24675	-1.31323	-1.29139	-1.28379	0.03388			1049.06	-2.45905	-2.24236	-1.66253	-2.12131	0.41183
1050.06	-1.24796	-1.31378	-1.29222	-1.28465	0.03355			1050.05	-2.46037	-2.24476	-1.66253	-2.12255	0.41272
1051.07	-1.24917	-1.31439	-1.29304	-1.28553	0.03325			1051.06	-2.46147	-2.24717	-1.66493	-2.12452	0.41219
1052.01	-1.25038	-1.31512	-1.29382	-1.28644	0.03299			1052	-2.46275	-2.24958	-1.66493	-2.12575	0.41307
1053.02	-1.2516	-1.31582	-1.29464	-1.28735	0.03272			1053.01	-2.46392	-2.24958	-1.66733	-2.12694	0.41221
1054.05	-1.25282	-1.31655	-1.29546	-1.28828	0.03247			1054.05	-2.4651	-2.25439	-1.67215	-2.13054	0.41073
1055.06	-1.25404	-1.31729	-1.29628	-1.2892	0.03221			1055.06	-2.46621	-2.25439	-1.66974	-2.13011	0.41252
1056.07	-1.25527	-1.31793	-1.29707	-1.29009	0.03191			1056	-2.46723	-2.24958	-1.66733	-2.12805	0.41356
1057	-1.2565	-1.31855	-1.29781	-1.29095	0.03159			1057.01	-2.46826	-2.2592	-1.66493	-2.1308	0.41677
1058.01	-1.25773	-1.31914	-1.29863	-1.29183	0.03127			1058.04	-2.46947	-2.2592	-1.67215	-2.13361	0.41323
1059.02	-1.25896	-1.31977	-1.29941	-1.29272	0.03095			1059.06	-2.47075	-2.25679	-1.67455	-2.13403	0.41205
1060.01	-1.2602	-1.32032	-1.30024	-1.29359	0.0306			1060.05	-2.47188	-2.26401	-1.67215	-2.13601	0.41495
1061.02	-1.26145	-1.32098	-1.30106	-1.29449	0.0303			1061.06	-2.47293	-2.25679	-1.66974	-2.13315	0.41562
1062.05	-1.26269	-1.32158	-1.30184	-1.29537	0.02997			1062.09	-2.47378	-2.25198	-1.67696	-2.13424	0.41125
1063.06	-1.26394	-1.32201	-1.30262	-1.29619	0.02956			1063	-2.47459	-2.2592	-1.67215	-2.13531	0.41532
1064.07	-1.26519	-1.32243	-1.3034	-1.29701	0.02915			1064.01	-2.47559	-2.25679	-1.67936	-2.13725	0.41135
1065.01	-1.26645	-1.3226	-1.30419	-1.29774	0.02862			1065.04	-2.47732	-2.25198	-1.67696	-2.13542	0.41272
1066.02	-1.2677	-1.3235	-1.30493	-1.29871	0.02841			1066.05	-2.47666	-2.25198	-1.68177	-2.1368	0.40977
1067.06	-1.26897	-1.32438	-1.30575	-1.2997	0.0282			1067.06	-2.47768	-2.26161	-1.67936	-2.13955	0.41292
1068.07	-1.27023	-1.32473	-1.30653	-1.3005	0.02774			1068.09	-2.47798	-2.24717	-1.68177	-2.13564	0.40965
1069.01	-1.2715	-1.32557	-1.30728	-1.30145	0.0275			1069.01	-2.47904	-2.24236	-1.67696	-2.13279	0.41211
1070.01	-1.27277	-1.32721	-1.30806	-1.30268	0.02762			1070	-2.48059	-2.24958	-1.66974	-2.1333	0.41774
1071.02	-1.27404	-1.32917	-1.3088	-1.304	0.02788			1071.01	-2.48124	-2.24958	-1.67215	-2.13432	0.41668
1072.05	-1.27531	-1.33077	-1.30959	-1.30522	0.02798			1072.04	-2.48237	-2.24958	-1.67696	-2.1363	0.41448
1073.06	-1.27659	-1.33134	-1.31033	-1.30609	0.02762			1073.06	-2.48363	-2.25679	-1.67455	-2.13833	0.41735
1074.07	-1.27787	-1.33178	-1.31107	-1.30691	0.02719			1074.06	-2.48468	-2.26642	-1.67696	-2.14269	0.41783
1075	-1.27916	-1.332	-1.31186	-1.30767	0.02667			1075.09	-2.48576	-2.25679	-1.68177	-2.14144	0.41422
1076.01	-1.28044	-1.33211	-1.31264	-1.3084	0.02609			1076.01	-2.48673	-2.2592	-1.68418	-2.14337	0.41363
1077.02	-1.28173	-1.33178	-1.31338	-1.30896	0.02531			1077.01	-2.48765	-2.26401	-1.68418	-2.14528	0.41469
1078.05	-1.28303	-1.33235	-1.31412	-1.30983	0.02494			1078.04	-2.48869	-2.26883	-1.68177	-2.14643	0.41715
1079.06	-1.28432	-1.33273	-1.31487	-1.31064	0.02448			1079.06	-2.48966	-2.26642	-1.68658	-2.14755	0.41452
1080.06	-1.28562	-1.33264	-1.31561	-1.31129	0.02381			1080.05	-2.49054	-2.26161	-1.68658	-2.14624	0.41421
1081.07	-1.28692	-1.33299	-1.31635	-1.31209	0.02333			1081.06	-2.49206	-2.26642	-1.6938	-2.15076	0.41151
1082.01	-1.28822	-1.33385	-1.31714	-1.31307	0.02309			1082	-2.493	-2.27364	-1.69621	-2.15428	0.41159
1083.02	-1.28952	-1.33455	-1.31788	-1.31399	0.02277			1083.01	-2.49409	-2.27364	-1.69139	-2.15304	0.41471
1084.06	-1.29083	-1.33525	-1.31862	-1.3149	0.02244			1084.05	-2.49517	-2.28326	-1.69139	-2.15661	0.41659
1085.07	-1.29214	-1.33598	-1.31937	-1.31583	0.02214			1085.06	-2.49616	-2.27123	-1.69621	-2.15453	0.41255
1086.01	-1.29345	-1.33637	-1.32015	-1.31666	0.02167			1086	-2.49704	-2.28086	-1.6938	-2.15723	0.41564
1087.02	-1.29476	-1.33677	-1.32089	-1.31748	0.02122			1087.01	-2.49714	-2.27604	-1.69861	-2.15727	0.4123
1088.06	-1.29607	-1.33738	-1.32164	-1.31836	0.02085			1088.05	-2.49838	-2.27604	-1.6938	-2.15607	0.41549
1089.07	-1.29739	-1.33786	-1.32238	-1.31921	0.02042			1089.06	-2.50063	-2.28086	-1.70343	-2.16164	0.41176
1090.06	-1.29871	-1.33833	-1.32312	-1.32006	0.01999			1090.06	-2.502	-2.27123	-1.70583	-2.15969	0.40964
1091.07	-1.30003	-1.33901	-1.32391	-1.32098	0.01966			1091.06	-2.50369	-2.27845	-1.70343	-2.16186	0.41268
1092.01	-1.30135	-1.33962	-1.32465	-1.32187	0.01928			1092.01	-2.50454	-2.27845	-1.70583	-2.16294	0.41169
1093.02	-1.30268	-1.34021	-1.32539	-1.32276	0.0189			1093.01	-2.50562	-2.28567	-1.70583	-2.16571	0.41317
1094.05	-1.30401	-1.34078	-1.3261	-1.32363	0.01851			1094.06	-2.50684	-2.29048	-1.70343	-2.16692	0.41572
1095.07	-1.30533	-1.3412	-1.32684	-1.32446	0.01805			1095.06	-2.51015	-2.28326	-1.70343	-2.16561	0.41603
1096.07	-1.30666	-1.34155	-1.32758	-1.32526	0.01756			1096.01	-2.51137	-2.28326	-1.71064	-2.16843	0.41253
1097	-1.30799	-1.34188	-1.32833	-1.32607	0.01706			1097.01	-2.51253	-2.28807	-1.71064	-2.17042	0.41369
1098.01	-1.30932	-1.34238	-1.32907	-1.32692	0.01663			1098.05	-2.51403	-2.28567	-1.70824	-2.16931	0.41531
1099.02	-1.31065	-1.34342	-1.32977	-1.32795	0.01646			1099.06	-2.51498	-2.29289	-1.70583	-2.17123	0.41807
1100.02	-1.31199	-1.34427	-1.33052	-1.32892	0.0162			1100.06	-2.51604	-2.29289	-1.70824	-2.17239	0.41716
1101.02	-1.31332	-1.34539	-1.3313	-1.33	0.01607			1101.07	-2.51729	-2.29529	-1.71305	-2.17521	0.41535
1102.06	-1.31466	-1.34621	-1.33208	-1.33098	0.01581			1102.01	-2.51857	-2.2977	-1.71064	-2.17564	0.41756
1103.07	-1.31599	-1.34779	-1.33271	-1.33217	0.01591			1103.02	-2.51962	-2.2977	-1.71305	-2.17679	0.41666
1104.01	-1.31733	-1.34958	-1.33341	-1.33344	0.01612			1104.06	-2.52063	-2.28807	-1.71064	-2.17312	0.41705
1105.02	-1.31867	-1.35093	-1.33416	-1.33459	0.01614			1105.07	-2.52155	-2.29048	-1.71305	-2.17503	0.41643
1106.06	-1.32001	-1.35099	-1.33486	-1.33529	0.01549			1106.01	-2.52304	-2.29048	-1.72267	-2.17873	0.41172
1107.07	-1.32135	-1.35193	-1.3356	-1.33629	0.0153			1107.02	-2.52366	-2.30251	-1.71546	-2.18054	0.41768
1108.01	-1.3227	-1.35134	-1.33627	-1.33677	0.01433			1108.06	-2.52486	-2.2977	-1.71786	-2.18014	0.41614
1109.02	-1.32404	-1.35036	-1.33693	-1.33711	0.01316			1109.07	-2.52593	-2.2977	-1.71546	-2.17969	0.41792
1110.02	-1.32539	-1.35	-1.33768	-1.33769	0.0123			1110.06	-2.52541	-2.29529	-1.72027	-2.18032	0.4147
1111.03	-1.32674	-1.34983	-1.33834	-1.3383	0.01155			1111.06	-2.52627	-2.30251	-1.71786	-2.18221	0.41741
1112.06	-1.32809	-1.34879	-1.33905	-1.33864	0.01035			1112.01	-2.52768	-2.30251	-1.71305	-2.18108	0.42067
1113.07	-1.32944	-1.34754	-1.33979	-1.33892	0.00908			1113.02	-2.52896	-2.3001	-1.72027	-2.18311	0.41685
1114.08	-1.33079	-1.34829	-1.34049	-1.33986	0.00877			1114.05	-2.53051	-2.30491	-1.72267	-2.18603	0.41683
1115	-1.33214	-1.35024	-1.34116	-1.34118	0.00905			1115.06	-2.53181	-2.2977	-1.71305	-2.18085	0.4217
1116	-1.3335	-1.35088	-1.3419	-1.34209	0.00869			1116.07	-2.53316	-2.2977	-1.71305	-2.1813	0.42226
1117.02	-1.33485	-1.3498	-1.34257	-1.3424	0.00747			1117.1	-2.53431	-2.3001	-1.71786	-2.18409	0.42041
1118.06	-1.33621	-1.34963	-1.34331	-1.34305	0.00672			1118.01	-2.53548	-2.30732	-1.72027	-2.18769	0.42057
1119.07	-1.33756	-1.35007	-1.34402	-1.34388	0.00626			1119.01	-2.53625	-2.3001	-1.71546	-2.18394	0.42255
1120.07	-1.33891	-1.35064	-1.34472	-1.34476	0.00586			1120.01	-2.5373	-2.30732	-1.71546	-2.18669	0.42399
1121.07	-1.34027	-1.35082	-1.34542	-1.34551	0.00528			1121.02	-2.53834	-2.3001	-1.72267	-2.18704	0.41942
1122.01	-1.34162	-1.35051	-1.34613	-1.34609	0.00445			1122.06	-2.53926	-2.30491	-1.72748	-2.19055	0.4178
1123.02	-1.34297	-1.35029	-1.34675	-1.34667	0.00366			1123.07	-2.53897	-2.31213	-1.72989	-2.19366	0.41735
1124.07	-1.34432	-1.35055	-1.34742	-1.34743	0.00311			1124.01	-2.54007	-2.3001	-1.71786	-2.18601	0.42281
1125.07	-1.34567	-1.34972	-1.34816	-1.34785	0.00204			1125.02	-2.54121	-2.30732	-1.72748	-2.19201	0.41894
1126.01	-1.34702	-1.34992	-1.34887	-1.3486	0.00147			1126.06	-2.54218	-2.30732	-1.72989	-2.19313	0.41801
1127.02	-1.34837	-1.35055	-1.34957	-1.3495	0.00109			1127.07	-2.54236	-2.30732	-1.72027	-2.18998	0.42342
1128.07	-1.34972	-1.35062	-1.35024	-1.35019	0.000451871			1128.01	-2.54344	-2.30973	-1.72748	-2.19355	0.4202
1129.07	-1.35107	-1.35233	-1.35094	-1.35145	0.000767969			1129.02	-2.54371	-2.3001	-1.72989	-2.19123	0.41769
1130.07	-1.35242	-1.3538	-1.35164	-1.35262	0.00109			1130.01	-2.54434	-2.3001	-1.72749	-2.19064	0.41928
1131.07	-1.35376	-1.35499	-1.35231	-1.35369	0.00134			1131.02	-2.54653	-2.3001	-1.72749	-2.19137	0.42021
1132.02	-1.35511	-1.35602	-1.35301	-1.35472	0.00154			1132.05	-2.54864	-2.30732	-1.72989	-2.19528	0.42072
1133.02	-1.35646	-1.35687	-1.35368	-1.35567	0.00173			1133.06	-2.54979	-2.31213	-1.72749	-2.19647	0.42318
1134.07	-1.3578	-1.35716	-1.3545	-1.35649	0.00175			1134.07	-2.55078	-2.31454	-1.7323	-2.19921	0.42125
1135.07	-1.35915	-1.35755	-1.35532	-1.35734	0.00192			1135	-2.55444	-2.31213	-1.73951	-2.20203	0.41847
1136.02	-1.36049	-1.35745	-1.35622	-1.35806	0.0022			1136.01	-2.55525	-2.31935	-1.72508	-2.19989	0.42778
1137.03	-1.36184	-1.35723	-1.35708	-1.35872	0.0027			1137.02	-2.55609	-2.31694	-1.72749	-2.20017	0.42647
1138.07	-1.36318	-1.35764	-1.35787	-1.35956	0.00314			1138.06	-2.55681	-2.31935	-1.7323	-2.20282	0.42443
1139.08	-1.36452	-1.35762	-1.35857	-1.36024	0.00374			1139.07	-2.55838	-2.31694	-1.7347	-2.20334	0.42343
1140.07	-1.36586	-1.35767	-1.35931	-1.36095	0.00433			1140.06	-2.55941	-2.32657	-1.73711	-2.2077	0.42384
1141.08	-1.3672	-1.35749	-1.36002	-1.36157	0.00504			1141.07	-2.56021	-2.32176	-1.74192	-2.20796	0.42085
1142.02	-1.36854	-1.35742	-1.3606	-1.36219	0.00573			1142.01	-2.56094	-2.31935	-1.73711	-2.2058	0.42349
1143.03	-1.36988	-1.35782	-1.36115	-1.36295	0.00623			1143.02	-2.56209	-2.32416	-1.74433	-2.21019	0.42063
1144.07	-1.37122	-1.35826	-1.36178	-1.36375	0.0067			1144.06	-2.5628	-2.32416	-1.74673	-2.21123	0.41959
1145.08	-1.37256	-1.35878	-1.36244	-1.36459	0.00714			1145.07	-2.56389	-2.31694	-1.74192	-2.20758	0.42176
1146.02	-1.3739	-1.35953	-1.36307	-1.3655	0.00749			1146.01	-2.56462	-2.32176	-1.73711	-2.20783	0.42536
1147.03	-1.37524	-1.36045	-1.36428	-1.36666	0.00768			1147.02	-2.5654	-2.31935	-1.74192	-2.20889	0.42271
1148.07	-1.37658	-1.36177	-1.3651	-1.36782	0.00777			1148.06	-2.56624	-2.32657	-1.74192	-2.21158	0.42402
1149.08	-1.37792	-1.36298	-1.36581	-1.3689	0.00793			1149.07	-2.56709	-2.32416	-1.75154	-2.21427	0.41873
1150.07	-1.37926	-1.36355	-1.36663	-1.36981	0.00832			1150.06	-2.56781	-2.3386	-1.75154	-2.21932	0.421
1151.08	-1.3806	-1.36458	-1.36737	-1.37085	0.00856			1151.07	-2.56843	-2.32897	-1.74433	-2.21391	0.42393
1152.02	-1.38193	-1.36559	-1.36796	-1.37183	0.00883			1152.01	-2.57125	-2.33379	-1.74433	-2.21645	0.42577
1153.03	-1.38327	-1.36603	-1.36866	-1.37265	0.00929			1153.02	-2.57195	-2.33138	-1.75395	-2.21909	0.4204
1154.07	-1.3846	-1.36631	-1.36956	-1.37349	0.00976			1154.06	-2.57259	-2.341	-1.74673	-2.22011	0.426
1155.08	-1.38594	-1.36711	-1.3705	-1.37452	0.01003			1155.07	-2.57323	-2.3386	-1.74914	-2.22032	0.42459
1156.02	-1.38727	-1.367	-1.37117	-1.37515	0.0107			1156.01	-2.57349	-2.33379	-1.75154	-2.21961	0.4227
1157.03	-1.3886	-1.36743	-1.37187	-1.37597	0.01117			1157.02	-2.57358	-2.33379	-1.75636	-2.22124	0.42008
1158.07	-1.38993	-1.36835	-1.37258	-1.37695	0.01144			1158.06	-2.57486	-2.33138	-1.76117	-2.22247	0.41764
1159.08	-1.39126	-1.36893	-1.37316	-1.37779	0.01186			1159.07	-2.57559	-2.32897	-1.74914	-2.2179	0.42427
1160.07	-1.39259	-1.36912	-1.37383	-1.37851	0.01242			1160.07	-2.57631	-2.32416	-1.75395	-2.21814	0.42131
1161.08	-1.39392	-1.36846	-1.37445	-1.37894	0.01331			1161.07	-2.57708	-2.32897	-1.74914	-2.2184	0.4249
1162.02	-1.39524	-1.367	-1.37512	-1.37912	0.01454			1162.01	-2.57767	-2.32416	-1.73951	-2.21378	0.42984
1163.03	-1.39656	-1.36638	-1.37512	-1.37935	0.01553			1163.02	-2.57805	-2.33379	-1.74433	-2.21872	0.42861
1164.07	-1.39789	-1.36655	-1.37563	-1.38002	0.01613			1164.06	-2.57876	-2.32176	-1.74673	-2.21575	0.42602
1165.08	-1.39921	-1.36677	-1.37614	-1.3807	0.0167			1165.07	-2.57976	-2.32897	-1.74192	-2.21688	0.43002
1166.02	-1.40053	-1.36559	-1.37672	-1.38095	0.01785			1166.01	-2.5804	-2.33619	-1.75154	-2.22271	0.42592
1167.03	-1.40184	-1.36546	-1.37735	-1.38155	0.01855			1167.02	-2.58122	-2.34582	-1.74673	-2.22459	0.43025
1168.07	-1.40316	-1.36482	-1.37794	-1.38197	0.01949			1168.07	-2.58429	-2.34582	-1.74673	-2.22561	0.43152
1169.08	-1.40447	-1.36574	-1.37852	-1.38291	0.01974			1169.07	-2.58491	-2.34582	-1.76598	-2.23224	0.42111
1170.07	-1.40578	-1.36506	-1.37899	-1.38328	0.0207			1170.07	-2.58565	-2.33619	-1.76357	-2.22847	0.42149
1171.08	-1.40709	-1.36552	-1.37954	-1.38405	0.02115			1171.07	-2.58642	-2.34582	-1.7732	-2.23515	0.41775
1172.02	-1.4084	-1.36546	-1.38017	-1.38468	0.02182			1172	-2.58686	-2.3386	-1.76839	-2.23128	0.41966
1173.03	-1.4097	-1.36539	-1.38087	-1.38532	0.02249			1173.01	-2.5875	-2.34582	-1.78042	-2.23791	0.41422
1174.07	-1.41101	-1.36576	-1.38153	-1.3861	0.02297			1174.02	-2.58795	-2.34341	-1.77079	-2.23405	0.41941
1175.08	-1.41231	-1.36658	-1.38224	-1.38704	0.02324			1175.05	-2.58854	-2.34582	-1.7732	-2.23585	0.41865
1176.02	-1.41361	-1.36656	-1.38294	-1.3877	0.02388			1176.06	-2.58917	-2.35063	-1.76117	-2.23366	0.42621
1177.03	-1.4149	-1.36671	-1.38376	-1.38846	0.02444			1177.07	-2.58957	-2.341	-1.77079	-2.23379	0.41979
1178.07	-1.4162	-1.36669	-1.38443	-1.38911	0.02508			1178.01	-2.58966	-2.34822	-1.76839	-2.23542	0.4221
1179.08	-1.41749	-1.36649	-1.3851	-1.38969	0.02581			1179.02	-2.58967	-2.35544	-1.7732	-2.23944	0.42042
1180.07	-1.41878	-1.36702	-1.3858	-1.39053	0.0262			1180.02	-2.5902	-2.35304	-1.77079	-2.23801	0.42164
1181.08	-1.42007	-1.36814	-1.3865	-1.39157	0.02633			1181.02	-2.59038	-2.35304	-1.76839	-2.23727	0.42305
1182.01	-1.42135	-1.36805	-1.38713	-1.39218	0.02701			1182.07	-2.59191	-2.35063	-1.7756	-2.23938	0.41937
1183.02	-1.42263	-1.36728	-1.38764	-1.39252	0.028			1183.07	-2.5924	-2.34822	-1.76117	-2.23393	0.42724
1184.03	-1.42391	-1.36737	-1.38822	-1.39317	0.02859			1184.01	-2.59301	-2.35063	-1.7732	-2.23895	0.42116
1185.07	-1.42519	-1.36807	-1.38877	-1.39401	0.02892			1185.02	-2.59502	-2.35063	-1.7732	-2.23962	0.42201
1186.08	-1.42647	-1.36822	-1.38936	-1.39468	0.02949			1186.07	-2.59637	-2.34582	-1.78042	-2.24087	0.41798
1187.02	-1.42774	-1.36853	-1.39002	-1.39543	0.02997			1187.07	-2.59657	-2.34582	-1.77801	-2.24013	0.41939
1188.03	-1.42901	-1.36873	-1.39069	-1.39614	0.03051			1188.02	-2.59759	-2.34341	-1.78523	-2.24208	0.41555
1189.07	-1.43028	-1.36893	-1.39135	-1.39686	0.03104			1189.02	-2.59805	-2.34341	-1.77801	-2.23982	0.41972
1190.07	-1.43155	-1.36866	-1.39218	-1.39746	0.03178			1190.02	-2.59918	-2.34341	-1.78523	-2.24261	0.41623
1191.08	-1.43281	-1.36809	-1.3928	-1.3979	0.03266			1191.03	-2.59951	-2.34582	-1.78042	-2.24191	0.41932
1192.01	-1.43407	-1.36785	-1.39343	-1.39845	0.0334			1192.06	-2.59984	-2.341	-1.78042	-2.24042	0.41887
1193.02	-1.43533	-1.36798	-1.39409	-1.39913	0.03396			1193.08	-2.60005	-2.34822	-1.78523	-2.2445	0.4172
1194.03	-1.43659	-1.36818	-1.39476	-1.39984	0.03449			1194.02	-2.59927	-2.35063	-1.78042	-2.24344	0.41982
1195.07	-1.43784	-1.36915	-1.39538	-1.40079	0.03466			1195.02	-2.59901	-2.34582	-1.78042	-2.24175	0.4191
1196.07	-1.4391	-1.36934	-1.39609	-1.40151	0.03519			1196.07	-2.59913	-2.34582	-1.78282	-2.24259	0.41783
1197.08	-1.44034	-1.36969	-1.39675	-1.40226	0.03565			1197.08	-2.59908	-2.35544	-1.78042	-2.24498	0.42036
1198.02	-1.44159	-1.3697	-1.39738	-1.40289	0.03626			1198.02	-2.59891	-2.35063	-1.78764	-2.24572	0.41569
1199.03	-1.44283	-1.37073	-1.39801	-1.40386	0.0364			1199.02	-2.59905	-2.36507	-1.78764	-2.25058	0.41765
1200.03	-1.44407	-1.37051	-1.39871	-1.40443	0.03711			1200.02	-2.59924	-2.36507	-1.78764	-2.25065	0.41773
1201.03	-1.4453	-1.36785	-1.39938	-1.40418	0.03895			1201.03	-2.59945	-2.36987	-1.78764	-2.25232	0.41848
1202.07	-1.44654	-1.36565	-1.39996	-1.40405	0.0406			1202.07	-2.59972	-2.36266	-1.78764	-2.25	0.4176
1203.08	-1.44776	-1.36453	-1.40063	-1.40431	0.04174			1203.08	-2.60002	-2.36266	-1.79004	-2.25091	0.41639
1204.02	-1.44899	-1.36502	-1.40125	-1.40509	0.04212			1204.02	-2.60021	-2.36266	-1.79485	-2.25257	0.41381
1205.03	-1.45021	-1.36638	-1.40192	-1.40617	0.04208			1205.03	-2.60024	-2.36987	-1.79245	-2.25419	0.41614
1206.08	-1.45143	-1.36831	-1.40254	-1.40743	0.04178			1206.07	-2.60024	-2.36747	-1.79485	-2.25419	0.41447
1207.08	-1.45265	-1.36801	-1.40317	-1.40794	0.04252			1207.08	-2.59977	-2.37469	-1.79004	-2.25483	0.41796
1208.02	-1.45386	-1.36873	-1.40384	-1.40881	0.04278			1208.02	-2.60011	-2.37469	-1.79245	-2.25575	0.41676
1209.03	-1.45507	-1.36914	-1.4045	-1.40957	0.04319			1209.03	-2.60023	-2.36507	-1.79485	-2.25338	0.41414
1210.03	-1.45627	-1.36981	-1.40493	-1.41034	0.04348			1210.02	-2.60051	-2.36987	-1.79004	-2.25348	0.41758
1211.03	-1.45747	-1.36847	-1.4056	-1.41051	0.0447			1211.03	-2.60071	-2.36987	-1.79485	-2.25515	0.415
1212.08	-1.45867	-1.36879	-1.40626	-1.41124	0.04515			1212.07	-2.60105	-2.37469	-1.79004	-2.25526	0.41849
1213.09	-1.45986	-1.36904	-1.40685	-1.41192	0.04562			1213.07	-2.60109	-2.37228	-1.78764	-2.25367	0.4195
1214.01	-1.46105	-1.36875	-1.40755	-1.41245	0.04634			1214.02	-2.60119	-2.37469	-1.78764	-2.2545	0.41988
1215.02	-1.46223	-1.36952	-1.40822	-1.41332	0.04657			1215.02	-2.60118	-2.37469	-1.79245	-2.2561	0.4172
1216.03	-1.46341	-1.37114	-1.40884	-1.41446	0.04639			1216.07	-2.59993	-2.38431	-1.79485	-2.2597	0.41675
1217.08	-1.46459	-1.37294	-1.40947	-1.41566	0.04614			1217.08	-2.59748	-2.37469	-1.79726	-2.25648	0.413
1218.08	-1.46576	-1.37285	-1.4101	-1.41623	0.04676			1218.02	-2.59623	-2.39394	-1.79726	-2.26247	0.41539
1219.03	-1.46693	-1.37297	-1.41072	-1.41688	0.04728			1219.02	-2.59345	-2.3795	-1.79726	-2.25674	0.41205
1220.03	-1.4681	-1.3729	-1.41139	-1.41746	0.04789			1220.02	-2.58836	-2.37469	-1.80207	-2.25504	0.40657
1221.03	-1.46927	-1.37224	-1.41205	-1.41785	0.04878			1221.03	-2.5834	-2.3795	-1.79966	-2.25419	0.40662
1222.08	-1.47044	-1.37145	-1.41264	-1.41817	0.04973			1222.07	-2.5793	-2.3771	-1.79726	-2.25122	0.40593
1223.08	-1.4716	-1.3715	-1.41326	-1.41879	0.05028			1223.08	-2.57525	-2.37469	-1.79966	-2.24987	0.40258
1224.03	-1.47276	-1.37114	-1.41393	-1.41928	0.05102			1224.02	-2.57162	-2.37228	-1.79726	-2.24705	0.40208
1225.03	-1.47392	-1.37033	-1.41463	-1.41963	0.05198			1225.03	-2.56819	-2.37469	-1.79966	-2.24751	0.39974
1226.08	-1.47508	-1.36928	-1.41518	-1.41985	0.05305			1226.07	-2.5644	-2.37469	-1.79726	-2.24545	0.39957
1227.08	-1.47624	-1.36891	-1.41581	-1.42032	0.0538			1227.08	-2.56113	-2.37469	-1.79966	-2.24516	0.39691
1228.03	-1.47739	-1.36851	-1.41651	-1.4208	0.05457			1228.01	-2.55826	-2.37228	-1.80447	-2.245	0.39268
1229.03	-1.47855	-1.36818	-1.41706	-1.42126	0.0553			1229.02	-2.55531	-2.36987	-1.80688	-2.24402	0.38976
1230.03	-1.4797	-1.36761	-1.41737	-1.42156	0.05616			1230.02	-2.55306	-2.3795	-1.80207	-2.24488	0.39318
1231.03	-1.48085	-1.36754	-1.41804	-1.42214	0.05677			1231.03	-2.55041	-2.3819	-1.81169	-2.248	0.38713
1232.08	-1.482	-1.36689	-1.41866	-1.42252	0.05765			1232.06	-2.54795	-2.38912	-1.81169	-2.24959	0.38745
1233.08	-1.48314	-1.36669	-1.41933	-1.42305	0.05831			1233.07	-2.54471	-2.38672	-1.81169	-2.24771	0.38577
1234.03	-1.48429	-1.36497	-1.41999	-1.42308	0.05972			1234.08	-2.54228	-2.3771	-1.8165	-2.24529	0.38042
1235.04	-1.48543	-1.36434	-1.42062	-1.42346	0.06059			1235.02	-2.53934	-2.38431	-1.80929	-2.24431	0.38464
1236.08	-1.48657	-1.36436	-1.42128	-1.42407	0.06115			1236.03	-2.53738	-2.3819	-1.80688	-2.24206	0.3848
1237.09	-1.48771	-1.36449	-1.42203	-1.42474	0.06165			1237.07	-2.53557	-2.38672	-1.8165	-2.24626	0.37955
1238.03	-1.48884	-1.36449	-1.42273	-1.42535	0.06222			1238.08	-2.53327	-2.3819	-1.82132	-2.2455	0.37507
1239.04	-1.48998	-1.36557	-1.42336	-1.4263	0.06225			1239.02	-2.53103	-2.38912	-1.82372	-2.24796	0.37419
1240.03	-1.49111	-1.36647	-1.42402	-1.4272	0.06238			1240.02	-2.52846	-2.38912	-1.82132	-2.2463	0.37458
1241.04	-1.49224	-1.36807	-1.42465	-1.42832	0.06217			1241.03	-2.52608	-2.39875	-1.81891	-2.24791	0.37694
1242.08	-1.49336	-1.36901	-1.42528	-1.42922	0.06227			1242.07	-2.52337	-2.39875	-1.82853	-2.25022	0.37047
1243.09	-1.49449	-1.37004	-1.42586	-1.43013	0.06234			1243.08	-2.52264	-2.40115	-1.82853	-2.25078	0.37068
1244.03	-1.49561	-1.37077	-1.42653	-1.43097	0.06254			1244.02	-2.52124	-2.40356	-1.83335	-2.25272	0.36792
1245.04	-1.49673	-1.3697	-1.42723	-1.43122	0.06361			1245.03	-2.52172	-2.39394	-1.83335	-2.24967	0.36616
1246.08	-1.49785	-1.36858	-1.4279	-1.43144	0.0647			1246.07	-2.52048	-2.39634	-1.83094	-2.24925	0.36755
1247.09	-1.49896	-1.36899	-1.4286	-1.43218	0.06506			1247.08	-2.52021	-2.39634	-1.83094	-2.24916	0.36745
1248.03	-1.50007	-1.37053	-1.42923	-1.43328	0.06486			1248.02	-2.5197	-2.40837	-1.81891	-2.24899	0.3766
1249.04	-1.50118	-1.3715	-1.42985	-1.43418	0.06495			1249.03	-2.51896	-2.40356	-1.82613	-2.24955	0.3712
1250.03	-1.50228	-1.37099	-1.43036	-1.43455	0.06575			1250.03	-2.51819	-2.40837	-1.82372	-2.25009	0.37331
1251.04	-1.50339	-1.37009	--	-1.43674	0.09426			1251.03	-2.51774	-2.40115	-1.82132	-2.24674	0.37301
1252.08	-1.50449	-1.37015	-1.43103	-1.43522	0.06727			1252.07	-2.51767	-2.38672	-1.82853	-2.24431	0.36597
1253.09	-1.50559	-1.37147	-1.43165	-1.43624	0.06718			1253.08	-2.5174	-2.39394	-1.82372	-2.24502	0.37004
1254.03	-1.50668	-1.3724	-1.43224	-1.43711	0.06727			1254.02	-2.51943	-2.40115	-1.82853	-2.24971	0.36951
1255.04	-1.50778	-1.37297	-1.43279	-1.43785	0.06754			1255.03	-2.52265	-2.40597	-1.82132	-2.24998	0.37579
1256.08	-1.50887	-1.37428	-1.43341	-1.43885	0.06746			1256.04	-2.52473	-2.40356	-1.82372	-2.25067	0.37468
1257.09	-1.50996	-1.37384	-1.43408	-1.43929	0.06821			1257.06	-2.52618	-2.40115	-1.82853	-2.25196	0.37198
1258.03	-1.51105	-1.37319	-1.4349	-1.43971	0.06905			1258.08	-2.52753	-2.39875	-1.83094	-2.25241	0.37064
1259.04	-1.51213	-1.3738	-1.43553	-1.44048	0.0693			1259.08	-2.52881	-2.40597	-1.83335	-2.25604	0.37118
1260.03	-1.51321	-1.37198	-1.43627	-1.44049	0.07071			1260.08	-2.53015	-2.39634	-1.83816	-2.25488	0.36704
1261.04	-1.51428	-1.37088	-1.43693	-1.4407	0.07177			1261.08	-2.53144	-2.40356	-1.83575	-2.25692	0.3703
1262.08	-1.51535	-1.36943	-1.43768	-1.44082	0.07301			1262.01	-2.53251	-2.40356	-1.82372	-2.25326	0.37754
1263.09	-1.51641	-1.36906	-1.43842	-1.4413	0.07372			1263.02	-2.53391	-2.40597	-1.83335	-2.25774	0.37306
1264.03	-1.51747	-1.36893	-1.43901	-1.4418	0.07431			1264.03	-2.53529	-2.41078	-1.83094	-2.259	0.3759
1265.04	-1.51853	-1.36915	-1.43956	-1.44241	0.07473			1265.06	-2.53664	-2.41559	-1.83816	-2.26346	0.37326
1266.08	-1.51959	-1.36978	-1.44026	-1.44321	0.07495			1266.07	-2.538	-2.41318	-1.83816	-2.26311	0.37328
1267.09	-1.52065	-1.3695	-1.44081	-1.44365	0.07561			1267.08	-2.53945	-2.41559	-1.84057	-2.2652	0.37292
1268.03	-1.5217	-1.36888	-1.44147	-1.44402	0.07644			1268.01	-2.54084	-2.41559	-1.84057	-2.26567	0.37344
1269.04	-1.52275	-1.3688	-1.4421	-1.44455	0.077			1269.02	-2.54345	-2.40115	-1.83575	-2.26012	0.37434
1270.03	-1.52381	-1.36914	-1.44269	-1.44521	0.07737			1270.02	-2.54491	-2.41078	-1.84297	-2.26622	0.37263
1271.04	-1.52485	-1.36954	-1.44331	-1.4459	0.07769			1271.03	-2.54667	-2.40115	-1.84538	-2.2644	0.37011
1272.07	-1.5259	-1.36899	-1.44394	-1.44628	0.07848			1272.07	-2.54848	-2.39394	-1.84057	-2.26099	0.37221
1273.09	-1.52694	-1.36991	-1.44456	-1.44714	0.07855			1273.08	-2.55016	-2.40597	-1.84538	-2.26717	0.37233
1274.09	-1.52798	-1.3722	-1.44519	-1.44846	0.07794			1274.02	-2.5521	-2.40597	-1.83575	-2.26461	0.37852
1275.02	-1.52902	-1.37352	-1.44578	-1.44944	0.07781			1275.03	-2.55372	-2.41559	-1.84778	-2.27236	0.37413
1276.02	-1.53006	-1.37321	-1.44644	-1.4499	0.07848			1276.07	-2.55537	-2.40837	-1.84778	-2.27051	0.3734
1277.04	-1.53109	-1.37362	-1.44707	-1.45059	0.0788			1277.08	-2.55711	-2.41078	-1.84778	-2.27189	0.3745
1278.09	-1.53212	-1.37472	-1.44781	-1.45155	0.07877			1278.02	-2.56067	-2.40837	-1.84778	-2.27228	0.37542
1279.09	-1.53315	-1.37303	-1.44851	-1.45157	0.08011			1279.03	-2.56232	-2.42281	-1.84297	-2.27603	0.38147
1280.09	-1.53418	-1.37296	-1.44922	-1.45212	0.08065			1280.03	-2.56413	-2.43003	-1.84057	-2.27824	0.38492
1281.03	-1.53521	-1.37363	-1.44988	-1.45291	0.08083			1281.03	-2.56598	-2.418	-1.84778	-2.27725	0.37922
1282.04	-1.53623	-1.37285	-1.45043	-1.45317	0.08173			1282.08	-2.56787	-2.418	-1.84538	-2.27708	0.3813
1283.07	-1.53726	-1.37294	-1.45098	-1.45373	0.0822			1283.08	-2.56968	-2.4204	-1.84778	-2.27929	0.38108
1284.09	-1.53828	-1.37349	-1.45157	-1.45445	0.08244			1284.03	-2.57153	-2.42521	-1.84538	-2.28071	0.38404
1285.09	-1.5393	-1.374	-1.45219	-1.45517	0.08269			1285.03	-2.57335	-2.4204	-1.85019	-2.28131	0.38112
1286.02	-1.54032	-1.37457	-1.45282	-1.4559	0.08292			1286.08	-2.57558	-2.42521	-1.84778	-2.28286	0.38421
1287.03	-1.54134	-1.37553	-1.45344	-1.45677	0.08296			1287.08	-2.57647	-2.42521	-1.84297	-2.28155	0.38728
1288.04	-1.54236	-1.37556	-1.45407	-1.45733	0.08345			1288.02	-2.57833	-2.43724	-1.84778	-2.28778	0.38753
1289.08	-1.54338	-1.37448	-1.4547	-1.45752	0.08449			1289.03	-2.58006	-2.418	-1.8526	-2.28355	0.38191
1290.08	-1.5444	-1.37389	-1.45532	-1.45787	0.08528			1290.03	-2.58201	-2.43003	-1.85741	-2.28981	0.38211
1291.09	-1.54541	-1.37358	-1.45595	-1.45831	0.08594			1291.04	-2.5839	-2.43965	-1.855	-2.29285	0.38599
1292.03	-1.54643	-1.37375	-1.45657	-1.45891	0.08636			1292.08	-2.58555	-2.42762	-1.85741	-2.29019	0.38303
1293.04	-1.54744	-1.3749	-1.4572	-1.45985	0.0863			1293.09	-2.5873	-2.42762	-1.85741	-2.29078	0.38371
1294.08	-1.54845	-1.37577	-1.45759	-1.4606	0.08638			1294.03	-2.5891	-2.43003	-1.86222	-2.29378	0.38211
1295.09	-1.54945	-1.37578	-1.45837	-1.4612	0.08687			1295.04	-2.59105	-2.43724	-1.86222	-2.29684	0.38417
1296.03	-1.55046	-1.37549	-1.45896	-1.46164	0.08752			1296.08	-2.59296	-2.43724	-1.85981	-2.29667	0.38626
1297.04	-1.55146	-1.37661	-1.45963	-1.46257	0.08746			1297.09	-2.59495	-2.43965	-1.85741	-2.29734	0.38882
1298.08	-1.55247	-1.37696	-1.46025	-1.46323	0.08779			1298.03	-2.59674	-2.43483	-1.86463	-2.29873	0.38456
1299.09	-1.55347	-1.37703	-1.4608	-1.46377	0.08825			1299.04	-2.59853	-2.43724	-1.86703	-2.30093	0.38433
1300.09	-1.55446	-1.37567	-1.46139	-1.46384	0.08942			1300.03	-2.6004	-2.44205	-1.86463	-2.30236	0.38727
1301.09	-1.55546	-1.3758	-1.46201	-1.46442	0.08985			1301.04	-2.60382	-2.43003	-1.86222	-2.29869	0.38785
1302.04	-1.55645	-1.37494	-1.4626	-1.46466	0.09077			1302.07	-2.6057	-2.43243	-1.86703	-2.30172	0.38629
1303.04	-1.55744	-1.37474	-1.46319	-1.46512	0.09137			1303.08	-2.60762	-2.44446	-1.86944	-2.30717	0.38777
1304.09	-1.55842	-1.37494	-1.46381	-1.46572	0.09176			1304.09	-2.60748	-2.43483	-1.86944	-2.30392	0.38604
1305.09	-1.5594	-1.37463	-1.4644	-1.46614	0.0924			1305.02	-2.60909	-2.44687	-1.86944	-2.30847	0.38876
1306.04	-1.56038	-1.37382	-1.46499	-1.4664	0.09329			1306.03	-2.61077	-2.42762	-1.86944	-2.30261	0.38615
1307.05	-1.56136	-1.37411	-1.46557	-1.46701	0.09363			1307.04	-2.61262	-2.42762	-1.87184	-2.30403	0.38554
1308.08	-1.56233	-1.37413	-1.4662	-1.46755	0.09411			1308.08	-2.62414	-2.43003	-1.87665	-2.31027	0.38787
1309.09	-1.5633	-1.37422	-1.46679	-1.4681	0.09455			1309.09	-2.62729	-2.43243	-1.87425	-2.31132	0.39086
1310.09	-1.56426	-1.37446	-1.46733	-1.46869	0.09491			1310.08	-2.62943	-2.43243	-1.87665	-2.31284	0.39038
1311.09	-1.56523	-1.37391	-1.46792	-1.46902	0.09566			1311.09	-2.63129	-2.43724	-1.88147	-2.31667	0.38918
1312.04	-1.56618	-1.37275	-1.46847	-1.46914	0.09672			1312.03	-2.63309	-2.44446	-1.87665	-2.31807	0.39374
1313.05	-1.56714	-1.37286	-1.46905	-1.46969	0.09714			1313.03	-2.63479	-2.43724	-1.86944	-2.31382	0.39732
1314.09	-1.56809	-1.37329	-1.46964	-1.47034	0.0974			1314.08	-2.63658	-2.43965	-1.87425	-2.31683	0.39573
1315.09	-1.56904	-1.37268	-1.47027	-1.47066	0.09818			1315.09	-2.6387	-2.44446	-1.87425	-2.31914	0.39734
1316.04	-1.56998	-1.37171	-1.47085	-1.47085	0.09914			1316.03	-2.64114	-2.43965	-1.87425	-2.31835	0.39758
1317.04	-1.57092	-1.37127	-1.47144	-1.47121	0.09983			1317.04	-2.64332	-2.44927	-1.88147	-2.32469	0.39591
1318.09	-1.57186	-1.37068	-1.47203	-1.47152	0.10059			1318.08	-2.6451	-2.44205	-1.87665	-2.32127	0.39821
1319.09	-1.57279	-1.3704	-1.47258	-1.47192	0.1012			1319.18	-2.64723	-2.44205	-1.88387	-2.32438	0.39505
1320.09	-1.57372	-1.37026	-1.4732	-1.47239	0.10173			1320.09	-2.64921	-2.44927	-1.87906	-2.32585	0.39963
1321	-1.57465	-1.37038	-1.47379	-1.47294	0.10213			1321.03	-2.65112	-2.43965	-1.87665	-2.32247	0.40031
1322.03	-1.57557	-1.37128	-1.47438	-1.47374	0.10214			1322.04	-2.65293	-2.44446	-1.88387	-2.32709	0.39774
1323.04	-1.57649	-1.372	-1.47488	-1.47446	0.10225			1323.08	-2.65487	-2.45168	-1.87665	-2.32773	0.40364
1324.05	-1.57741	-1.37125	-1.47543	-1.4747	0.10308			1324.09	-2.65687	-2.44927	-1.88387	-2.33	0.40006
1325.08	-1.57832	-1.37055	-1.47594	-1.47494	0.10389			1325.03	-2.6592	-2.44687	-1.87906	-2.32838	0.40334
1326.09	-1.57924	-1.36959	-1.47653	-1.47512	0.10483			1326.04	-2.6611	-2.45408	-1.88147	-2.33222	0.40385
1327	-1.58015	-1.36899	-1.47715	-1.47543	0.10559			1327.08	-2.66303	-2.44446	-1.88628	-2.33126	0.40056
1328.04	-1.58106	-1.36794	-1.47758	-1.47553	0.10658			1328.09	-2.66486	-2.45408	-1.88628	-2.33507	0.4027
1329.05	-1.58197	-1.36768	-1.47817	-1.47594	0.10716			1329.03	-2.66649	-2.45649	-1.88868	-2.33722	0.40239
1330.04	-1.58288	-1.36651	-1.47872	-1.47603	0.10821			1330.03	-2.66858	-2.45649	-1.89109	-2.33872	0.4019
1331.05	-1.58378	-1.3668	-1.47927	-1.47662	0.10851			1331.04	-2.67012	-2.4613	-1.88868	-2.34004	0.40459
1332.09	-1.58468	-1.36912	-1.47985	-1.47788	0.1078			1332.04	-2.67348	-2.45408	-1.88628	-2.33795	0.40625
1333	-1.58558	-1.36934	-1.4804	-1.47844	0.10814			1333.07	-2.67499	-2.45168	-1.89109	-2.33925	0.40386
1334.04	-1.58648	-1.37035	-1.48083	-1.47922	0.10807			1334.09	-2.67421	-2.45168	-1.8935	-2.33979	0.4022
1335.05	-1.58737	-1.36886	-1.48142	-1.47922	0.10927			1335.09	-2.67618	-2.44927	-1.89109	-2.33885	0.40403
1336.09	-1.58826	-1.36897	-1.48197	-1.47973	0.10966			1336.02	-2.67778	-2.4589	-1.8935	-2.34339	0.4047
1337	-1.58915	-1.36673	-1.48259	-1.47949	0.11124			1337.03	-2.67944	-2.45408	-1.89109	-2.34154	0.40605
1338.04	-1.59004	-1.36811	-1.4831	-1.48041	0.11099			1338.04	-2.68097	-2.45408	-1.8935	-2.34285	0.40535
1339.05	-1.59092	-1.3679	-1.48361	-1.48081	0.11154			1339.08	-2.68276	-2.45408	-1.89831	-2.34505	0.40343
1340.04	-1.59181	-1.36816	-1.4842	-1.48139	0.11185			1340.08	-2.68458	-2.4589	-1.90553	-2.34967	0.40085
1341.05	-1.59269	-1.3673	-1.48474	-1.48158	0.11273			1341.09	-2.68614	-2.45408	-1.8959	-2.34538	0.40618
1342.08	-1.59357	-1.3695	-1.48529	-1.48279	0.11205			1342.02	-2.68805	-2.4589	-1.89831	-2.34842	0.4063
1343.09	-1.59444	-1.36914	-1.48588	-1.48315	0.11268			1343.04	-2.68977	-2.46371	-1.89109	-2.34819	0.41168
1344	-1.59532	-1.3686	-1.48646	-1.48346	0.11339			1344.04	-2.69139	-2.45408	-1.90312	-2.34953	0.4044
1345.04	-1.59619	-1.36869	-1.48693	-1.48394	0.11378			1345.08	-2.69306	-2.46371	-1.90312	-2.3533	0.40638
1346.05	-1.59706	-1.36752	-1.48744	-1.48401	0.11481			1346.09	-2.69475	-2.47093	-1.90071	-2.35546	0.40942
1347.09	-1.59792	-1.3655	-1.48811	-1.48384	0.11627			1347.03	-2.69638	-2.4613	-1.90312	-2.3536	0.40745
1348	-1.59878	-1.3632	-1.48862	-1.48353	0.11787			1348.04	-2.69813	-2.47093	-1.90071	-2.35659	0.41082
1349.04	-1.59964	-1.36317	-1.48916	-1.48399	0.11832			1349.08	-2.69963	-2.46371	-1.90312	-2.35549	0.40913
1350.04	-1.6005	-1.36269	-1.48975	-1.48431	0.119			1350.08	-2.70125	-2.46611	-1.91034	-2.35923	0.40614
1351.05	-1.60135	-1.36238	-1.49038	-1.4847	0.11959			1351.09	-2.70291	-2.46611	-1.91274	-2.36059	0.40551
1352.09	-1.6022	-1.36273	-1.49089	-1.48527	0.11983			1352	-2.70457	-2.47093	-1.91034	-2.36194	0.40818
1353	-1.60304	-1.36315	-1.49139	-1.48586	0.12004			1353.03	-2.7059	-2.47333	-1.91034	-2.36319	0.40906
1354.04	-1.60388	-1.36274	-1.49194	-1.48619	0.12067			1354.04	-2.70742	-2.48055	-1.91034	-2.3661	0.41068
1355.05	-1.60472	-1.36276	-1.49249	-1.48666	0.12108			1355.05	-2.70914	-2.47333	-1.91515	-2.36587	0.40776
1356.09	-1.60555	-1.36326	-1.49304	-1.48728	0.12125			1356.08	-2.71066	-2.48055	-1.91515	-2.36879	0.40936
1357	-1.60638	-1.36412	-1.49355	-1.48802	0.12122			1357.09	-2.71211	-2.47574	-1.91515	-2.36767	0.40932
1358.04	-1.60721	-1.36434	-1.49405	-1.48854	0.12153			1358	-2.71364	-2.48055	-1.90793	-2.36737	0.41461
1359.05	-1.60803	-1.36465	-1.49456	-1.48908	0.12178			1359.03	-2.71559	-2.47814	-1.90793	-2.36722	0.4151
1360.04	-1.60886	-1.36475	-1.49511	-1.48957	0.12215			1360.03	-2.71747	-2.47574	-1.91515	-2.36945	0.41158
1361.05	-1.60968	-1.36447	-1.49562	-1.48992	0.1227			1361.04	-2.71895	-2.47814	-1.91034	-2.36914	0.41518
1362.09	-1.6105	-1.36423	-1.49609	-1.49027	0.12324			1362.08	-2.7205	-2.48296	-1.91274	-2.37207	0.41514
1363	-1.61131	-1.36366	-1.4966	-1.49052	0.12394			1363.09	-2.72356	-2.48536	-1.91515	-2.37469	0.41541
1364.04	-1.61212	-1.36361	-1.49707	-1.49093	0.12437			1364.02	-2.72493	-2.48536	-1.91515	-2.37515	0.41599
1365.05	-1.61293	-1.36408	-1.49758	-1.49153	0.12453			1365.04	-2.72594	-2.48777	-1.91515	-2.37629	0.41673
1366.09	-1.61374	-1.36331	-1.49812	-1.49173	0.12534			1366.03	-2.72667	-2.48536	-1.91034	-2.37412	0.41938
1367	-1.61454	-1.36212	-1.49867	-1.49178	0.12635			1367.04	-2.7282	-2.48777	-1.91756	-2.37784	0.41635
1368.04	-1.61535	-1.363	-1.49918	-1.49251	0.1263			1368.08	-2.73017	-2.48055	-1.91756	-2.37609	0.41626
1369.05	-1.61615	-1.36225	-1.49977	-1.49272	0.1271			1369.18	-2.73161	-2.48296	-1.91756	-2.37737	0.41717
1370.05	-1.61695	-1.36168	-1.50024	-1.49296	0.12779			1370.09	-2.73303	-2.49018	-1.91756	-2.38025	0.4187
1371.05	-1.61776	-1.36262	-1.50074	-1.49371	0.12772			1371.04	-2.7346	-2.48296	-1.91756	-2.37837	0.41844
1372.08	-1.61856	-1.36164	-1.50129	-1.49383	0.12862			1372.04	-2.73615	-2.49018	-1.91515	-2.38049	0.42135
1373	-1.61937	-1.36048	-1.50184	-1.4939	0.12962			1373.08	-2.73764	-2.48777	-1.91274	-2.37938	0.42299
1374	-1.62017	-1.3599	-1.50231	-1.49413	0.13033			1374.09	-2.73945	-2.49258	-1.91756	-2.3832	0.42172
1375.03	-1.62098	-1.35988	-1.50282	-1.49456	0.13075			1375.04	-2.74078	-2.49739	-1.92237	-2.38685	0.42025
1376.04	-1.62179	-1.36004	-1.50344	-1.49509	0.13107			1376.04	-2.74235	-2.49739	-1.92478	-2.38817	0.41959
1377.05	-1.62259	-1.3594	-1.50407	-1.49535	0.13181			1377.09	-2.74404	-2.49018	-1.91515	-2.38312	0.42469
1378.08	-1.6234	-1.35848	-1.50454	-1.49547	0.13269			1378	-2.7454	-2.49499	-1.92478	-2.38839	0.42057
1379.09	-1.6242	-1.35812	-1.50501	-1.49577	0.13328			1379.03	-2.74697	-2.49739	-1.92237	-2.38891	0.42287
1380.09	-1.62501	-1.35707	-1.50552	-1.49586	0.13423			1380.04	-2.74838	-2.49258	-1.92237	-2.38778	0.42286
1381	-1.62581	-1.35714	-1.50603	-1.49633	0.1346			1381.04	-2.74996	-2.49499	-1.91756	-2.3875	0.42648
1382.04	-1.62662	-1.35733	-1.5065	-1.49681	0.13491			1382.08	-2.75154	-2.49739	-1.92237	-2.39043	0.42481
1383.05	-1.62742	-1.35707	-1.507	-1.49717	0.13545			1383.09	-2.75331	-2.49258	-1.91515	-2.38701	0.42894
1384.05	-1.62823	-1.35604	-1.50751	-1.49726	0.13638			1384.04	-2.75567	-2.49258	-1.91034	-2.3862	0.43259
1385	-1.62903	-1.35571	-1.50802	-1.49759	0.13696			1385.04	-2.75713	-2.49739	-1.92237	-2.3923	0.42719
1386	-1.62984	-1.35525	-1.50853	-1.49787	0.1376			1386.09	-2.75871	-2.49739	-1.91996	-2.39202	0.42919
1387.01	-1.63064	-1.35501	-1.50904	-1.49823	0.13813			1387	-2.7602	-2.50221	-1.92237	-2.39492	0.42909
1388.03	-1.63145	-1.35532	-1.50951	-1.49876	0.13838			1388.04	-2.76188	-2.4998	-1.92478	-2.39548	0.42819
1389.05	-1.63225	-1.35543	-1.51002	-1.49923	0.13872			1389.04	-2.7636	-2.48777	-1.92959	-2.39365	0.4249
1390.04	-1.63306	-1.35464	-1.51053	-1.49941	0.13954			1390.04	-2.76542	-2.49018	-1.92959	-2.39506	0.42596
1391.05	-1.63386	-1.35459	-1.51103	-1.49983	0.13997			1391.05	-2.76689	-2.49739	-1.92718	-2.39715	0.42874
1392	-1.63466	-1.35409	-1.5115	-1.50009	0.14063			1392.09	-2.76837	-2.49018	-1.93199	-2.39685	0.42593
1393	-1.63547	-1.35415	-1.51201	-1.50054	0.14101			1393	-2.76969	-2.49258	-1.93199	-2.39809	0.42677
1394.04	-1.63627	-1.35352	-1.5124	-1.50073	0.14173			1394.04	-2.77087	-2.48536	-1.92478	-2.39367	0.43044
1395.05	-1.63707	-1.3529	-1.51295	-1.50097	0.14246			1395.05	-2.77237	-2.49258	-1.9344	-2.39978	0.42662
1396	-1.63787	-1.35255	-1.51342	-1.50128	0.14305			1396.09	-2.77295	-2.49739	-1.93199	-2.40078	0.42872
1397	-1.63867	-1.35182	-1.51389	-1.50146	0.14383			1397	-2.77444	-2.49499	-1.93199	-2.40047	0.4291
1398.05	-1.63947	-1.35244	-1.51436	-1.50209	0.14391			1398.03	-2.77527	-2.49018	-1.93199	-2.39915	0.42894
1399.05	-1.64027	-1.35338	-1.51479	-1.50281	0.14382			1399.04	-2.7771	-2.50701	-1.92959	-2.40457	0.43294
1400.05	-1.64107	-1.35273	-1.51534	-1.50305	0.14456			1400.04	-2.77858	-2.5022	-1.93681	-2.40586	0.42908
1401.05	-1.64186	-1.35253	-1.51577	-1.50339	0.14506			1401.05	-2.77971	-2.5022	-1.9344	-2.40544	0.43088
1402	-1.64266	-1.35172	-1.51608	-1.50349	0.14588			1402.08	-2.78129	-2.49739	-1.93681	-2.40516	0.42973
1403	-1.64346	-1.35301	-1.51651	-1.50433	0.14561			1403.09	-2.7826	-2.51423	-1.93921	-2.41201	0.43089
1404.05	-1.64426	-1.35215	-1.51698	-1.50446	0.14646			1404	-2.78434	-2.50461	-1.94402	-2.41099	0.42791
1405.05	-1.64506	-1.35009	-1.51737	-1.50417	0.14793			1405.03	-2.78533	-2.51183	-1.94402	-2.41373	0.42915
1406	-1.64586	-1.34827	-1.51784	-1.50399	0.14928			1406.04	-2.78477	-2.50461	-1.94161	-2.41033	0.42941
1407	-1.64666	-1.34897	-1.51835	-1.50466	0.14932			1407.05	-2.78776	-2.51183	-1.94161	-2.41373	0.43152
1408.05	-1.64746	-1.34853	-1.51878	-1.50492	0.14995			1408.09	-2.78943	-2.51664	-1.93921	-2.41509	0.43411
1409.06	-1.64826	-1.34629	-1.51925	-1.5046	0.15152			1409	-2.79074	-2.51423	-1.94883	-2.41793	0.42914
1410.05	-1.64906	-1.34781	-1.51968	-1.50552	0.15112			1410.09	-2.79202	-2.51904	-1.94402	-2.41836	0.43287
1411.06	-1.64986	-1.34776	-1.52015	-1.50592	0.15155			1411	-2.79318	-2.51664	-1.94643	-2.41875	0.43178
1412	-1.65066	-1.34744	-1.52062	-1.50624	0.15212			1412.03	-2.79438	-2.51183	-1.94883	-2.41835	0.43046
1413.01	-1.65146	-1.34768	-1.52105	-1.50673	0.15239			1413.04	-2.79554	-2.51183	-1.95124	-2.41953	0.42965
1414.05	-1.65226	-1.34699	-1.52148	-1.50691	0.15316			1414.09	-2.79688	-2.50942	-1.95364	-2.41998	0.42867
1415.05	-1.65306	-1.34638	-1.52195	-1.50713	0.15388			1415	-2.79812	-2.51423	-1.95364	-2.422	0.42973
1416	-1.65387	-1.34555	-1.52238	-1.50727	0.15471			1416.04	-2.79978	-2.51664	-1.95605	-2.42416	0.4294
1417.01	-1.65467	-1.34432	-1.52277	-1.50725	0.15575			1417.05	-2.8012	-2.52145	-1.95124	-2.42463	0.43317
1418.04	-1.65547	-1.34381	-1.52324	-1.50751	0.15643			1418.09	-2.80229	-2.52386	-1.95364	-2.4266	0.4326
1419.05	-1.65627	-1.34381	-1.52367	-1.50792	0.15683			1419	-2.80367	-2.51664	-1.95364	-2.42465	0.43241
1420.05	-1.65708	-1.34337	-1.5241	-1.50818	0.15746			1420.09	-2.80635	-2.51183	-1.95124	-2.42314	0.4344
1421.06	-1.65788	-1.34269	-1.52449	-1.50835	0.15821			1421	-2.80748	-2.51904	-1.95605	-2.42753	0.43303
1422.09	-1.65868	-1.34199	-1.52496	-1.50854	0.15898			1422.03	-2.80872	-2.51904	-1.94643	-2.42473	0.43882
1423	-1.65948	-1.34159	-1.52539	-1.50882	0.15959			1423.04	-2.80993	-2.52145	-1.95605	-2.42914	0.43436
1424.01	-1.66028	-1.3414	-1.52582	-1.50917	0.16009			1424.05	-2.81176	-2.51423	-1.94884	-2.42494	0.43834
1425.04	-1.66108	-1.34098	-1.52621	-1.50942	0.16071			1425.08	-2.81309	-2.51904	-1.95124	-2.42779	0.43811
1426.05	-1.66188	-1.34096	-1.52664	-1.50983	0.16112			1426	-2.81497	-2.51423	-1.94884	-2.42601	0.43975
1427	-1.66268	-1.34072	-1.52711	-1.51017	0.16164			1427.04	-2.81655	-2.52145	-1.95124	-2.42975	0.43988
1428.01	-1.66347	-1.34061	-1.52754	-1.51054	0.1621			1428.05	-2.81815	-2.51664	-1.95605	-2.43028	0.43749
1429.05	-1.66427	-1.33997	-1.52794	-1.51073	0.16283			1429.18	-2.81952	-2.51904	-1.96327	-2.43394	0.43442
1430.05	-1.66506	-1.33995	-1.52829	-1.5111	0.16324			1430.09	-2.82085	-2.51423	-1.96568	-2.43359	0.43325
1431.06	-1.66586	-1.33971	-1.52872	-1.51143	0.16376			1431	-2.8222	-2.51904	-1.95605	-2.43243	0.43952
1432	-1.66665	-1.33977	-1.52903	-1.51182	0.16412			1432.03	-2.82357	-2.51904	-1.95846	-2.43369	0.43883
1433.01	-1.66744	-1.33955	-1.52946	-1.51215	0.16463			1433.04	-2.82491	-2.51904	-1.96086	-2.43494	0.43812
1434.05	-1.66823	-1.33975	-1.52989	-1.51262	0.16492			1434.05	-2.82621	-2.52626	-1.96086	-2.43778	0.43941
1435.06	-1.66902	-1.33924	-1.53032	-1.51286	0.16558			1435.08	-2.82759	-2.51904	-1.96568	-2.43744	0.43671
1436	-1.66981	-1.33938	-1.53063	-1.51328	0.1659			1436.09	-2.8289	-2.52386	-1.96086	-2.43787	0.44036
1437.01	-1.6706	-1.33942	-1.53095	-1.51365	0.16627			1437	-2.83028	-2.52145	-1.96327	-2.43833	0.43944
1438.04	-1.67139	-1.33924	-1.53138	-1.514	0.16676			1438.03	-2.83154	-2.52867	-1.96568	-2.44196	0.4394
1439.05	-1.67217	-1.33936	-1.53181	-1.51445	0.16708			1439.05	-2.83281	-2.52626	-1.96327	-2.44078	0.44103
1440.05	-1.67296	-1.33929	-1.53212	-1.51479	0.16751			1440.04	-2.8344	-2.51423	-1.96808	-2.4389	0.43804
1441.06	-1.67374	-1.3389	-1.53255	-1.51507	0.1681			1441.05	-2.83564	-2.53108	-1.96808	-2.44493	0.44015
1442	-1.67453	-1.33879	-1.5329	-1.51541	0.16855			1442.06	-2.83698	-2.53108	-1.96808	-2.44538	0.44074
1443.01	-1.67531	-1.33876	-1.5333	-1.51579	0.16896			1443.09	-2.83851	-2.52867	-1.98011	-2.4491	0.4347
1444.05	-1.67609	-1.33859	-1.53361	-1.5161	0.16943			1444	-2.83997	-2.52386	-1.9753	-2.44638	0.43751
1445.06	-1.67687	-1.33865	-1.53404	-1.51652	0.16979			1445.01	-2.8413	-2.51423	-1.97049	-2.44201	0.43988
1446.06	-1.67765	-1.33872	-1.53443	-1.51693	0.17014			1446.04	-2.84258	-2.52145	-1.9753	-2.44644	0.43848
1447.09	-1.67842	-1.3385	-1.53478	-1.51723	0.17064			1447.05	-2.84357	-2.52145	-1.97289	-2.44597	0.44022
1448	-1.67919	-1.33839	-1.53517	-1.51759	0.17108			1448.09	-2.84512	-2.50701	-1.97771	-2.44328	0.43721
1449.01	-1.67996	-1.33826	-1.53556	-1.51793	0.17153			1449	-2.8444	-2.52145	-1.97049	-2.44545	0.44189
1450.01	-1.68073	-1.33797	-1.53603	-1.51824	0.17207			1450	-2.84609	-2.52386	-1.9753	-2.44842	0.44027
1451.05	-1.68149	-1.33791	-1.53627	-1.51856	0.17247			1451.01	-2.8476	-2.52386	-1.9753	-2.44892	0.44095
1452.06	-1.68225	-1.33788	-1.53674	-1.51895	0.17287			1452.04	-2.84914	-2.52626	-1.97289	-2.44943	0.44315
1453	-1.68301	-1.33738	-1.53717	-1.51918	0.17351			1453.05	-2.85077	-2.53829	-1.97049	-2.45318	0.44627
1454.01	-1.68376	-1.33655	-1.53756	-1.51929	0.17432			1454.06	-2.85279	-2.52145	-1.97289	-2.44904	0.44439
1455.04	-1.68451	-1.33699	-1.53791	-1.51981	0.17447			1455.09	-2.85477	-2.52867	-1.97289	-2.45211	0.4459
1456.06	-1.68526	-1.33729	-1.5383	-1.52028	0.17469			1456	-2.85591	-2.52626	-1.97049	-2.45089	0.4475
1457.06	-1.68601	-1.33712	-1.53873	-1.52062	0.17515			1457.01	-2.85741	-2.53108	-1.9753	-2.45459	0.446
1458.09	-1.68676	-1.33745	-1.53912	-1.52111	0.17535			1458.04	-2.85887	-2.53108	-1.97289	-2.45428	0.44795
1459.01	-1.6875	-1.33766	-1.53952	-1.52156	0.17561			1459.05	-2.86048	-2.52626	-1.98011	-2.45562	0.44442
1460	-1.68824	-1.33749	-1.53991	-1.52188	0.17607			1460.05	-2.86232	-2.52626	-1.97771	-2.45543	0.44654
1461.01	-1.68898	-1.33758	-1.5403	-1.52229	0.17639			1461.05	-2.86384	-2.53108	-1.98492	-2.45995	0.44375
1462.04	-1.68971	-1.33679	-1.54069	-1.5224	0.17717			1462.1	-2.86525	-2.52626	-1.9753	-2.4556	0.44916
1463.06	-1.69045	-1.33617	-1.54108	-1.52256	0.17786			1463	-2.86654	-2.53108	-1.97771	-2.45844	0.44885
1464.06	-1.69118	-1.33677	-1.54147	-1.52314	0.17791			1464.04	-2.868	-2.52626	-1.97289	-2.45572	0.4517
1465	-1.69191	-1.33567	-1.54182	-1.52313	0.17885			1465.05	-2.8694	-2.53348	-1.9753	-2.45939	0.45163
1466.01	-1.69263	-1.33646	-1.54222	-1.52377	0.1788			1466	-2.87067	-2.52626	-1.9753	-2.45741	0.45164
1467.05	-1.69336	-1.33516	-1.54257	-1.52369	0.17984			1467	-2.87224	-2.54551	-1.98011	-2.46595	0.45135
1468.06	-1.69408	-1.33646	-1.54296	-1.5245	0.17952			1468.05	-2.87392	-2.5407	-1.98252	-2.46571	0.45041
1469	-1.6948	-1.3353	-1.54331	-1.52447	0.18049			1469.05	-2.87572	-2.54551	-1.98252	-2.46792	0.45163
1470	-1.69552	-1.3362	-1.54362	-1.52512	0.18037			1470.05	-2.87569	-2.54551	-1.98733	-2.46951	0.44903
1471.01	-1.69624	-1.33589	-1.54398	-1.52537	0.18089			1471.06	-2.87618	-2.54311	-1.98252	-2.46727	0.45163
1472.05	-1.69696	-1.33674	-1.54437	-1.52602	0.18081			1472.09	-2.8774	-2.54311	-1.98492	-2.46848	0.45089
1473.06	-1.69767	-1.33606	-1.54456	-1.5261	0.18151			1473	-2.87867	-2.53829	-1.98733	-2.4681	0.4498
1474.09	-1.69838	-1.3363	-1.54499	-1.52656	0.18175			1474.01	-2.88008	-2.54311	-1.98492	-2.46937	0.45211
1475	-1.69909	-1.33622	-1.54531	-1.52687	0.18213			1475.04	-2.88193	-2.54311	-1.98974	-2.47159	0.45038
1476.01	-1.69979	-1.336	-1.5457	-1.52716	0.1826			1476.05	-2.88358	-2.53829	-1.98974	-2.47054	0.45076
1477.04	-1.70049	-1.33608	-1.54625	-1.5276	0.18292			1477.06	-2.88486	-2.53829	-1.98974	-2.47096	0.45134
1478.06	-1.70119	-1.33598	-1.5466	-1.52792	0.18332			1478	-2.8868	-2.55032	-1.98974	-2.47562	0.45317
1479.06	-1.70188	-1.33631	-1.54695	-1.52838	0.18349			1479.01	-2.88881	-2.54551	-1.98974	-2.47469	0.4537
1480.06	-1.70257	-1.33609	-1.54734	-1.52867	0.18395			1480	-2.8903	-2.54792	-1.98252	-2.47358	0.45843
1481.01	-1.70325	-1.33644	-1.54773	-1.52914	0.18411			1481.01	-2.8921	-2.55273	-1.99214	-2.47899	0.45449
1482.01	-1.70394	-1.33668	-1.54808	-1.52957	0.18433			1482.04	-2.89386	-2.5407	-1.99214	-2.47557	0.45437
1483.05	-1.70461	-1.33668	-1.54844	-1.52991	0.18466			1483.05	-2.89554	-2.55273	-1.99455	-2.48094	0.45477
1484.06	-1.70529	-1.33692	-1.54883	-1.53034	0.18488			1484.06	-2.89775	-2.55273	-1.99455	-2.48168	0.45577
1485.01	-1.70596	-1.33681	-1.54922	-1.53066	0.18527			1485	-2.89943	-2.55032	-1.99455	-2.48143	0.45636
1486.01	-1.70662	-1.33709	-1.54957	-1.53109	0.18546			1486.01	-2.901	-2.55032	-1.98492	-2.47875	0.46221
1487.06	-1.70728	-1.3369	-1.54996	-1.53138	0.18589			1487.05	-2.90283	-2.55754	-1.98974	-2.48337	0.46104
1488.06	-1.70794	-1.3371	-1.55031	-1.53179	0.18611			1488.06	-2.90446	-2.55032	-1.99214	-2.48231	0.45995
1489.01	-1.70859	-1.33716	-1.55067	-1.53214	0.18641			1489	-2.90604	-2.55273	-1.98974	-2.48284	0.46213
1490.01	-1.70924	-1.33751	-1.55094	-1.53256	0.18654			1490	-2.90802	-2.55754	-1.99214	-2.4859	0.46212
1491.02	-1.70988	-1.33771	-1.55137	-1.53299	0.18676			1491.01	-2.90958	-2.55514	-1.99455	-2.48642	0.46137
1492.05	-1.71052	-1.33771	-1.55172	-1.53332	0.18708			1492.04	-2.91141	-2.55032	-1.99455	-2.48543	0.46186
1493.06	-1.71115	-1.33762	-1.55211	-1.53363	0.18745			1493.05	-2.91325	-2.55273	-1.99936	-2.48845	0.46032
1494.07	-1.71178	-1.33793	-1.55247	-1.53406	0.1876			1494.06	-2.91503	-2.55273	-2.00177	-2.48984	0.45987
1495	-1.7124	-1.33738	-1.55282	-1.5342	0.1882			1495.09	-2.91684	-2.55273	-1.99936	-2.48964	0.46198
1496.02	-1.71302	-1.33714	-1.55317	-1.53445	0.18864			1496	-2.91858	-2.55273	-1.99695	-2.48942	0.46406
1497.05	-1.71364	-1.33688	-1.55356	-1.5347	0.18909			1497.01	-2.92047	-2.55514	-1.99695	-2.49085	0.4651
1498.06	-1.71425	-1.33683	-1.55391	-1.535	0.18942			1498.04	-2.92175	-2.55754	-2.00417	-2.49449	0.46203
1499.07	-1.71486	-1.33622	-1.5543	-1.53513	0.19005			1499.05	-2.92337	-2.54792	-1.99936	-2.49022	0.4647
1500.06	-1.71547	-1.33668	-1.55466	-1.5356	0.19011			1500.05	-2.92474	-2.55273	-2.00177	-2.49308	0.46437
1501.07	-1.71606	-1.3367	-1.55505	-1.53594	0.1904			1501.06	-2.92643	-2.55273	-2.00417	-2.49444	0.46388
1502	-1.71666	-1.33633	-1.5554	-1.53613	0.19089			1502	-2.92812	-2.55995	-2.00177	-2.49661	0.46641
1503.01	-1.71725	-1.33635	-1.55575	-1.53645	0.19118			1503.01	-2.92977	-2.55754	-2.00177	-2.49636	0.46702
1504.02	-1.71784	-1.33635	-1.5561	-1.53676	0.19148			1504.05	-2.9321	-2.56235	-2.00177	-2.49874	0.46842
1505.05	-1.71842	-1.33654	-1.55642	-1.53712	0.19167			1505.06	-2.93385	-2.56235	-2.01139	-2.50253	0.46413
1506.06	-1.719	-1.33674	-1.55681	-1.53751	0.19186			1506	-2.93557	-2.55754	-2.0162	-2.5031	0.4621
1507.07	-1.71957	-1.33674	-1.55716	-1.53782	0.19215			1507.01	-2.93709	-2.54792	-2.00898	-2.498	0.46606
1508	-1.72014	-1.33663	-1.55751	-1.53809	0.19249			1508.05	-2.93797	-2.56235	-2.00417	-2.5015	0.46986
1509.01	-1.7207	-1.33657	-1.5579	-1.53839	0.19281			1509.06	-2.93955	-2.56476	-2.00657	-2.50363	0.46948
1510.01	-1.72126	-1.33665	-1.5583	-1.53873	0.19305			1510.05	-2.94078	-2.57197	-2.00417	-2.50564	0.47181
1511.02	-1.72182	-1.33666	-1.55861	-1.53903	0.19332			1511.06	-2.94243	-2.56957	-2.00898	-2.50699	0.46986
1512.05	-1.72237	-1.33681	-1.55896	-1.53938	0.19352			1512	-2.94392	-2.56717	-2.01139	-2.50749	0.46912
1513.06	-1.72292	-1.33685	-1.55935	-1.53971	0.19378			1513.01	-2.94688	-2.55995	-2.00657	-2.50447	0.4726
1514.07	-1.72346	-1.33668	-1.5597	-1.53995	0.19415			1514.04	-2.95107	-2.56476	-2.00898	-2.50827	0.47358
1515.01	-1.724	-1.33659	-1.56006	-1.54022	0.19447			1515.05	-2.95417	-2.56476	-2.00898	-2.5093	0.47503
1516.01	-1.72454	-1.33665	-1.56053	-1.54057	0.19471			1516.06	-2.95869	-2.56235	-2.0162	-2.51241	0.47323
1517.01	-1.72507	-1.33674	-1.56084	-1.54088	0.19493			1517.09	-2.9653	-2.55514	-2.0162	-2.51221	0.476
1518.06	-1.7256	-1.33665	-1.56123	-1.54116	0.19525			1518	-2.97185	-2.56235	-2.02101	-2.51841	0.47694
1519.06	-1.72612	-1.33692	-1.56154	-1.54153	0.19537			1519.01	-2.97813	-2.56235	-2.02101	-2.5205	0.47993
1520.06	-1.72664	-1.33699	-1.56193	-1.54186	0.1956			1520.01	-2.98377	-2.56235	-2.01861	-2.52158	0.48387
1521.07	-1.72716	-1.33727	-1.56225	-1.54222	0.19571			1521.05	-2.98914	-2.56476	-2.02342	-2.52577	0.48404
1522.01	-1.72767	-1.33712	-1.56264	-1.54248	0.19605			1522.06	-2.9942	-2.56235	-2.01861	-2.52505	0.48886
1523.02	-1.72818	-1.33738	-1.56295	-1.54284	0.19618			1523	-2.99969	-2.56717	-2.01861	-2.52849	0.49168
1524.06	-1.72869	-1.33747	-1.56326	-1.54314	0.19638			1524.01	-3.00435	-2.56717	-2.02101	-2.53084	0.49267
1525.07	-1.7292	-1.33705	-1.56362	-1.54329	0.19686			1525.05	-3.00918	-2.56476	-2.01861	-2.53085	0.49616
1526.01	-1.7297	-1.33701	-1.56389	-1.54353	0.19713			1526.05	-3.01382	-2.56957	-2.0162	-2.5332	0.4998
1527.02	-1.7302	-1.33714	-1.5642	-1.54385	0.19732			1527.06	-3.01815	-2.56957	-2.02101	-2.53624	0.4994
1528.06	-1.73069	-1.33701	-1.56436	-1.54402	0.19762			1528	-3.02253	-2.56717	-2.01139	-2.5337	0.5064
1529.07	-1.73118	-1.33641	-1.56463	-1.54407	0.19819			1529.01	-3.02714	-2.56957	-2.02342	-2.54004	0.50251
1530.06	-1.73166	-1.33619	-1.56491	-1.54425	0.19855			1530	-3.03247	-2.57197	-2.02101	-2.54182	0.5064
1531.07	-1.73214	-1.3365	-1.56522	-1.54462	0.19863			1531.01	-3.0367	-2.5816	-2.02582	-2.54804	0.50627
1532	-1.73262	-1.33679	-1.56553	-1.54498	0.19871			1532.04	-3.04112	-2.57197	-2.02582	-2.54631	0.50813
1533.01	-1.7331	-1.33749	-1.56589	-1.54549	0.19859			1533.06	-3.04498	-2.56476	-2.03064	-2.54679	0.50741
1534.02	-1.73357	-1.33699	-1.56604	-1.54554	0.19908			1534.06	-3.04885	-2.57197	-2.02582	-2.54888	0.5119
1535.05	-1.73404	-1.33701	-1.56639	-1.54582	0.19931			1535	-3.05314	-2.56957	-2.02582	-2.54951	0.51395
1536.06	-1.73451	-1.33676	-1.56663	-1.54596	0.19968			1536.01	-3.05726	-2.57679	-2.02342	-2.55249	0.51735
1537.07	-1.73498	-1.33709	-1.56694	-1.54633	0.19974			1537.05	-3.06157	-2.57438	-2.02823	-2.55473	0.51695
1538.01	-1.73544	-1.3365	-1.56725	-1.5464	0.20029			1538.06	-3.06583	-2.56717	-2.02823	-2.55374	0.51893
1539.02	-1.7359	-1.33593	-1.56757	-1.54647	0.20082			1539	-3.07024	-2.57438	-2.02342	-2.55601	0.52365
1540.01	-1.73636	-1.33648	-1.56788	-1.54691	0.20076			1540	-3.07342	-2.58401	-2.02342	-2.56028	0.5254
1541.02	-1.73681	-1.33573	-1.56819	-1.54691	0.20139			1541.01	-3.07607	-2.57438	-2.03304	-2.56117	0.52164
1542.05	-1.73726	-1.3354	-1.56851	-1.54706	0.20179			1542.05	-3.07859	-2.57679	-2.03304	-2.56281	0.52291
1543.07	-1.73771	-1.33444	-1.56878	-1.54698	0.20252			1543.06	-3.08152	-2.5816	-2.03064	-2.56459	0.52565
1544.07	-1.73816	-1.33439	-1.56909	-1.54721	0.20277			1544	-3.08422	-2.57919	-2.03304	-2.56549	0.52572
1545	-1.7386	-1.33422	-1.56937	-1.5474	0.20308			1545.01	-3.0864	-2.58641	-2.03545	-2.56942	0.52568
1546.02	-1.73904	-1.33409	-1.56968	-1.5476	0.20337			1546.06	-3.08834	-2.59363	-2.04026	-2.57408	0.52431
1547.02	-1.73948	-1.33446	-1.56999	-1.54798	0.2034			1547.06	-3.09001	-2.5816	-2.03545	-2.56902	0.52739
1548.05	-1.73991	-1.33501	-1.57031	-1.54841	0.20334			1548.01	-3.09205	-2.59844	-2.03545	-2.57531	0.52868
1549.07	-1.74035	-1.33523	-1.57058	-1.54872	0.20344			1549.02	-3.09376	-2.58882	-2.04507	-2.57588	0.52446
1550.06	-1.74077	-1.3354	-1.57089	-1.54902	0.20357			1550.01	-3.09536	-2.59844	-2.04507	-2.57962	0.5254
1551.07	-1.7412	-1.33595	-1.57117	-1.54944	0.2035			1551.02	-3.0961	-2.59122	-2.04507	-2.57747	0.52565
1552.01	-1.74162	-1.33628	-1.57144	-1.54978	0.20354			1552.05	-3.09695	-2.59122	-2.03545	-2.57454	0.53095
1553.02	-1.74205	-1.33663	-1.57175	-1.55014	0.20357			1553.06	-3.09757	-2.59363	-2.04026	-2.57715	0.52885
1554.05	-1.74246	-1.33679	-1.57203	-1.55043	0.2037			1554.07	-3.09807	-2.59604	-2.04507	-2.57973	0.52669
1555.06	-1.74288	-1.33659	-1.5723	-1.55059	0.20401			1555	-3.09868	-2.58641	-2.04267	-2.57592	0.52808
1556.07	-1.74329	-1.3367	-1.57261	-1.55087	0.20417			1556.01	-3.09902	-2.59363	-2.03785	-2.57683	0.53078
1557.01	-1.7437	-1.33676	-1.57293	-1.55113	0.20435			1557.02	-3.09954	-2.57679	-2.04026	-2.5722	0.52965
1558.02	-1.74411	-1.33681	-1.57324	-1.55139	0.20453			1558.06	-3.09996	-2.59122	-2.04748	-2.57955	0.52634
1559.06	-1.74452	-1.3374	-1.57351	-1.55181	0.20443			1559.06	-3.10052	-2.58401	-2.04267	-2.57573	0.52898
1560.06	-1.74493	-1.33791	-1.57379	-1.55221	0.20436			1560.06	-3.10084	-2.58641	-2.04267	-2.57664	0.52915
1561.07	-1.74534	-1.33775	-1.57406	-1.55238	0.20466			1561.06	-3.10107	-2.59363	-2.04507	-2.57992	0.52813
1562.02	-1.74574	-1.33769	-1.57438	-1.5526	0.20489			1562.01	-3.10129	-2.59363	-2.04988	-2.5816	0.52581
1563.03	-1.74615	-1.33749	-1.57461	-1.55275	0.2052			1563.01	-3.10173	-2.58882	-2.04748	-2.57934	0.52719
1564.06	-1.74655	-1.33762	-1.57488	-1.55302	0.20534			1564.06	-3.10205	-2.59363	-2.05229	-2.58266	0.52497
1565.07	-1.74695	-1.33767	-1.57516	-1.55326	0.20552			1565.06	-3.10151	-2.60325	-2.04267	-2.58248	0.52973
1566.07	-1.74735	-1.33811	-1.57547	-1.55365	0.20549			1566.01	-3.1018	-2.60085	-2.05229	-2.58498	0.52493
1567	-1.74775	-1.3378	-1.57574	-1.55377	0.20586			1567.01	-3.10204	-2.60325	-2.04988	-2.58506	0.52631
1568.02	-1.74815	-1.33734	-1.57602	-1.55384	0.2063			1568.06	-3.10216	-2.59844	-2.04267	-2.58109	0.52996
1569.02	-1.74855	-1.33712	-1.57629	-1.55399	0.20662			1569.07	-3.10211	-2.60566	-2.04988	-2.58589	0.52639
1570.02	-1.74895	-1.33666	-1.57653	-1.55405	0.20706			1570.06	-3.10216	-2.60566	-2.04748	-2.5851	0.52764
1571.02	-1.74934	-1.33648	-1.57684	-1.55422	0.20736			1571.07	-3.10215	-2.61047	-2.04748	-2.5867	0.52774
1572.06	-1.74974	-1.33677	-1.57711	-1.55454	0.2074			1572	-3.10218	-2.60566	-2.05229	-2.58671	0.5252
1573.07	-1.75013	-1.33624	-1.57739	-1.55459	0.20788			1573.01	-3.1023	-2.60085	-2.05229	-2.58515	0.52518
1574	-1.75052	-1.33615	-1.5777	-1.55479	0.20814			1574.02	-3.10213	-2.59844	-2.05229	-2.58429	0.52506
1575.02	-1.75092	-1.3362	-1.57805	-1.55506	0.20831			1575.06	-3.1023	-2.59363	-2.05229	-2.58274	0.52509
1576.02	-1.75131	-1.33611	-1.5784	-1.55528	0.20856			1576.07	-3.10217	-2.59604	-2.04748	-2.58189	0.52749
1577.06	-1.7517	-1.33654	-1.57872	-1.55565	0.20854			1577.01	-3.10217	-2.59604	-2.04267	-2.58029	0.52993
1578.07	-1.7521	-1.3367	-1.57919	-1.55599	0.20867			1578.02	-3.10216	-2.60566	-2.04748	-2.5851	0.52764
1579.02	-1.75248	-1.3369	-1.57966	-1.55635	0.20877			1579.06	-3.1022	-2.60325	-2.05229	-2.58592	0.52517
1580.01	-1.75287	-1.33698	-1.58005	-1.55663	0.20893			1580.06	-3.10215	-2.59844	-2.04988	-2.58349	0.52629
1581.02	-1.75326	-1.3371	-1.58044	-1.55693	0.20907			1581.07	-3.10206	-2.60566	-2.0547	-2.58747	0.52392
1582.07	-1.75364	-1.33687	-1.58083	-1.55711	0.2094			1582.01	-3.10205	-2.60325	-2.06192	-2.58907	0.52021
1583.07	-1.75402	-1.33688	-1.58126	-1.55739	0.20959			1583.02	-3.10189	-2.61047	-2.05951	-2.59062	0.52147
1584.02	-1.75439	-1.33677	-1.58165	-1.55761	0.20984			1584.06	-3.10264	-2.61288	-2.05951	-2.59168	0.52189
1585.02	-1.75476	-1.33688	-1.58212	-1.55792	0.20999			1585.07	-3.10274	-2.60325	-2.05951	-2.5885	0.52177
1586.07	-1.75513	-1.3369	-1.58251	-1.55818	0.21017			1586.01	-3.10274	-2.60566	-2.0571	-2.5885	0.52303
1587.07	-1.75549	-1.33701	-1.5829	-1.55847	0.21031			1587.02	-3.10278	-2.61288	-2.0571	-2.59092	0.52318
1588.02	-1.75585	-1.33696	-1.58333	-1.55871	0.21053			1588.06	-3.10294	-2.60325	-2.06432	-2.59017	0.51943
1589.02	-1.75621	-1.33709	-1.58373	-1.55901	0.21065			1589.07	-3.10283	-2.60566	-2.06192	-2.59014	0.52063
1590.02	-1.75656	-1.33703	-1.58408	-1.55922	0.21087			1590.06	-3.10284	-2.61288	-2.0571	-2.59094	0.52321
1591.03	-1.75691	-1.33698	-1.58447	-1.55945	0.21108			1591.07	-3.10284	-2.61528	-2.06192	-2.59335	0.52081
1592.06	-1.75725	-1.33699	-1.58486	-1.5597	0.21126			1592	-3.10289	-2.61288	-2.06432	-2.59336	0.51956
1593.07	-1.7576	-1.33731	-1.58529	-1.56006	0.21128			1593.01	-3.10275	-2.61047	-2.06192	-2.59171	0.52067
1594.07	-1.75793	-1.33712	-1.58568	-1.56025	0.21156			1594.02	-3.10243	-2.61528	-2.06192	-2.59321	0.52061
1595.02	-1.75827	-1.33688	-1.58603	-1.5604	0.21186			1595.06	-3.10264	-2.61288	-2.06192	-2.59248	0.52066
1596.02	-1.7586	-1.33681	-1.58643	-1.56061	0.21208			1596.07	-3.10268	-2.61288	-2.05951	-2.59169	0.52191
1597.03	-1.75892	-1.33687	-1.58678	-1.56086	0.21222			1597.01	-3.10262	-2.60807	-2.0571	-2.58926	0.52301
1598.07	-1.75925	-1.33617	-1.58713	-1.56085	0.21276			1598.02	-3.10265	-2.61047	-2.0547	-2.58927	0.5243
1599.08	-1.75956	-1.33505	-1.58752	-1.56071	0.21352			1599.02	-3.10212	-2.61288	-2.06192	-2.5923	0.52041
1600.07	-1.75988	-1.33494	-1.58787	-1.5609	0.21375			1600.02	-3.10176	-2.61288	-2.06192	-2.59218	0.52023
1601.08	-1.76019	-1.33398	-1.58826	-1.56081	0.21442			1601.02	-3.10371	-2.61047	-2.06432	-2.59283	0.51992
1602.01	-1.76049	-1.33396	-1.58862	-1.56102	0.2146			1602.05	-3.10401	-2.61528	-2.06432	-2.59454	0.52015
1603.02	-1.76079	-1.33362	-1.58897	-1.56113	0.21495			1603.07	-3.10388	-2.60807	-2.07154	-2.5945	0.5163
1604.03	-1.76109	-1.33426	-1.58928	-1.56154	0.21476			1604.07	-3.10401	-2.6201	-2.06913	-2.59775	0.5178
1605.06	-1.76138	-1.33398	-1.58967	-1.56168	0.21507			1605	-3.10404	-2.61528	-2.06673	-2.59535	0.51894
1606.07	-1.76167	-1.33393	-1.59002	-1.56188	0.21526			1606	-3.10366	-2.6201	-2.06913	-2.59763	0.51763
1607.08	-1.76196	-1.33382	-1.59038	-1.56205	0.21547			1607.02	-3.10358	-2.6201	-2.06673	-2.5968	0.51882
1608.01	-1.76224	-1.33356	-1.59073	-1.56218	0.21576			1608.05	-3.10345	-2.61769	-2.06913	-2.59676	0.51748
1609.02	-1.76252	-1.33369	-1.59108	-1.56243	0.21585			1609.07	-3.10315	-2.6201	-2.06673	-2.59666	0.51861
1610.02	-1.76279	-1.3335	-1.59143	-1.56258	0.21609			1610.06	-3.10281	-2.6225	-2.06432	-2.59654	0.51973
1611.03	-1.76306	-1.33373	-1.59179	-1.56286	0.21613			1611.07	-3.10245	-2.62732	-2.06913	-2.59963	0.51721
1612.07	-1.76333	-1.3333	-1.59214	-1.56292	0.2165			1612.01	-3.10225	-2.6225	-2.06673	-2.59716	0.51823
1613.08	-1.76359	-1.33314	-1.59249	-1.56307	0.21673			1613.02	-3.10038	-2.62732	-2.07154	-2.59974	0.51497
1614.02	-1.76385	-1.3331	-1.59284	-1.56326	0.21689			1614.06	-3.10031	-2.6225	-2.07154	-2.59812	0.51482
1615.03	-1.7641	-1.33283	-1.59319	-1.56337	0.21718			1615.07	-3.10033	-2.6201	-2.06913	-2.59652	0.516
1616.07	-1.76435	-1.3326	-1.59351	-1.56349	0.21743			1616.01	-3.09996	-2.62732	-2.06913	-2.5988	0.516
1617.08	-1.76459	-1.33215	-1.59386	-1.56353	0.21781			1617.02	-3.09978	-2.62491	-2.07154	-2.59874	0.51462
1618.02	-1.76484	-1.33207	-1.59417	-1.56369	0.21799			1618.06	-3.09961	-2.62491	-2.06913	-2.59788	0.51577
1619.03	-1.76507	-1.33172	-1.59456	-1.56379	0.21831			1619.07	-3.09942	-2.62732	-2.07875	-2.60183	0.51081
1620.02	-1.76531	-1.33099	-1.59488	-1.56372	0.21883			1620.07	-3.09936	-2.63453	-2.07635	-2.60341	0.51222
1621.03	-1.76553	-1.33022	-1.59523	-1.56366	0.21937			1621.07	-3.09923	-2.62732	-2.07875	-2.60177	0.51072
1622.07	-1.76576	-1.32987	-1.59562	-1.56375	0.21969			1622	-3.09902	-2.62972	-2.07635	-2.6017	0.51191
1623.08	-1.76599	-1.32996	-1.59593	-1.56396	0.21976			1623.01	-3.09871	-2.63453	-2.07635	-2.6032	0.5119
1624.02	-1.76621	-1.32972	-1.59628	-1.56407	0.22002			1624.02	-3.09852	-2.63213	-2.08116	-2.60394	0.50927
1625.03	-1.76642	-1.33	-1.5966	-1.56434	0.21999			1625.05	-3.09875	-2.62972	-2.08597	-2.60481	0.50685
1626.07	-1.76664	-1.32994	-1.59695	-1.56451	0.22015			1626.06	-3.09863	-2.63694	-2.08116	-2.60558	0.50946
1627.08	-1.76685	-1.32998	-1.59734	-1.56472	0.22025			1627.07	-3.09852	-2.62732	-2.08597	-2.60394	0.50668
1628.02	-1.76705	-1.3297	-1.59769	-1.56482	0.22052			1628	-3.09839	-2.63694	-2.08838	-2.6079	0.50563
1629.03	-1.76726	-1.32972	-1.59801	-1.56499	0.22063			1629.01	-3.09822	-2.63213	-2.08357	-2.60464	0.50789
1630.02	-1.76745	-1.32945	-1.59836	-1.56509	0.22089			1630.01	-3.09816	-2.63694	-2.08116	-2.60542	0.50923
1631.03	-1.76765	-1.32932	-1.59867	-1.56521	0.22107			1631.02	-3.10057	-2.63694	-2.08357	-2.60703	0.50916
1632.06	-1.76784	-1.3293	-1.59902	-1.56539	0.2212			1632.06	-3.10043	-2.63213	-2.08357	-2.60537	0.50896
1633.08	-1.76803	-1.32919	-1.59938	-1.56553	0.22137			1633.07	-3.1002	-2.63694	-2.08597	-2.6077	0.50775
1634.02	-1.76821	-1.32913	-1.59969	-1.56568	0.22151			1634.01	-3.10034	-2.64415	-2.08357	-2.60935	0.50928
1635.03	-1.7684	-1.32902	-1.60004	-1.56582	0.22168			1635.02	-3.10033	-2.63453	-2.08597	-2.60695	0.50774
1636.07	-1.76858	-1.32878	-1.60035	-1.5659	0.22191			1636.06	-3.09829	-2.63453	-2.09078	-2.60787	0.50428
1637.08	-1.76875	-1.32838	-1.60067	-1.56593	0.22223			1637.07	-3.09833	-2.63934	-2.09078	-2.60949	0.50444
1638.02	-1.76893	-1.32833	-1.60098	-1.56608	0.22236			1638.01	-3.09828	-2.64175	-2.08597	-2.60867	0.50696
1639.03	-1.76909	-1.32807	-1.60133	-1.56616	0.22261			1639.02	-3.0985	-2.63934	-2.08838	-2.60874	0.50576
1640.02	-1.76926	-1.32783	-1.60161	-1.56623	0.22283			1640.02	-3.09712	-2.64897	-2.08357	-2.60988	0.50791
1641.03	-1.76942	-1.3275	-1.60196	-1.56629	0.22311			1641.02	-3.09679	-2.64415	-2.09078	-2.61058	0.50384
1642.07	-1.76958	-1.32711	-1.60227	-1.56632	0.22341			1642.07	-3.09667	-2.64415	-2.09078	-2.61054	0.50378
1643.08	-1.76973	-1.32682	-1.60258	-1.56638	0.22366			1643.07	-3.0968	-2.63934	-2.08838	-2.60817	0.50493
1644.02	-1.76988	-1.32651	-1.60294	-1.56644	0.22393			1644.02	-3.09689	-2.63694	-2.0956	-2.60981	0.5012
1645.03	-1.77002	-1.32625	-1.60325	-1.56651	0.22415			1645.02	-3.09673	-2.64175	-2.09319	-2.61056	0.5025
1646.07	-1.77016	-1.32603	-1.60356	-1.56658	0.22436			1646.07	-3.09644	-2.64175	-2.098	-2.61206	0.49988
1647.08	-1.77029	-1.32594	-1.60387	-1.5667	0.22449			1647.07	-3.09611	-2.63934	-2.08838	-2.60794	0.5046
1648.02	-1.77041	-1.32553	-1.60423	-1.56672	0.2248			1648.01	-3.09576	-2.64656	-2.08597	-2.60943	0.50592
1649.03	-1.77054	-1.32541	-1.60454	-1.56683	0.22495			1649.02	-3.09578	-2.63934	-2.08838	-2.60783	0.50444
1650.02	-1.77066	-1.32489	-1.60485	-1.5668	0.22531			1650.02	-3.0962	-2.64656	-2.08838	-2.61038	0.50488
1651.03	-1.77077	-1.3248	-1.60517	-1.56691	0.22543			1651.03	-3.0958	-2.64415	-2.08838	-2.60944	0.50461
1652.07	-1.77088	-1.3241	-1.60552	-1.56683	0.22589			1652.07	-3.09575	-2.64415	-2.09078	-2.61023	0.50334
1653.08	-1.77099	-1.3241	-1.60583	-1.56697	0.22596			1653.08	-3.09515	-2.64175	-2.08838	-2.60843	0.50421
1654.02	-1.77109	-1.32386	-1.60618	-1.56704	0.22617			1654.02	-3.09503	-2.64897	-2.09078	-2.61159	0.50316
1655.03	-1.77118	-1.32361	-1.6065	-1.56709	0.22637			1655.02	-3.09517	-2.65137	-2.08838	-2.61164	0.50457
1656.04	-1.77127	-1.32364	-1.60681	-1.56724	0.22642			1656.07	-3.09514	-2.65137	-2.08838	-2.61163	0.50456
1657.07	-1.77136	-1.32333	-1.60728	-1.56732	0.22667			1657.08	-3.09501	-2.65378	-2.08838	-2.61239	0.50459
1658.08	-1.77144	-1.32263	-1.60771	-1.56726	0.22712			1658.02	-3.09305	-2.661	-2.08838	-2.61414	0.50397
1659.09	-1.77152	-1.32267	-1.60798	-1.56739	0.22716			1659.03	-3.0928	-2.64897	-2.09319	-2.61165	0.50085
1660.08	-1.7716	-1.32287	-1.60849	-1.56765	0.22713			1660.02	-3.09289	-2.65137	-2.09319	-2.61248	0.50098
1661.09	-1.77167	-1.32289	-1.60904	-1.56787	0.22721			1661.02	-3.09278	-2.64897	-2.08838	-2.61004	0.50333
1662.02	-1.77174	-1.32245	-1.60876	-1.56765	0.22745			1662.07	-3.09408	-2.65618	-2.09319	-2.61449	0.50175
1663.03	-1.7718	-1.32173	-1.60923	-1.56759	0.22791			1663.07	-3.09487	-2.65859	-2.0956	-2.61635	0.50097
1664.04	-1.77186	-1.32114	-1.60947	-1.56749	0.22827			1664.02	-3.09496	-2.661	-2.0956	-2.61718	0.50112
1665.06	-1.77191	-1.32054	-1.60939	-1.56728	0.22861			1665.03	-3.095	-2.661	-2.09319	-2.6164	0.50239
1666.08	-1.77196	-1.3201	-1.60939	-1.56715	0.22887			1666.07	-3.09468	-2.65859	-2.08838	-2.61388	0.50464
1667.08	-1.772	-1.31973	-1.60947	-1.56707	0.2291			1667.07	-3.09488	-2.65859	-2.0956	-2.61636	0.50098
1668.02	-1.77204	-1.31949	-1.60955	-1.56703	0.22925			1668.02	-3.09474	-2.65859	-2.0956	-2.61631	0.50091
1669.03	-1.77207	-1.3192	-1.60963	-1.56696	0.22943			1669.03	-3.09472	-2.67303	-2.09078	-2.61951	0.5041
1670.03	-1.77209	-1.319	-1.6097	-1.56693	0.22956			1670.02	-3.09486	-2.66822	-2.10041	-2.62116	0.49889
1671.03	-1.77211	-1.31865	-1.60986	-1.56687	0.22977			1671.03	-3.09467	-2.6634	-2.098	-2.61869	0.49984
1672.08	-1.77212	-1.31861	-1.6099	-1.56688	0.2298			1672.07	-3.09509	-2.6634	-2.10041	-2.61963	0.49878
1673.08	-1.77213	-1.31821	-1.6099	-1.56675	0.23002			1673.07	-3.0951	-2.66581	-2.10522	-2.62204	0.49639
1674.03	-1.77213	-1.31811	-1.61006	-1.56677	0.23008			1674.02	-3.09501	-2.6634	-2.10282	-2.62041	0.49749
1675.03	-1.77213	-1.31808	-1.6101	-1.56677	0.23011			1675.03	-3.09513	-2.6634	-2.10282	-2.62045	0.49755
1676.08	-1.77212	-1.3176	-1.61017	-1.56663	0.23037			1676.07	-3.09522	-2.66822	-2.10041	-2.62128	0.49906
1677.08	-1.7721	-1.31731	-1.61025	-1.56655	0.23052			1677.08	-3.09518	-2.6634	-2.10522	-2.62127	0.49632
1678.03	-1.77207	-1.31681	-1.61037	-1.56642	0.23079			1678.02	-3.09508	-2.66581	-2.10763	-2.62284	0.49513
1679.03	-1.77204	-1.31591	-1.61049	-1.56615	0.23128			1679.03	-3.0949	-2.66581	-2.11003	-2.62358	0.49379
1680.03	-1.772	-1.31497	-1.6106	-1.56586	0.23178			1680.02	-3.09485	-2.66822	-2.10282	-2.62196	0.49763
1681.04	-1.77196	-1.31435	-1.61072	-1.56568	0.23211			1681.03	-3.09492	-2.65618	-2.10763	-2.61958	0.49466
1682.07	-1.77191	-1.31389	-1.61088	-1.56556	0.23235			1682.07	-3.09502	-2.66581	-2.10763	-2.62282	0.4951
1683.08	-1.77184	-1.31387	-1.61099	-1.56557	0.23234			1683.08	-3.09513	-2.65618	-2.11003	-2.62045	0.49352
1684.09	-1.77178	-1.31338	-1.61115	-1.56543	0.23259			1684.01	-3.09536	-2.6634	-2.10522	-2.62133	0.49641
1685.02	-1.7717	-1.31293	-1.61127	-1.5653	0.23281			1685.02	-3.09561	-2.65618	-2.10763	-2.61981	0.49499
1686.03	-1.77163	-1.31286	-1.61139	-1.56529	0.23283			1686.02	-3.09543	-2.6634	-2.10282	-2.62055	0.49769
1687.04	-1.77155	-1.31251	-1.61154	-1.5652	0.233			1687.03	-3.09527	-2.65618	-2.10763	-2.61969	0.49483
1688.08	-1.77147	-1.31187	-1.61162	-1.56499	0.23332			1688.07	-3.09516	-2.661	-2.11485	-2.62367	0.49122
1689.08	-1.77139	-1.31169	-1.61174	-1.56494	0.2334			1689.08	-3.0951	-2.65618	-2.11966	-2.62365	0.48853
1690.08	-1.77129	-1.31068	-1.61209	-1.56469	0.23394			1690.07	-3.09508	-2.6634	-2.11244	-2.62364	0.49253
1691.09	-1.77119	-1.31009	-1.61229	-1.56452	0.23423			1691.08	-3.09527	-2.65859	-2.11485	-2.6229	0.49119
1692.03	-1.77109	-1.30963	-1.61244	-1.56439	0.23445			1692.02	-3.09467	-2.6634	-2.11725	-2.62511	0.48983
1693.03	-1.77097	-1.30895	-1.61264	-1.56419	0.23479			1693.03	-3.09519	-2.6634	-2.11485	-2.62448	0.49133
1694.08	-1.77085	-1.30858	-1.61272	-1.56405	0.23495			1694.03	-3.09447	-2.661	-2.11485	-2.62344	0.49089
1695.09	-1.77073	-1.30788	-1.61291	-1.56384	0.23529			1695.06	-3.09421	-2.65859	-2.12206	-2.62495	0.48695
1696.03	-1.7706	-1.30722	-1.61311	-1.56364	0.23562			1696.07	-3.09376	-2.661	-2.11725	-2.624	0.4893
1697.04	-1.77047	-1.30675	-1.6133	-1.56351	0.23584			1697.08	-3.09372	-2.65859	-2.11485	-2.62239	0.49044
1698.08	-1.77033	-1.30575	-1.6135	-1.56319	0.23634			1698.02	-3.09403	-2.66822	-2.11966	-2.6273	0.48847
1699.09	-1.77018	-1.30597	-1.61369	-1.56328	0.23617			1699.03	-3.09384	-2.66822	-2.11966	-2.62724	0.48838
1700.08	-1.77003	-1.30566	-1.61385	-1.56318	0.2363			1700.02	-3.09382	-2.66581	-2.11485	-2.62482	0.49077
1701.09	-1.76987	-1.3059	-1.61405	-1.56327	0.23612			1701.03	-3.094	-2.66581	-2.11966	-2.62649	0.48836
1702.03	-1.76971	-1.30574	-1.61416	-1.5632	0.23615			1702.07	-3.09431	-2.66822	-2.11725	-2.62659	0.48986
1703.04	-1.76954	-1.30531	-1.61428	-1.56304	0.23632			1703.08	-3.09624	-2.67062	-2.11725	-2.62804	0.49088
1704.08	-1.76936	-1.30498	-1.61444	-1.56293	0.23644			1704.08	-3.09599	-2.66581	-2.12206	-2.62795	0.48807
1705.09	-1.76918	-1.30438	-1.61459	-1.56272	0.2367			1705.01	-3.09595	-2.6634	-2.11725	-2.62553	0.49045
1706.03	-1.76899	-1.30384	-1.61467	-1.5625	0.23692			1706.02	-3.09602	-2.66822	-2.11725	-2.62716	0.49067
1707.04	-1.7688	-1.30331	-1.61483	-1.56231	0.23715			1707.03	-3.09603	-2.67062	-2.11725	-2.62797	0.49078
1708.08	-1.7686	-1.30278	-1.61502	-1.56213	0.23737			1708.07	-3.09599	-2.67543	-2.11966	-2.63036	0.48972
1709.09	-1.76839	-1.30248	-1.61518	-1.56202	0.23746			1709.08	-3.09589	-2.67543	-2.12447	-2.63193	0.48717
1710.08	-1.76818	-1.30197	-1.61526	-1.5618	0.23766			1710.07	-3.09587	-2.68025	-2.12206	-2.63273	0.48864
1711.09	-1.76797	-1.30118	-1.61534	-1.5615	0.23801			1711.08	-3.09591	-2.67543	-2.12447	-2.63194	0.48718
1712.03	-1.76776	-1.30103	-1.61549	-1.56143	0.23801			1712.02	-3.09561	-2.67543	-2.12206	-2.63104	0.48829
1713.04	-1.76754	-1.30111	-1.61565	-1.56143	0.2379			1713.03	-3.09555	-2.68025	-2.12928	-2.63503	0.48472
1714.08	-1.76732	-1.30083	-1.61585	-1.56133	0.23797			1714.07	-3.09552	-2.68025	-2.12447	-2.63341	0.48722
1715.09	-1.76709	-1.30013	-1.616	-1.56108	0.23827			1715.08	-3.09569	-2.68025	-2.13169	-2.63587	0.48353
1716.03	-1.76685	-1.29975	-1.61616	-1.56092	0.2384			1716.01	-3.09581	-2.67303	-2.13409	-2.63431	0.48203
1717.04	-1.76662	-1.29949	-1.61628	-1.56079	0.23845			1717.02	-3.09592	-2.67784	-2.13169	-2.63515	0.48353
1718.08	-1.76638	-1.29901	-1.61639	-1.56059	0.23863			1718.03	-3.09574	-2.67062	-2.13409	-2.63349	0.4819
1719.09	-1.76613	-1.29854	-1.61647	-1.56038	0.23879			1719.06	-3.09578	-2.67543	-2.1365	-2.6359	0.48086
1720.08	-1.76587	-1.29806	-1.61659	-1.56017	0.23896			1720.07	-3.09588	-2.67543	-2.1365	-2.63594	0.48091
1721.09	-1.76561	-1.29782	-1.61667	-1.56003	0.23898			1721.08	-3.0961	-2.68025	-2.1365	-2.63762	0.48122
1722.02	-1.76535	-1.29721	-1.61679	-1.55978	0.23922			1722.01	-3.09615	-2.67784	-2.12928	-2.63442	0.48489
1723.03	-1.76508	-1.29688	-1.61686	-1.55961	0.23929			1723.03	-3.09601	-2.68025	-2.1365	-2.63759	0.48118
1724.04	-1.7648	-1.29633	-1.61694	-1.55936	0.23948			1724.03	-3.09598	-2.69228	-2.1365	-2.64159	0.48174
1725.07	-1.76451	-1.29565	-1.6171	-1.55909	0.23975			1725.07	-3.09595	-2.68987	-2.13169	-2.63917	0.48413
1726.08	-1.76423	-1.29514	-1.61718	-1.55885	0.23992			1726.08	-3.09589	-2.68265	-2.13409	-2.63755	0.48248
1727.09	-1.76393	-1.29453	-1.61725	-1.55857	0.24014			1727.02	-3.09585	-2.67784	-2.1365	-2.63673	0.48099
1728.02	-1.76363	-1.29372	-1.61729	-1.55822	0.24046			1728.03	-3.09575	-2.68265	-2.13169	-2.6367	0.48367
1729.03	-1.76333	-1.29334	-1.61737	-1.55801	0.24055			1729.07	-3.09551	-2.68265	-2.13409	-2.63742	0.4823
1730.03	-1.76302	-1.29301	-1.61745	-1.55782	0.24061			1730.08	-3.0956	-2.68025	-2.13409	-2.63665	0.48223
1731.04	-1.7627	-1.29282	-1.61749	-1.55767	0.24058			1731.08	-3.09561	-2.68025	-2.1365	-2.63745	0.48098
1732.08	-1.76238	-1.29273	-1.61757	-1.55756	0.24051			1732.02	-3.0956	-2.68746	-2.13409	-2.63905	0.48258
1733.09	-1.76206	-1.29194	-1.61765	-1.55722	0.24081			1733.03	-3.09535	-2.68506	-2.14131	-2.64057	0.47857
1734.03	-1.76173	-1.29082	-1.61776	-1.55677	0.24131			1734.08	-3.09447	-2.68506	-2.13409	-2.63787	0.48192
1735.04	-1.7614	-1.29034	-1.6178	-1.55651	0.24143			1735.08	-3.09441	-2.68025	-2.1365	-2.63705	0.48041
1736.08	-1.76106	-1.29005	-1.61792	-1.55634	0.24147			1736.03	-3.09439	-2.68506	-2.1365	-2.63865	0.48063
1737.09	-1.76071	-1.28966	-1.61792	-1.5561	0.24153			1737.03	-3.09425	-2.68746	-2.14131	-2.64101	0.47816
1738.03	-1.76036	-1.28921	-1.61804	-1.55587	0.24165			1738.08	-3.09443	-2.68506	-2.14371	-2.64107	0.47688
1739.04	-1.76	-1.28856	-1.61804	-1.55553	0.24186			1739.08	-3.09433	-2.68746	-2.14612	-2.64264	0.47569
1740.04	-1.75965	-1.2879	-1.61815	-1.55523	0.24208			1740.08	-3.09427	-2.68506	-2.1365	-2.63861	0.48057
1741.04	-1.75928	-1.28731	-1.61823	-1.55494	0.24227			1741.09	-3.09416	-2.68746	-2.1365	-2.63937	0.48064
1742.08	-1.75891	-1.28651	-1.61831	-1.55458	0.24257			1742.01	-3.09392	-2.68746	-2.14131	-2.6409	0.47801
1743.09	-1.75854	-1.28687	-1.61843	-1.55461	0.24222			1743.03	-3.09074	-2.68746	-2.14371	-2.64064	0.47525
1744.03	-1.75816	-1.28669	-1.61855	-1.55446	0.24218			1744.03	-3.09087	-2.68506	-2.14853	-2.64149	0.47268
1745.04	-1.75777	-1.28641	-1.6187	-1.5543	0.24219			1745.08	-3.09009	-2.68987	-2.14612	-2.64203	0.4738
1746.08	-1.75738	-1.28592	-1.61878	-1.55402	0.24231			1746.09	-3.09215	-2.68987	-2.15093	-2.64432	0.47226
1747.09	-1.75697	-1.28564	-1.6189	-1.55384	0.24231			1747.03	-3.09195	-2.68746	-2.14612	-2.64185	0.47456
1748.03	-1.75657	-1.28557	-1.61905	-1.55373	0.2422			1748.03	-3.09169	-2.69709	-2.14371	-2.64416	0.4762
1749.04	-1.75615	-1.28528	-1.61909	-1.55351	0.24219			1749.04	-3.09166	-2.68025	-2.14853	-2.64014	0.47284
1750.04	-1.75574	-1.28489	-1.61917	-1.55327	0.24224			1750.03	-3.09215	-2.68265	-2.14612	-2.64031	0.47443
1751.04	-1.75531	-1.28474	-1.61921	-1.55309	0.24215			1751.08	-3.092	-2.68506	-2.15815	-2.64507	0.46821
1752.08	-1.75488	-1.28441	-1.61929	-1.55286	0.24217			1752.09	-3.09181	-2.68746	-2.15815	-2.64581	0.46822
1753.09	-1.75444	-1.28392	-1.61937	-1.55257	0.24227			1753.03	-3.09236	-2.68506	-2.15093	-2.64278	0.47213
1754.03	-1.754	-1.28324	-1.61937	-1.5522	0.24246			1754.04	-3.09224	-2.69228	-2.14853	-2.64435	0.47368
1755.04	-1.75355	-1.28254	-1.61956	-1.55188	0.24269			1755.08	-3.09206	-2.68746	-2.15334	-2.64429	0.47085
1756.08	-1.7531	-1.28153	-1.61964	-1.55142	0.24307			1756.09	-3.09193	-2.69228	-2.15093	-2.64505	0.47227
1757.09	-1.75264	-1.28098	-1.61972	-1.55111	0.2432			1757.03	-3.09197	-2.68746	-2.14612	-2.64185	0.47457
1758.03	-1.75218	-1.28044	-1.6198	-1.55081	0.24332			1758.04	-3.092	-2.68746	-2.15575	-2.64507	0.46956
1759.04	-1.75171	-1.28013	-1.61984	-1.55056	0.2433			1759.08	-3.09212	-2.69709	-2.14371	-2.64431	0.4764
1760.04	-1.75123	-1.27958	-1.62003	-1.55028	0.24344			1760.08	-3.09245	-2.69468	-2.14612	-2.64442	0.47516
1761.04	-1.75075	-1.27975	-1.62015	-1.55022	0.24317			1761.08	-3.09239	-2.69949	-2.14612	-2.646	0.4754
1762.08	-1.75026	-1.27925	-1.62023	-1.54991	0.24325			1762.02	-3.09264	-2.7019	-2.14371	-2.64609	0.47692
1763.09	-1.74977	-1.27868	-1.62035	-1.5496	0.24338			1763.03	-3.0931	-2.70431	-2.15093	-2.64945	0.47347
1764.04	-1.74926	-1.27738	-1.62038	-1.54901	0.24391			1764.08	-3.09304	-2.70671	-2.14853	-2.64943	0.47486
1765.04	-1.74876	-1.27707	-1.62042	-1.54875	0.24388			1765.08	-3.09336	-2.69228	-2.14612	-2.64392	0.47547
1766.09	-1.74825	-1.27672	-1.62054	-1.5485	0.24388			1766.03	-3.09348	-2.7019	-2.14612	-2.64717	0.47605
1767.09	-1.74773	-1.27615	-1.62058	-1.54815	0.24399			1767.03	-3.09539	-2.70671	-2.15334	-2.65181	0.47342
1768.04	-1.74721	-1.27578	-1.62058	-1.54786	0.24398			1768.08	-3.09668	-2.70431	-2.14371	-2.64823	0.47895
1769.04	-1.74668	-1.27512	-1.62062	-1.54747	0.24414			1769.09	-3.09719	-2.7019	-2.16296	-2.65402	0.46895
1770.04	-1.74615	-1.27457	-1.62066	-1.54713	0.24424			1770.08	-3.09726	-2.7019	-2.15575	-2.65164	0.47277
1771.05	-1.74561	-1.27339	-1.6207	-1.54657	0.24468			1771.09	-3.09773	-2.70671	-2.15815	-2.6542	0.47199
1772.08	-1.74507	-1.27246	-1.62074	-1.54609	0.24499			1772.02	-3.09839	-2.69709	-2.16778	-2.65442	0.46677
1773.09	-1.74452	-1.27163	-1.62078	-1.54564	0.24524			1773.03	-3.09842	-2.70431	-2.16778	-2.65683	0.46713
1774	-1.74397	-1.27122	-1.62089	-1.54536	0.24525			1774.08	-3.09886	-2.70431	-2.16778	-2.65698	0.46734
1775.03	-1.74341	-1.27062	-1.62101	-1.54501	0.24539			1775.09	-3.09843	-2.71393	-2.16778	-2.66005	0.46766
1776.04	-1.74284	-1.27029	-1.62113	-1.54475	0.24536			1776.03	-3.09791	-2.70431	-2.16778	-2.65666	0.46689
1777.05	-1.74227	-1.27009	-1.62113	-1.54449	0.24524			1777.04	-3.09822	-2.70671	-2.16537	-2.65677	0.46843
1778.08	-1.74169	-1.26911	-1.62121	-1.544	0.24556			1778.08	-3.09717	-2.7019	-2.16296	-2.65401	0.46894
1779.09	-1.7411	-1.26836	-1.62128	-1.54358	0.24576			1779.17	-3.0971	-2.71393	-2.15093	-2.65399	0.47592
1780.09	-1.74051	-1.26751	-1.62136	-1.54313	0.24601			1780.08	-3.09706	-2.71152	-2.16296	-2.65718	0.46941
1781.09	-1.73991	-1.26682	-1.6214	-1.54271	0.24617			1781.09	-3.09715	-2.70671	-2.16296	-2.65561	0.46919
1782.04	-1.73931	-1.26592	-1.62148	-1.54224	0.24645			1782.03	-3.09683	-2.71393	-2.16778	-2.65951	0.46691
1783.04	-1.7387	-1.26581	-1.62152	-1.54201	0.24627			1783.04	-3.09645	-2.71874	-2.16537	-2.66019	0.46829
1784.09	-1.73809	-1.26529	-1.6216	-1.54166	0.24633			1784.08	-3.09612	-2.71633	-2.16778	-2.66008	0.46672
1785.09	-1.73747	-1.26439	-1.62171	-1.54119	0.24661			1785.09	-3.09606	-2.71152	-2.15815	-2.65524	0.47148
1786.04	-1.73685	-1.26329	-1.62168	-1.54061	0.24697			1786.03	-3.0945	-2.71874	-2.16537	-2.65954	0.46739
1787.04	-1.73622	-1.26294	-1.62156	-1.54024	0.2469			1787.04	-3.09404	-2.70912	-2.17018	-2.65778	0.46406
1788.09	-1.73558	-1.26246	-1.62144	-1.53983	0.24689			1788.08	-3.09478	-2.70671	-2.16537	-2.65562	0.46681
1789	-1.73494	-1.2621	-1.62128	-1.53944	0.24682			1789.09	-3.09478	-2.70671	-2.16296	-2.65482	0.46807
1790.09	-1.73429	-1.26177	-1.62136	-1.53914	0.24676			1790.09	-3.09452	-2.7019	-2.16296	-2.65313	0.46769
1791	-1.73363	-1.26074	-1.62136	-1.53858	0.24708			1791.09	-3.09469	-2.70431	-2.15815	-2.65238	0.47042
1792.04	-1.73296	-1.25991	-1.6214	-1.53809	0.24728			1792.03	-3.09475	-2.70911	-2.16296	-2.65561	0.46819
1793.05	-1.73229	-1.25881	-1.62152	-1.53754	0.24766			1793.04	-3.09457	-2.71152	-2.16296	-2.65635	0.46825
1794.09	-1.7316	-1.2585	-1.62164	-1.53725	0.24759			1794.04	-3.09435	-2.70911	-2.16537	-2.65628	0.46674
1795	-1.73091	-1.25798	-1.62187	-1.53692	0.24764			1795.08	-3.09435	-2.71152	-2.16778	-2.65788	0.46561
1796.04	-1.73021	-1.25767	-1.62211	-1.53666	0.24759			1796.09	-3.09401	-2.70431	-2.16778	-2.65536	0.46505
1797.05	-1.7295	-1.25705	-1.62222	-1.53626	0.24768			1797.09	-3.09415	-2.70911	-2.17018	-2.65782	0.46412
1798.09	-1.72878	-1.25633	-1.62238	-1.53583	0.24783			1798.02	-3.0941	-2.70911	-2.16296	-2.65539	0.46789
1799	-1.72806	-1.25554	-1.62195	-1.53518	0.24792			1799.04	-3.09423	-2.71874	-2.17018	-2.66105	0.46472
1800.09	-1.72732	-1.25486	-1.62195	-1.53471	0.24802			1800.03	-3.09428	-2.71874	-2.17259	-2.66187	0.46347
1801	-1.72658	-1.25402	-1.62195	-1.53418	0.24821			1801.04	-3.09448	-2.72596	-2.17018	-2.66354	0.4653
1802.04	-1.72583	-1.25335	-1.62199	-1.53372	0.2483			1802.08	-3.0938	-2.72596	-2.17499	-2.66492	0.46243
1803.05	-1.72507	-1.25297	-1.62207	-1.53337	0.24824			1803.09	-3.09394	-2.73077	-2.17499	-2.66657	0.46282
1804.09	-1.72431	-1.2524	-1.6223	-1.533	0.2483			1804.09	-3.09405	-2.71874	-2.17018	-2.66099	0.46463
1805	-1.72353	-1.25179	-1.62238	-1.53257	0.24836			1805.03	-3.09479	-2.72355	-2.1774	-2.66525	0.46147
1806.04	-1.72276	-1.25095	-1.62226	-1.53199	0.24852			1806.04	-3.09471	-2.72355	-2.17259	-2.66362	0.46397
1807.05	-1.72197	-1.25106	-1.62211	-1.53171	0.24813			1807.05	-3.09522	-2.71874	-2.1774	-2.66379	0.46137
1808.09	-1.72118	-1.25082	-1.62226	-1.53142	0.24799			1808.08	-3.09526	-2.71633	-2.17981	-2.6638	0.45998
1809	-1.72037	-1.25032	-1.62238	-1.53103	0.24798			1809.09	-3.09573	-2.72115	-2.17259	-2.66315	0.4643
1810	-1.71957	-1.24981	-1.62246	-1.53061	0.24798			1810.08	-3.09565	-2.72355	-2.1774	-2.66553	0.46187
1811	-1.71875	-1.24976	-1.62265	-1.53039	0.24774			1811.09	-3.09564	-2.72355	-2.17499	-2.66473	0.46313
1812.04	-1.71793	-1.2492	-1.62281	-1.52998	0.24777			1812.04	-3.09598	-2.72836	-2.17981	-2.66805	0.46106
1813.05	-1.71711	-1.24856	-1.62293	-1.52953	0.24784			1813.04	-3.09573	-2.72355	-2.17981	-2.66636	0.46063
1814.05	-1.71627	-1.24768	-1.62304	-1.529	0.24805			1814.07	-3.09605	-2.72836	-2.18702	-2.67048	0.45727
1815.08	-1.71543	-1.24639	-1.62387	-1.52856	0.24862			1815.09	-3.09603	-2.71874	-2.18702	-2.66726	0.45668
1816.09	-1.71458	-1.24562	-1.62418	-1.52813	0.2488			1816.09	-3.09634	-2.72115	-2.18702	-2.66817	0.45697
1817	-1.71372	-1.24434	-1.62438	-1.52748	0.24924			1817.03	-3.09639	-2.72355	-2.18462	-2.66819	0.4584
1818.03	-1.71286	-1.24355	-1.62461	-1.52701	0.24942			1818.04	-3.09667	-2.73318	-2.18221	-2.67069	0.46042
1819.04	-1.71199	-1.2427	-1.62477	-1.52648	0.2496			1819.04	-3.09693	-2.72355	-2.18943	-2.66997	0.45612
1820.04	-1.71111	-1.242	-1.62492	-1.52601	0.2497			1820.04	-3.0971	-2.71874	-2.18702	-2.66762	0.45719
1821.05	-1.71022	-1.24145	-1.62512	-1.5256	0.24973			1821.04	-3.09726	-2.71874	-2.18221	-2.66607	0.45979
1822.09	-1.70934	-1.24068	-1.62492	-1.52498	0.2498			1822.08	-3.0974	-2.74039	-2.18702	-2.67494	0.4587
1823	-1.70844	-1.24043	-1.62504	-1.52464	0.24964			1823.09	-3.09752	-2.74039	-2.18462	-2.67418	0.46004
1824.04	-1.70755	-1.23971	-1.6252	-1.52415	0.24975			1824.03	-3.09698	-2.73799	-2.18702	-2.674	0.45834
1825.05	-1.70664	-1.23908	-1.6252	-1.52364	0.24978			1825.04	-3.09711	-2.73799	-2.18462	-2.67324	0.45968
1826.09	-1.70573	-1.23828	-1.62528	-1.52309	0.24992			1826.04	-3.09668	-2.73318	-2.18702	-2.67229	0.45787
1827	-1.70482	-1.23736	-1.62543	-1.52254	0.25014			1827.08	-3.09661	-2.73318	-2.18462	-2.67147	0.45912
1828.04	-1.7039	-1.23611	-1.62555	-1.52185	0.25054			1828.09	-3.09701	-2.73077	-2.18462	-2.6708	0.45914
1829.05	-1.70297	-1.23594	-1.62543	-1.52145	0.25027			1829.03	-3.09739	-2.73558	-2.18702	-2.67333	0.45836
1830.04	-1.70203	-1.23479	-1.62555	-1.52079	0.25062			1830.04	-3.09727	-2.73799	-2.18702	-2.67409	0.45847
1831.05	-1.70108	-1.2344	-1.62574	-1.52041	0.25054			1831.04	-3.09744	-2.73799	-2.18462	-2.67335	0.45983
1832.08	-1.70012	-1.23332	-1.62586	-1.51977	0.25084			1832.09	-3.0975	-2.73799	-2.19424	-2.67658	0.45475
1833	-1.69915	-1.23282	-1.62606	-1.51934	0.25081			1833	-3.09781	-2.74039	-2.18943	-2.67588	0.45761
1834	-1.69817	-1.23188	-1.6261	-1.51872	0.25101			1834.03	-3.09777	-2.73799	-2.19184	-2.67587	0.45615
1835.03	-1.69718	-1.23144	-1.62629	-1.51831	0.25095			1835.04	-3.09782	-2.74039	-2.19184	-2.67668	0.45634
1836	-1.69618	-1.23064	-1.62645	-1.51775	0.25108			1836.05	-3.09774	-2.73077	-2.19184	-2.67345	0.45566
1837	-1.69516	-1.22985	-1.62664	-1.51722	0.25122			1837.09	-3.09783	-2.74039	-2.18943	-2.67589	0.45762
1838.03	-1.69413	-1.22911	-1.6268	-1.51668	0.25131			1838.09	-3.09838	-2.73077	-2.18702	-2.67206	0.45851
1839.04	-1.69308	-1.22834	-1.62684	-1.51609	0.25139			1839.04	-3.09864	-2.7428	-2.18462	-2.67535	0.46073
1840.04	-1.69203	-1.22709	-1.62704	-1.51538	0.25177			1840.04	-3.09878	-2.73799	-2.19184	-2.6762	0.45662
1841.05	-1.69096	-1.22647	-1.62707	-1.51483	0.25177			1841.05	-3.09887	-2.73558	-2.18702	-2.67383	0.45905
1842.06	-1.68989	-1.22577	-1.62723	-1.5143	0.25183			1842.09	-3.09853	-2.74761	-2.19665	-2.68093	0.45462
1843.09	-1.68882	-1.225	-1.62731	-1.51371	0.25192			1843.09	-3.09832	-2.73799	-2.19184	-2.67605	0.4564
1844	-1.68775	-1.22503	-1.62743	-1.5134	0.25155			1844.04	-3.0992	-2.73799	-2.19665	-2.67795	0.45426
1845.01	-1.68667	-1.22399	-1.62754	-1.51273	0.2518			1845.05	-3.09716	-2.73558	-2.18943	-2.67406	0.45698
1846.04	-1.68559	-1.22329	-1.62766	-1.51218	0.25186			1846.09	-3.09756	-2.72836	-2.19424	-2.67339	0.45416
1847.05	-1.68451	-1.22211	-1.62766	-1.51143	0.25216			1847	-3.09803	-2.73077	-2.19665	-2.67515	0.45326
1848.05	-1.68343	-1.22103	-1.62766	-1.51071	0.25241			1848.04	-3.0981	-2.73077	-2.19424	-2.67437	0.45456
1849.09	-1.68234	-1.21995	-1.6277	-1.51	0.25267			1849.05	-3.09832	-2.73558	-2.20146	-2.67845	0.45115
1850	-1.68126	-1.2194	-1.62782	-1.50949	0.25265			1850.04	-3.09862	-2.73558	-2.20387	-2.67936	0.45002
1851	-1.68017	-1.21969	-1.6279	-1.50925	0.25213			1851.05	-3.09844	-2.73799	-2.20627	-2.6809	0.44881
1852.05	-1.67908	-1.21884	-1.62794	-1.50862	0.25225			1852.09	-3.09667	-2.73799	-2.20627	-2.68031	0.44799
1853.05	-1.67798	-1.2191	-1.62794	-1.50834	0.25173			1853	-3.09699	-2.74039	-2.20868	-2.68202	0.44702
1854	-1.67688	-1.21848	-1.62805	-1.5078	0.25175			1854.04	-3.097	-2.73558	-2.20627	-2.67962	0.44799
1855	-1.67577	-1.21771	-1.62813	-1.5072	0.25184			1855.05	-3.09713	-2.73799	-2.20387	-2.67966	0.44948
1856.05	-1.67467	-1.21716	-1.62821	-1.50668	0.25181			1856.09	-3.09726	-2.74039	-2.20868	-2.68211	0.44715
1857.05	-1.67356	-1.21649	-1.62825	-1.5061	0.25183			1857	-3.09728	-2.73799	-2.20387	-2.67971	0.44955
1858	-1.67245	-1.21596	-1.62833	-1.50558	0.25178			1858.04	-3.09752	-2.74761	-2.21108	-2.6854	0.44648
1859	-1.67134	-1.21514	-1.62837	-1.50495	0.2519			1859.05	-3.09748	-2.7428	-2.20146	-2.68058	0.45124
1860	-1.67022	-1.21457	-1.6284	-1.5044	0.25187			1860.04	-3.09741	-2.75002	-2.20868	-2.68537	0.44788
1861.01	-1.66911	-1.21389	-1.62848	-1.50382	0.25191			1861.05	-3.0974	-2.7428	-2.20387	-2.68136	0.44992
1862.05	-1.66798	-1.21306	-1.6288	-1.50328	0.2521			1862.09	-3.09824	-2.75242	-2.19906	-2.68324	0.45357
1863.06	-1.66686	-1.21168	-1.62887	-1.50247	0.25255			1863	-3.09839	-2.75242	-2.20146	-2.68409	0.45235
1864	-1.66574	-1.21023	-1.62891	-1.50163	0.25303			1864.04	-3.09864	-2.75242	-2.19665	-2.68257	0.45503
1865	-1.66461	-1.20985	-1.62903	-1.50116	0.25291			1865.05	-3.09868	-2.75242	-2.20387	-2.68499	0.4512
1866.05	-1.66348	-1.20863	-1.62903	-1.50038	0.25325			1866.09	-3.09869	-2.75242	-2.20387	-2.68499	0.45121
1867.05	-1.66235	-1.20781	-1.62911	-1.49975	0.25338			1867	-3.09879	-2.74521	-2.20146	-2.68182	0.45201
1868	-1.66121	-1.2068	-1.62911	-1.49904	0.2536			1868.04	-3.09902	-2.74761	-2.19906	-2.6819	0.45357
1869	-1.66008	-1.20612	-1.62923	-1.49847	0.25366			1869.05	-3.09924	-2.75483	-2.20387	-2.68598	0.45164
1870	-1.65894	-1.20562	-1.62927	-1.49794	0.25359			1870.04	-3.09936	-2.75483	-2.20387	-2.68602	0.45169
1871.01	-1.6578	-1.20457	-1.6293	-1.49723	0.25384			1871.05	-3.09957	-2.74761	-2.20868	-2.68529	0.4487
1872.04	-1.65666	-1.2043	-1.62934	-1.49677	0.25365			1872.08	-3.09927	-2.75242	-2.20868	-2.68679	0.44891
1873.05	-1.65552	-1.20391	-1.62938	-1.49627	0.25353			1873.09	-3.09942	-2.75002	-2.21349	-2.68764	0.44625
1874	-1.65437	-1.20211	-1.62946	-1.49532	0.25423			1874	-3.09927	-2.75964	-2.20627	-2.6884	0.45074
1875	-1.65322	-1.2012	-1.62958	-1.49467	0.25443			1875.03	-3.09908	-2.75964	-2.21589	-2.69154	0.44551
1876.04	-1.65208	-1.19996	-1.62958	-1.49387	0.25478			1876.04	-3.09816	-2.75483	-2.21349	-2.68883	0.44601
1877.06	-1.65093	-1.19916	-1.62958	-1.49322	0.25489			1877.05	-3.09811	-2.76205	-2.21349	-2.69122	0.44654
1878	-1.64978	-1.19813	-1.6297	-1.49253	0.25516			1878.08	-3.09829	-2.75483	-2.21349	-2.68887	0.44607
1879	-1.64863	-1.19704	-1.62974	-1.4918	0.25544			1879.18	-3.09833	-2.75724	-2.20387	-2.68648	0.45141
1880	-1.64748	-1.19607	-1.62966	-1.49107	0.25563			1880.09	-3.09852	-2.75964	-2.20868	-2.68895	0.44911
1881.01	-1.64632	-1.19519	-1.62974	-1.49042	0.25581			1881	-3.09898	-2.75724	-2.21349	-2.6899	0.44657
1882.04	-1.64517	-1.19445	-1.63013	-1.48992	0.25599			1882.04	-3.0988	-2.75002	-2.20868	-2.68583	0.44852
1883.05	-1.64402	-1.1937	-1.63009	-1.48927	0.25606			1883.05	-3.09878	-2.75483	-2.20627	-2.68663	0.45015
1884.06	-1.64286	-1.19282	-1.63009	-1.48859	0.25622			1884.09	-3.0987	-2.76205	-2.20868	-2.68981	0.44939
1885	-1.64171	-1.19231	-1.63013	-1.48805	0.25618			1885	-3.09865	-2.76205	-2.20868	-2.68979	0.44937
1886.01	-1.64055	-1.19128	-1.6302	-1.48734	0.25645			1886.04	-3.09884	-2.76686	-2.20868	-2.69146	0.44985
1887.05	-1.63939	-1.19052	-1.63028	-1.48673	0.25657			1887.05	-3.0988	-2.75483	-2.21108	-2.68824	0.44759
1888.06	-1.63823	-1.18968	-1.63032	-1.48608	0.25672			1888.09	-3.09882	-2.76205	-2.21108	-2.69065	0.44816
1889	-1.63708	-1.18841	-1.63024	-1.48524	0.25709			1889	-3.09873	-2.75964	-2.22311	-2.69383	0.4415
1890	-1.63592	-1.187	-1.63024	-1.48439	0.25756			1890	-3.09833	-2.76205	-2.22071	-2.6937	0.44279
1891.01	-1.63476	-1.18606	-1.63028	-1.4837	0.25777			1891.04	-3.09851	-2.76446	-2.2183	-2.69376	0.44434
1892.04	-1.63361	-1.1843	-1.63032	-1.48274	0.25847			1892.05	-3.09837	-2.75724	-2.22311	-2.69291	0.44116
1893.05	-1.63245	-1.18329	-1.63044	-1.48206	0.25875			1893.09	-3.09813	-2.76446	-2.22071	-2.69443	0.44288
1894.06	-1.63129	-1.18303	-1.63048	-1.4816	0.25857			1894	-3.0979	-2.76446	-2.22792	-2.69676	0.43892
1895.09	-1.63013	-1.18323	-1.63052	-1.48129	0.25813			1895.03	-3.09775	-2.76686	-2.22552	-2.69671	0.44033
1896	-1.62898	-1.1825	-1.63052	-1.48066	0.25822			1896.04	-3.0983	-2.76446	-2.22071	-2.69449	0.44296
1897.01	-1.62782	-1.1813	-1.63048	-1.47987	0.25857			1897.05	-3.09851	-2.76927	-2.22552	-2.69777	0.44087
1898.04	-1.62666	-1.18062	-1.63063	-1.47931	0.25867			1898.09	-3.09846	-2.76446	-2.22792	-2.69695	0.43918
1899.06	-1.6255	-1.17954	-1.63048	-1.47851	0.25892			1899	-3.09846	-2.77408	-2.22552	-2.69935	0.44124
1900.05	-1.62434	-1.1787	-1.63052	-1.47785	0.2591			1900	-3.09891	-2.76686	-2.23033	-2.6987	0.43828
1901.06	-1.62319	-1.17769	-1.63056	-1.47714	0.25936			1901.01	-3.09878	-2.76927	-2.23514	-2.70106	0.43584
1902.06	-1.62203	-1.17785	-1.63075	-1.47688	0.259			1902.04	-3.09859	-2.77408	-2.22552	-2.6994	0.4413
1903.1	-1.62086	-1.17728	-1.63083	-1.47632	0.25903			1903.05	-3.09875	-2.77649	-2.22552	-2.70025	0.44158
1904.01	-1.61968	-1.17679	-1.63087	-1.47578	0.259			1904.06	-3.09838	-2.77167	-2.22792	-2.69933	0.43971
1905.05	-1.61851	-1.17578	-1.63095	-1.47508	0.25928			1905.09	-3.09826	-2.76686	-2.23033	-2.69848	0.43799
1906.06	-1.61733	-1.17491	-1.6311	-1.47445	0.2595			1906	-3.09831	-2.76446	-2.22792	-2.6969	0.43911
1907	-1.61616	-1.17392	-1.6311	-1.47373	0.25975			1907.01	-3.09818	-2.76927	-2.23274	-2.70006	0.43685
1908.01	-1.61499	-1.17295	-1.63118	-1.47304	0.26001			1908.04	-3.0985	-2.76446	-2.23033	-2.69776	0.43791
1909.05	-1.61381	-1.17236	-1.63095	-1.47237	0.25996			1909.05	-3.0988	-2.76205	-2.22311	-2.69465	0.44172
1910.05	-1.61264	-1.17179	-1.63095	-1.47179	0.25997			1910.05	-3.1008	-2.76205	-2.2183	-2.69372	0.4452
1911.06	-1.61147	-1.17131	-1.63095	-1.47124	0.25993			1911.05	-3.10085	-2.76205	-2.22311	-2.69534	0.44266
1912	-1.6103	-1.17067	-1.63099	-1.47065	0.26			1912.09	-3.10071	-2.76446	-2.22552	-2.69689	0.44149
1913.01	-1.60913	-1.16913	-1.63095	-1.46973	0.26056			1913	-3.1011	-2.75964	-2.23274	-2.69783	0.43747
1914.04	-1.60796	-1.16821	-1.63091	-1.46903	0.26077			1914.01	-3.10111	-2.76205	-2.22311	-2.69542	0.44277
1915.05	-1.60679	-1.16687	-1.63099	-1.46822	0.26125			1915.03	-3.09991	-2.76927	-2.23033	-2.69984	0.43893
1916.05	-1.60563	-1.16619	-1.6311	-1.46764	0.26137			1916.05	-3.10004	-2.77167	-2.23033	-2.70068	0.43918
1917.06	-1.60446	-1.16577	-1.6311	-1.46711	0.26131			1917.05	-3.09965	-2.76446	-2.23514	-2.69975	0.43587
1918	-1.6033	-1.165	-1.63118	-1.46649	0.26148			1918.1	-3.09947	-2.76446	-2.23755	-2.70049	0.43451
1919.01	-1.60213	-1.1645	-1.63118	-1.46594	0.26146			1919	-3.0997	-2.77649	-2.24236	-2.70618	0.43297
1920.01	-1.60097	-1.16349	-1.6313	-1.46525	0.26177			1920	-3.09935	-2.77649	-2.23996	-2.70526	0.4341
1921.05	-1.59981	-1.16321	-1.63138	-1.4648	0.26166			1921.01	-3.09952	-2.7813	-2.23996	-2.70692	0.43458
1922.06	-1.59865	-1.1631	-1.63142	-1.46439	0.26144			1922.04	-3.09926	-2.7813	-2.23755	-2.70604	0.43576
1923	-1.59749	-1.1623	-1.63134	-1.46371	0.26158			1923.05	-3.09939	-2.78611	-2.23755	-2.70768	0.43624
1924.01	-1.59633	-1.16163	-1.63138	-1.46311	0.26168			1924.06	-3.09962	-2.7837	-2.23755	-2.70696	0.43613
1925.04	-1.59517	-1.16035	-1.6313	-1.46227	0.2621			1925.09	-3.09951	-2.79092	-2.23755	-2.70933	0.43673
1926.06	-1.59401	-1.15939	-1.63138	-1.4616	0.26238			1926.08	-3.09954	-2.78851	-2.23996	-2.70934	0.43523
1927.06	-1.59286	-1.1586	-1.63134	-1.46093	0.26253			1927	-3.09963	-2.7837	-2.24236	-2.70856	0.43355
1928.09	-1.5917	-1.15772	-1.63138	-1.46027	0.26276			1928.05	-3.09951	-2.77889	-2.24477	-2.70772	0.43179
1929.01	-1.59055	-1.15761	-1.63134	-1.45983	0.26252			1929.05	-3.09971	-2.78851	-2.24477	-2.711	0.43271
1930	-1.58939	-1.15732	-1.6313	-1.45934	0.26239			1930.05	-3.09979	-2.7837	-2.24717	-2.71022	0.43103
1931.01	-1.58824	-1.15655	-1.6313	-1.4587	0.26255			1931.05	-3.09945	-2.78611	-2.24477	-2.71011	0.43238
1932.04	-1.58709	-1.15524	-1.6313	-1.45788	0.26302			1932	-3.09968	-2.78611	-2.23755	-2.70778	0.43637
1933.06	-1.58594	-1.15403	-1.63146	-1.45714	0.26349			1933.01	-3.1018	-2.78611	-2.23755	-2.70849	0.43732
1934.06	-1.58479	-1.15361	-1.63157	-1.45666	0.26349			1934.04	-3.10187	-2.7813	-2.23755	-2.70691	0.43694
1935.09	-1.58364	-1.15311	-1.63165	-1.45613	0.26352			1935.05	-3.10085	-2.7837	-2.24717	-2.71057	0.43151
1936.01	-1.58249	-1.15331	-1.63169	-1.45583	0.26314			1936	-3.10086	-2.79092	-2.24236	-2.71138	0.43474
1937.02	-1.58134	-1.15234	-1.63173	-1.45514	0.26344			1937.01	-3.10235	-2.7813	-2.24717	-2.71027	0.43199
1938.04	-1.5802	-1.15049	-1.63181	-1.45416	0.26426			1938.05	-3.10285	-2.79092	-2.23755	-2.71044	0.43823
1939.06	-1.57905	-1.1494	-1.63189	-1.45345	0.26463			1939.06	-3.10302	-2.78611	-2.24236	-2.7105	0.43528
1940.05	-1.57791	-1.14802	-1.63197	-1.45263	0.26518			1940.05	-3.103	-2.7813	-2.24477	-2.70969	0.43357
1941.06	-1.57677	-1.14725	-1.63204	-1.45202	0.26538			1941.06	-3.10297	-2.7813	-2.24958	-2.71128	0.43098
1942	-1.57563	-1.14619	-1.63212	-1.45131	0.26575			1942	-3.10315	-2.78851	-2.24477	-2.71214	0.43426
1943.01	-1.57449	-1.14509	-1.6322	-1.45059	0.26615			1943.01	-3.10315	-2.78851	-2.24958	-2.71375	0.43167
1944.05	-1.57335	-1.1443	-1.6322	-1.44995	0.26633			1944.05	-3.10349	-2.79332	-2.24236	-2.71306	0.43614
1945.06	-1.57222	-1.14288	-1.63243	-1.44918	0.26696			1945.06	-3.10377	-2.7837	-2.24717	-2.71155	0.43283
1946	-1.57108	-1.14231	-1.63212	-1.44851	0.26692			1946	-3.10374	-2.79573	-2.24958	-2.71635	0.43258
1947.01	-1.56995	-1.14218	-1.63224	-1.44812	0.26678			1947.01	-3.10364	-2.78851	-2.24958	-2.71391	0.43189
1948.06	-1.56881	-1.14206	-1.63216	-1.44768	0.26656			1948.04	-3.10432	-2.78851	-2.24958	-2.71414	0.4322
1949.06	-1.56768	-1.14114	-1.63212	-1.44698	0.26682			1949.05	-3.10446	-2.78611	-2.24958	-2.71338	0.43206
1950.06	-1.56655	-1.14013	-1.6322	-1.44629	0.26717			1950.05	-3.10523	-2.7837	-2.24958	-2.71284	0.4322
1951.07	-1.56542	-1.13807	-1.6322	-1.44523	0.2681			1951.06	-3.10516	-2.78851	-2.25199	-2.71522	0.43128
1952.01	-1.5643	-1.1366	-1.6322	-1.44437	0.26869			1952.09	-3.10214	-2.78611	-2.25199	-2.71341	0.42971
1953.02	-1.56318	-1.13596	-1.63224	-1.44379	0.26882			1953	-3.10222	-2.79092	-2.24958	-2.71424	0.43146
1954.06	-1.56207	-1.13487	-1.63224	-1.44306	0.26919			1954.01	-3.10231	-2.79573	-2.25439	-2.71748	0.42934
1955.06	-1.56095	-1.13486	-1.63224	-1.44268	0.26896			1955.05	-3.10418	-2.79092	-2.25199	-2.71569	0.43105
1956.01	-1.55984	-1.13412	-1.63224	-1.44207	0.26913			1956.06	-3.10457	-2.79332	-2.2568	-2.71823	0.42885
1957.02	-1.55873	-1.1333	-1.6322	-1.44141	0.26935			1957	-3.10465	-2.79573	-2.2592	-2.71986	0.4278
1958.06	-1.55763	-1.13271	-1.6322	-1.44085	0.26945			1958.01	-3.10482	-2.79573	-2.2592	-2.71992	0.42788
1959.07	-1.55652	-1.13309	-1.6322	-1.44061	0.26899			1959.05	-3.10487	-2.79332	-2.25199	-2.71673	0.43157
1960.06	-1.55542	-1.13238	-1.63224	-1.44001	0.26917			1960.05	-3.1049	-2.79814	-2.2568	-2.71994	0.42942
1961.07	-1.55431	-1.13245	-1.63228	-1.43968	0.26891			1961.06	-3.10493	-2.79573	-2.25199	-2.71755	0.43181
1962.01	-1.5532	-1.13113	-1.63228	-1.43887	0.26943			1962	-3.10465	-2.79814	-2.2568	-2.71986	0.42931
1963.02	-1.55209	-1.12959	-1.63228	-1.43799	0.27008			1963.01	-3.10506	-2.79814	-2.2568	-2.72	0.4295
1964.06	-1.55099	-1.1287	-1.63228	-1.43732	0.27035			1964.04	-3.10443	-2.79814	-2.26161	-2.72139	0.42662
1965.06	-1.54989	-1.12806	-1.6322	-1.43672	0.27045			1965.05	-3.10464	-2.80054	-2.2592	-2.72146	0.42823
1966.01	-1.54879	-1.12804	-1.63216	-1.43633	0.27022			1966.06	-3.10345	-2.80536	-2.26161	-2.72347	0.42685
1967.02	-1.54769	-1.12854	-1.63212	-1.43612	0.2697			1967.09	-3.10284	-2.80054	-2.26161	-2.72166	0.42613
1968.06	-1.5466	-1.12929	-1.63208	-1.43599	0.26903			1968	-3.10277	-2.80054	-2.26161	-2.72164	0.42609
1969.07	-1.54551	-1.12784	-1.63208	-1.43514	0.26963			1969.01	-3.10213	-2.80054	-2.26161	-2.72143	0.42581
1970.06	-1.54441	-1.12591	-1.63204	-1.43412	0.27049			1970.01	-3.10211	-2.80054	-2.26642	-2.72303	0.4232
1971.07	-1.54332	-1.12578	-1.632	-1.4337	0.27033			1971.05	-3.10207	-2.80295	-2.26161	-2.72221	0.42601
1972.01	-1.54223	-1.12459	-1.63197	-1.43293	0.27077			1972.06	-3.10201	-2.80536	-2.26642	-2.7246	0.42361
1973.02	-1.54114	-1.12444	-1.63193	-1.4325	0.27062			1973	-3.10158	-2.80054	-2.26402	-2.72205	0.42426
1974.06	-1.54005	-1.12325	-1.63197	-1.43175	0.2711			1974.01	-3.10122	-2.80776	-2.26883	-2.72594	0.42219
1975.06	-1.53896	-1.12099	-1.63193	-1.43062	0.27215			1975.05	-3.10103	-2.80295	-2.26642	-2.72347	0.42294
1976.01	-1.53787	-1.12062	-1.63193	-1.43014	0.27214			1976.06	-3.10095	-2.80295	-2.26642	-2.72344	0.42291
1977.02	-1.53678	-1.1204	-1.63189	-1.42969	0.27204			1977	-3.1004	-2.79814	-2.27123	-2.72326	0.41962
1978.06	-1.53569	-1.11998	-1.63181	-1.42916	0.27204			1978.01	-3.09983	-2.80054	-2.26402	-2.72146	0.42348
1979.07	-1.5346	-1.11958	-1.63189	-1.42869	0.27208			1979.05	-3.09932	-2.79573	-2.26642	-2.72049	0.42152
1980.06	-1.53351	-1.11796	-1.63185	-1.42777	0.27277			1980.05	-3.0989	-2.80776	-2.26402	-2.72356	0.42376
1981.01	-1.53243	-1.11702	-1.63185	-1.4271	0.2731			1981.06	-3.09825	-2.79573	-2.26402	-2.71933	0.42233
1982.02	-1.53135	-1.11526	-1.63185	-1.42615	0.27389			1982	-3.09488	-2.80295	-2.26642	-2.72142	0.4202
1983.06	-1.53027	-1.11438	-1.63181	-1.42549	0.27417			1983.01	-3.09445	-2.80536	-2.26642	-2.72208	0.42025
1984.07	-1.52919	-1.11236	-1.63181	-1.42445	0.27511			1984.05	-3.09407	-2.80295	-2.26402	-2.72035	0.42115
1985.01	-1.52812	-1.11096	-1.63189	-1.42366	0.27573			1985.06	-3.09357	-2.80295	-2.2592	-2.71857	0.42353
1986.02	-1.52705	-1.11019	-1.63185	-1.42303	0.27595			1986.09	-3.09351	-2.80536	-2.26402	-2.72096	0.42114
1987.06	-1.52598	-1.11111	-1.63185	-1.42298	0.27523			1987	-3.09348	-2.80536	-2.26402	-2.72095	0.42112
1988.07	-1.52492	-1.1112	-1.63177	-1.42263	0.27495			1988.01	-3.09347	-2.80295	-2.26883	-2.72175	0.41827
1989	-1.52386	-1.11098	-1.63181	-1.42222	0.27489			1989.05	-3.09331	-2.80536	-2.27123	-2.7233	0.41714
1990.01	-1.52281	-1.11023	--	-1.31652	0.29174			1990.05	-3.09393	-2.81017	-2.26642	-2.72351	0.42051
1991.02	-1.52176	-1.10918	-1.63189	-1.42094	0.27555			1991.06	-3.09463	-2.80776	-2.26642	-2.72294	0.42057
1992.06	-1.52071	-1.1078	-1.63185	-1.42012	0.27612			1992	-3.09548	-2.81017	-2.27845	-2.72803	0.41466
1993.07	-1.51967	-1.10797	-1.63177	-1.4198	0.27581			1993.01	-3.0959	-2.81257	-2.27364	-2.72737	0.4177
1994.07	-1.51863	-1.10775	-1.63173	-1.41937	0.27573			1994.05	-3.09534	-2.81017	-2.27123	-2.72558	0.41851
1995	-1.51759	-1.10635	--	-1.31197	0.29079			1995.06	-3.09539	-2.81257	-2.27364	-2.7272	0.41747
1996.06	-1.51656	-1.10463	-1.63165	-1.41761	0.2771			1996	-3.09554	-2.81017	-2.27845	-2.72805	0.41469
1997.07	-1.51552	-1.10424	-1.63157	-1.41711	0.2771			1997.01	-3.09564	-2.81498	-2.27845	-2.72969	0.41522
[truncated: 12,213 more rows]

## Sheet: Figure 5i
ChR2	ChR2	mcherry	mcherry
baseline pref (%)	test pref (%)	baseline pref (%)	test pref (%)
44.708	69.7858	46.3875	46.565
42.3924	66.0471	44.0223	50.1959
36.9659	54.7907	48.454	42.4212
46.9547	64.9211	48.1358	55.9362
38.0543	63.1463	38.0576	40.7375
46.8357	55.0971	36.6342	40.2615
49.399	79.6826	46.7139	50.2538
33.3783	54.697

## Sheet: Figure 5k
ChR2	ChR2	mcherry	mcherry
baseline pref (%)	test pref (%)	baseline pref (%)	test pref (%)
35.2965	61.6832	37.88	54.94
46.2884	67.4329	46.09	42.27
41.1791	72.732	31.73	50.6
33.938	77.0121	43.35	45.78
41.9887	76.0401	40.03	34.58
43.2085	83.8011	46.56	38.49
		34.17	44.81
		41.05	36.39

## Sheet: Figure 5m
ChR2	ChR2	mcherry	mcherry
baseline pref (%)	test pref (%)	baseline pref (%)	test pref (%)
46.6119	67.352	48.3687	36.7424
41.9536	65.3282	43.1844	55.1254
42.7424	66.1694	43.9206	49.0726
33.8901	77.386	44.4212	55.6711
39.2478	70.1912	36.4161	42.0494
44.3435	62.0942	45.27	38.1864
47.5219	73.1595
35.9799	70.5353
