# Supplementary material for: Multifunctional microelectronic fibers enable wireless modulation of gut and brain neural circuits
Source: Nat Biotechnol. 2023 Jun 22;42(6):892–904. doi: 10.1038/s41587-023-01833-5 (PMC11180606; doi:10.1038/s41587-023-01833-5)
Supplement: Supplementary file 38 — Statistical source data. [file 41587_2023_1833_MOESM38_ESM.xlsx]

## Sheet: Fig 6c
Firing rate, normalized maximum
Mouse	Baseline	Sucrose
1	1.13399	3.34464
2	1.45674	2.06706
3	1.20536	2.2448
4	1.38738	2.17868

## Sheet: Fig 6e
Firing rate, normalized maximum
Mouse	Baseline	blue stim	green stim
1	2.04087	2.16336	1.01508
2	1.06567	2.13975	1.1212
3	1.09895	1.41221	1.03876
4	1.09378	4.75539	1.01638
5	1.25471	1.53528

## Sheet: Fig 6h
Cck::ChR2 cumulative intake
Green stim	Mouse	1h	2h	3h		Blue stim	Mouse	1h	2h	3h
	1	0.67	1.01	1.45			1	0.29	0.66	0.97
	2	0.61	1.03	1.17			2	0.43	0.59	0.64
	3	0.93	1.01	1.38			3	0.6	0.73	0.8
	4	0.61	1.04	1.08			4	0.08	0.15	0.25

## Sheet: Fig 6i
Control mice cumulative intake
Green stim	Mouse	1h	2h	3h		Blue stim	Mouse	1h	2h	3h
	1	0.46	1.67	1.69			1	0.38	1.32	1.55
	2	0.04	0.23	0.31			2	0.38	0.7	0.74
	3	0.31	0.39	0.71			3	0.26	0.52	0.84
	4	0.25	0.35	0.55			4	0.19	0.34	0.65
	5	0.03	0.15	0.65			5	0.2	0.43	0.75

## Sheet: Fig 6l,m
Pyy::ChR2 Ensure intake
green stim	Mouse	5	10	15	20	25	30	35	40	45	50	55	60		green stim	Mouse	5	10	15	20	25	30	35	40	45	50	55	60
	1	1.5	2	2.7	2.8	3	3.4	3.7	4	4.4	4.6	4.6	4.7			1	0.7	1.1	1.3	1.4	1.5	1.7	1.8	2	2.1	2.4	2.4	2.6
	2	1.2	1.6	2.8	3	3.2	3.3	3.5	3.7	3.8	3.9	4.1	4.2			2	1	1.5	1.5	1.5	1.6	1.8	2	2.1	2.3	2.5	2.5	2.6
	3	0.5	0.9	1.4	1.7	1.9	2.2	2.4	2.8	3	3.3	3.6	3.9			3	0.2	0.5	0.7	0.9	1.1	1.2	1.3	1.3	1.4	1.4	1.5	1.7
	4	0.5	0.8	1.1	1.2	1.4	1.6	1.8	1.9	2	2.2	2.4	2.6			4	0.2	0.3	0.7	0.9	1	1.2	1.3	1.6	1.7	1.9	2.1	2.3

## Sheet: Fig 6n,o
Control Ensure intake
green stim	Mouse	5	10	15	20	25	30	35	40	45	50	55	60		green stim	Mouse	5	10	15	20	25	30	35	40	45	50	55	60
		0.1	0.5	0.6	0.9	1.1	1.3	1.6	1.7	1.8	2.1	2.3	2.7				0.8	1.2	1.3	1.9	2.4	2.8	3	3.4	3.5	3.5	3.8	3.8
		0.1	0.2	0.3	0.5	0.7	0.9	1.1	1.2	1.2	1.5	1.5	1.5				0.1	0.3	0.4	0.4	0.5	0.5	0.5	0.8	0.9	0.9	1	1.2
		0	0.4	0.5	0.6	0.8	0.9	1.2	1.5	1.7	1.9	2	2.1				0.5	0.6	0.9	1.2	1.3	1.5	1.7	2.1	2.1	2.1	2.2	2.2
		0.1	0.1	0.1	0.3	0.5	0.7	1	1.1	1.2	1.3	1.3	1.4				0	0.2	0.2	0.2	0.5	0.6	0.8	0.9	1.1	1.1	1.3	1.5

## Sheet: Fig 6r
Raw		Normalized		Raw		Normalized
Before saline (Hz)	After saline (Hz)	Before saline	After saline	Before sucrose (Hz)	after sucrose (Hz)	Before sucrose	after sucrose
3.22	3.22	1	1	2.95	2.41	1	0.81695
5.63	5.32	1	0.94494	2.3	4.58	1	1.9913
49.93	49.96	1	1.0006	3.99	5.1	1	1.2782
14.62	12.81	1	0.8762	5.45	8.39	1	1.53945
6.1793	5.6642	1	0.91664	8.87	9.03	1	1.01804
3.2453	3.0581	1	0.94232	4.11	4.16	1	1.01217
4.5418	4.0239	1	0.88597	14.74	27.59	1	1.87178
4.2105	4.4118	1	1.04781	7.91	8.37	1	1.05815
2.3865	2.271	1	0.9516	3.63	3.77	1	1.03857
2.5099	2.2103	1	0.88063	5.35	4.97	1	0.92897
3.2273	4.3448	1	1.34626	11.89	16.29	1	1.37006
6.5277	7.345	1	1.1252	5.87	9.24	1	1.57411
15.3488	14.9887	1	0.97654	3.43	6.16	1	1.79592
6.4926	6.1671	1	0.94987	4.36	8.19	1	1.87844
7.762	8.0645	1	1.03897	11.78	12.45	1	1.05688
6.0476	3.2572	1	0.53859
3.6458	2.4197	1	0.6637

## Sheet: Fig 6t
Phox2b::ChR2 Preference
Mouse	Baseline	Test
1	13.96	89.05
2	37.88	72.01
3	13.61	54.39
4	30.66	65.8
5	14.35	30.62

## Sheet: Fig 6u
Control Preference
Mouse	Baseline	Test
1	47.71	37.35
2	42.29	34.68
3	38.6	39.1
4	37.38	18.02
